# Supplementary material for: A genome-wide CRISPR-Cas9 knockout screen identifies essential and growth-restricting genes in human trophoblast stem cells
Source: Nat Commun. 2022 May 10;13:2548. doi: 10.1038/s41467-022-30207-9 (PMC9090837; doi:10.1038/s41467-022-30207-9)
Supplement: Supplementary file 4 — Supplementary Data 1 [file 41467_2022_30207_MOESM4_ESM.xlsx]

## Sheet: Normalized Reads
gRNA name	day0	day6	day12	day18
Br_KDM1A_1	67.32	43.31	6.71	0.11
Br_APP_2	78.79	57.79	49.66	101.2
Br_NCR2_4	308.26	285.81	205.61	162.21
Br_NSMCE3_3	64.93	75.79	40.38	20.28
Br_CLTB_2	89.79	121.5	105.36	78.57
Br_RRM2_1	95.19	35.78	13.62	5.23
Br_TMIGD1_4	63.94	52.22	73.36	50.16
Br_RANGAP1_2	141.92	32.98	24.36	3.87
Br_SLCO2B1_4	57.69	78.41	68.04	31.3
Br_TRIM67_3	121.29	156.49	85.85	46.94
Br_ZNF569_4	95.89	116.45	100.01	67.06
Br_NLGN4Y_3	156.81	222.02	244.83	274.25
Br_PLGLB1_2	71.62	54.77	45.82	14.72
Br_SERPINB12_4	91.99	70.48	47.91	12.81
Br_PRELID2_2	153.47	178.05	176.2	292.14
Br_TRMT10B_3	115.12	95.35	123.56	303.75
Br_HCN3_1	61.36	58.11	57.57	110.41
Br_RAB39B_4	71.92	95.43	65.44	40.29
Br_EPG5_1	250.49	213.18	115.37	39.64
Br_GPRIN2_4	156.59	219.84	218.37	203.37
Br_SPZ1_1	54.64	34.18	11.37	3.82
Br_DUSP23_4	114.68	92.48	82.01	79.44
Br_ZNF347_4	130.71	147.25	172.75	221.91
Br_PRR20E_4	274.47	218.96	156.73	125.02
Br_CXCR1_3	132.77	151.54	153.97	145.47
Br_STXBP3_3	56.92	62.3	117.62	132
Br_MAGEH1_3	147.8	135.87	112.97	73.17
Br_RHBG_3	253.95	265.59	267.09	246.66
Br_CYTIP_1	79.56	100.12	147.07	208.01
Br_NRBP1_3	161.44	99.83	94.7	72.19
Br_FKBP1A_2	97.21	61.93	32.24	10.03
Br_CAMSAP2_1	205.64	134.56	108.51	53.21
Br_TRIAP1_4	66.77	76.73	71.85	49.4
Br_BLM_4	127.8	164.45	119.99	60.68
Br_PPIB_2	40.92	24.29	11.75	14.23
Br_PCLAF_2	116.77	87.06	151.37	251.24
Br_ACTL7B_3	244.58	244.93	308.29	307.02
Br_SAA4_1	281.97	354.65	472.51	475.82
Br_CCDC91_3	251.45	322.61	352.56	208.33
Br_HMHB1_1	110.26	206.82	343.01	346.82
Br_PEAK1_3	225.9	273.44	242.73	172.68
Br_SLC22A14_1	189.79	242.89	255.92	198.46
Br_CYP3A4_3	151.44	187.83	235.52	228.45
Br_POP7_4	105.82	52.88	103.85	139.42
Br_DKKL1_4	83.94	49.2	71.69	130.15
Br_ZNF99_2	94.27	97.86	125.34	111.99
Br_ATP13A2_4	63.94	80.41	73.09	40.24
Br_REC8_1	57.06	36	18.89	4.8
Br_ANKRD22_2	43.46	21.06	27.08	9.32
Br_WIPF2_1	145.19	98.77	61.06	27.43
Br_SIRPG_3	161.96	179.8	175.08	120.77
Br_WDR26_3	222.92	167.47	106.8	79.17
Br_CCDC182_2	59.56	30.88	36.39	30.7
Br_HIST4H4_4	144.72	94.88	77.59	72.62
Br_KDM4C_3	159.79	185.65	226.01	196.61
Br_CD82_3	125.52	163.1	176.67	239.3
Br_TRIM33_1	15.92	14.8	6.87	2.62
Br_C19orf57_3	43.57	46.44	21.57	11.78
Br_CHRD_4	156.89	146.81	138.45	148.47
Br_SSTR4_4	110.56	145.87	184.08	204.95
Br_SLC25A53_4	273.55	269.4	281.56	430.95
Br_MAB21L3_3	43.24	43.6	20.02	9.71
Br_NUDT16L1_1	214.79	183.65	166.58	132
Br_HABP2_4	180.09	270.9	263.37	155.12
Br_TPST1_1	22.21	35.57	39.84	22.85
Br_RPL36A-HNRNPH2_1	157.88	180.49	154.13	125.73
Br_CDC23_2	50.08	38.55	29.37	8.89
Br_ACBD5_1	158.61	164.81	143.5	86.15
Br_ZNF524_2	241.93	192.85	152.77	101.96
Br_RAB29_2	33.16	51.75	68.28	49.83
Br_HINT1_4	71.48	57.24	25.91	20.34
Br_TTC3_1	69.01	76.12	47.91	24.37
Br_TGFBR2_4	121.15	91.97	45.78	19.9
Br_BCKDHA_3	93.43	59.46	66.1	47
Br_ZBTB47_3	86.7	93.94	56.37	50.16
Br_MTRNR2L10_4	63.35	37.24	33.75	29.44
Br_LTB4R2_4	344.8	371.89	412.3	468.63
Br_COG5_1	54.23	51.79	80.3	205.88
Br_FAM126A_2	81.15	64.91	25.49	4.85
Br_TRMT10C_4	62.47	61.75	47.56	36.91
Br_NPEPPS_4	160.56	108.01	105.91	59.54
Br_COQ9_1	114.86	140.27	114.79	120.39
Br_PRDX4_4	192.95	170.6	160.84	112.43
Br_TDGF1_2	95.7	71.57	57.22	17.5
Br_FOXD4L5_3	78.39	80.81	96.64	67.45
Br_DNAAF5_2	189.24	175.03	206.85	275.78
Br_BORCS5_2	362.93	285.44	200.56	156.92
Br_NAALAD2_3	39.23	32.51	36.7	24.7
Br_CT55_2	65.85	75.02	66.07	64.94
Br_CDK17_2	87.17	93.1	210.07	273.43
Br_MTHFD1_3	253.8	255.51	170.92	98.69
Br_PCOLCE_4	47.39	48.33	32.39	10.85
Br_RUNDC1_1	208.54	204.82	214.26	217.22
Br_TGM2_2	105.93	85.28	82.82	140.78
Br_PIN4_1	292.34	208.93	158.36	92.53
Br_ZNF280A_3	282.67	292.68	278.62	252.61
Br_SNX21_4	88.98	100.81	111.8	105.5
Br_C5orf47_3	246.82	212.96	213.83	173.66
Br_CKAP5_2	135.12	36.04	33.94	50.76
Br_ITPRIP_3	313.07	299.77	348.91	404.83
Br_EIF2B2_1	133.24	53.31	75.88	120.17
Br_TAT_1	113.02	146.48	173.37	100.65
Br_TLCD1_3	75.56	48	73.59	100.05
Br_DTNA_2	107.36	117.14	135.04	151.68
Br_ATP8B2_3	169.46	158.67	216.55	225.07
Br_SOAT1_2	127.51	128.63	134.89	132.71
Br_PTPN9_3	161.15	124.7	143.77	82.49
Br_TOPBP1_3	63.39	69.68	38.75	16.19
Br_TAB1_4	142.95	118.37	95.43	73.66
Br_JRK_4	194.61	142.85	157.27	206.42
Br_EBPL_1	335.39	342.43	318.03	361.16
Br_IDE_1	182.95	157.47	156.57	156.65
Br_CHRNA5_1	217.18	257.26	229.43	221.04
Br_EGF_1	60	105.21	143.89	127.31
Br_DMRTC1B_1	107.69	108.74	112.07	105.34
Br_TPM1_4	180.78	145.83	126.62	56.1
Br_U2AF1_3	150.64	33.68	35.42	23.44
Br_SLC26A6_1	68.75	62.7	47.33	17.83
Br_DDX49_1	15.15	20.62	14.7	4.25
Br_KLK3_1	373.81	381.05	329.63	273.43
Br_USP15_2	76.48	84.77	119.29	210.3
Br_GNB1_1	89.34	93.35	75.3	43.89
Br_STYK1_2	47.28	28.58	32.97	22.63
Br_RNF24_2	108.43	83.39	133.72	258.49
Br_DNAJB7_4	149.05	168.92	137.21	114.44
Br_PRICKLE1_4	76.66	69.61	75.03	49.94
Br_NO_CURENT_215_2	278.14	303.33	298.63	329.05
Br_ZC3H8_2	212.77	111.06	62.34	31.13
Br_ASTN1_2	144.64	172.12	207.55	279.32
Br_DEFA4_2	166.7	229.73	270.78	306.37
Br_ADCK1_2	69.23	83.43	55.13	40.62
Br_RABEP1_2	227.66	215.58	293.82	332.81
Br_CSRP2_4	76	75.17	75.61	90.73
Br_NUDT3_1	141.66	164.78	242.07	241.32
Br_GATM_2	54.45	56.3	85.46	187.61
Br_ATP5B_2	75.89	80.88	50.78	15.32
Br_RNF146_4	150.23	158.12	312.33	337.66
Br_C11orf74_4	48.28	71.32	90.74	77.91
Br_DCAF17_2	91.59	112.55	150.67	214.77
Br_KCTD21_3	132.84	83.03	94.97	122.95
Br_DNAJA3_3	91.48	56.48	28.59	9.71
Br_CTCFL_3	202	194.82	161.07	135.49
Br_POM121C_2	263.88	99.24	29.21	7.91
Br_LDLRAP1_2	47.39	42.48	28.75	29.66
Br_IMP3_3	133.98	18.58	8.77	2.29
Br_MAP3K14_1	141.88	183.22	174.96	151.41
Br_POLR2E_4	109.64	149.14	164.99	144.27
Br_ZNF585B_1	324.76	407.45	466.22	402
Br_FABP4_1	127.69	163.72	175.43	222.78
Br_TLDC2_3	319.84	349.7	375.83	463.01
Br_KRR1_3	197.51	56.62	49.89	57.96
Br_NUP54_4	101	116.88	68.55	36.15
Br_NLRP3_2	86.77	113.9	136.44	208.93
Br_RNF217_2	62.8	47.64	68.16	156.65
Br_NOTCH2_4	151.44	178.41	166.31	151.14
Br_CPB1_4	55.59	63.24	94.42	107.19
Br_ACADVL_3	53.9	39.09	16.14	3.11
Br_GPR182_1	108.9	106.45	97.29	75.02
Br_PIH1D3_4	200.2	199.73	274.31	338.48
Br_SMIM24_1	64.93	33.93	23.2	14.94
Br_DIAPH2_2	125.96	128.27	101.68	112.59
Br_SYT4_2	60.26	57.2	26.11	15.38
Br_TYW1_3	262	327.63	329.47	249.28
Br_TMEM236_1	25.85	45.71	63.97	30.48
Br_CEP44_2	68.02	54.11	24.87	37.62
Br_DLG5_2	108.13	130.16	146.1	50.49
Br_OLFM1_4	175.67	206.24	237.22	383.3
Br_TBC1D8_3	133.98	147.14	109.9	61.45
Br_UGT1A8_1	73.5	92.81	92.87	71.64
Br_SFI1_1	190.53	157.03	122.74	90.45
Br_ARIH1_1	78.72	35.31	25.45	39.26
Br_RTL9_4	136.48	130.81	143.42	66.52
Br_NMS_1	212.59	196.27	221.98	207.41
Br_ITIH1_2	378.55	393.05	532.09	359.25
Br_LSM12_1	242.08	167.61	99.39	58.07
Br_POLR3H_1	94.86	32.44	25.64	11.67
Br_APOL2_1	30.96	42.73	21.61	8.78
Br_SPATC1L_2	27.54	15.67	4.38	3.76
Br_CXXC1_3	237.41	248.71	231.71	113.68
Br_PLEKHH1_2	239.32	184.45	223.14	504.18
Br_GSTK1_2	204.57	193.22	254.41	351.73
Br_SMYD2_1	70.52	99.28	116.58	92.04
Br_CAMK2G_3	34.16	26.55	27.27	18.43
Br_MVK_4	180.45	35.28	11.37	14.29
Br_FBXO44_1	93.43	93.97	52.41	31.13
Br_LEMD1_1	88.46	105.1	90.97	70.55
Br_ZNF583_1	145.52	150.56	119.17	87.4
Br_C16orf78_4	115.08	141.43	200.41	240.5
Br_SLC17A5_4	175.38	199.43	240.6	174.64
Br_TACR3_2	65.92	96.7	75.84	55.4
Br_BBC3_1	84.75	106.23	83.06	70.12
Br_VSIG2_4	136.96	182.82	194.74	171.8
Br_STX5_2	69.31	43.6	24.13	5.72
Br_STAG3_3	68.39	61.86	56.6	87.29
Br_OR4S2_2	88.28	80.15	80.81	90.45
Br_APTX_1	62.32	54.04	55.98	51.63
Br_OR1I1_3	283	293.59	267.33	279.54
Br_MSANTD2_1	77.51	158.19	202.58	289.63
Br_EPB41L4A_1	176.15	187.91	216.93	278.34
Br_ISPD_3	131.96	141.58	121.42	95.69
Br_LEKR1_3	211.82	236.78	299.84	474.73
Br_C8orf89_4	86.26	65.75	45.47	24.04
Br_C1orf123_4	109.97	78.3	52.53	29.28
Br_VPREB1_1	167.03	146.16	108.23	80.53
Br_CCSAP_1	186.81	152.78	125.54	94.38
Br_ZNF217_4	68.79	75.46	133.33	288.16
Br_UCN3_1	197.18	201.47	186.68	135.71
Br_PSMA2_3	63.72	75.1	67	23.55
Br_NDUFA12_2	63.09	83.93	38.72	24.86
Br_SLC38A7_2	44.86	27.2	10.2	3.33
Br_TKTL2_1	241.52	293.77	427.27	444.8
Br_CIDEC_1	35.44	19.2	6.48	0.65
Br_ECM1_1	182.22	169.29	127.32	43.51
Br_OR4K14_2	206.74	298.17	411.68	399.87
Br_ARL4D_3	84.45	71.46	72.2	74.32
Br_COL3A1_1	180.31	196.6	278.69	494.85
Br_MAFG_3	223.95	156.67	156.49	117.99
Br_LRRC71_3	133.72	86.33	54.35	48.96
Br_ABHD16A_4	147.33	174.67	98.57	66.95
Br_DLGAP4_4	53.24	33.46	82.32	125.19
Br_RHOF_1	47.32	44.88	49.77	92.96
Br_FAM49A_3	175.64	151.36	141.56	120.11
Br_KIF1BP_3	81	76.41	64.01	69.63
Br_ORAOV1_2	127.51	77.75	40.11	19.41
Br_CHRNB4_1	153.1	140.41	136.13	171.42
Br_ATP6V1B1_3	69.38	83.72	73.9	77.7
Br_ATG7_4	113.24	74.44	59.16	41.71
Br_ITPKC_2	132.8	79.35	54.31	43.51
Br_DAOA_4	238.36	218.96	184.39	188.49
Br_SLCO1B3_4	62.8	78.84	53.57	24.86
Br_HIST1H2BH_3	115.96	74.95	98.15	255.55
Br_RPS6KA6_3	67.21	81.57	126.47	193.39
Br_GPR55_3	176.48	227.84	246.77	180.14
Br_TMEM110_2	38.31	39.82	20.44	4.42
Br_LRRC20_4	68.72	54.88	21.34	7.47
Br_RNASEH2A_4	132.21	205.65	141.64	62.32
Br_FHOD1_1	54.89	72.37	56.87	71.37
Br_ARPC5_1	133.98	134.34	127.98	89.58
Br_ST3GAL1_4	156.78	158.85	173.56	247.86
Br_KCNU1_2	71.22	47.02	64.44	47.76
Br_RFWD3_3	125.05	124.3	84.26	40.57
Br_ADGRB1_3	150.56	150.59	149.43	106.97
Br_MOGS_1	68.13	55.2	34.95	13.63
Br_TAS2R43_4	126.96	129.47	165.46	273.6
Br_STK11_2	54.49	42.69	6.83	2.78
Br_DDX4_2	130.78	124.66	110.14	44.93
Br_PRKACA_2	51.4	69.39	62.26	64.45
Br_PCDHA9_1	64.82	110.05	139.73	133.36
Br_TOPBP1_4	78.06	26.77	12.92	1.47
Br_ATP5A1_4	106.04	110.99	79.57	44.49
Br_HSF5_4	92.25	52.7	19.16	17.34
Br_LGSN_2	106.88	137.21	64.16	26.99
Br_AFMID_4	69.82	41.89	25.84	9.76
Br_ABCG8_2	112.14	98.08	161.03	158.23
Br_KIAA1107_3	151.41	131.1	149.24	154.74
Br_ZNF7_3	270.9	282.42	239.78	175.51
Br_TNIP1_1	122.95	154.56	171.31	193.12
Br_LRP12_2	284.21	329.85	239.51	174.26
Br_GPR1_3	286.2	345.67	336.61	398.24
Br_ACSBG1_1	240.49	276.06	272.99	243.45
Br_TDRKH_3	95.7	82.41	67.19	26.44
Br_ZBED8_4	202.11	149.18	95.59	43.02
Br_OLFM3_4	107.03	152.41	198.35	193.18
Br_CARD16_1	55.11	44.51	29.44	18.87
Br_TMEM64_3	21.51	23.86	11.06	2.89
Br_DGKH_2	133.35	117.9	83.52	53
Br_FGF18_1	98.32	98.48	106.02	135.98
Br_MAPT_1	135.01	133.14	139.46	42.04
Br_TMED1_2	203.4	157.61	115.72	96.89
Br_CLP1_2	121.92	98.12	42.17	18.7
Br_XPNPEP3_4	139.42	143.47	86.2	38.22
Br_TMEM110_3	90.74	110.26	106.1	68.04
Br_FHIT_2	134.86	171.65	154.71	104.47
Br_TAS1R1_2	183.58	232.49	247.5	185.6
Br_CFAP65_1	144.09	174.78	299.22	864.41
Br_DAOA_3	200.68	207.25	202.23	174.42
Br_STRAP_1	169.9	173.14	74.33	56.81
Br_TAF10_1	68.86	41.6	11.68	7.47
Br_ARHGAP24_1	226.89	230.89	232.76	151.14
Br_TSPY2_2	115.19	150.89	158.67	102.39
Br_ADAR_4	86.51	88.01	128.14	194.87
Br_VAT1_3	104.71	95.35	56.52	36.15
Br_C8orf76_3	148.8	189.51	159.67	136.42
Br_EIF4E1B_3	93.98	111.68	116.15	139.36
Br_PRKCE_3	151.52	130.41	101.79	73.5
Br_PNOC_1	282.78	373.89	425.33	433.41
Br_AGTPBP1_1	112.29	129.1	80.42	80.09
Br_NO_CURENT_159_1	286.71	386.21	428.01	411.49
Br_S100B_1	239.1	223.4	136.17	111.88
Br_RNF135_4	193.58	181.43	191.6	200.15
Br_ZNRF2_3	59.6	40.48	40.31	33.53
Br_C5orf64_3	102.76	130.48	120.03	100.65
Br_TTC7A_4	126.44	137.83	216.66	348.08
Br_DCAKD_4	167.51	172.34	195.95	288.81
Br_P3H4_1	55.85	46.84	41.86	18.32
Br_SRGAP2B_3	185.6	254.71	324.9	212.37
Br_PIGO_3	306.97	294.93	243.66	180.31
Br_KCNH6_1	135.6	116.16	90.58	56.43
Br_TNS3_3	152.22	141.1	129.92	106.97
Br_GRIA2_3	81.15	66.81	55.05	17.07
Br_CCDC155_3	108.5	90.92	46.82	35.88
Br_HIST1H2BN_2	156.66	13.42	0.62	1.42
Br_ZNF582_1	79.49	68.48	41.04	19.52
Br_CACNA1G_2	67.8	51.75	29.06	25.46
Br_ZNF264_4	83.35	83.13	64.94	33.91
Br_NO_CURENT_245_1	205.31	325.37	426.23	488.86
Br_DENND1B_4	271.31	288.28	281.49	200.75
Br_PRPH2_3	119.97	111.94	82.13	27.1
Br_ACAA1_1	40.41	55.64	127.67	188.11
Br_PKP4_3	84.16	95.32	112.04	189.58
Br_DHX8_1	60.89	24.98	14.08	4.8
Br_CHRNA10_4	186.41	211.69	158.01	243.12
Br_MSL3_1	129.31	148.89	119.37	123.11
Br_EPB41L3_4	121.52	79.79	69.79	63.08
Br_UNCX_1	64.34	93.39	57.96	34.68
Br_OR5I1_3	61.92	57.46	57.14	31.19
Br_KLHL17_1	133.17	152.81	118.2	114.28
Br_C21orf33_4	304.36	340.43	255.84	173.17
Br_SLC35F5_1	52.87	35.71	16.18	13.85
Br_TMEM219_1	73.24	62.19	56.68	34.13
Br_C1orf123_1	138.61	126.45	102.07	73.33
Br_FGD6_3	159.31	144.05	161.85	187.51
Br_IQGAP3_4	241.82	188.89	116.03	137.73
Br_TDRD6_4	177.51	180.67	219.3	261.44
Br_PARD6B_2	24.63	13.89	8.96	4.63
Br_MGLL_2	86.4	95.06	98.3	137.62
Br_ATP2C2_1	320.21	355.81	447.91	534.22
Br_ADAMTS15_3	320.87	395.81	402.64	457.89
Br_WDPCP_4	317.74	276.28	287	247.75
Br_ARHGEF10L_1	254.98	257.51	236.87	189.41
Br_HPR_3	119.86	100.63	89.11	104.14
Br_KDM6B_4	117.84	115.86	112	92.74
Br_MRGPRD_1	122.07	84.41	78.83	82.82
Br_NMBR_3	113.9	132.59	141.48	93.51
Br_KLHL36_2	189.65	205.76	139.27	74.53
Br_EFCAB12_3	93.57	75.28	54.85	38.49
Br_MMD2_3	313.07	280.46	197.96	123.28
Br_OR52N1_3	17.87	10.36	11.68	12
Br_RASD1_2	65.67	57.93	79.95	60.41
Br_RTN2_2	218.32	274.5	321.52	284.07
Br_P3H4_2	83.5	125.68	145.67	95.8
Br_SAXO2_2	100.74	93.28	100.01	73.99
Br_CCIN_2	106.7	115.36	87.48	61.56
Br_CACTIN_2	44.67	28.55	23.82	27.04
Br_PHF6_4	181.81	161	180.74	182.98
Br_MAB21L2_2	124.64	154.52	116.73	96.67
Br_ANO5_4	133.35	113.75	104.86	59.21
Br_SST_3	57.98	57.68	78.17	153.05
Br_TECTA_4	142.55	213.14	401.09	513.06
Br_CST5_2	271.16	246.13	268.65	259.37
Br_BMP2K_3	331.27	439.2	484.42	509.63
Br_CCDC78_4	62.72	62.15	39.8	7.2
Br_EIF3L_3	69.67	58.7	69.01	35.39
Br_DIDO1_2	360.76	450.62	598.55	778.1
Br_CENPS_1	153.94	164.89	221.82	264.33
Br_FCGR1B_4	113.39	47.64	39.34	30.48
Br_RAP2B_1	348.85	363.67	378.32	381.01
Br_NO_CURENT_84_3	313.11	433.05	576.67	422.45
Br_GCLM_2	178.8	121.14	154.36	181.13
Br_KIDINS220_4	189.46	171.54	125.42	182.49
Br_G3BP2_2	161.48	242.71	310.43	252.44
Br_ISOC1_3	136.48	174.71	207.47	143.51
Br_EARS2_1	184.24	106.34	37.75	5.18
Br_EPS8_2	89.23	72.81	65.37	45.85
Br_OR6F1_4	218.03	286.21	231.4	195.36
Br_THEG5_1	248.14	233.04	237.69	181.51
Br_COPS6_3	168.36	58.62	13.35	4.03
Br_TOPAZ1_2	30.48	30.73	46.4	147.92
Br_C19orf66_4	98.83	99.28	85.58	83.69
Br_OR51G2_4	83.09	113.83	137.91	211.17
Br_LRGUK_4	156.55	138.96	200.33	444.36
Br_MEPCE_1	69.09	33.86	46.36	90.94
Br_SIGLEC9_4	114.46	103.79	81.89	80.09
Br_MED30_4	29.27	7.38	4.54	8.83
Br_URI1_1	299.21	96.04	56.83	73.88
Br_PPM1L_2	69.27	92.73	132.75	153.97
Br_COL8A1_1	84.01	45.49	34.1	50.38
Br_KCNT1_1	68.5	40.55	28.09	37.13
Br_GHDC_3	120.3	97.06	66.3	62.97
Br_TFPT_3	168.65	82.04	41.86	31.3
Br_LHX3_4	112.07	107.5	126.7	123.71
Br_ACKR4_1	278.03	316.83	281.95	167.82
Br_HTR2B_1	80.3	118.81	131.51	164.44
Br_FGFR4_2	168.14	208.42	205.96	349.82
Br_BTNL8_1	148.91	217.8	232.76	253.7
Br_APOA1_4	62.65	73.35	82.59	57.25
Br_OR2T5_1	117.36	129.65	188.46	182.16
Br_PRAMEF14_1	135.41	182.49	198.74	133.15
Br_BRINP2_4	103.94	124.08	101.64	101.03
Br_ARHGEF9_4	174.31	164.78	169.84	117.17
Br_CELA3A_1	46.88	42.84	34.22	24.81
Br_SMAD5_2	66.95	130.23	148	132.27
Br_CCSAP_2	230.82	227.11	259.49	280.03
Br_FAM173A_3	55.44	58.51	72.7	106.48
Br_NOS2_1	163.32	153.07	121.46	126.93
Br_RDH13_2	189.57	124.26	106.57	163.08
Br_MPV17L_2	188.32	192.45	200.76	383.57
Br_RAB4B_4	92.54	92.44	81.04	46.51
Br_ZNF674_1	57.36	53.57	38.91	31.13
Br_PIAS4_1	431.68	245.91	127.09	54.09
Br_PI4K2A_3	250.49	229.91	276.91	418.36
Br_CMTM4_2	226.15	211.73	217.83	203.43
Br_GEMIN4_2	147.73	98.95	62.88	36.8
Br_CELF4_4	62.25	119.03	155.6	105.12
Br_ZBED6CL_1	181.74	214.02	223.1	218.09
Br_SHPRH_1	45.78	31.2	43.64	33.8
Br_NPTX2_1	142.58	185.14	221.63	195.63
Br_PRR35_2	201.7	153.54	173.72	166.95
Br_RIC8A_3	37.98	29.93	12.65	1.09
Br_DEFB130B_2	123.8	54.15	34.06	21.7
Br_PLEKHB1_1	76.37	110.66	166.62	162.21
Br_NO_CURENT_62_2	235.97	304.75	416.68	544.47
Br_USH1C_2	57.28	51.31	32.78	38.71
Br_CDCP1_3	54.38	63.79	121.19	131.29
Br_STBD1_4	134.94	142.41	110.56	26.99
Br_SOX18_2	69.86	86.15	93.69	86.42
Br_ITGAL_2	138.61	91.17	62.69	67.34
Br_NCDN_2	66.44	34.18	28.4	25.9
Br_EPG5_3	162.29	158.52	135.47	57.85
Br_WEE1_1	66.44	55.71	46.44	77.97
Br_OR6C68_1	111.26	109.5	127.28	159.37
Br_ZNF593_3	258.18	246.6	172.21	136.09
Br_CHI3L2_3	118.94	108.55	109.17	71.81
Br_LMO1_2	269.5	307.84	316.79	348.19
Br_KLHL28_4	80.12	85.97	128.29	109.37
Br_LRRC3C_1	208.21	268.82	213.09	145.03
Br_FAM181B_2	60.96	61.1	53.73	25.03
Br_HBA2_2	65.92	54.08	53.5	41.93
Br_TRAF2_1	99.57	110.41	89.57	95.36
Br_CPA5_1	109.53	107.32	62.26	34.73
Br_TBX10_3	47.8	67.93	77.55	83.2
Br_KIF24_2	45.74	45.28	24.67	4.74
Br_SRPX_1	178.43	110.3	83.37	80.26
Br_KIF7_2	108.65	152.92	151.99	143.45
Br_SRA1_3	54.97	41.64	43.91	36.53
Br_TAS2R38_1	83.83	67.39	43.37	46.4
Br_ZNF425_4	94.31	117.43	125.38	112.97
Br_PRY_2	6.4	1.67	0.04	0
Br_FAM167A_4	227.29	292.39	396.55	836.88
Br_C6orf106_2	84.79	75.53	72.82	56.38
Br_PKD2_1	94.45	92.77	139.81	223
Br_NT5M_3	122.66	83.93	60.83	59.05
Br_FGF2_4	101.26	82.55	74.68	119.9
Br_MSMB_4	63.94	66.3	69.21	22.35
Br_TRIM41_1	61.22	43.93	38.29	30.59
Br_ODAM_2	217.66	298.13	244.4	181.29
Br_YARS2_2	94.2	18.47	2.13	0.22
Br_OR4K5_1	141.81	110.34	73.59	115.97
Br_KIF27_3	72.65	118.66	172.98	135.76
Br_TAS2R20_1	206.26	177.25	165.3	204.3
Br_BAG1_1	52.54	49.17	59.94	36.2
Br_YPEL5_1	186.59	215.11	141.17	134.4
Br_CLTC_2	124.75	86.19	91.28	126.17
Br_GRIFIN_1	79.34	55.71	54.08	20.94
Br_MCM4_3	50.26	36.4	46.82	35.28
Br_CC2D2B_4	22.98	21.27	17.3	15.32
Br_SRSF12_1	109.86	146.05	126.23	95.2
Br_CSTF3_1	87.98	40.19	29.1	25.68
Br_ALDH3A2_4	366.05	460.47	564.29	560.39
Br_NUPL2_1	62.28	29.82	5.47	1.42
Br_THPO_3	99.34	99.97	66.65	18.54
Br_CLCC1_4	47.5	45.02	15.56	5.51
Br_GH2_2	137.18	122.56	93.3	48.85
Br_RBMY1E_3	148.98	179.87	159.56	104.47
Br_MICAL2_1	69.82	53.1	42.4	36.42
Br_C14orf93_3	43.75	60.62	95.86	48.85
Br_LY75_3	56.47	55.79	31.66	18.05
Br_C7orf66_2	186.45	328.83	353.49	184.29
Br_PDE1A_4	93.79	116.85	252.51	440.71
Br_API5_1	239.54	272.24	307.71	325.01
Br_SUMO1_3	66.73	53.02	92.29	176.82
Br_IL37_4	157.11	117.9	108.47	97.87
Br_RRP1B_4	186.92	166.85	139.89	95.31
Br_TIGD4_4	100.85	110.7	122.08	71.32
Br_C21orf33_3	54.93	47.24	64.75	59.7
Br_ATP5G2_1	164.06	132.45	97.14	58.34
Br_CDC25A_2	65.19	48.66	61.99	179.98
Br_GLIPR1L1_1	88.98	85.06	24.79	10.47
Br_FIS1_4	185.97	205.58	181.48	155.99
Br_AMFR_3	185.38	153.07	101.95	62.7
Br_MSR1_3	30.55	56.48	36	6.38
Br_CLINT1_3	157.4	175.11	201.69	165.64
Br_TBC1D1_4	260.94	358.25	377.81	263.89
Br_VPS37A_1	166.56	109.65	88.84	42.47
Br_CALCR_3	208.14	213.91	249.99	234.94
Br_BAZ2A_3	93.57	85.28	77.2	61.28
Br_CDK19_2	266.34	250.2	199.48	113.95
Br_LPAR4_2	209.35	231.18	196.1	105.78
Br_DDX39A_4	101.33	104.3	71.3	41.33
Br_UQCRHL_1	89.12	61.39	36.93	36.26
Br_PAPD7_2	142.66	211.65	310.54	478.33
Br_DBT_1	70.04	94.41	111.53	108.5
Br_HAPLN3_4	329.69	369.56	334.6	272.07
Br_TMED6_1	43.57	46.73	91.17	95.42
Br_SLC30A4_3	69.97	56.37	31.35	15.98
Br_POLR3F_1	36.91	37.82	39.3	38.44
Br_FNIP1_1	102.32	76.44	48.1	33.8
Br_NEU3_3	144.27	116.26	63.35	44.6
Br_RNF213_3	51.69	77.17	60.21	25.3
Br_FOXD4L5_2	142.66	170.81	162	136.04
Br_IQCH_2	90.01	110.55	179.81	196.5
Br_PFAS_3	43.75	45.86	39.92	96.29
Br_NPR2_4	182.92	155.43	87.09	64.56
Br_DIS3_1	147.03	121.94	93.57	101.3
Br_PGM2_4	142.55	156.38	180.78	201.14
Br_FNDC9_2	183.5	187.03	169.02	184.07
Br_NMB_2	60.26	63.31	79.26	75.3
Br_GRAMD1A_4	215.57	98.84	67.58	46.56
Br_ATP6V1G2_1	153.94	163.69	169.26	111.77
Br_POU3F2_4	71.29	75.02	44.46	10.09
Br_RIPOR3_1	375.58	354.57	291.77	241.37
Br_GREM1_3	54.31	17.67	12.22	3.33
Br_ASB12_3	111.37	108.7	173.76	224.2
Br_SYDE2_4	187.62	236.89	278.46	283.19
Br_IGSF1_1	117.69	138.59	346.97	763
Br_H2AFZ_4	168.95	97.17	76.27	66.14
Br_EFR3B_4	161.15	235.51	360.43	480.89
Br_RTN3_1	190.56	209.76	300.46	281.72
Br_PLOD1_3	93.43	104.52	118.59	42.26
Br_HIST1H2AE_4	135.63	60.37	41.82	10.85
Br_SORCS2_3	92.84	116.05	153.43	138.87
Br_CBWD2_2	113.83	159.36	244.98	236.25
Br_PRKACG_1	44.08	48.11	86.78	62.65
Br_CD59_2	196.34	258.93	268.18	257.95
Br_BCL2L10_2	205.34	140.56	178.49	188
Br_ALDH3B1_4	82.06	85.06	77.66	61.01
Br_PIK3R4_3	67.21	45.49	16.25	3.87
Br_PHLDA3_1	66.07	61.13	43.02	33.2
Br_AKT1S1_4	71.84	64.04	135.23	289.19
Br_EIF2S2_4	206.96	130.19	61.72	27.1
Br_HIST2H3C_1	70.12	48.48	23.66	17.12
Br_CELSR3_2	41.22	47.17	25.41	41.93
Br_MYL12A_1	147.95	153.65	154.09	129.38
Br_GBP2_4	62.1	89.32	147.8	328.78
Br_FAM157A_1	79.67	67.21	52.49	43.07
Br_SP110_4	95.12	137.32	219.26	282.65
Br_ISOC1_4	176	198.2	190.67	157.68
Br_STPG1_3	162.25	200.6	137.14	69.74
Br_NTN3_1	213.29	180.2	186.17	303.75
Br_CDK5R1_4	47.36	49.42	25.29	7.09
Br_TSPY8_1	84.2	119.94	247.5	413.07
Br_RSG1_1	66.7	80.04	40.54	33.2
Br_TRAPPC11_3	88.06	38.29	20.1	8.34
Br_CDC27_2	67.98	73.64	55.16	37.18
Br_LRRC45_2	76.07	53.53	33.17	40.02
Br_CDH17_1	258.36	336.1	303.79	268.47
Br_OSBPL2_3	109.09	119.57	126.82	206.37
Br_KIF3A_3	141.74	135.79	150.71	243.34
Br_FOXA2_1	135.19	201.4	186.75	167.99
Br_ODF2_3	74.09	81.9	62.5	45.58
Br_NEK3_3	131.15	157.98	187.76	196.67
Br_TAS2R5_4	120.85	100.26	122.47	172.57
Br_ZNF354C_1	137.44	146.88	134.19	129.66
Br_PLPP4_3	171.45	319.19	310.89	233.9
Br_TTC28_1	78.57	104.3	124.99	73.33
Br_MATR3_2	19.82	20.95	19.94	6.43
Br_CT45A2_2	126.66	166.01	208.4	245.14
Br_YPEL1_4	181.15	173.07	215.42	209.7
Br_ZNF780B_2	134.75	161.94	151.92	169.13
Br_AFG3L2_1	204.28	204.34	220.85	99.94
Br_PGAP1_2	127.91	204.71	284.05	208.71
Br_THTPA_2	205.05	225	247.27	212.97
Br_AQP8_3	196.12	151.18	235.36	362.58
Br_FAM133A_3	103.46	111.06	101.91	40.95
Br_C9orf129_3	188.06	149.1	121.11	103.32
Br_ASIC1_4	132.99	96.63	75.45	22.68
Br_ZNF783_3	127.62	128.63	81.7	54.52
Br_TM4SF4_2	150.23	141.65	154.9	175.67
Br_EPM2AIP1_4	52.69	44.88	38.95	45.53
Br_FBXO46_3	171.08	188.89	233.07	256.64
Br_FBXL12_1	73.87	54.19	37.59	39.04
Br_CDH11_2	183.32	195.33	117.08	53.38
Br_AGR3_4	80.96	117.46	123.64	92.85
Br_SPPL2C_1	174.57	153.43	179.54	196.34
Br_MYBPHL_1	71.33	66.15	47.37	12.27
Br_TKT_4	134.16	92.92	32.35	12.1
Br_PCDHA11_1	249.72	317.19	320.2	296.22
Br_PTPN18_4	143.72	130.85	156.45	179.05
Br_POU1F1_3	39.41	34.77	13.69	8.83
Br_ANGPTL5_3	33.38	38.4	11.79	8.34
Br_TBC1D3B_2	171.48	129.72	129.61	105.18
Br_BRD8_3	120.6	80.62	48.65	38.49
Br_PIGK_2	100.85	115.9	150.25	97.76
Br_TMEM81_2	75.23	58.48	46.13	23.66
Br_TRIML2_3	99.57	130.3	104.16	48.09
Br_GDPD4_3	187.7	206.74	215.07	367.6
Br_DPY19L2_2	152.8	108.74	83.52	74.32
Br_NPPB_3	49.78	66.11	35.85	28.02
Br_PJA2_2	194.76	266.46	319.47	317.65
Br_PLCXD2_2	106.55	142.78	138.92	67.45
Br_DMXL1_2	140.08	150.74	284.36	774.72
Br_BCAS3_4	125.41	121.14	140.74	159.04
Br_TUBG2_4	230.68	255.11	266.86	198.85
Br_SEC14L6_3	91.4	76.95	58.85	24.32
Br_RHOBTB2_1	101.99	70.08	66.1	91.44
Br_ORAI3_3	197.66	119.79	144.51	192.47
Br_LOC100996693_1	133.35	121.1	82.44	37.51
Br_CBX7_3	124.57	76.55	56.48	18.87
Br_ADARB1_2	134.83	119.68	84.3	51.03
Br_ZRSR2_3	221.26	222.13	157.42	111.5
Br_HAMP_3	70.74	77.9	77.32	63.63
Br_FUOM_3	84.64	52.22	33.56	15.16
Br_ISLR_1	19.74	17.82	6.05	4.25
Br_FAM3C_2	231.96	244.38	261.59	209.37
Br_SIK1_4	24.08	17.17	27.19	13.19
Br_PSMC3_1	55.7	38.11	23.74	15.92
Br_UBTD1_3	80.7	66.59	69.36	41
Br_TMEM177_3	67.03	80.22	56.25	62.32
Br_TBC1D3I_3	68.46	75.64	81.66	70.55
Br_SPN_2	103.57	97.03	126.39	299.28
Br_ANKS4B_3	181.67	178.09	144.97	194.7
Br_PRELID3A_3	327.12	304.61	264.07	202.72
Br_HNRNPU_2	68.42	17.31	3.69	1.14
Br_MAP1A_4	141.85	163.21	116.65	64.99
Br_LHX2_4	79.38	62.73	76.11	71.1
Br_MAN2A1_4	236.85	293.52	349.34	357.78
Br_AMBN_2	124.27	136.19	168.05	159.37
Br_DIRAS1_3	11.43	11.93	13	12.38
Br_FPR3_1	243.25	218.38	227.91	333.85
Br_PRKACA_3	123.39	144.19	120.38	143.18
Br_ZFYVE9_4	35.15	20.26	12.22	6.05
Br_C19orf67_4	69.12	96.19	74.13	40.07
Br_TTC36_3	137.88	182.09	187.22	193.18
Br_BRD7_3	122.69	152.78	277.72	485.53
Br_IL33_2	50.11	70.59	78.29	47
Br_TMEM254_2	45.04	44.84	20.02	22.95
Br_TRPV1_1	38.53	52.88	55.01	79.39
Br_SGK2_3	131.19	150.52	172.86	240.23
Br_MINDY1_1	53.35	54.62	24.6	9.6
Br_TRIM69_2	122.21	153.54	145.28	329.97
Br_BMP5_3	262	313.19	248.01	336.79
Br_ZNF653_4	214.68	257.15	259.49	317.92
Br_OR5M9_4	77.25	76.08	93.76	90.94
Br_FRMPD3_3	166.26	128.7	129.26	86.09
Br_CANT1_2	86.18	76.52	114.56	157.52
Br_PGM2L1_2	93.79	84.3	105.17	127.31
Br_B3GNT5_2	131	172.92	135.55	56.43
Br_ZNRD1_2	96.18	43.28	15.6	3.11
Br_GPLD1_2	121.26	152.56	198.62	176.27
Br_OR2T4_3	240.97	364.61	500.9	723.25
Br_LIG3_4	34.38	21.82	9.23	8.61
Br_AMH_2	77.76	81.21	70.06	30.86
Br_NPAT_2	76	63.35	45.7	47.22
Br_XAGE1E_3	94.12	46.33	25.14	15.32
Br_CHTF18_1	54.56	37.82	13.54	11.89
Br_ZNF132_4	242.19	277.91	228.92	321.52
Br_HIBADH_2	36.88	44.37	73.51	79.11
Br_SIX6_3	49.27	77.32	105.01	62.43
Br_LRIG1_2	239.69	262.06	207.12	321.41
Br_PAEP_1	97.98	101.97	128.1	105.72
Br_UBE2E2_1	36.03	26.37	25.8	29.66
Br_ABCA7_4	53.28	51.5	56.68	58.01
Br_RPL36A-HNRNPH2_3	72.54	54.91	22.15	29.66
Br_ZDHHC5_3	170.05	154.52	135.74	95.47
Br_ZNF860_2	317.93	334.39	436.93	408.6
Br_MAK_4	177.4	184.78	180	154.03
Br_HPN_4	125.49	133.1	170.77	442.67
Br_LDLRAD2_2	50.44	64.04	89.46	59.48
Br_TMEM55A_4	105.93	85.79	62.15	25.68
Br_ADAMTS6_4	107.21	112.45	65.37	19.63
Br_HIVEP2_1	80.56	112.77	220.58	187.45
Br_SEPT3_3	95.41	107.83	92.91	71.04
Br_PLEKHM2_1	92.36	88.59	91.86	98.96
Br_FOXP4_2	240.94	222.09	192.49	137.34
Br_NID2_3	249.47	252.53	219.42	199.5
Br_HIST1H1T_3	63.17	66.37	79.45	33.91
Br_SYNJ2BP_3	217.26	178.49	190.63	123
Br_SLC9A1_1	138.69	200.16	256.08	209.53
Br_OR4A16_2	151.66	153.61	185.12	129.77
Br_MRPL43_3	95.78	60.26	12.69	1.47
Br_A3GALT2_3	241.34	297.04	368.31	972.09
Br_OR6C4_3	92.32	116.41	115.57	93.29
Br_DPEP2_3	331.68	323.85	378.82	571.4
Br_SKA3_4	95.7	127.36	169.84	216.46
Br_NFE4_4	13.97	18.87	25.49	34.35
Br_GAGE12J_3	93.28	132.56	194.71	121.26
Br_HIST1H3J_2	151.3	144.92	85.35	67.83
Br_GGA1_3	236.27	274.2	293.75	231.45
Br_ABRACL_3	111.22	146.12	274.04	515.14
Br_PFN2_1	186.01	196.49	246.26	263.51
Br_MCM3_1	95.48	63.86	27.08	4.96
Br_EPHX1_1	164.83	128.3	135.89	69.84
Br_IMPAD1_2	76.26	71.97	83.25	56.76
Br_NR5A1_2	138.83	102.3	119.02	134.18
Br_NKIRAS2_1	96.26	126.63	129.88	94.98
Br_GTF3C2_1	90.37	69.64	45	49.13
Br_GEMIN4_4	212.48	148.27	57.61	34.73
Br_POPDC2_4	233.91	256.89	223.22	148.09
Br_MBL2_3	119.82	141.72	134.11	110.14
Br_MAPK6_4	230.02	151.94	108.86	85.33
Br_FAM19A2_4	118.43	123.94	128.21	39.97
Br_XYLT2_2	97.4	76.33	42.94	20.72
Br_FOXK1_3	66.44	100.77	135.62	168.91
Br_CLIP3_3	131.37	169	216.08	280.9
Br_MED13_4	35.7	25.46	7.6	0.49
Br_GOLGA6D_4	98.02	47.35	30.1	19.52
Br_RPSA_4	246.56	89.68	90.31	75.19
Br_NEK6_4	65.19	78.37	125.03	284.12
Br_ZFP82_1	136.7	209.07	269.42	295.35
Br_ITIH3_3	243.03	225.95	248.51	342.9
Br_PRSS37_3	257.55	308.86	230.24	161.06
Br_DDB1_4	135.16	70.66	49.5	36.69
Br_MORN1_1	76.88	89.39	56.33	28.84
Br_PFKFB1_4	242.7	377.59	443.02	361.65
Br_CEACAM7_1	25.66	24.84	10.16	7.03
Br_FUBP3_4	59.89	19.2	4.31	7.09
Br_ARID5B_2	42.17	21.53	8.42	0.49
Br_ASPN_3	50.08	66.84	107.34	138.54
Br_MGAM2_1	38.46	35.82	31.69	24.21
Br_TLR1_2	62.43	57.1	83.83	96.02
Br_ZNF575_3	44.08	65.46	42.01	30.7
Br_PCDH11X_3	53.94	59.6	39.96	15.48
Br_ITGA10_2	284.95	276.64	288.35	461.05
Br_COL4A3BP_4	277.96	182.63	113.16	56.43
Br_COG7_4	50.26	38.15	24.09	11.23
Br_NO_CURENT_77_4	218.1	213.25	130.7	116.73
Br_DTNBP1_4	223.88	199.03	256.97	420.92
Br_CCNYL1_4	78.76	78.73	67.77	81.13
Br_TRIP10_3	83.39	82.22	34.88	21.54
Br_MKKS_4	74.34	64.11	53.85	26.39
Br_TMCC2_4	156.89	161.4	149.67	91.71
Br_TREX2_2	206.45	241.8	242.07	263.35
Br_NPIPA1_3	54.93	26.66	8.15	0.98
Br_OR7C1_1	56	41.24	27.23	21.86
Br_THBS3_1	111.4	73.64	58.54	14.5
Br_OR4N4_2	123.65	148.49	177.56	162.04
Br_MEFV_1	56.92	53.9	25.91	11.29
Br_C22orf23_4	91.77	94.26	73.59	32.55
Br_ADIPOR1_1	92.21	89.43	100.28	104.63
Br_TFDP3_3	91.55	97.79	105.36	72.73
Br_REEP2_1	122.51	121.9	118.67	127.8
Br_CLRN1_4	174.86	159.03	178.61	173.33
Br_RPA4_2	75.04	78.7	38.72	16.96
Br_TMSB10_3	53.13	42.11	34.33	24.64
Br_SARAF_1	173.8	135.39	135.2	138.98
Br_POTEI_1	256.49	135.57	97.57	49.73
Br_ZNF486_1	82.84	74.59	63.7	20.99
Br_RBX1_1	70.15	23.24	14.82	21.92
Br_NOCT_3	252.7	189.54	134.73	99.61
Br_LGALS9_2	119.57	86.44	46.4	30.59
Br_CLDN34_3	103.76	94.44	71.69	111.55
Br_LCN6_3	188.21	148.7	189.16	138.16
Br_RSPH9_2	193.14	236.2	331.22	362.85
Br_ATP13A1_2	25.26	36.29	26.42	20.34
Br_PCDHGA11_2	202.37	217.33	244.9	183.31
Br_NVL_4	22.65	20.8	16.8	1.42
Br_KCNC2_2	115.19	36	38.99	26.55
Br_SOX12_3	54.23	34.84	32.7	18.05
Br_HNRNPUL1_3	161.7	182.49	156.69	149.28
Br_TRIM9_4	50.67	37.57	32	31.46
Br_CX3CR1_2	60.96	68.73	137.64	174.64
Br_PITPNB_1	86.4	104.04	87.13	41.49
Br_C6orf99_3	80.63	90.92	78.71	41.49
Br_OR10G3_4	29.27	38.37	63.74	45.42
Br_TRAPPC13_2	29.38	5.35	0.12	0.11
Br_ATP6V0E2_3	54.78	46.08	30.1	19.41
Br_ABHD17C_3	154.39	206.64	198.9	123.39
Br_POTEH_1	117.69	133.76	126.23	114.93
Br_TAAR6_4	98.61	86.88	53.65	26.93
Br_CD2_3	93.72	96.55	84.92	92.69
Br_SCGB2A2_3	130.89	153.72	276.56	291.54
Br_FSCN3_1	219.39	160.56	141.52	110.19
Br_SLC39A2_2	152.95	181.58	221.24	295.57
Br_OR13D1_4	297.08	269.19	200.02	164.61
Br_ADAP1_1	44.49	46.33	46.67	37.35
Br_NO_CURENT_46_2	231.12	238.2	234.16	260.62
Br_SOCS1_4	35.22	56.95	48.07	31.95
Br_STK36_1	284.32	382.25	419.17	384.66
Br_ETAA1_3	131.63	120.45	155.06	193.12
Br_CCNG1_2	133.87	130.52	113.55	59.43
Br_ERAP2_4	59.71	59.02	58.38	76.99
Br_TRIT1_2	97.95	106.34	65.56	24.48
Br_MAPRE2_4	236.01	277.55	273.42	222.35
Br_RBMY1D_2	65.41	61.68	58.62	23.99
Br_NSUN7_4	118.98	85.68	78.71	80.09
Br_MYL6_3	77.98	85.72	97.1	72.13
Br_BTBD3_3	45.59	38.77	23.59	15.98
Br_RIPK2_4	217.74	210.85	149.51	116.68
Br_CADM3_4	111.92	128.3	114.13	90.07
Br_CCL7_2	49.19	28.37	29.1	24.37
Br_IFNLR1_4	79.23	63.46	86.01	62.43
Br_FSTL1_1	145.52	86.52	57.3	40.4
Br_CD1E_1	47.14	55.97	48.61	31.73
Br_NBR1_1	219.94	248.68	305.42	248.63
Br_DNAH5_4	75.41	50.59	39.92	35.49
Br_GLDN_3	72.98	107.65	124.29	107.9
Br_ALB_4	70.34	55.42	58.35	35.6
Br_SEC22C_1	269.54	222.82	212.98	154.19
Br_MCUR1_2	42.5	44.44	41	36.09
Br_LRRC29_1	299.62	262.24	232.61	193.18
Br_PHLDA1_3	153.98	147.98	227.64	237.45
Br_SMIM2_2	85.45	103.43	100.71	87.02
Br_PRLH_2	29.85	28.37	11.64	1.47
Br_TSR1_1	162.03	181.8	118.98	55.07
Br_MROH2B_1	228.07	218.82	338.47	310.29
Br_ZSCAN21_1	67.8	41.09	34.1	25.52
Br_ACSM3_1	108.43	98.04	70.33	57.69
Br_IL24_1	78.57	64.95	57.07	18.7
Br_LMO3_3	57.58	48.66	53.15	36.26
Br_MEAF6_4	166.74	112.05	60.71	32.77
Br_BAX_3	48.31	73.9	44.22	20.45
Br_NO_CURENT_212_3	257	325.34	301.39	243.99
Br_ATP4B_4	98.98	149.98	196.06	166.57
Br_GPR12_4	259.83	214.82	323.27	303.69
Br_HARS2_1	95.59	52.59	16.95	8.12
Br_NUTM2G_1	153.32	85.24	51.63	13.52
Br_LRIT1_1	16.51	14.87	28.2	24.86
Br_RNF225_2	73.72	69.61	58.69	66.3
Br_TRMT44_4	139.68	140.74	130.31	147.7
Br_ERH_1	105.01	38.55	24.25	14.18
Br_ATG2B_2	59.16	55.71	26.57	13.52
Br_FBRS_1	331.31	477.28	460.44	324.96
Br_POSTN_1	84.49	99.64	81.12	47.49
Br_KIAA1683_2	89.16	111.1	99.97	77.31
Br_OCIAD1_1	71.99	109.5	92.56	135.22
Br_DHX9_1	131.81	110.77	80.15	60.25
Br_SIVA1_1	154.97	151.36	152.46	128.73
Br_RXRB_1	176.3	188.49	228.15	321.47
Br_PCNX4_1	46.55	31.13	25.6	52.02
Br_ZDHHC22_1	210.49	223.58	252.08	161.93
Br_RNF212B_3	141.96	86.04	63.89	52.89
Br_ASXL3_4	47.87	49.28	43.76	37.46
Br_GPATCH3_1	165.01	125.32	58.85	43.56
Br_CASD1_1	85.63	93.28	106.53	84.29
Br_ANKZF1_3	267.48	328.03	350.93	274.36
Br_SOGA3_2	56.22	48.19	47.33	51.74
Br_RABL2A_1	37.54	15.64	10.86	4.74
Br_EEF1B2_4	61.55	44.99	19.28	9.27
Br_RPH3AL_1	195.38	225.51	168.56	64.28
Br_SDCCAG3_4	139.24	118.85	78.52	28.79
Br_WDR38_1	75.56	69.39	45.5	21.1
Br_ZNF385C_4	157.55	145.72	110.83	89.31
Br_DCPS_2	127.95	146.45	167.59	100.05
Br_EBF3_4	107.58	142.34	186.79	358
Br_HDHD5_2	272.04	253.58	237.84	151.74
Br_IRF5_1	345.13	363.41	405.32	429.26
Br_SBDS_2	37.39	23.86	12.92	14.67
Br_PLCH2_3	77.25	111.94	185.16	162.32
Br_TMEM47_3	35.41	32.8	29.02	20.94
Br_SLC48A1_4	139.64	175.43	144.2	48.36
Br_SCN10A_2	71.22	51.75	29.06	10.47
Br_RETN_1	181.08	208.96	189.08	203.48
Br_PHC3_3	89.05	72.55	44.54	18.48
Br_FSD1L_1	72.91	58.66	39.96	18.65
Br_WFDC10B_4	236.08	297.77	382.74	437.93
Br_PLXNA3_4	95.82	167.4	176.59	120.88
Br_CYP2D6_1	71.37	102.52	99.04	78.57
Br_THAP7_4	58.17	70.22	96.83	132.44
Br_CDC123_4	157.29	129.5	131.39	222.89
Br_POLR2J_1	73.02	11.13	0.81	0.22
Br_TCEA3_1	43.79	49.46	36.16	7.31
Br_COX16_2	74.09	85.75	73.75	31.19
Br_TEFM_3	144.24	108.23	71.34	59.59
Br_GSAP_3	225.57	203.69	209.06	279.27
Br_ESR2_1	280.28	255.48	276.64	379.81
Br_TMEM121B_3	217.99	158.99	210.34	349.98
Br_CLK1_3	87.84	53.93	49.93	75.68
Br_PKDREJ_3	134.86	139.32	136.01	76.61
Br_NDRG4_4	228.91	192.02	162.58	119.08
Br_C9orf163_1	493.16	612.45	733.7	1160.09
Br_PCP2_1	60.67	67.5	84.38	87.07
Br_ACTR6_2	62.61	57.35	29.02	19.3
Br_CCNC_1	55.44	60.08	84.88	82.98
Br_MAP1LC3B2_4	168.39	183.32	162.47	91.49
Br_GPR137B_2	168.72	179.54	201.61	200.75
Br_CYCS_4	212.92	133.07	73.36	29.55
Br_KRTAP5-10_3	160.38	198.05	288.04	462.9
Br_TMEM41B_4	160.05	105.97	54.39	52.12
Br_WNT10A_1	133.46	162.09	145.63	171.86
Br_IL1A_1	54.97	51.39	30.18	15.1
Br_THEG5_2	149.31	180.38	145.13	137.4
Br_SMTNL2_3	175.45	213	309.5	755.64
Br_ACY1_2	117.29	110.66	125.34	126.71
Br_LRIG2_4	229.13	213.33	149.05	207.41
Br_THY1_4	343	371.96	368.07	292.46
Br_ITGB5_3	214.68	280.79	387.04	338.75
Br_EEF1D_3	100.19	77.86	68.35	59.32
Br_PEX5L_3	118.65	98.7	48.53	26.06
Br_MSL1_1	97.21	123.21	123.87	85.17
Br_ZNF695_4	112.29	142.7	176.08	169.35
Br_KCNA10_1	112.29	104.26	75.18	38.06
Br_PTPRD_3	65.15	66.01	72.39	121.8
Br_MAP1LC3B_4	160.53	173.61	164.56	271.69
Br_DGKQ_3	101.4	111.14	69.44	17.67
Br_EFCAB12_1	47.1	38	21.41	9.21
Br_ZNF468_1	95.96	127.9	141.91	112.7
Br_BASP1_3	65.45	40.51	62.23	37.35
Br_ICMT_1	65.3	41.57	7.29	0.22
Br_DNAJC8_2	77.03	17.86	8.26	10.9
Br_MROH8_2	205.2	180.01	129.92	74.97
Br_SUMO3_2	103.46	98.59	84.38	44.22
Br_GNAQ_1	199.35	171.94	142.22	144
Br_ZDHHC8_1	128.8	102.88	103.73	115.75
Br_LTBP1_2	69.31	90.95	118.2	130.2
Br_IGFBP4_3	71.77	63.86	35.69	29.22
Br_RCAN1_3	266.67	295.92	331.72	505.48
Br_GFRA1_4	100.04	41.49	23.08	12.98
Br_CCL26_4	328.55	301.44	267.79	169.73
Br_TTYH2_3	144.53	158.38	129.38	114.99
Br_TMEM160_1	50.89	34.88	32.66	11.18
Br_EPHB3_3	213.32	204.96	188.15	201.14
Br_SLC38A2_1	47.83	73.53	74.64	154.79
Br_RBMY1D_4	32.58	33.17	46.59	86.09
Br_RETREG3_4	50.7	49.75	56.33	68.86
Br_CT45A9_3	89.31	47.17	35.73	26.01
Br_KPNA6_2	66.18	51.86	35.15	19.08
Br_KCTD5_4	39.08	80.41	151.22	203.92
Br_KCNK5_1	276.56	261.84	216.27	166.4
Br_KLHL23_1	274.94	234.38	141.98	98.47
Br_ZNF432_4	111.74	88.08	92.25	82.33
Br_CCL1_1	176.26	161.03	289.32	496
Br_FER1L6_4	272.04	270.1	269.54	278.12
Br_ZC3H12B_2	109.82	86.77	76.89	43.29
Br_TBL3_1	111.29	82.44	48.57	14.45
Br_ANKRA2_1	70.26	72.7	44.22	21.7
Br_ENPEP_3	103.13	88.12	98.85	51.36
Br_RCHY1_4	125.93	87.86	84.57	68.04
Br_FDCSP_4	105.71	107.28	97.64	104.14
Br_HES6_3	173.65	187.94	140.05	59.27
Br_TMEM251_3	47.58	26.51	32.55	44.33
Br_ANTXRL_2	100.6	93.35	177.64	748.44
Br_NO_CURENT_197_4	258.69	327.12	275.16	202.06
Br_SOD1_1	67.1	39.46	29.21	21.32
Br_PLCH2_1	50.7	75.79	74.1	66.9
Br_EFCAB11_2	95.01	87.93	68.47	36.8
Br_DCBLD1_4	48.02	19.78	4.73	1.91
Br_OR6C3_2	51.8	50.37	72.27	127.48
Br_ZWINT_2	217.74	41.24	2.91	10.03
Br_ARL13B_3	195.6	201.98	192.07	180.64
Br_EIF3CL_3	198.14	70.7	58.77	43.07
Br_KRT74_3	50.08	44.88	40.04	22.85
Br_TK2_4	288.48	246.64	179.93	106.05
Br_SATL1_2	60.78	79.06	79.68	22.68
Br_LRIF1_4	114.31	182.12	203.51	201.57
Br_CDH9_2	65.34	122.63	171.43	227.42
Br_GSE1_1	97.95	73.02	55.55	27.32
Br_DENND5B_1	366.83	350.87	379.29	360.78
Br_ABTB1_4	51.18	64.01	46.2	14.83
Br_INS-IGF2_4	72.14	38.22	16.22	4.69
Br_MYBBP1A_1	229.98	83.79	65.17	41.22
Br_ZSWIM1_1	61.4	51.71	25.84	44.33
Br_PNMA6A_3	120.78	89.79	78.83	37.73
Br_NELFE_3	97.87	122.96	138.57	118.92
Br_H2AFB2_4	39.12	50.08	62.54	33.97
Br_IFFO2_2	227.99	246.89	269.69	239.58
Br_NBR1_3	84.93	79.68	76.54	36.53
Br_DHCR7_1	72.62	68.08	25.49	14.01
Br_NRN1_1	89.42	143.68	159.25	131.18
Br_C1orf146_3	136.99	159.76	234.97	223.11
Br_DUSP12_3	73.09	136.81	169.61	105.12
Br_SC5D_4	52.28	52.95	67.73	56
Br_ALKBH5_3	28.46	29.64	11.72	0.05
Br_KLRG1_4	53.17	43.42	17.73	9.81
Br_LIMCH1_1	60	72.33	122.7	123.44
Br_FAM177A1_1	123.57	95.17	102.26	46.89
Br_RABGGTA_4	52.83	8.33	1.16	0.6
Br_SATL1_3	76.7	98.74	73.09	51.03
Br_MARCH9_4	170.34	193.51	221.4	297.91
Br_CLCC1_2	93.83	150.16	140.08	107.96
Br_PDZRN3_1	126.66	138.05	165.69	172.95
Br_CCT3_2	171.19	94.01	75.73	56.92
Br_IL22_4	112.51	114.15	112.11	122.9
Br_TBX1_1	78.98	48.08	31.77	22.85
Br_POU2F2_4	33.46	18.77	10.16	3.43
Br_CEP162_4	125.38	81.35	73.59	56.49
Br_CMYA5_3	99.64	128.01	99.23	62.87
Br_TESPA1_2	51.77	64.33	77.04	63.85
Br_LCAT_2	91.59	80.22	69.71	47.16
Br_ZNF674_3	68.5	43.49	42.01	32.5
Br_FANCL_3	174.57	259	288.2	388.53
Br_DCXR_1	275.06	251.44	275.28	368.85
Br_DUSP5_4	254.1	303.33	386.35	327.25
Br_CASR_2	133.8	158.99	178.99	225.07
Br_KRTAP9-2_3	45.08	46.51	18.93	12.27
Br_METTL8_1	90.48	83.24	110.33	148.09
Br_MAMLD1_2	137.36	150.92	138.34	160.63
Br_UBE2D4_4	125.3	114.7	86.55	52.83
Br_RAPGEF2_3	154.79	111.68	82.98	76.06
Br_TIMM9_1	85.45	63.82	48.49	37.51
Br_THAP4_1	120.34	125.94	153.89	120.33
Br_BMT2_2	56.4	85.17	115.1	127.09
Br_SLC12A2_4	58.61	73.02	75.3	150.92
Br_CD40LG_3	107.1	113.54	88.99	61.07
Br_FGF8_1	91.18	78.19	84.88	50.32
Br_HEMGN_4	67.98	79.13	57.69	18.05
Br_TMEFF1_2	69.56	55.68	68.08	58.56
Br_CENPV_4	94.93	111.03	75.76	79.11
Br_RHOJ_2	127.55	119.28	70.1	24.7
Br_LRIG2_2	165.93	115.54	125.19	79.88
Br_NACA_2	61.36	22.95	13.69	10.52
Br_MLIP_3	177.07	216.42	210.03	161.12
Br_SFPQ_4	104.42	11.75	2.72	0.16
Br_NOS2_4	92.54	68.04	38.83	9.38
Br_SCG2_4	181	158.85	125.26	176.87
Br_EPPIN-WFDC6_2	56.07	64.19	61.72	52.89
Br_PGAM1_2	229.76	86.99	42.67	31.95
Br_ADCY5_1	56.99	46.37	34.68	12.27
Br_HGH1_4	86.66	134.45	198.43	191.59
Br_PDK4_1	88.76	87.93	112.46	81.24
Br_NEK11_2	201.89	226.06	195.36	150.81
Br_PDP2_3	54.86	41.64	28.75	5.83
Br_PIK3CG_1	186.63	177.83	120.3	105.39
Br_SMC2_4	64.64	19.31	11.75	7.42
Br_DNAJC5_1	41.95	45.28	48.41	41.33
Br_DAPK1_2	143.02	151.9	109.86	87.78
Br_COX6B1_3	85.74	73.97	71.07	102.29
Br_TARBP1_1	268.33	252.31	191.83	110.9
Br_POLR3A_4	87.36	78.92	47.56	27.97
Br_HSD17B14_3	190.42	260.06	248.24	187.29
Br_KIAA1683_4	91.84	53.5	16.1	3.05
Br_NO_CURENT_193_3	203.18	270.64	319.7	202.55
Br_ZMAT3_2	57.06	33.89	46.67	28.52
Br_ELL3_3	94.45	81.93	57.8	72.3
Br_ACYP2_4	159.83	113.21	73.71	35.11
Br_IQUB_1	73.17	110.34	114.79	66.03
Br_CD69_3	188.1	232.16	324.86	317.6
Br_CREB3L2_2	144.13	153.25	126.82	144.27
Br_RRBP1_1	287.67	257.48	251.03	143.78
Br_BRINP3_4	47.25	56	20.99	8.07
Br_PRELID3B_1	187.14	57.02	26.65	21.86
Br_ETFA_1	182.84	203.87	177.25	101.25
Br_CEACAM1_2	170.53	153.25	118.01	126.66
Br_OGG1_4	130.27	140.99	118.13	57.9
Br_LDHAL6A_3	19.27	25.06	31.69	41.22
Br_ZXDC_2	68.68	57.5	89.5	53.11
Br_ZNF526_4	89.23	95.1	82.24	35.06
Br_GTF2F1_2	187.07	117.1	105.75	64.12
Br_ZNF597_2	66.4	37.46	14.51	4.09
Br_ZBED3_1	69.89	102.01	107.69	99.45
Br_TRIL_4	195.79	233.95	273.38	360.73
Br_A2ML1_1	98.61	129.14	187.06	352.44
Br_TOR2A_4	52.17	53.24	42.29	37.95
Br_SEPHS1_1	73.75	74.59	48.84	20.17
Br_NUMBL_3	70.04	43.13	54.39	48.2
Br_PLPP3_2	175.64	208.74	334.75	566.71
Br_F2R_4	74.2	70.95	40	30.15
Br_CAMK2G_2	84.9	79.06	50.32	50.65
Br_TTC32_3	48.53	38.73	21.53	6.82
Br_TBX19_4	105.12	90.12	106.1	120.39
Br_PTS_1	143.69	168.63	138.61	122.19
Br_FAM157B_1	217.48	201.33	166.19	151.14
Br_KHDC1_1	220.13	244.24	264.34	265.42
Br_SEC31A_1	154.9	150.34	91.98	35.77
Br_PHTF1_4	122.51	93.94	54.35	8.89
Br_KLF2_2	50.52	81.86	143.27	204.68
Br_CD83_2	211.48	209.22	219.22	311.16
Br_DPH2_2	44.08	26.58	16.6	5.78
Br_TUBGCP4_1	93.02	107.61	77.2	34.13
Br_GFOD1_2	51.33	38.33	34.64	19.36
Br_SLFN13_3	66.29	69.64	111.53	128.46
Br_PPP1R16B_3	251.49	208.2	179.27	160.9
Br_FZD10_4	90.34	108.52	83.29	41.11
Br_CLDN15_3	73.75	64.37	63.7	53.81
Br_RPP30_3	81.22	46.08	11.41	4.14
Br_TPH2_4	127.95	110.63	60.25	51.2
Br_PRB4_3	159.68	147.36	98.46	72.13
Br_CDC42EP1_1	183.14	169.87	231.91	312.36
Br_FAM98B_4	67.1	34.88	10.55	0.93
Br_DHRS4L2_2	57.14	50.55	47.48	63.03
Br_ZBTB7C_4	276.97	358.79	383.17	266.62
Br_EMC10_1	92.8	108.12	85.19	51.42
Br_BORCS8-MEF2B_4	207.33	193.22	211.12	451.78
Br_RIPOR1_1	122.07	101.54	66.84	35.28
Br_NLRP14_1	133.35	165.61	130.66	82.98
Br_GAS2L2_3	134.68	116.92	107.85	104.74
Br_SERPINA9_4	257.81	287.51	294.06	165.42
Br_NO_CURENT_81_3	168.36	220.31	204.37	184.78
Br_COL1A2_4	171.85	144.7	69.56	32.66
Br_PTAR1_1	117.25	177.43	152.03	72.3
Br_SKAP1_1	238.99	359.78	429.41	381.01
Br_FOXI2_4	76.11	86.73	53.73	21.16
Br_LZTS2_2	314.03	290.68	189.27	118.86
Br_AMZ2_1	204.46	144.27	166.66	119.68
Br_LOC388813_1	126.66	134.63	163.86	106.87
Br_DMAC1_1	43.9	45.09	33.98	11.78
Br_BCDIN3D_4	7.24	9.35	19.01	17.5
Br_ZXDA_2	14.71	8.47	10.94	7.09
Br_PTPN5_1	76.33	133.9	136.9	136.14
Br_OR2AT4_3	90.26	128.48	212.67	196.88
Br_MBD6_2	93.09	43.75	44.38	78.24
Br_CPLX4_1	30.04	32.84	47.95	45.85
Br_RNF145_2	127.47	134.16	117.82	60.79
Br_ACAP3_1	172.18	177.69	147.34	164.11
Br_ZNF324_4	257.52	167.69	116.19	74.48
Br_SPATA12_2	193.4	247	263.29	154.95
Br_CBLN3_4	149.2	184.16	344.45	701.71
Br_SH3BGRL3_1	68.83	82.01	71.85	87.56
Br_PCNT_2	73.09	84.88	72.7	77.97
Br_WASL_1	70.96	41.2	22.03	8.94
Br_RAB42_1	298.51	357.56	417.96	422.39
Br_F10_3	90.23	82.04	87.79	134.84
Br_GPR21_4	133.06	227	329.09	573.58
Br_PSD3_4	293.26	404.91	520.69	605.37
Br_WNT9B_3	154.57	134.7	133.84	82.71
Br_TWISTNB_4	72.5	29.93	12.53	9.05
Br_DKK4_3	44.45	31.38	20.68	29.22
Br_JMJD7-PLA2G4B_2	184.46	196.96	239.05	230.85
Br_SH2B3_1	148.25	177.14	233.5	453.42
Br_CGN_2	180.38	162.45	221.51	220.16
Br_OR1L3_2	174.28	166.41	170.61	205.44
Br_CRLF1_1	73.24	111.57	90.97	78.3
Br_NCBP1_4	217.33	116.19	60.01	32.17
Br_POLI_1	151.96	167.25	152.15	65.59
Br_FBP1_2	79.42	88.73	156.18	114.72
Br_ABHD6_3	150.38	118.96	146.45	128.29
Br_BCAT1_1	68.79	90.37	121.77	206.15
Br_WWOX_3	77.51	73.86	54.16	52.07
Br_FBXO42_1	114.97	124.85	194.01	242.46
Br_RABEP2_1	270.94	304.03	332.73	318.2
Br_GNL3L_1	309.03	246.02	223.41	227.09
Br_EARS2_4	106.22	73.06	30.07	6.98
Br_KIAA0825_1	207.4	258.71	371.49	420.97
Br_MC2R_2	130.19	90.55	94.11	67.45
Br_HSPA8_3	224.54	199.47	148.62	59.7
Br_PRPF3_1	181.78	139.76	98.15	89.47
Br_TIMM10_1	152.29	71.61	9.35	11.56
Br_XBP1_4	51.8	52.62	59.63	58.61
Br_TMEM121_4	107.18	99.94	90.04	86.96
Br_SSR1_2	93.2	120.74	118.2	84.4
Br_TOLLIP_4	40.26	49.35	29.29	10.74
Br_TAF12_3	149.16	201.18	221.09	197.05
Br_SALL2_2	40	40.62	47.02	34.84
Br_HERPUD2_2	91.22	56.51	28.71	17.28
Br_NO_CURENT_56_2	312.52	440.76	531.63	587
Br_TMC4_4	49.19	71.93	53.73	39.15
Br_ZMYND15_4	117.65	142.92	157.46	255.28
Br_GPR78_4	71.51	56.3	36.16	27.04
Br_AANAT_2	235.31	225.95	214.18	274.09
Br_FA2H_1	188.17	161.03	95.9	55.56
Br_NO_CURENT_222_1	293.11	450.07	567.55	609.08
Br_EPGN_1	133.17	102.19	157.81	266.02
Br_AKR1B10_1	172.14	172.16	162.78	113.24
Br_R3HDM1_1	96.22	79.21	59.08	33.64
Br_GAN_4	56.22	57.57	56.68	51.58
Br_RBM41_4	123.76	110.81	84.76	39.97
Br_CRIPT_3	83.65	95.03	82.67	38.66
Br_DHX16_3	40.3	10.66	3.72	3
Br_RBM12_1	118.02	102.23	147.07	183.69
Br_MAP7D2_4	41.58	35.89	22.5	25.9
Br_TMEM212_2	33.49	15.24	9.04	6.49
Br_OCA2_2	92.73	99.5	127.55	213.02
Br_SLC25A22_1	213.54	223.07	182.64	122.02
Br_OR10K1_3	44.27	53.82	82.09	57.79
Br_FNIP2_2	271.53	231.47	262.71	184.18
Br_GCK_1	105.96	80.7	69.25	41.6
Br_NDUFC2-KCTD14_1	37.98	24.62	32.2	66.63
Br_ORMDL1_2	186.96	227.36	209.41	197.27
Br_CLCN6_3	77.03	47.75	34.18	10.96
Br_CCDC85B_4	156.11	138.3	131.39	165.81
Br_PMS2_2	54.16	76.59	152.19	333.63
Br_XPO7_4	60.48	82.41	74.37	104.25
Br_SLC13A3_1	137.77	179	248.28	208.06
Br_ADGRL2_4	39.41	33.82	36.08	36.59
Br_FAM160A2_1	126.7	100.15	83.64	101.36
Br_ATP5C1_3	115.96	43.64	26.07	8.51
Br_GPBP1_2	143.91	207.91	308.56	510.12
Br_TCIRG1_2	52.91	95.72	89.3	52.89
Br_PARP10_1	114.79	140.81	194.28	272.56
Br_BCAP29_3	66.11	56.4	33.83	14.83
Br_PSMD9_1	208.54	156.7	156.3	231.18
Br_MAPKBP1_4	111.96	125.36	110.68	139.42
Br_SORT1_1	140.89	224.35	302.32	286.03
Br_HTR7_3	156.55	132.7	94.19	83.42
Br_GYS1_1	110.78	84.33	108.54	57.63
Br_GABRA6_4	57.72	71.39	66.84	31.84
Br_KCNG4_3	185.82	147.03	133.14	139.31
Br_FAM162B_4	64.34	72.3	44.15	19.14
Br_MTMR12_1	240.6	188.05	173.1	202.77
Br_NOL10_2	311.2	146.52	98.23	75.08
Br_ARF4_4	114.38	130.3	93.76	45.15
Br_INAFM1_1	185.49	252.68	382.23	468.68
Br_CRISP1_4	144.24	166.7	219.22	145.14
Br_LETM1_3	46.66	19.89	3.41	0.05
Br_APBB1IP_1	85.26	119.39	108.58	53.11
Br_CYHR1_1	155.05	158.52	138.8	65.76
Br_COA3_1	192.15	201.14	207.31	138.87
Br_SEPSECS_3	116.11	141.94	120.38	60.36
Br_C16orf90_4	83.35	64.41	47.37	100.54
Br_FNDC11_3	109.24	115.17	103	217.11
Br_ADGRL4_1	137.18	140.16	116.73	77.15
Br_ELP1_3	105.93	120.99	320.71	511.16
Br_AEN_1	93.09	85.72	56.95	30.37
Br_KDM4B_1	59.2	67.28	53.15	65.59
Br_HOXB7_2	189.24	192.13	256.81	278.4
Br_TBC1D16_1	236.52	216.16	139.46	90.29
Br_ZDHHC20_2	212.7	161.47	162.47	269.45
Br_ECI2_4	108.9	143.76	116.85	103.59
Br_CORO1C_4	109.6	129.47	157.46	98.52
Br_CPEB4_3	101.26	78.81	18	6
Br_MARCH2_3	143.36	174.05	337.47	464.54
Br_COL6A3_2	44.01	60.81	88.37	56.7
Br_F12_3	148.72	104.77	91.51	90.02
Br_GFER_1	60.96	28.98	7.49	4.91
Br_MACF1_4	31.29	22.69	19.24	20.72
Br_PCDHB7_4	106.85	112.19	129.07	91.87
Br_SMIM29_4	275.68	211.69	214.3	255.28
Br_SLC24A3_4	85.01	122.99	112.89	96.89
Br_TMEM89_2	67.69	38.08	31.19	21.54
Br_SLC6A11_2	71.14	73.5	26.5	21.32
Br_FBXO28_4	187.14	237.26	310.62	304.73
Br_PAIP2B_1	148.25	127.47	110.52	118.86
Br_TEX22_2	173.21	161.94	98.5	52.89
Br_DMRT3_4	104.9	115.54	77.94	90.4
Br_RANBP1_2	131.33	125.97	140.2	137.18
Br_ITGAX_1	167.44	180.67	164.06	125.68
Br_RAB3B_4	112.43	143.79	220.62	305.44
Br_SCRN1_2	97.91	119.72	114.21	58.72
Br_SERGEF_2	223.95	198.93	190.36	152.17
Br_BCL2L12_4	223.18	234.75	205.45	149.28
Br_IWS1_2	133.46	111.65	193.62	341.81
Br_SLC22A11_1	201.12	224.6	176.12	222.24
Br_TMX3_2	85.52	102.77	123.05	76.66
Br_KLRC4-KLRK1_2	112.95	79.72	86.43	29.88
Br_RAB5C_2	70.48	123.86	110.91	56.7
Br_TSSK4_4	82.21	65.46	96.79	90.94
Br_PSENEN_1	108.21	78.04	80.03	51.2
Br_KLF16_2	82.65	20.84	1.63	0.27
Br_PRIMA1_2	218.58	294.97	397.79	537
Br_SLC9A2_2	125.74	99.9	42.44	10.41
Br_LYPD4_2	272.96	160.81	171.04	241.27
Br_CHD8_1	84.45	63.1	48.18	43.56
Br_BLOC1S1_2	123.87	97.46	56.29	26.55
Br_SOCS7_3	71.11	95.35	120.88	166.4
Br_DRD5_3	123.72	150.45	140.98	104.41
Br_SRPK3_1	293.26	305.99	319.97	461.54
Br_ANKRD16_3	226.01	179.8	163.71	133.96
Br_ZNF165_2	34.05	45.17	31.66	40.67
Br_TRPV6_2	110.52	123.25	83.52	42.36
Br_MTRNR2L2_4	207.4	83.32	68.7	62.48
Br_TYMS_1	204.72	158.99	85.85	130.91
Br_CYP2E1_2	127.29	136.12	146.87	106.48
Br_STK17B_3	107.47	95.39	108.12	134.18
Br_MINPP1_2	110.56	127.5	167.9	124.64
Br_GP1BB_4	39.6	34.08	49.35	28.41
Br_HCAR3_2	114.02	109.68	154.67	151.68
Br_LIM2_3	256.16	253.91	265.27	244.92
Br_GALNT2_2	39.3	62.7	91.75	98.74
Br_XRCC5_1	75.3	50.7	24.44	11.01
Br_ATAD1_2	44.08	69.06	72.39	60.47
Br_GFY_4	257.3	274.6	220	146.5
Br_OR2T35_3	113.46	106.81	65.29	73.5
Br_FOXD4_3	49.34	63.64	60.36	27.59
Br_MTRR_3	139.05	108.7	87.83	67.01
Br_HINT1_1	66.92	78.62	102.14	52.67
Br_FTHL17_3	151.22	158.01	138.22	154.3
Br_SOD1_4	52.76	28.08	5.63	3.05
Br_TNFSF14_3	96.04	88.37	85.27	130.31
Br_TMEM260_4	178.58	199.33	140.82	98.69
Br_GRK7_2	214.54	250.6	290.25	272.89
Br_GAS6_1	277.45	272.39	183.73	172.08
Br_AIDA_2	307.52	370.61	359.38	250.15
Br_ZSCAN26_1	37.87	65.97	57.61	36.8
Br_PRDM12_3	51.18	38.4	18.47	8.61
Br_PRR23D1_4	136.33	134.74	105.44	59.98
Br_RGPD4_4	182	169.61	127.86	92.2
Br_DNAH7_3	140.56	155.36	137.68	116.24
Br_CDK11A_1	183.36	166.81	139.93	47.33
Br_CCDC88B_4	102.03	88.3	102.26	149.78
Br_SNRNP40_3	112.58	98.81	73.71	35.55
Br_RAD50_2	104.49	130.27	79.88	26.99
Br_USF2_4	140.82	82.3	59.47	33.1
Br_DIAPH1_1	191.15	186.71	152.92	75.68
Br_MUC5B_3	120.89	107.43	88.02	64.56
Br_SKOR2_4	112.58	155.69	221.59	233.63
Br_CCNF_4	294.43	258.68	137.02	76.22
Br_HIST1H2BA_3	114.9	150.05	256.04	256.04
Br_ELMO2_2	323.22	269	243.12	165.04
Br_GCNT4_1	157.44	156.27	158.24	124.8
Br_CYB5R3_2	133.65	117.72	102.73	63.25
Br_CST3_3	112.58	172.81	162.74	183.63
Br_ST5_1	41.11	44.48	35.34	19.52
Br_C2orf74_1	54.93	25.89	13.58	8.56
Br_SMR3A_1	208.91	205.84	184.08	107.25
Br_NRROS_4	109.64	102.99	79.99	32.93
Br_ROGDI_3	101.88	149.98	127.48	112.26
Br_BUB1B_1	73.39	39.97	15.28	4.58
Br_PLA2G16_1	92.03	85.06	107.07	83.58
Br_DOK6_4	288.81	319.55	369.04	249.12
Br_OR10A4_1	35.52	53.1	42.98	29.28
Br_SCX_1	145.27	138.67	125.19	59.54
Br_SLC6A18_1	96.66	101.35	158.74	268.09
Br_LONRF1_1	106	74.48	39.03	20.23
Br_CDH24_3	113.65	82.95	49.93	18.65
Br_MORC1_4	94.49	98.41	87.63	81.84
Br_RASSF6_4	199.2	210.82	284.82	352.6
Br_TSSK2_4	135.01	173.61	157.77	130.86
Br_PLCB1_3	56.25	81.61	85.19	28.41
Br_HTR1B_2	108.17	71.1	37.55	28.95
Br_CRYBA2_2	92.21	76.73	63.39	44.38
Br_ARPC4_4	112.62	74.77	46.24	30.7
Br_HSPA14_4	115.85	113.54	88.14	68.64
Br_S100Z_1	302.74	291.12	293.51	391.1
Br_CPSF2_2	219.87	112.55	80.61	77.86
Br_APOBEC2_4	129.49	113.28	147.65	166.3
Br_UGT2B11_3	182.84	133.72	108.16	46.07
Br_IMMP2L_1	133.5	151.39	226.28	423.43
Br_SERTM1_2	25.3	32.88	29.72	17.67
Br_COIL_4	236.82	184.2	123.33	43.4
Br_ZNF816-ZNF321P_2	165.05	175.83	126.27	97.81
Br_C8orf59_1	121.18	183.29	97.68	30.75
Br_ERI2_2	43.53	77.17	221.36	378.88
Br_SENP1_2	150.38	146.01	109.05	92.04
Br_MS4A14_4	121.96	184.42	125.19	58.5
Br_NO_CURENT_31_2	233.32	310.21	404.42	396.77
Br_NR2E1_3	41.4	52.88	46.98	42.86
Br_TTLL1_3	60.19	76.55	52.33	53.21
Br_CACNA1F_1	146.85	183.83	321.29	274.03
Br_SOWAHA_4	119.02	117.72	78.25	83.58
Br_KIAA1549L_1	102.91	86.77	143.73	157.52
Br_PINLYP_1	99.31	102.08	84.73	35.6
Br_PIRT_2	130.56	115.57	98.11	131.62
Br_KCNH6_2	145.82	130.92	125.38	98.91
Br_SNAI1_2	107.95	103.14	101.95	80.09
Br_ZNF75A_1	60.15	63.79	55.16	21.26
Br_ATMIN_4	88.43	58.15	15.6	7.09
Br_KRTAP9-3_4	176.52	230.93	322.57	453.47
Br_FGF2_1	49.42	48.91	61.49	72.19
Br_LEPR_1	51.58	53.24	72.97	65.59
Br_PCDHGB5_2	150.49	131.14	94.5	47.71
Br_KLK5_3	101	84.81	64.94	62.43
Br_KANSL1L_2	195.05	233.04	236.8	130.09
Br_FZD6_1	191.85	194.38	227.72	178.51
Br_PSMA6_3	12.79	5.02	5.7	3.43
Br_NUP133_3	160.64	67.1	48.92	25.9
Br_UBXN2A_3	174.24	201.29	253.21	291.15
Br_IFT22_2	168.25	176.34	191.87	141.54
Br_PTH2R_3	231.45	299.37	256.74	140.18
Br_GRPEL1_3	160.45	71.5	26.65	12
Br_VEGFB_1	187.03	183.76	167.94	159.21
Br_KRTAP5-11_2	89.68	137.03	169.02	129.22
Br_BTNL8_4	144.79	165.87	247.78	132.44
Br_REXO2_4	262.74	299.22	316.56	293.01
Br_AOC3_3	135.12	146.59	173.8	196.28
Br_TRPM5_3	154.02	176.05	193.04	223.76
Br_FMNL3_3	99.12	90.7	135.08	151.3
Br_CTAG2_2	168.25	182.09	172.79	95.2
Br_ZNF92_2	31.03	30.91	16.14	2.45
Br_C3orf62_1	121.96	112.15	80.26	112.92
Br_S100A5_2	65.22	50.37	42.87	71.53
Br_CHCHD5_3	242.88	235.07	205.41	189.85
Br_CAPS2_2	98.87	82.73	75.92	43.46
Br_CYP2E1_4	43.27	52.19	55.4	37.4
Br_TMEM208_4	101.37	81.5	53.73	22.14
Br_GPM6A_2	89.12	124.26	111.38	33.15
Br_MRPS16_2	114.82	59.02	29.79	14.72
Br_ATP6V0A2_3	108.94	167.76	174.69	115.64
Br_ODF3_4	191.48	236.42	195.71	173.17
Br_KRT25_3	198.65	155.94	131.12	78.35
Br_SCGB3A1_4	100.71	123.76	133.14	79.77
Br_TUBB_3	175.82	192.89	167.82	109.43
Br_WWP2_3	106.85	133.25	164.95	182.16
Br_KANSL2_3	62.8	21.6	5.66	25.63
Br_TMEM235_1	82.4	63.46	60.36	65.37
Br_SELENOI_3	178.21	179.4	144.16	81.95
Br_KRTAP6-1_3	46.58	56.77	55.51	33.42
Br_BCL10_2	80.41	97.9	82.94	48.91
Br_MRPS34_1	48.57	22.98	1.71	0.33
Br_LALBA_4	110.3	157.54	169.92	71.81
Br_HMGA2_2	36.91	21.13	28.36	34.3
Br_ITM2B_2	81.26	75.1	45.19	38.77
Br_PCIF1_1	154.02	178.41	269.93	472.17
Br_CCNB2_3	181.56	161.47	151.76	193.83
Br_FAM78B_1	237.52	265.59	169.96	69.74
Br_CCDC43_1	97.25	111.14	92.56	126.98
Br_CDC42_1	156.19	107.65	66.38	51.36
Br_RNF170_4	121.55	131.83	126.27	106.65
Br_LURAP1L_4	98.35	61.71	36.58	38.38
Br_SLC7A6OS_2	356.86	206.82	177.68	188.16
Br_SRPX2_2	101.11	87.72	84.49	121.64
Br_TMED7-TICAM2_3	76.81	61.86	61.29	43.29
Br_LAMC3_1	238.51	166.09	192.57	457.07
Br_DACT2_4	81.03	91.64	100.63	86.53
Br_OLFM2_4	46.91	34.26	30.65	41.38
Br_ANKRD33B_2	33.16	27.78	32.51	31.19
Br_ARMC12_3	64.6	46.04	20.83	33.26
Br_GADL1_1	136	138.45	111.18	60.9
Br_USP17L5_2	183.98	136.52	110.21	77.91
Br_ADAMTS5_1	93.76	85.46	95.2	114.12
Br_RIPK3_3	81.99	71.32	54.27	48.91
Br_ZNF655_2	86.37	113.9	165.46	147.1
Br_GDPGP1_2	124.82	160.41	200.6	299.22
Br_GPR55_2	330.02	406.07	314.27	174.09
Br_SBF1_3	88.61	39.28	19.71	63.25
Br_F2RL3_1	82.06	76.44	28.28	7.14
Br_ANKRD6_1	157.03	90.84	43.02	23.39
Br_SETD2_1	233.29	238.24	175.31	131.35
Br_RPS6KA3_2	107.47	75.39	65.56	30.31
Br_ADRM1_4	186.56	82.12	18.23	13.69
Br_ADGRL1_1	179.64	150.05	117.16	62.21
Br_ARF3_4	177.62	132.74	166.46	113.9
Br_PIK3IP1_4	115.67	120.34	143.46	192.41
Br_VPS37A_3	108.35	57.06	39.49	22.19
Br_VWA5B1_3	67.73	46.08	13.77	3.38
Br_LOC101927572_2	189.79	145.94	100.82	87.51
Br_EEPD1_2	227.55	188.78	189.47	255.22
Br_CSE1L_3	86.07	43.49	28.05	19.14
Br_MCM4_1	69.49	40.88	22.93	19.63
Br_TMEM238_1	115.67	123.79	152.03	182.38
Br_RNMT_1	86.15	42.11	11.21	18.16
Br_RNF19A_3	46.8	82.7	52.99	24.21
Br_NOBOX_3	214.98	259.99	230.59	172.4
Br_SNAP29_1	84.64	139.18	149.86	186.91
Br_C6_3	212.48	230.49	195.02	164.17
Br_TNFRSF13C_3	30.88	31.86	20.75	13.58
Br_USP15_3	169.53	164.49	166.23	174.69
Br_CEBPZ_1	54.89	22.95	9.62	5.78
Br_TNFAIP2_4	144.42	125.28	135.86	127.09
Br_AFF4_3	116.88	135.61	136.75	104.08
Br_FSTL4_4	88.06	125.25	223.76	290.77
Br_SAMD9L_2	50.3	93.06	201.3	180.58
Br_PTPN5_4	168.28	149.1	198.9	185.98
Br_PPP1R35_3	16.43	22.29	22.58	18.65
Br_TICAM1_1	262.66	386.32	393.41	323.43
Br_IL17REL_3	70.48	53.28	47.87	17.72
Br_ATAD3A_2	41.03	49.2	82.79	122.46
Br_C11orf49_2	99.05	107.79	107.73	110.52
Br_FXYD7_2	40.33	14.8	12.88	12.27
Br_PSMB11_1	195.75	191	215.38	195.19
Br_IQGAP3_3	312.93	253.66	204.56	151.19
Br_UCHL1_4	213.4	268.86	245.18	183.96
Br_TP53AIP1_2	108.68	104.26	69.98	115.26
Br_SNX16_1	95.01	108.7	119.91	76.88
Br_SUFU_2	63.57	50.84	34.18	56
Br_PRM3_4	63.97	50.7	67.85	27.97
Br_MEF2A_3	153.54	186.05	238.66	158.34
Br_PLEKHJ1_4	303.62	268.57	270.24	261.82
Br_BEST1_2	87.36	94.3	120.53	178.67
Br_LRRK1_4	209.21	232.64	253.44	111.77
Br_TRIM43_2	106.62	53.02	56.29	18.21
Br_ARHGEF16_4	39.67	47.17	28.59	6.65
Br_RTN3_2	72.5	80.59	148.54	234.23
Br_RFPL4A_4	137.36	192.56	272.14	564.7
Br_MED1_3	134.02	213.87	175.27	120.82
Br_ANXA11_2	165.82	142.7	163.86	126.17
Br_MYH6_2	54.23	60.88	71.23	68.54
Br_RGL3_2	43.2	40.77	41.94	45.47
Br_PCDHA11_4	92.98	111.83	94.97	77.42
Br_RGL1_1	174.42	147.98	99.43	62.21
Br_CCT5_4	45.55	8.07	0.5	0.16
Br_CUL5_4	115.67	136.41	208.55	337.93
Br_SLC17A7_2	292.08	271.77	194.12	125.79
Br_SAMD9L_3	61.36	25.53	5.7	2.45
Br_P2RY4_1	270.05	227.36	200.95	132.76
Br_PAIP2_1	143.83	255	307.21	242.85
Br_WDR19_2	384.66	450.84	513.78	349.93
Br_CLDN22_3	105.67	125.32	108.78	74.42
Br_MAOB_2	71.51	73.86	85.62	52.07
Br_SPATA18_3	85.56	77.97	78.91	103.1
Br_VIPR2_2	46	37.31	42.63	41.17
Br_MINK1_2	154.79	118.3	119.91	59.98
Br_MAST3_3	65.34	71.28	48.76	43.84
Br_TOE1_3	199.57	122.7	39.22	10.03
Br_LRRC37B_4	73.61	43.75	41.28	31.41
Br_ZNF670_1	105.56	142.48	111.26	56.65
Br_USP17L12_1	220.38	124.05	63.35	17.12
Br_ASNA1_1	119.68	84.15	42.98	16.47
Br_C18orf54_2	90.04	115.36	129.57	110.57
Br_QPCT_1	81.92	100.15	203.2	215.31
Br_CFI_1	229.98	314.64	356.01	325.34
Br_ANGPTL6_2	66.14	49.86	20.99	4.09
Br_HS6ST1_3	141.7	230.93	329.32	272.78
Br_ZNF485_3	192.44	155.47	135.7	116.95
Br_MNS1_3	135.3	172.12	150.02	92.69
Br_HLA-DPB1_2	84.45	90.44	89.88	308.6
Br_INSL3_1	85.08	101.5	86.67	59.21
Br_DCANP1_2	218.03	279.48	307.13	457.12
Br_CD200R1L_1	102.8	127.43	105.25	144.1
Br_USP17L24_1	110.93	125.43	88.26	67.17
Br_OR7G3_3	249.06	203.73	132.05	62.16
Br_HDC_1	72.76	63.9	75.38	80.2
Br_EFCAB13_4	142.07	107.03	70.1	30.53
Br_DEFB115_4	131.22	128.92	91.75	65.59
Br_MYT1L_2	67.03	41.93	21.34	9.21
Br_TCERG1_3	261.12	160.27	141.79	219.02
Br_ADAT3_1	234.87	230.96	134.65	78.46
Br_ZBTB44_1	221.26	243.04	295.65	333.14
Br_SUSD6_2	69.6	92.33	98.03	57.9
Br_ZNF845_2	113.06	152.09	132.67	87.73
Br_NO_CURENT_143_1	300.31	332.17	342.01	281.5
Br_MLXIP_3	54.34	35.78	39.57	46.84
Br_ANKS3_3	81.48	68.3	68.94	81.35
Br_ARHGAP11A_4	111.92	80.66	49.42	30.37
Br_ST20-MTHFS_3	86.92	107.97	100.05	58.45
Br_KYAT3_1	78.83	93.03	197.15	278.94
Br_CCDC152_3	114.82	110.23	138.11	87.35
Br_ALKAL1_2	185.89	171.87	184.7	208.5
Br_RBMXL3_4	157.99	142.81	103.73	112.81
Br_RAB4B_2	108.76	113.21	90.12	46.34
Br_TAS2R42_1	220.97	249.73	250.22	147.05
Br_C16orf89_3	78.28	89.53	135.2	223.87
Br_POLD4_4	157.66	161.98	206.54	208.5
Br_ATXN7L2_2	67.8	55.06	51.36	30.48
Br_ZNF441_4	118.61	193.62	253.44	232.21
Br_WDHD1_2	143.43	53.2	14.51	11.83
Br_TMEM198_3	55.78	109.46	118.94	100.27
Br_CALM3_3	40.92	28.69	13.38	15.16
Br_TPSB2_1	135.56	149.65	115.95	96.62
Br_ASAH1_3	110.89	132.12	147.3	106.54
Br_FAM86B2_2	57.14	54.51	66.03	29.22
Br_OXNAD1_1	168.36	110.08	124.72	111.17
Br_CTU1_2	95.82	103.21	63.54	37.73
Br_OR1S2_2	135.38	160.56	165.34	230.91
Br_DNAJC2_1	66.88	71.24	39.41	14.39
Br_OR4L1_3	182.81	184.12	244.75	288.05
Br_PYDC2_4	43.39	54.3	29.02	14.45
Br_RPS26_2	61.03	22.73	7.88	16.68
Br_ZNF605_2	221.26	262.6	201.69	136.25
Br_GNAI1_3	57.28	31.24	19.2	0.27
Br_H6PD_1	173.14	226.86	198.04	140.34
Br_ASB5_4	261.41	319.66	402.21	391.15
Br_HK1_4	51.77	47.97	47.25	35.55
Br_KIAA1524_2	199.43	198.23	109.9	85.27
Br_ZNF44_3	158.03	215.91	307.83	334.06
Br_WDR88_3	107.95	68.01	84.53	59.1
Br_INO80B_2	41.84	49.6	73.51	33.15
Br_COPS2_3	17.02	9.16	0.58	0
Br_MOSPD1_2	313.59	390.76	459.86	680.67
Br_MAGEA2B_4	71.62	68.26	73.36	56.32
Br_SASH1_4	98.87	66.59	70.68	66.08
Br_TEKT5_3	91.7	113.97	82.9	52.12
Br_VCY1B_2	54.49	47.39	22.15	4.14
Br_FAM47E_2	72.43	91.68	110.76	97.6
Br_YARS2_4	180.05	132.59	46.67	22.08
Br_C19orf35_3	72.69	98.7	69.91	36.86
Br_SH3D21_3	49.64	57.06	27.43	19.36
Br_MRPS15_1	109.16	130.96	173.8	246.39
Br_MRAP2_4	259.5	248.2	212.12	146.01
Br_NO_CURENT_143_2	289.25	348.1	289.05	197.32
Br_C16orf59_2	135.97	116.34	58.46	13.09
Br_LLGL2_2	53.2	43.31	28.36	9.87
Br_CCDC89_4	115.45	102.74	146.41	219.73
Br_C8orf89_3	113.24	112.66	131.05	103.43
Br_POFUT2_2	198.58	211.65	120.45	96.72
Br_UNC5A_3	199.5	175.61	142.84	114.72
Br_WDR66_2	246.34	273.88	242.46	240.01
Br_FUT1_4	62.25	89.24	123.83	129
Br_DYRK1B_2	169.64	169.03	177.48	136.47
Br_CHMP4B_1	88.02	69.17	104.08	99.78
Br_PDE4DIP_2	115.12	57.46	31.31	9.6
Br_PIAS3_2	47.94	44.66	52.02	30.15
Br_ADAM32_3	66.66	59.75	69.44	38.38
Br_DRGX_2	256.01	282.61	397.48	620.47
Br_COL27A1_4	76.48	98.55	98.81	77.91
Br_SNAP47_4	228.18	197.29	143.19	92.42
Br_APBA2_2	93.09	82.99	67.19	43.07
Br_MEGF10_4	74.75	72.55	63.35	27.59
Br_FOXD4L5_1	151.26	130.23	74.83	56.65
Br_B3GAT1_1	326.93	372.9	378.12	371.03
Br_DCAF8L2_1	223.77	274.9	275.71	209.37
Br_PCDHB10_3	214.72	244.75	262.09	228.56
Br_FSCN3_3	136.7	75.82	47.56	32.55
Br_ZNF300_4	188.73	216.64	198.82	171.37
Br_RTL8C_4	161.11	180.78	349.65	621.95
Br_C16orf86_2	209.43	158.74	129.96	96.78
Br_GAS7_1	341.9	392.76	528.53	651.88
Br_DST_4	110.74	137.9	142.1	116.52
Br_SIX4_4	130.12	98.26	81.43	80.09
Br_APC_3	158.91	211.18	219.26	178.67
Br_BCL9L_4	48.57	48.4	31.15	46.13
Br_LPCAT3_1	176.37	184.85	168.52	195.41
Br_ATG12_2	83.79	63.93	55.86	24.32
Br_STEAP4_2	77.87	42.26	18	8.83
Br_ZNF76_4	99.27	87.5	61.6	23.61
Br_MBD5_3	122.36	149.54	185.63	189.09
Br_NO_CURENT_182_2	208.91	286.42	338.16	300.31
Br_MTMR2_2	89.82	67.93	69.95	99.01
Br_HIST4H4_3	209.09	188.63	147.07	200.97
Br_ANXA2R_4	43.94	16.51	9.58	7.91
Br_ACP7_1	150.05	136.41	109.59	91
Br_TMEM50A_4	116.52	129.43	145.67	124.15
Br_PRSS57_2	61.55	56.7	36.39	12.92
Br_SLC7A7_2	62.95	65.06	62.34	37.73
Br_WDCP_4	172.03	184.89	188.34	161.28
Br_TMX2_2	31.14	19.6	1.59	0.65
Br_SMIM18_1	49.97	68.51	74.02	65.59
Br_MTIF2_3	93.2	110.55	130.85	173
Br_AGAP9_1	73.61	24.51	24.13	12.49
Br_LSP1_3	141.99	255.84	263.99	331.99
Br_RRH_3	43.79	19.64	20.75	8.78
Br_LY86_3	220.46	267.51	285.91	217.6
Br_ACTR3_3	45.33	24.15	11.13	2.18
Br_ZBTB16_4	204.06	191.83	191.1	179.16
Br_NTRK2_3	95.89	98.01	71.46	46.84
Br_HOXA2_4	121.11	145.98	187.02	275.78
Br_SPRR2D_2	115.6	131.14	179.89	216.78
Br_ADRA2B_1	223.62	196.23	163.59	132.22
Br_NHLRC3_2	158.25	201.91	194.98	191.43
Br_SLC46A2_4	80.92	103.32	136.2	171.8
Br_MRPL20_1	13.75	7.24	1.47	0.16
Br_CKMT1A_1	124.49	106.41	88.41	113.08
Br_MGAT5B_3	73.24	98.01	178.99	184.12
Br_DTL_1	139.09	150.09	126.7	122.73
Br_PELP1_1	154.31	59.2	25.64	10.03
Br_DHX33_4	141.81	130.05	103.77	178.95
Br_OR2T29_1	129.71	109.43	71.73	76.28
Br_PITPNM1_3	78.57	57.06	51.13	42.47
Br_FAAP20_2	121.7	125.46	79.76	48.69
Br_ULK2_2	95.41	91.75	52.8	27.48
Br_DHRS11_3	81	68.19	78.05	66.41
Br_OR10X1_4	99.16	99.97	80.88	48.91
Br_REEP2_2	62.5	78.12	95.51	254.3
Br_RNPEPL1_1	110.04	109.43	93.18	78.13
Br_NARS2_3	229.24	129.5	30.18	10.41
Br_OAF_1	204.46	278.64	369.01	396.66
Br_RFC4_3	69.49	43.2	10.94	9.54
Br_EPHX1_2	66.55	70.48	67	105.07
Br_S100A16_3	184.87	194.31	163.05	125.84
Br_OR6B3_4	131.92	146.38	280.4	593.59
Br_KANSL3_3	140.41	83.53	90.7	50
Br_ECHDC1_4	154.53	169.9	116.11	90.4
Br_IFT81_1	50.55	20.58	7.14	11.56
Br_SPIC_1	47.21	48.04	32.97	27.21
Br_ARF6_3	63.13	62.44	74.64	78.84
Br_ZNF691_2	218.88	214.27	188.85	140.72
Br_CR1L_2	89.34	93.61	58.54	24.97
Br_TCF3_4	134.9	134.16	94.39	38.11
Br_ZNF503_1	155.89	188.67	216.7	206.7
Br_GOLGA8M_3	39.78	25.49	26.19	13.36
Br_ZNF776_2	98.79	130.85	120.65	69.46
Br_PCGF6_2	204.72	148.96	106.41	100.87
Br_ARF4_2	94.75	80.81	64.05	19.14
Br_ATP2B4_2	112.25	87.13	92.72	73.22
Br_C14orf180_1	99.97	79.68	99.16	114.39
Br_KRT38_3	111.7	96.7	126.51	197.59
Br_MAIP1_4	151	135.39	139.19	107.36
Br_GNPNAT1_3	89.05	54.77	25.76	7.2
Br_OR7C2_2	376.13	340.1	311.13	350.48
Br_PARG_4	152.36	150.56	149.67	100.38
Br_DHRS2_4	207.77	207.22	167.94	73.66
Br_KIAA1217_4	79.38	75.17	80.19	61.23
Br_SLC43A2_4	212.73	269.44	354.19	520.91
Br_ARL5B_2	18.94	10.4	10.01	0.82
Br_FKBP14_2	114.16	120.3	74.33	40.46
Br_CST1_4	76.03	85.13	90.82	92.25
Br_ZFP41_1	271.82	235.07	131.86	46.84
Br_UBASH3B_4	63.53	84.01	76.85	66.41
Br_IQCE_4	42.8	30.69	40.73	18.05
Br_NOB1_4	198.76	86.81	53.3	42.86
Br_AMOTL2_2	106.74	125.17	136.2	164.11
Br_CCDC179_4	225.27	221.07	332.93	345.73
Br_C2orf83_1	100.3	137.68	187.26	206.7
Br_ROBO3_3	161.22	147.14	155.37	168.42
Br_EVA1C_3	42.47	33.38	16.88	5.45
Br_PPP4C_2	112.65	21.49	11.37	9.54
Br_ACY3_4	53.46	21.93	13	7.58
Br_KPNA7_2	238.88	219.29	104.43	49.78
Br_C11orf52_3	173.17	157.65	138.73	74.64
Br_EXOSC1_3	107.21	109.68	87.91	89.8
Br_PLA2G4B_3	150.82	154.89	157.62	135.87
Br_TDP2_4	94.2	87.83	74.33	70.77
Br_MEIG1_1	170.45	197.83	267.48	268.58
Br_VDAC3_3	47.47	32.18	23.28	34.3
Br_USP17L2_1	52.5	42.26	17.85	10.58
Br_SDCBP2_3	148.72	191.72	169.22	178.51
Br_TRPM7_2	47.8	54.77	48.65	45.42
Br_GABBR1_2	111.59	107.1	147.61	338.81
Br_KIAA1524_1	198.84	116.12	90.08	51.91
Br_EPPIN-WFDC6_1	111.85	153.72	217.36	202.34
Br_NFYB_1	76.95	77.35	151.53	217
Br_GTF2H3_3	128.17	81.57	23.55	13.14
Br_ATG2A_1	38.35	47.39	24.52	9.16
Br_CRCP_1	116.37	85.43	48.22	24.26
Br_EIF1AD_2	83.35	87.75	116.69	140.07
Br_CLMN_1	221.12	230.09	157.5	59.48
Br_FAM86C1_2	55.52	78.3	54.85	64.39
Br_RBM12B_4	155.56	129.39	92.79	41.93
Br_RASA1_1	65.92	55.28	81.47	148.79
Br_LAMB4_1	77.14	79.28	112.39	163.68
Br_SAMD12_3	77.39	61.21	37.36	27.86
Br_TAS2R31_1	59.42	80.15	86.16	97.43
Br_FGF11_2	319.4	295.84	353.1	259.69
Br_C12orf43_1	74.31	45.75	25.02	10.69
Br_TTC29_1	110.6	134.01	83.13	61.18
Br_CCDC74B_2	72.47	53.79	25.68	12.27
Br_CD180_4	172.88	166.41	165.3	142.31
Br_ARL14_4	87.69	103.64	134.58	97.27
Br_LGALS8_1	162.22	121.21	79.72	80.75
Br_PALM_2	177.92	192.27	184	140.12
Br_NT5C2_1	57.87	71.64	64.86	69.95
Br_KCNJ10_3	58.13	44.59	36.54	20.39
Br_LBX1_4	247.7	283.99	183.8	97.27
Br_FOXL2NB_2	68.64	51.06	57.26	42.96
Br_TP53I11_1	65.89	79.5	76.35	140.45
Br_SBK2_2	239.06	197.76	193.54	146.39
Br_CCR5_2	108.43	90.33	97.49	43.89
Br_ELP5_3	321.05	134.88	93.57	71.32
Br_GUCA1B_3	123.65	109.28	131.16	276.98
Br_NFE2L2_4	191.56	181.62	197.96	196.01
Br_AP3B1_3	77.58	51.39	52.26	76.88
Br_STAMBP_4	94.45	61.79	58.23	60.36
Br_LRP6_3	157.47	175.83	135.23	75.13
Br_AKAP10_4	213.98	216.2	250.34	199.39
Br_OR4X1_4	191.3	219.44	233.03	194.48
Br_ANGPTL4_2	57.14	63.82	59.9	40.13
Br_PDE10A_3	153.28	181.47	232.65	278.45
Br_FAM153B_1	79.12	104.7	68.63	85.44
Br_ZNF490_1	46.14	53.9	39.53	41
Br_PPP2R3A_1	128.83	127.72	165.11	128.57
Br_NOMO2_4	265.64	252.17	256.04	260.95
Br_NO_CURENT_172_1	145.49	164.2	191.02	181.51
Br_OR52E8_4	68.31	30.66	27.74	27.92
Br_C11orf42_1	46.07	62.3	60.71	97.32
Br_SUMO4_4	149.16	133.47	109.4	94.49
Br_SIM1_1	99.68	62.44	73.79	98.36
Br_GFPT2_3	97.84	139.83	119.21	56.81
Br_VIPR2_1	53.75	45.13	17.42	7.52
Br_SPINK4_3	110.15	126.85	195.6	292.74
Br_KRBA2_2	55	64.91	70.06	38.6
Br_ERF_2	118.91	145.5	154.86	195.63
Br_AP1M2_3	126.63	101.35	57.34	23.72
Br_UBXN6_2	30.99	29.97	13.11	3.82
Br_PCOTH_3	136.92	83.68	99.58	112.15
Br_NR2E3_4	96.88	177.21	319.97	410.23
Br_GPR89A_2	136	82.48	56.95	60.47
Br_TAF7L_3	53.68	37.68	14.63	7.42
Br_RAP1GDS1_1	167.33	183.8	123.21	66.57
Br_ZBTB4_1	236.78	211.94	142.37	91.27
Br_TNKS1BP1_4	98.39	93.24	88.06	68.86
Br_GEMIN4_3	144.02	111.61	82.05	40.18
Br_FAM155A_4	211.23	343.45	548.93	692.12
Br_FBXO10_2	96.81	152.63	134.77	94.98
Br_SHH_3	165.49	184.52	181.17	131.29
Br_ATF6B_1	193.14	179	166.62	107.19
Br_FOXD4L3_3	60.92	46.69	37.28	12.87
Br_CETN3_3	103.1	83.32	120.8	91.71
Br_KNCN_3	63.61	59.46	87.21	188.6
Br_TFR2_4	83.2	95.86	67.54	38.49
Br_FBXO34_4	123.02	179.21	226.01	267
Br_RAB27A_4	60.11	59.86	66.84	38.38
Br_BAZ1A_2	123.83	115.68	115.8	53.81
Br_ACTL9_3	48.35	56.3	30.84	14.61
Br_XXYLT1_3	85.74	52.73	37.16	21.86
Br_DEPDC1_4	207.26	210.02	190.79	111.06
Br_ATP9A_2	90.56	94.84	77.32	97.6
Br_NARR_2	242.59	307.95	348.21	492.89
Br_PHOSPHO2_1	137.55	184.96	178.1	126.66
Br_CERK_2	144.64	159.72	122.7	79.77
Br_STAP1_4	38.68	60.66	83.72	78.57
Br_OR1J2_4	217.7	268.39	232.18	163.46
Br_OR6F1_2	244.91	314.46	278.97	156.1
Br_LCP1_3	70.3	70.37	115.64	97.71
Br_FFAR1_2	210.75	279.77	497.49	724.83
Br_LCE2B_2	133.8	195.62	179.77	101.74
Br_BBS9_1	115.96	96.3	56.1	43.07
Br_ENTPD4_1	126.11	158.05	170.81	288.7
Br_SLC7A8_3	50.52	39.86	48.3	44.33
Br_SPTAN1_2	64.75	72.44	53.03	63.03
Br_IFT140_2	212.77	240.06	322.22	446.16
Br_POMT2_2	50.89	63.31	32.7	19.41
Br_PLB1_1	139.72	117.36	126.47	110.19
Br_SRD5A2_3	48.5	54.3	27.27	9.76
Br_FGF3_2	171.67	178.81	125.69	81.46
Br_FCHO2_3	77.76	98.84	68.59	17.34
Br_PTMA_2	132.29	74.55	48.34	51.52
Br_ALDH16A1_2	52.58	40.15	27.82	12.59
Br_WFDC3_2	59.38	48.59	42.17	53.54
Br_MREG_3	73.83	58.19	74.48	124.59
Br_SCGB1D2_4	188.51	212.02	195.68	131.73
Br_SYVN1_4	96.22	74.15	38.56	12.7
Br_C19orf35_2	65.92	50.99	64.67	30.75
Br_ZNF214_3	222.48	310.57	346.58	364.05
Br_SH2D1B_4	176.74	156.52	141.71	74.1
Br_GRM2_3	141.08	137.36	208.98	444.91
Br_SH2D5_1	153.39	191.14	229.19	229.6
Br_DESI2_1	47.5	55.93	40.81	14.61
Br_PRIM2_2	220.64	146.38	68.9	59.32
Br_C8orf87_3	125.56	80.12	75.41	39.42
Br_PPP1R15A_2	29.23	30.91	20.33	0.87
Br_LOC102724957_3	80.63	107.83	87.91	100.32
Br_AGXT_4	92.87	89.9	87.79	49.89
Br_KRTAP7-1_3	240.24	327.15	377.58	410.34
Br_STOML2_1	262	260.17	225.55	244.97
Br_ACAA1_3	57.58	58.66	61.29	50.43
Br_P2RY1_2	179.31	156.63	159.95	168.42
Br_PYM1_1	165.53	137.65	72.43	43.56
Br_GBP2_3	53.83	34.04	45.04	34.62
Br_NVL_2	61.14	19.02	8.69	5.83
Br_TUBE1_1	161.55	115.83	52.8	31.79
Br_ANKK1_3	125.63	142.23	117.16	83.42
Br_AP1B1_4	70.15	97.32	120.3	102.12
Br_B4GALT4_4	113.61	122.12	137.83	130.15
Br_SEPT10_1	94.6	87.46	138.26	263.29
Br_CDC42BPB_2	47.1	52.88	42.32	23.39
Br_UGT1A10_1	91.18	132.27	201.92	129.44
Br_KLK6_4	99.9	76.37	72.62	57.09
Br_EXOC3_3	99.82	30.04	22.23	19.19
Br_KCNJ8_3	261.64	338.14	579.46	802.04
Br_WFDC10A_2	192.77	199.36	233.19	197.43
Br_BATF2_2	155.38	140.19	144.35	69.95
Br_TRAM2_4	67.5	70.99	67.27	50.05
Br_IER5_2	30.74	44	52.88	55.4
Br_C3orf62_4	60.04	40.22	37.71	18.16
Br_FANCB_1	207.62	189.11	84.57	36.75
Br_ZSCAN1_3	89.16	85.64	75.45	39.58
Br_AKAP12_2	92.29	121.83	160.1	128.02
Br_RGS3_3	43.39	21.86	6.94	0.05
Br_FBN3_3	125.41	128.7	145.83	111.77
Br_THADA_4	232.74	244.75	254.49	181.67
Br_ASXL1_2	83.35	123.06	83.48	44.49
Br_MCU_1	136.33	111.28	65.76	46.51
Br_PHKB_1	325.94	296.35	307.98	357.07
Br_H2BFWT_1	147.95	179.36	201.53	275.94
Br_TOB1_4	252.81	316.17	351.35	451.89
Br_OSBPL10_2	334.07	348.28	351.39	425.66
Br_OR4D2_1	96.15	77.79	38.33	17.28
Br_CLCF1_4	47.03	127.94	146.14	141.81
Br_BBS12_1	310.5	427.71	422.7	400.8
Br_RPRD1B_1	64.42	27.09	7.95	1.58
Br_KL_2	45.96	61.42	112.66	139.8
Br_SH2D2A_2	113.28	102.12	63.82	33.59
Br_IQGAP2_1	127.55	152.12	190.83	109.48
Br_ELF3_2	82.4	94.95	115.53	148.14
Br_TLDC2_4	210.38	264.57	287.89	329.32
Br_NUP155_3	150.97	73.32	48.88	36.75
Br_KCNMB4_3	195.71	192.74	134.07	79.22
Br_ACTL8_1	198.32	215.87	333.78	420.97
Br_PARD3B_2	154.57	137.1	126.12	105.88
Br_PCDH11X_1	56.29	89.61	64.79	38.82
Br_ECM1_4	87.43	58.77	45.97	25.73
Br_LONRF3_3	57.36	77.06	58.81	45.58
Br_UGT2A3_4	58.09	72.12	70.76	83.64
Br_OR1E1_2	143.17	184.02	162.55	131.18
Br_CCDC88C_3	65.56	57.53	60.87	160.19
Br_TRIM15_1	255.75	259.8	284.71	308.44
Br_MAPK6_2	119.75	97.06	142.57	162.81
Br_SPACA4_2	194.9	174.12	128.83	122.24
Br_EHF_2	117.47	98.12	103.11	124.37
Br_PCGF6_3	181.23	155.07	95.9	49.29
Br_ADGRF4_1	147.69	176.74	153.97	130.75
Br_C1QTNF9_1	190.34	134.08	60.48	35.55
Br_B3GNT9_4	201.85	243.44	292	350.26
Br_NO_CURENT_59_4	256.63	345.74	483.6	612.62
Br_ZNF148_4	46.47	12.73	10.78	11.29
Br_COMMD10_2	101.07	94.37	71.3	100.54
Br_EMD_3	116.07	132.23	112.5	82.82
Br_GRIN2B_4	86.99	55.31	35.92	30.26
Br_ZNF729_2	91.99	99.17	213.83	339.13
Br_MST1L_1	105.41	57.68	18.62	10.9
Br_TNFRSF14_2	247.96	337.37	325.91	277.36
Br_C15orf65_3	39.49	71.1	104.24	137.13
Br_SRRD_3	164.79	122.48	83.29	47.6
Br_FA2H_4	187.07	177.25	165.42	122.68
Br_CDH26_4	65.3	38.44	24.67	7.09
Br_MUTYH_3	104.53	102.99	98.96	65.37
Br_RGMB_2	61.88	53.64	86.51	160.35
Br_CUL7_2	219.06	209.04	182.33	168.53
Br_PRDM11_4	60.56	42.22	43.25	12.65
Br_NFIX_3	43.2	57.68	89.11	59.7
Br_MZT1_4	102.43	42.66	21.65	8.89
Br_NCR3_2	84.71	73.64	40.58	48.53
Br_LSM4_3	144.53	48.73	16.95	12.92
Br_LTBP4_4	69.38	72.55	120.84	117.88
Br_ADH5_3	133.1	92.92	63.58	18.65
Br_SLC22A16_3	212.77	179.4	129.53	110.52
Br_SPANXN1_4	67.98	52.77	44.61	76.61
Br_TIMP3_2	205.97	175.65	181.9	129.49
Br_SPATA31E1_1	111.15	108.19	85.7	68.7
Br_TAC4_2	60.89	33.28	28.9	15.65
Br_ZNF618_1	51.36	55.53	26.46	9.38
Br_CD28_1	218.32	248.78	277.22	277.36
Br_PEX12_3	30.81	13.13	18.81	15.48
Br_GDPD2_2	84.05	94.88	112.07	223.11
Br_CBFB_2	193.4	164.27	140.9	97.05
Br_C11orf54_4	79.93	82.59	128.72	208.33
Br_SRSF10_1	157.69	130.52	78.71	58.83
Br_CDR2_3	142.36	151.9	167.36	165.21
Br_GALE_1	66.92	76.19	95.28	146.61
Br_SCIMP_3	267.19	239.37	271.01	303.75
Br_MRPS15_4	101.77	98.15	97.95	69.19
Br_AK3_3	218.03	253.98	296.66	275.56
Br_SGK494_1	151.55	82.84	53.34	50.6
Br_FGFRL1_1	178.32	250.13	244.98	167.11
Br_C22orf42_3	309.54	276.6	318.22	371.03
Br_FABP7_1	74.89	62.62	61.1	22.08
Br_ZDHHC7_1	89.31	88.3	86.08	113.68
Br_PRAF2_4	132.77	96.7	129.65	120.55
Br_ZSCAN32_1	87.51	67.9	46.9	52.51
Br_MOB2_1	140.38	138.45	183.65	153.54
Br_PPP2R2C_1	111.4	126.37	57.34	26.12
Br_C17orf78_3	164.2	201.8	212.01	223.65
Br_THBD_2	106.92	91.93	94.04	76.71
Br_SIX6_4	121.96	122.88	106.26	153.81
Br_FAM200B_3	141.96	153.5	173.17	89.2
Br_ATG4B_2	144.27	131.32	88.49	55.94
Br_PPP2R2A_1	53.97	53.28	13.38	3.98
Br_CLC_1	146.85	208.34	219.03	225.34
Br_LUC7L2_3	183.95	118.41	87.09	58.83
Br_FLVCR2_4	52.28	42.91	32.2	6.43
Br_FOXO1_3	240.13	334.5	387.24	224.2
Br_GAGE12H_2	125.41	163.43	178.37	113.35
Br_MAMSTR_2	211.45	224.93	427.93	850.24
Br_BCAM_3	84.79	114.95	138.57	120.55
Br_VGLL4_4	134.97	122.92	122.94	182.71
Br_CRYGB_2	20.85	39.49	23.08	5.72
Br_H1FNT_1	121.07	148.81	173.17	159.53
Br_ARL4C_4	119.38	159.9	137.87	153.1
Br_MFSD5_3	154.97	119.25	122.01	61.99
Br_C7orf73_1	60.22	63.5	64.2	53.81
Br_BTD_3	68.79	104.7	65.37	29.12
Br_KRT26_2	112.69	103.43	137.95	196.23
Br_DUSP2_1	63.39	52.33	46.63	50.43
Br_NO_CURENT_47_2	196.12	264.31	288.47	286.08
Br_SPATS2L_3	154.75	146.45	201.46	399.44
Br_IDE_4	45.08	52.11	53.46	84.4
Br_C17orf67_2	32.47	28.55	26.96	12.21
Br_GPER1_3	108.28	138.96	177.87	164.5
Br_NO_CURENT_180_3	192.73	238.6	400.35	746.48
Br_ZNF585A_1	64.49	60.37	32.2	31.79
Br_XPOT_1	80.3	114.37	101.91	67.77
Br_PLVAP_4	108.54	103.14	102.42	55.01
Br_SRI_4	67.95	98.23	128.33	115.59
Br_UBOX5_4	213.73	196.13	127.17	74.75
Br_GCNA_3	114.86	88.95	86.55	116.52
Br_KRTAP7-1_2	108.32	93.06	206.15	691.79
Br_LRRIQ4_4	249.69	285.91	296.03	333.19
Br_NME7_1	91.95	171.61	189.7	99.61
Br_TPM3_4	144.2	128.16	113.51	87.84
Br_IL32_2	78.35	75.97	50.74	33.75
Br_PRODH_1	166.81	94.34	83.91	67.66
Br_TMEM116_1	131.92	153.29	124.06	81.78
Br_ATXN7L1_2	180.53	211.91	234.47	175.29
Br_C7orf26_3	81.15	32.8	6.4	3.49
Br_CCNJ_3	28.2	15.86	8.96	1.91
Br_SCAMP3_1	58.79	50.22	48.92	31.62
Br_HS6ST3_3	176.67	168.38	195.99	171.48
Br_SEMA3G_4	69.67	63.21	73.86	35.22
Br_TRIM8_3	26.1	17.93	2.13	2.94
Br_POC1B-GALNT4_3	151.44	142.12	146.83	82.49
Br_OR2D2_2	129.97	139.61	78.56	33.48
Br_MIP_3	100.82	95.83	104.2	114.06
Br_C12orf56_3	77.06	78.08	58.04	22.74
Br_LIX1L_1	132.44	134.96	137.02	220.06
Br_ANKRD44_4	89.86	100.55	86.98	32.11
Br_NARFL_2	212.73	91.17	93.49	60.96
Br_CASP9_3	161	193.94	170.73	102.78
Br_SPTSSA_1	99.16	61.93	27.85	12.76
Br_IKZF4_2	274.5	254.78	324.9	263.4
Br_FETUB_1	91.55	81.17	101.14	159.43
Br_HTRA3_1	184.64	234.06	219.38	208.55
Br_RNASE10_3	328.88	316.61	308.22	391.42
Br_C11orf58_3	33.72	18.47	3.72	1.58
Br_EGLN1_2	262.3	329.23	295.72	374.68
Br_ODF3L1_2	118.72	130.85	138.03	118.04
Br_GBE1_1	302.23	286.28	271.28	243.01
Br_AMY2B_4	203.1	119.25	71.81	41.49
Br_ADM_3	118.57	126.34	100.79	63.25
Br_DLGAP2_2	54.97	77.35	72.78	71.7
Br_CTCFL_2	132.91	121.06	85.38	106.32
Br_MTX3_2	98.39	156.41	297.63	917.79
Br_LRP8_4	186.37	187.51	184.31	254.51
Br_MAPK8IP1_4	53.35	26.22	11.56	5.18
Br_NDUFA8_2	121.85	90.01	81.66	82.17
Br_PPP2R5B_4	117.21	108.3	91.13	70.93
Br_SLC3A1_3	115.67	113.43	135.66	131.4
Br_OR2AT4_4	11.69	28.04	33.98	30.7
Br_TESC_3	61.92	66.11	58.62	56.87
Br_AKAP3_1	154.2	171.14	198.86	282.21
Br_ZBTB11_1	133.35	71.42	48.92	24.97
Br_MFSD2A_1	369.95	377.45	241.41	131.56
Br_GJB4_3	69.89	57.97	44.11	30.91
Br_SLC9A5_4	92.65	83.72	87.48	83.75
Br_HSPA4_1	178.28	133.94	110.76	54.96
Br_IL17D_2	97.51	118.37	222.4	626.58
Br_DHRS7B_4	249.91	285.81	290.29	187.07
Br_AQP11_4	36.4	26	10.59	7.58
Br_ST6GALNAC1_1	44.71	30.29	9.27	0.27
Br_IKZF1_1	290.24	301.37	239.01	152.23
Br_SLC2A5_3	101.81	109.03	94.46	41
Br_RABGAP1_2	58.9	39.39	30.96	17.17
Br_PDZRN4_1	210.38	250.64	291.3	293.99
Br_LRRCC1_1	145.38	123.94	89.88	85.38
Br_PRRT3_2	219.9	215.58	146.02	85.93
Br_CCT6B_3	115.78	113.65	94.04	82
Br_ZNF623_1	79.01	96.08	85.35	67.39
Br_CHCHD5_4	150.45	116.63	105.32	83.15
Br_BABAM2_1	46	42.8	39.22	24.81
Br_EIF4EBP1_2	81.51	108.63	124.49	153.16
Br_IL22RA2_4	131.55	171.4	194.67	151.79
Br_OR5B12_2	62.17	45.82	62.73	60.25
Br_CACNG7_2	113.5	104.04	98.38	84.18
Br_VWA5B2_4	37.58	56.3	45.08	51.91
Br_ZNF780B_3	213.91	272.64	262.9	193.67
Br_HLA-DQB2_4	123.1	113.75	108.86	191.87
Br_AGBL4_3	212.62	205	176.2	157.79
Br_B3GAT3_3	56.66	61.21	67.97	72.08
Br_PSG9_2	96.96	109.72	176.63	226.38
Br_NAP1L4_2	53.24	34.15	13.03	11.78
Br_SLC6A11_1	113.98	107.46	99.31	152.34
Br_SYCE2_2	85.15	88.37	54.04	26.83
Br_LRBA_4	183.69	183.87	186.4	106.48
Br_CCL20_3	63.28	91.21	162.7	87.35
Br_HEMK1_2	100.04	62.26	29.02	8.29
Br_RGS21_2	24.19	40.84	43.76	30.1
Br_TEKT4_1	292.85	255.4	248.67	160.95
Br_GJA9_4	97.73	120.41	106.26	113.35
Br_ZBTB45_3	62.1	54.26	41.66	63.85
Br_ATF2_1	66.77	47.2	35.88	17.99
Br_TMEM208_2	143.8	144.59	163.9	173.77
Br_SEC61G_1	113.24	54.51	25.53	16.9
[truncated: 75,218 more rows]

## Sheet: Fold Change
gRNA name	day6	day12	day18
Br_KDM1A_1	-0.63	-3.233	-6.799
Br_APP_2	-0.444	-0.661	0.359
Br_NCR2_4	-0.109	-0.583	-0.924
Br_NSMCE3_3	0.221	-0.678	-1.655
Br_CLTB_2	0.434	0.23	-0.191
Br_RRM2_1	-1.399	-2.761	-4.061
Br_TMIGD1_4	-0.289	0.197	-0.347
Br_RANGAP1_2	-2.089	-2.518	-5.026
Br_SLCO2B1_4	0.439	0.236	-0.872
Br_TRIM67_3	0.366	-0.496	-1.36
Br_ZNF569_4	0.279	0.06	-0.513
Br_NLGN4Y_3	0.5	0.641	0.805
Br_PLGLB1_2	-0.384	-0.639	-2.244
Br_SERPINB12_4	-0.382	-0.934	-2.796
Br_PRELID2_2	0.214	0.199	0.926
Br_TRMT10B_3	-0.27	0.102	1.396
Br_HCN3_1	-0.078	-0.091	0.842
Br_RAB39B_4	0.406	-0.135	-0.828
Br_EPG5_1	-0.232	-1.115	-2.645
Br_GPRIN2_4	0.488	0.478	0.376
Br_SPZ1_1	-0.669	-2.216	-3.675
Br_DUSP23_4	-0.309	-0.481	-0.527
Br_ZNF347_4	0.171	0.401	0.761
Br_PRR20E_4	-0.325	-0.806	-1.131
Br_CXCR1_3	0.19	0.213	0.131
Br_STXBP3_3	0.129	1.041	1.206
Br_MAGEH1_3	-0.121	-0.386	-1.009
Br_RHBG_3	0.065	0.073	-0.042
Br_CYTIP_1	0.33	0.882	1.381
Br_NRBP1_3	-0.691	-0.767	-1.156
Br_FKBP1A_2	-0.646	-1.578	-3.214
Br_CAMSAP2_1	-0.61	-0.919	-1.94
Br_TRIAP1_4	0.199	0.105	-0.431
Br_BLM_4	0.362	-0.091	-1.068
Br_PPIB_2	-0.74	-1.757	-1.492
Br_PCLAF_2	-0.421	0.373	1.102
Br_ACTL7B_3	0.002	0.333	0.327
Br_SAA4_1	0.33	0.744	0.754
Br_CCDC91_3	0.359	0.487	-0.271
Br_HMHB1_1	0.904	1.633	1.649
Br_PEAK1_3	0.275	0.103	-0.387
Br_SLC22A14_1	0.355	0.43	0.064
Br_CYP3A4_3	0.31	0.635	0.592
Br_POP7_4	-0.994	-0.027	0.396
Br_DKKL1_4	-0.765	-0.226	0.63
Br_ZNF99_2	0.054	0.409	0.247
Br_ATP13A2_4	0.328	0.192	-0.662
Br_REC8_1	-0.657	-1.57	-3.442
Br_ANKRD22_2	-1.028	-0.673	-2.162
Br_WIPF2_1	-0.553	-1.243	-2.383
Br_SIRPG_3	0.15	0.112	-0.422
Br_WDR26_3	-0.412	-1.058	-1.488
Br_CCDC182_2	-0.937	-0.703	-0.945
Br_HIST4H4_4	-0.606	-0.895	-0.99
Br_KDM4C_3	0.216	0.499	0.298
Br_CD82_3	0.377	0.491	0.928
Br_TRIM33_1	-0.102	-1.156	-2.397
Br_C19orf57_3	0.091	-0.998	-1.844
Br_CHRD_4	-0.095	-0.18	-0.079
Br_SSTR4_4	0.398	0.733	0.887
Br_SLC25A53_4	-0.022	0.042	0.655
Br_MAB21L3_3	0.012	-1.092	-2.1
Br_NUDT16L1_1	-0.225	-0.366	-0.7
Br_HABP2_4	0.588	0.547	-0.215
Br_TPST1_1	0.668	0.829	0.04
Br_RPL36A-HNRNPH2_1	0.193	-0.035	-0.327
Br_CDC23_2	-0.373	-0.76	-2.43
Br_ACBD5_1	0.055	-0.144	-0.877
Br_ZNF524_2	-0.326	-0.661	-1.243
Br_RAB29_2	0.634	1.031	0.58
Br_HINT1_4	-0.318	-1.446	-1.788
Br_TTC3_1	0.14	-0.522	-1.483
Br_TGFBR2_4	-0.396	-1.394	-2.576
Br_BCKDHA_3	-0.648	-0.496	-0.984
Br_ZBTB47_3	0.115	-0.617	-0.783
Br_MTRNR2L10_4	-0.759	-0.899	-1.092
Br_LTB4R2_4	0.109	0.258	0.442
Br_COG5_1	-0.066	0.562	1.915
Br_FAM126A_2	-0.32	-1.652	-3.931
Br_TRMT10C_4	-0.017	-0.39	-0.751
Br_NPEPPS_4	-0.57	-0.598	-1.424
Br_COQ9_1	0.287	-0.001	0.068
Br_PRDX4_4	-0.177	-0.262	-0.777
Br_TDGF1_2	-0.417	-0.737	-2.418
Br_FOXD4L5_3	0.044	0.3	-0.215
Br_DNAAF5_2	-0.112	0.128	0.542
Br_BORCS5_2	-0.346	-0.854	-1.207
Br_NAALAD2_3	-0.267	-0.095	-0.657
Br_CT55_2	0.187	0.005	-0.02
Br_CDK17_2	0.094	1.264	1.644
Br_MTHFD1_3	0.01	-0.569	-1.358
Br_PCOLCE_4	0.028	-0.542	-2.077
Br_RUNDC1_1	-0.026	0.039	0.059
Br_TGM2_2	-0.311	-0.353	0.409
Br_PIN4_1	-0.484	-0.882	-1.654
Br_ZNF280A_3	0.05	-0.021	-0.162
Br_SNX21_4	0.179	0.328	0.245
Br_C5orf47_3	-0.212	-0.207	-0.506
Br_CKAP5_2	-1.892	-1.977	-1.404
Br_ITPRIP_3	-0.063	0.156	0.37
Br_EIF2B2_1	-1.313	-0.808	-0.148
Br_TAT_1	0.373	0.615	-0.166
Br_TLCD1_3	-0.649	-0.038	0.403
Br_DTNA_2	0.125	0.33	0.497
Br_ATP8B2_3	-0.095	0.353	0.408
Br_SOAT1_2	0.013	0.081	0.057
Br_PTPN9_3	-0.369	-0.164	-0.962
Br_TOPBP1_3	0.136	-0.703	-1.936
Br_TAB1_4	-0.271	-0.58	-0.952
Br_JRK_4	-0.445	-0.306	0.085
Br_EBPL_1	0.03	-0.077	0.107
Br_IDE_1	-0.216	-0.224	-0.223
Br_CHRNA5_1	0.244	0.079	0.025
Br_EGF_1	0.805	1.255	1.079
Br_DMRTC1B_1	0.014	0.057	-0.032
Br_TPM1_4	-0.309	-0.512	-1.679
Br_U2AF1_3	-2.145	-2.073	-2.658
Br_SLC26A6_1	-0.132	-0.534	-1.918
Br_DDX49_1	0.433	-0.042	-1.719
Br_KLK3_1	0.028	-0.181	-0.45
Br_USP15_2	0.148	0.638	1.453
Br_GNB1_1	0.063	-0.245	-1.017
Br_STYK1_2	-0.716	-0.513	-1.047
Br_RNF24_2	-0.377	0.301	1.25
Br_DNAJB7_4	0.18	-0.119	-0.38
Br_PRICKLE1_4	-0.138	-0.031	-0.613
Br_NO_CURENT_215_2	0.125	0.102	0.242
Br_ZC3H8_2	-0.935	-1.763	-2.753
Br_ASTN1_2	0.25	0.519	0.947
Br_DEFA4_2	0.461	0.698	0.876
Br_ADCK1_2	0.267	-0.326	-0.762
Br_RABEP1_2	-0.078	0.367	0.547
Br_CSRP2_4	-0.016	-0.007	0.254
Br_NUDT3_1	0.217	0.771	0.766
Br_GATM_2	0.048	0.646	1.775
Br_ATP5B_2	0.091	-0.575	-2.271
Br_RNF146_4	0.074	1.053	1.166
Br_C11orf74_4	0.558	0.903	0.685
Br_DCAF17_2	0.296	0.715	1.225
Br_KCTD21_3	-0.675	-0.482	-0.111
Br_DNAJA3_3	-0.691	-1.661	-3.172
Br_CTCFL_3	-0.052	-0.326	-0.574
Br_POM121C_2	-1.406	-3.154	-4.975
Br_LDLRAP1_2	-0.156	-0.712	-0.667
Br_IMP3_3	-2.817	-3.859	-5.591
Br_MAP3K14_1	0.368	0.301	0.093
Br_POLR2E_4	0.442	0.587	0.394
Br_ZNF585B_1	0.327	0.521	0.307
Br_FABP4_1	0.357	0.457	0.801
Br_TLDC2_3	0.129	0.232	0.533
Br_KRR1_3	-1.793	-1.974	-1.76
Br_NUP54_4	0.21	-0.556	-1.47
Br_NLRP3_2	0.391	0.65	1.263
Br_RNF217_2	-0.395	0.117	1.312
Br_NOTCH2_4	0.236	0.135	-0.003
Br_CPB1_4	0.184	0.759	0.941
Br_ACADVL_3	-0.458	-1.709	-3.914
Br_GPR182_1	-0.033	-0.162	-0.535
Br_PIH1D3_4	-0.003	0.453	0.756
Br_SMIM24_1	-0.926	-1.465	-2.083
Br_DIAPH2_2	0.026	-0.308	-0.161
Br_SYT4_2	-0.074	-1.191	-1.936
Br_TYW1_3	0.322	0.33	-0.072
Br_TMEM236_1	0.811	1.291	0.234
Br_CEP44_2	-0.327	-1.434	-0.846
Br_DLG5_2	0.266	0.432	-1.091
Br_OLFM1_4	0.231	0.432	1.123
Br_TBC1D8_3	0.135	-0.285	-1.118
Br_UGT1A8_1	0.335	0.336	-0.037
Br_SFI1_1	-0.278	-0.632	-1.071
Br_ARIH1_1	-1.145	-1.61	-0.995
Br_RTL9_4	-0.061	0.071	-1.031
Br_NMS_1	-0.115	0.062	-0.036
Br_ITIH1_2	0.054	0.491	-0.075
Br_LSM12_1	-0.529	-1.28	-2.05
Br_POLR3H_1	-1.534	-1.867	-2.97
Br_APOL2_1	0.459	-0.509	-1.762
Br_SPATC1L_2	-0.794	-2.521	-2.718
Br_CXXC1_3	0.067	-0.035	-1.059
Br_PLEKHH1_2	-0.375	-0.101	1.073
Br_GSTK1_2	-0.082	0.314	0.78
Br_SMYD2_1	0.491	0.721	0.382
Br_CAMK2G_3	-0.358	-0.32	-0.873
Br_MVK_4	-2.339	-3.931	-3.613
Br_FBXO44_1	0.008	-0.828	-1.57
Br_LEMD1_1	0.247	0.04	-0.324
Br_ZNF583_1	0.049	-0.287	-0.732
Br_C16orf78_4	0.296	0.798	1.06
Br_SLC17A5_4	0.185	0.455	-0.006
Br_TACR3_2	0.549	0.201	-0.249
Br_BBC3_1	0.324	-0.029	-0.272
Br_VSIG2_4	0.415	0.506	0.326
Br_STX5_2	-0.662	-1.503	-3.487
Br_STAG3_3	-0.144	-0.271	0.35
Br_OR4S2_2	-0.138	-0.127	0.035
Br_APTX_1	-0.204	-0.154	-0.269
Br_OR1I1_3	0.053	-0.082	-0.018
Br_MSANTD2_1	1.025	1.38	1.895
Br_EPB41L4A_1	0.093	0.3	0.659
Br_ISPD_3	0.101	-0.12	-0.462
Br_LEKR1_3	0.16	0.5	1.162
Br_C8orf89_4	-0.389	-0.916	-1.822
Br_C1orf123_4	-0.487	-1.059	-1.891
Br_VPREB1_1	-0.192	-0.624	-1.048
Br_CCSAP_1	-0.289	-0.572	-0.981
Br_ZNF217_4	0.133	0.95	2.059
Br_UCN3_1	0.031	-0.079	-0.537
Br_PSMA2_3	0.235	0.072	-1.417
Br_NDUFA12_2	0.409	-0.697	-1.326
Br_SLC38A7_2	-0.711	-2.083	-3.567
Br_TKTL2_1	0.282	0.822	0.88
Br_CIDEC_1	-0.867	-2.365	-4.961
Br_ECM1_1	-0.106	-0.515	-2.054
Br_OR4K14_2	0.527	0.992	0.95
Br_ARL4D_3	-0.239	-0.225	-0.183
Br_COL3A1_1	0.124	0.627	1.454
Br_MAFG_3	-0.514	-0.516	-0.922
Br_LRRC71_3	-0.628	-1.291	-1.44
Br_ABHD16A_4	0.245	-0.577	-1.132
Br_DLGAP4_4	-0.662	0.624	1.226
Br_RHOF_1	-0.076	0.072	0.967
Br_FAM49A_3	-0.214	-0.31	-0.546
Br_KIF1BP_3	-0.084	-0.337	-0.217
Br_ORAOV1_2	-0.71	-1.656	-2.685
Br_CHRNB4_1	-0.124	-0.169	0.163
Br_ATP6V1B1_3	0.269	0.09	0.162
Br_ATG7_4	-0.602	-0.931	-1.43
Br_ITPKC_2	-0.739	-1.282	-1.599
Br_DAOA_4	-0.122	-0.37	-0.338
Br_SLCO1B3_4	0.326	-0.227	-1.319
Br_HIST1H2BH_3	-0.626	-0.24	1.137
Br_RPS6KA6_3	0.277	0.907	1.518
Br_GPR55_3	0.368	0.482	0.03
Br_TMEM110_2	0.055	-0.89	-2.981
Br_LRRC20_4	-0.322	-1.664	-3.119
Br_RNASEH2A_4	0.635	0.099	-1.079
Br_FHOD1_1	0.396	0.051	0.376
Br_ARPC5_1	0.004	-0.066	-0.578
Br_ST3GAL1_4	0.019	0.146	0.659
Br_KCNU1_2	-0.594	-0.143	-0.571
Br_RFWD3_3	-0.009	-0.567	-1.612
Br_ADGRB1_3	0	-0.011	-0.491
Br_MOGS_1	-0.301	-0.953	-2.28
Br_TAS2R43_4	0.028	0.381	1.105
Br_STK11_2	-0.348	-2.908	-4.067
Br_DDX4_2	-0.069	-0.247	-1.531
Br_PRKACA_2	0.429	0.274	0.324
Br_PCDHA9_1	0.759	1.102	1.035
Br_TOPBP1_4	-1.527	-2.55	-5.316
Br_ATP5A1_4	0.066	-0.412	-1.244
Br_HSF5_4	-0.802	-2.238	-2.378
Br_LGSN_2	0.359	-0.732	-1.966
Br_AFMID_4	-0.73	-1.417	-2.777
Br_ABCG8_2	-0.192	0.52	0.495
Br_KIAA1107_3	-0.207	-0.021	0.031
Br_ZNF7_3	0.06	-0.176	-0.625
Br_TNIP1_1	0.329	0.477	0.649
Br_LRP12_2	0.214	-0.246	-0.704
Br_GPR1_3	0.272	0.234	0.476
Br_ACSBG1_1	0.199	0.182	0.018
Br_TDRKH_3	-0.215	-0.507	-1.836
Br_ZBED8_4	-0.437	-1.076	-2.219
Br_OLFM3_4	0.508	0.887	0.849
Br_CARD16_1	-0.305	-0.893	-1.522
Br_TMEM64_3	0.146	-0.929	-2.699
Br_DGKH_2	-0.177	-0.672	-1.323
Br_FGF18_1	0.002	0.108	0.466
Br_MAPT_1	-0.02	0.047	-1.672
Br_TMED1_2	-0.367	-0.811	-1.066
Br_CLP1_2	-0.312	-1.521	-2.673
Br_XPNPEP3_4	0.041	-0.691	-1.853
Br_TMEM110_3	0.28	0.224	-0.413
Br_FHIT_2	0.347	0.197	-0.367
Br_TAS1R1_2	0.34	0.43	0.016
Br_CFAP65_1	0.278	1.052	2.581
Br_DAOA_3	0.046	0.011	-0.202
Br_STRAP_1	0.027	-1.187	-1.572
Br_TAF10_1	-0.72	-2.51	-3.122
Br_ARHGAP24_1	0.025	0.037	-0.585
Br_TSPY2_2	0.388	0.46	-0.169
Br_ADAR_4	0.025	0.564	1.167
Br_VAT1_3	-0.134	-0.884	-1.521
Br_C8orf76_3	0.348	0.101	-0.125
Br_EIF4E1B_3	0.248	0.304	0.566
Br_PRKCE_3	-0.216	-0.572	-1.039
Br_PNOC_1	0.402	0.588	0.615
Br_AGTPBP1_1	0.2	-0.479	-0.485
Br_NO_CURENT_159_1	0.429	0.577	0.52
Br_S100B_1	-0.098	-0.81	-1.092
Br_RNF135_4	-0.093	-0.015	0.048
Br_ZNRF2_3	-0.553	-0.559	-0.82
Br_C5orf64_3	0.343	0.223	-0.03
Br_TTC7A_4	0.124	0.775	1.457
Br_DCAKD_4	0.041	0.226	0.784
Br_P3H4_1	-0.251	-0.412	-1.582
Br_SRGAP2B_3	0.456	0.806	0.194
Br_PIGO_3	-0.058	-0.333	-0.766
Br_KCNH6_1	-0.222	-0.579	-1.257
Br_TNS3_3	-0.109	-0.228	-0.507
Br_GRIA2_3	-0.279	-0.556	-2.217
Br_CCDC155_3	-0.254	-1.204	-1.583
Br_HIST1H2BN_2	-3.497	-7.132	-6.357
Br_ZNF582_1	-0.214	-0.945	-1.998
Br_CACNA1G_2	-0.386	-1.208	-1.395
Br_ZNF264_4	-0.004	-0.358	-1.285
Br_NO_CURENT_245_1	0.663	1.052	1.25
Br_DENND1B_4	0.087	0.053	-0.434
Br_PRPH2_3	-0.1	-0.544	-2.126
Br_ACAA1_1	0.457	1.648	2.205
Br_PKP4_3	0.179	0.411	1.167
Br_DHX8_1	-1.268	-2.074	-3.534
Br_CHRNA10_4	0.183	-0.238	0.382
Br_MSL3_1	0.203	-0.115	-0.071
Br_EPB41L3_4	-0.604	-0.796	-0.94
Br_UNCX_1	0.534	-0.15	-0.882
Br_OR5I1_3	-0.107	-0.115	-0.978
Br_KLHL17_1	0.198	-0.171	-0.22
Br_C21orf33_4	0.161	-0.25	-0.812
Br_SLC35F5_1	-0.56	-1.678	-1.895
Br_TMEM219_1	-0.234	-0.367	-1.09
Br_C1orf123_1	-0.132	-0.44	-0.914
Br_FGD6_3	-0.145	0.023	0.234
Br_IQGAP3_4	-0.356	-1.056	-0.81
Br_TDRD6_4	0.025	0.304	0.557
Br_PARD6B_2	-0.804	-1.41	-2.291
Br_MGLL_2	0.137	0.185	0.668
Br_ATP2C2_1	0.152	0.484	0.738
Br_ADAMTS15_3	0.302	0.327	0.512
Br_WDPCP_4	-0.201	-0.147	-0.358
Br_ARHGEF10L_1	0.014	-0.106	-0.428
Br_HPR_3	-0.251	-0.426	-0.202
Br_KDM6B_4	-0.024	-0.073	-0.344
Br_MRGPRD_1	-0.53	-0.628	-0.557
Br_NMBR_3	0.218	0.312	-0.283
Br_KLHL36_2	0.117	-0.444	-1.341
Br_EFCAB12_3	-0.312	-0.765	-1.271
Br_MMD2_3	-0.158	-0.66	-1.341
Br_OR52N1_3	-0.758	-0.593	-0.556
Br_RASD1_2	-0.179	0.282	-0.119
Br_RTN2_2	0.33	0.557	0.379
Br_P3H4_2	0.587	0.799	0.197
Br_SAXO2_2	-0.11	-0.01	-0.443
Br_CCIN_2	0.112	-0.285	-0.789
Br_CACTIN_2	-0.637	-0.893	-0.714
Br_PHF6_4	-0.175	-0.009	0.009
Br_MAB21L2_2	0.309	-0.094	-0.365
Br_ANO5_4	-0.228	-0.345	-1.165
Br_SST_3	-0.008	0.428	1.393
Br_TECTA_4	0.579	1.489	1.844
Br_CST5_2	-0.139	-0.013	-0.064
Br_BMP2K_3	0.406	0.548	0.621
Br_CCDC78_4	-0.013	-0.65	-3.038
Br_EIF3L_3	-0.245	-0.014	-0.968
Br_DIDO1_2	0.32	0.73	1.108
Br_CENPS_1	0.099	0.526	0.778
Br_FCGR1B_4	-1.242	-1.515	-1.878
Br_RAP2B_1	0.06	0.117	0.127
Br_NO_CURENT_84_3	0.467	0.88	0.432
Br_GCLM_2	-0.56	-0.211	0.019
Br_KIDINS220_4	-0.143	-0.593	-0.054
Br_G3BP2_2	0.586	0.941	0.643
Br_ISOC1_3	0.355	0.602	0.072
Br_EARS2_1	-0.79	-2.272	-5.024
Br_EPS8_2	-0.292	-0.446	-0.953
Br_OR6F1_4	0.392	0.086	-0.158
Br_THEG5_1	-0.09	-0.062	-0.45
Br_COPS6_3	-1.514	-3.608	-5.219
Br_TOPAZ1_2	0.012	0.598	2.26
Br_C19orf66_4	0.007	-0.207	-0.239
Br_OR51G2_4	0.452	0.727	1.34
Br_LRGUK_4	-0.171	0.355	1.502
Br_MEPCE_1	-1.018	-0.57	0.394
Br_SIGLEC9_4	-0.14	-0.48	-0.512
Br_MED30_4	-1.917	-2.563	-1.673
Br_URI1_1	-1.634	-2.386	-2.011
Br_PPM1L_2	0.418	0.933	1.147
Br_COL8A1_1	-0.878	-1.288	-0.732
Br_KCNT1_1	-0.749	-1.271	-0.875
Br_GHDC_3	-0.308	-0.855	-0.928
Br_TFPT_3	-1.035	-1.998	-2.411
Br_LHX3_4	-0.06	0.176	0.142
Br_ACKR4_1	0.188	0.02	-0.727
Br_HTR2B_1	0.562	0.708	1.03
Br_FGFR4_2	0.309	0.292	1.055
Br_BTNL8_1	0.547	0.643	0.767
Br_APOA1_4	0.226	0.396	-0.129
Br_OR2T5_1	0.143	0.681	0.632
Br_PRAMEF14_1	0.429	0.552	-0.024
Br_BRINP2_4	0.254	-0.032	-0.041
Br_ARHGEF9_4	-0.081	-0.037	-0.571
Br_CELA3A_1	-0.129	-0.449	-0.905
Br_SMAD5_2	0.955	1.138	0.977
Br_CCSAP_2	-0.023	0.169	0.278
Br_FAM173A_3	0.077	0.388	0.935
Br_NOS2_1	-0.093	-0.426	-0.362
Br_RDH13_2	-0.607	-0.828	-0.217
Br_MPV17L_2	0.031	0.092	1.024
Br_RAB4B_4	-0.002	-0.19	-0.985
Br_ZNF674_1	-0.098	-0.554	-0.871
Br_PIAS4_1	-0.811	-1.76	-2.985
Br_PI4K2A_3	-0.123	0.144	0.739
Br_CMTM4_2	-0.095	-0.054	-0.152
Br_GEMIN4_2	-0.576	-1.226	-1.99
Br_CELF4_4	0.93	1.315	0.751
Br_ZBED6CL_1	0.235	0.295	0.262
Br_SHPRH_1	-0.546	-0.068	-0.432
Br_NPTX2_1	0.376	0.635	0.455
Br_PRR35_2	-0.393	-0.215	-0.272
Br_RIC8A_3	-0.339	-1.549	-4.597
Br_DEFB130B_2	-1.185	-1.847	-2.485
Br_PLEKHB1_1	0.532	1.12	1.082
Br_NO_CURENT_62_2	0.368	0.819	1.205
Br_USH1C_2	-0.157	-0.796	-0.559
Br_CDCP1_3	0.228	1.149	1.264
Br_STBD1_4	0.078	-0.286	-2.301
Br_SOX18_2	0.301	0.421	0.305
Br_ITGAL_2	-0.602	-1.138	-1.036
Br_NCDN_2	-0.949	-1.212	-1.342
Br_EPG5_3	-0.034	-0.26	-1.48
Br_WEE1_1	-0.252	-0.512	0.229
Br_OR6C68_1	-0.023	0.193	0.517
Br_ZNF593_3	-0.066	-0.583	-0.921
Br_CHI3L2_3	-0.131	-0.123	-0.724
Br_LMO1_2	0.192	0.233	0.369
Br_KLHL28_4	0.101	0.676	0.447
Br_LRRC3C_1	0.368	0.033	-0.52
Br_FAM181B_2	0.003	-0.181	-1.268
Br_HBA2_2	-0.283	-0.299	-0.647
Br_TRAF2_1	0.148	-0.152	-0.062
Br_CPA5_1	-0.029	-0.81	-1.643
Br_TBX10_3	0.503	0.692	0.793
Br_KIF24_2	-0.014	-0.877	-3.14
Br_SRPX_1	-0.691	-1.093	-1.148
Br_KIF7_2	0.491	0.482	0.399
Br_SRA1_3	-0.396	-0.321	-0.583
Br_TAS2R38_1	-0.313	-0.943	-0.846
Br_ZNF425_4	0.315	0.409	0.259
Br_PRY_2	-1.666	-3.678	-3.786
Br_FAM167A_4	0.363	0.802	1.878
Br_C6orf106_2	-0.166	-0.218	-0.584
Br_PKD2_1	-0.026	0.563	1.235
Br_NT5M_3	-0.545	-1.006	-1.048
Br_FGF2_4	-0.293	-0.437	0.243
Br_MSMB_4	0.052	0.113	-1.495
Br_TRIM41_1	-0.474	-0.67	-0.989
Br_ODAM_2	0.453	0.167	-0.263
Br_YARS2_2	-2.319	-5.168	-7.043
Br_OR4K5_1	-0.361	-0.942	-0.289
Br_KIF27_3	0.704	1.246	0.897
Br_TAS2R20_1	-0.218	-0.319	-0.014
Br_BAG1_1	-0.095	0.188	-0.531
Br_YPEL5_1	0.205	-0.401	-0.472
Br_CLTC_2	-0.531	-0.449	0.016
Br_GRIFIN_1	-0.506	-0.549	-1.897
Br_MCM4_3	-0.46	-0.101	-0.505
Br_CC2D2B_4	-0.109	-0.399	-0.57
Br_SRSF12_1	0.409	0.2	-0.206
Br_CSTF3_1	-1.121	-1.58	-1.757
Br_ALDH3A2_4	0.331	0.624	0.614
Br_NUPL2_1	-1.05	-3.395	-5.033
Br_THPO_3	0.009	-0.572	-2.391
Br_CLCC1_4	-0.077	-1.58	-2.998
Br_GH2_2	-0.162	-0.554	-1.48
Br_RBMY1E_3	0.271	0.099	-0.51
Br_MICAL2_1	-0.392	-0.713	-0.929
Br_C14orf93_3	0.466	1.123	0.157
Br_LY75_3	-0.018	-0.825	-1.619
Br_C7orf66_2	0.817	0.921	-0.017
Br_PDE1A_4	0.316	1.424	2.226
Br_API5_1	0.184	0.361	0.439
Br_SUMO1_3	-0.329	0.465	1.399
Br_IL37_4	-0.413	-0.532	-0.68
Br_RRP1B_4	-0.163	-0.417	-0.968
Br_TIGD4_4	0.134	0.274	-0.497
Br_C21orf33_3	-0.215	0.235	0.119
Br_ATP5G2_1	-0.308	-0.753	-1.484
Br_CDC25A_2	-0.418	-0.072	1.458
Br_GLIPR1L1_1	-0.065	-1.823	-3.028
Br_FIS1_4	0.144	-0.035	-0.253
Br_AMFR_3	-0.276	-0.859	-1.556
Br_MSR1_3	0.876	0.233	-2.174
Br_CLINT1_3	0.153	0.357	0.073
Br_TBC1D1_4	0.457	0.533	0.016
Br_VPS37A_1	-0.601	-0.903	-1.959
Br_CALCR_3	0.039	0.264	0.174
Br_BAZ2A_3	-0.133	-0.276	-0.607
Br_CDK19_2	-0.09	-0.416	-1.221
Br_LPAR4_2	0.143	-0.094	-0.982
Br_DDX39A_4	0.041	-0.504	-1.284
Br_UQCRHL_1	-0.534	-1.26	-1.286
Br_PAPD7_2	0.568	1.12	1.742
Br_DBT_1	0.428	0.667	0.628
Br_HAPLN3_4	0.164	0.021	-0.277
Br_TMED6_1	0.1	1.057	1.122
Br_SLC30A4_3	-0.309	-1.146	-2.097
Br_POLR3F_1	0.035	0.089	0.058
Br_FNIP1_1	-0.418	-1.081	-1.584
Br_NEU3_3	-0.31	-1.181	-1.683
Br_RNF213_3	0.573	0.218	-1.017
Br_FOXD4L5_2	0.259	0.183	-0.068
Br_IQCH_2	0.295	0.994	1.122
Br_PFAS_3	0.067	-0.131	1.129
Br_NPR2_4	-0.234	-1.066	-1.495
Br_DIS3_1	-0.269	-0.649	-0.535
Br_PGM2_4	0.133	0.342	0.495
Br_FNDC9_2	0.027	-0.118	0.004
Br_NMB_2	0.071	0.392	0.319
Br_GRAMD1A_4	-1.121	-1.666	-2.199
Br_ATP6V1G2_1	0.088	0.136	-0.46
Br_POU3F2_4	0.073	-0.675	-2.762
Br_RIPOR3_1	-0.083	-0.364	-0.637
Br_GREM1_3	-1.592	-2.107	-3.84
Br_ASB12_3	-0.035	0.639	1.006
Br_SYDE2_4	0.336	0.568	0.593
Br_IGSF1_1	0.235	1.556	2.691
Br_H2AFZ_4	-0.795	-1.142	-1.346
Br_EFR3B_4	0.546	1.159	1.574
Br_RTN3_1	0.138	0.655	0.563
Br_PLOD1_3	0.161	0.342	-1.135
Br_HIST1H2AE_4	-1.161	-1.686	-3.584
Br_SORCS2_3	0.32	0.722	0.578
Br_CBWD2_2	0.484	1.102	1.05
Br_PRKACG_1	0.125	0.969	0.502
Br_CD59_2	0.398	0.449	0.393
Br_BCL2L10_2	-0.545	-0.202	-0.127
Br_ALDH3B1_4	0.051	-0.079	-0.425
Br_PIK3R4_3	-0.558	-2.015	-3.953
Br_PHLDA3_1	-0.111	-0.613	-0.982
Br_AKT1S1_4	-0.165	0.908	2.002
Br_EIF2S2_4	-0.667	-1.737	-2.91
Br_HIST2H3C_1	-0.528	-1.547	-2.003
Br_CELSR3_2	0.192	-0.687	0.024
Br_MYL12A_1	0.054	0.058	-0.193
Br_GBP2_4	0.521	1.244	2.395
Br_FAM157A_1	-0.244	-0.597	-0.88
Br_SP110_4	0.527	1.201	1.566
Br_ISOC1_4	0.171	0.115	-0.158
Br_STPG1_3	0.305	-0.242	-1.212
Br_NTN3_1	-0.243	-0.196	0.509
Br_CDK5R1_4	0.061	-0.892	-2.657
Br_TSPY8_1	0.508	1.55	2.288
Br_RSG1_1	0.261	-0.711	-0.995
Br_TRAPPC11_3	-1.191	-2.104	-3.324
Br_CDC27_2	0.115	-0.299	-0.862
Br_LRRC45_2	-0.503	-1.185	-0.918
Br_CDH17_1	0.379	0.233	0.055
Br_OSBPL2_3	0.132	0.216	0.917
Br_KIF3A_3	-0.062	0.088	0.778
Br_FOXA2_1	0.573	0.465	0.312
Br_ODF2_3	0.144	-0.244	-0.695
Br_NEK3_3	0.268	0.516	0.583
Br_TAS2R5_4	-0.268	0.019	0.512
Br_ZNF354C_1	0.096	-0.034	-0.084
Br_PLPP4_3	0.895	0.857	0.447
Br_TTC28_1	0.406	0.666	-0.099
Br_MATR3_2	0.078	0.009	-1.551
Br_CT45A2_2	0.389	0.716	0.95
Br_YPEL1_4	-0.066	0.249	0.211
Br_ZNF780B_2	0.264	0.172	0.327
Br_AFG3L2_1	0	0.112	-1.028
Br_PGAP1_2	0.676	1.148	0.704
Br_THTPA_2	0.134	0.27	0.055
Br_AQP8_3	-0.374	0.263	0.885
Br_FAM133A_3	0.102	-0.022	-1.327
Br_C9orf129_3	-0.334	-0.633	-0.861
Br_ASIC1_4	-0.459	-0.814	-2.526
Br_ZNF783_3	0.011	-0.64	-1.219
Br_TM4SF4_2	-0.085	0.044	0.225
Br_EPM2AIP1_4	-0.229	-0.431	-0.209
Br_FBXO46_3	0.142	0.445	0.584
Br_FBXL12_1	-0.443	-0.965	-0.911
Br_CDH11_2	0.091	-0.645	-1.771
Br_AGR3_4	0.534	0.608	0.197
Br_SPPL2C_1	-0.186	0.04	0.169
Br_MYBPHL_1	-0.108	-0.586	-2.492
Br_TKT_4	-0.528	-2.035	-3.417
Br_PCDHA11_1	0.344	0.358	0.246
Br_PTPN18_4	-0.135	0.122	0.316
Br_POU1F1_3	-0.179	-1.492	-2.097
Br_ANGPTL5_3	0.199	-1.463	-1.938
Br_TBC1D3B_2	-0.401	-0.403	-0.703
Br_BRD8_3	-0.578	-1.301	-1.635
Br_PIGK_2	0.2	0.573	-0.045
Br_TMEM81_2	-0.361	-0.7	-1.648
Br_TRIML2_3	0.386	0.065	-1.042
Br_GDPD4_3	0.139	0.196	0.968
Br_DPY19L2_2	-0.489	-0.868	-1.035
Br_NPPB_3	0.406	-0.468	-0.818
Br_PJA2_2	0.451	0.713	0.704
Br_PLCXD2_2	0.42	0.381	-0.656
Br_DMXL1_2	0.105	1.019	2.463
Br_BCAS3_4	-0.05	0.166	0.342
Br_TUBG2_4	0.145	0.21	-0.214
Br_SEC14L6_3	-0.247	-0.631	-1.889
Br_RHOBTB2_1	-0.538	-0.622	-0.157
Br_ORAI3_3	-0.72	-0.451	-0.038
Br_LOC100996693_1	-0.139	-0.691	-1.816
Br_CBX7_3	-0.699	-1.134	-2.691
Br_ADARB1_2	-0.171	-0.674	-1.393
Br_ZRSR2_3	0.006	-0.49	-0.986
Br_HAMP_3	0.138	0.127	-0.152
Br_FUOM_3	-0.691	-1.322	-2.443
Br_ISLR_1	-0.144	-1.628	-2.091
Br_FAM3C_2	0.075	0.173	-0.148
Br_SIK1_4	-0.477	0.172	-0.844
Br_PSMC3_1	-0.542	-1.213	-1.775
Br_UBTD1_3	-0.276	-0.217	-0.968
Br_TMEM177_3	0.258	-0.251	-0.104
Br_TBC1D3I_3	0.143	0.253	0.043
Br_SPN_2	-0.094	0.286	1.526
Br_ANKS4B_3	-0.029	-0.325	0.1
Br_PRELID3A_3	-0.103	-0.308	-0.689
Br_HNRNPU_2	-1.952	-4.042	-5.389
Br_MAP1A_4	0.202	-0.281	-1.12
Br_LHX2_4	-0.337	-0.06	-0.158
Br_MAN2A1_4	0.309	0.56	0.594
Br_AMBN_2	0.132	0.434	0.358
Br_DIRAS1_3	0.058	0.177	0.11
Br_FPR3_1	-0.155	-0.094	0.456
Br_PRKACA_3	0.224	-0.036	0.214
Br_ZFYVE9_4	-0.78	-1.487	-2.444
Br_C19orf67_4	0.474	0.1	-0.779
Br_TTC36_3	0.4	0.44	0.485
Br_BRD7_3	0.315	1.175	1.98
Br_IL33_2	0.49	0.638	-0.092
Br_TMEM254_2	-0.006	-1.15	-0.957
Br_TRPV1_1	0.452	0.508	1.033
Br_SGK2_3	0.198	0.397	0.87
Br_MINDY1_1	0.034	-1.102	-2.415
Br_TRIM69_2	0.328	0.249	1.429
Br_BMP5_3	0.257	-0.079	0.362
Br_ZNF653_4	0.26	0.273	0.565
Br_OR5M9_4	-0.022	0.278	0.234
Br_FRMPD3_3	-0.368	-0.362	-0.945
Br_CANT1_2	-0.171	0.409	0.866
Br_PGM2L1_2	-0.153	0.164	0.439
Br_B3GNT5_2	0.399	0.049	-1.208
Br_ZNRD1_2	-1.143	-2.587	-4.744
Br_GPLD1_2	0.33	0.71	0.538
Br_OR2T4_3	0.596	1.054	1.584
Br_LIG3_4	-0.644	-1.841	-1.936
Br_AMH_2	0.062	-0.149	-1.319
Br_NPAT_2	-0.261	-0.728	-0.681
Br_XAGE1E_3	-1.015	-1.884	-2.58
Br_CHTF18_1	-0.523	-1.972	-2.152
Br_ZNF132_4	0.198	-0.081	0.408
Br_HIBADH_2	0.263	0.986	1.091
Br_SIX6_3	0.645	1.084	0.339
Br_LRIG1_2	0.128	-0.21	0.423
Br_PAEP_1	0.057	0.385	0.109
Br_UBE2E2_1	-0.443	-0.474	-0.276
Br_ABCA7_4	-0.049	0.088	0.122
Br_RPL36A-HNRNPH2_3	-0.398	-1.689	-1.276
Br_ZDHHC5_3	-0.138	-0.324	-0.83
Br_ZNF860_2	0.073	0.458	0.361
Br_MAK_4	0.059	0.021	-0.203
Br_HPN_4	0.085	0.443	1.815
Br_LDLRAD2_2	0.341	0.82	0.236
Br_TMEM55A_4	-0.303	-0.765	-2.023
Br_ADAMTS6_4	0.068	-0.71	-2.42
Br_HIVEP2_1	0.483	1.448	1.213
Br_SEPT3_3	0.176	-0.038	-0.423
Br_PLEKHM2_1	-0.06	-0.008	0.099
Br_FOXP4_2	-0.117	-0.323	-0.809
Br_NID2_3	0.018	-0.185	-0.322
Br_HIST1H1T_3	0.071	0.329	-0.888
Br_SYNJ2BP_3	-0.283	-0.188	-0.818
Br_SLC9A1_1	0.528	0.882	0.594
Br_OR4A16_2	0.018	0.287	-0.224
Br_MRPL43_3	-0.664	-2.868	-5.609
Br_A3GALT2_3	0.299	0.609	2.008
Br_OR6C4_3	0.333	0.322	0.015
Br_DPEP2_3	-0.034	0.191	0.784
Br_SKA3_4	0.41	0.824	1.173
Br_NFE4_4	0.421	0.845	1.268
Br_GAGE12J_3	0.505	1.058	0.377
Br_HIST1H3J_2	-0.062	-0.822	-1.152
Br_GGA1_3	0.214	0.314	-0.03
Br_ABRACL_3	0.392	1.297	2.206
Br_PFN2_1	0.079	0.404	0.501
Br_MCM3_1	-0.577	-1.799	-4.135
Br_EPHX1_1	-0.36	-0.278	-1.233
Br_IMPAD1_2	-0.083	0.126	-0.423
Br_NR5A1_2	-0.439	-0.221	-0.049
Br_NKIRAS2_1	0.394	0.43	-0.019
Br_GTF3C2_1	-0.374	-0.998	-0.873
Br_GEMIN4_4	-0.518	-1.874	-2.596
Br_POPDC2_4	0.135	-0.067	-0.658
Br_MBL2_3	0.241	0.162	-0.121
Br_MAPK6_4	-0.597	-1.076	-1.425
Br_FAM19A2_4	0.065	0.114	-1.555
Br_XYLT2_2	-0.35	-1.172	-2.206
Br_FOXK1_3	0.597	1.024	1.34
Br_CLIP3_3	0.362	0.716	1.094
Br_MED13_4	-0.48	-2.159	-5.191
Br_GOLGA6D_4	-1.042	-1.687	-2.299
Br_RPSA_4	-1.454	-1.444	-1.707
Br_NEK6_4	0.264	0.934	2.115
Br_ZFP82_1	0.611	0.976	1.109
Br_ITIH3_3	-0.105	0.032	0.496
Br_PRSS37_3	0.262	-0.161	-0.676
Br_DDB1_4	-0.931	-1.44	-1.867
Br_MORN1_1	0.216	-0.445	-1.399
Br_PFKFB1_4	0.637	0.867	0.574
Br_CEACAM7_1	-0.046	-1.295	-1.796
Br_FUBP3_4	-1.616	-3.651	-2.993
Br_ARID5B_2	-0.954	-2.258	-5.429
Br_ASPN_3	0.413	1.092	1.459
Br_MGAM2_1	-0.101	-0.275	-0.657
Br_TLR1_2	-0.128	0.422	0.617
Br_ZNF575_3	0.565	-0.069	-0.515
Br_PCDH11X_3	0.143	-0.428	-1.768
Br_ITGA10_2	-0.043	0.017	0.693
Br_COL4A3BP_4	-0.605	-1.293	-2.29
Br_COG7_4	-0.393	-1.046	-2.113
Br_NO_CURENT_77_4	-0.032	-0.737	-0.899
Br_DTNBP1_4	-0.169	0.198	0.909
Br_CCNYL1_4	0	-0.215	0.043
Br_TRIP10_3	-0.02	-1.246	-1.929
Br_MKKS_4	-0.212	-0.462	-1.477
Br_TMCC2_4	0.041	-0.068	-0.771
Br_TREX2_2	0.228	0.229	0.35
Br_NPIPA1_3	-1.029	-2.68	-5.226
Br_OR7C1_1	-0.437	-1.027	-1.337
Br_THBS3_1	-0.594	-0.923	-2.899
Br_OR4N4_2	0.263	0.52	0.389
Br_MEFV_1	-0.078	-1.12	-2.284
Br_C22orf23_4	0.038	-0.317	-1.481
Br_ADIPOR1_1	-0.044	0.12	0.181
Br_TFDP3_3	0.095	0.202	-0.33
Br_REEP2_1	-0.007	-0.046	0.061
Br_CLRN1_4	-0.137	0.03	-0.013
Br_RPA4_2	0.068	-0.946	-2.113
Br_TMSB10_3	-0.332	-0.623	-1.093
Br_SARAF_1	-0.359	-0.361	-0.322
Br_POTEI_1	-0.917	-1.39	-2.355
Br_ZNF486_1	-0.15	-0.376	-1.955
Br_RBX1_1	-1.574	-2.205	-1.656
Br_NOCT_3	-0.414	-0.905	-1.339
Br_LGALS9_2	-0.466	-1.356	-1.949
Br_CLDN34_3	-0.135	-0.53	0.104
Br_LCN6_3	-0.339	0.007	-0.445
Br_RSPH9_2	0.29	0.777	0.908
Br_ATP13A1_2	0.514	0.064	-0.306
Br_PCDHGA11_2	0.103	0.275	-0.142
Br_NVL_4	-0.12	-0.42	-3.594
Br_KCNC2_2	-1.664	-1.551	-2.096
Br_SOX12_3	-0.631	-0.721	-1.561
Br_HNRNPUL1_3	0.174	-0.045	-0.115
Br_TRIM9_4	-0.427	-0.655	-0.679
Br_CX3CR1_2	0.172	1.168	1.511
Br_PITPNB_1	0.267	0.012	-1.049
Br_C6orf99_3	0.172	-0.035	-0.95
Br_OR10G3_4	0.385	1.11	0.625
Br_TRAPPC13_2	-2.354	-5.599	-5.616
Br_ATP6V0E2_3	-0.247	-0.853	-1.473
Br_ABHD17C_3	0.419	0.364	-0.322
Br_POTEH_1	0.184	0.101	-0.034
Br_TAAR6_4	-0.182	-0.872	-1.853
Br_CD2_3	0.043	-0.141	-0.016
Br_SCGB2A2_3	0.231	1.076	1.152
Br_FSCN3_1	-0.449	-0.631	-0.99
Br_SLC39A2_2	0.247	0.531	0.948
Br_OR13D1_4	-0.142	-0.57	-0.85
Br_ADAP1_1	0.058	0.068	-0.249
Br_NO_CURENT_46_2	0.043	0.019	0.173
Br_SOCS1_4	0.685	0.443	-0.139
Br_STK36_1	0.426	0.559	0.435
Br_ETAA1_3	-0.128	0.236	0.551
Br_CCNG1_2	-0.036	-0.237	-1.165
Br_ERAP2_4	-0.017	-0.032	0.364
Br_TRIT1_2	0.118	-0.576	-1.979
Br_MAPRE2_4	0.233	0.212	-0.086
Br_RBMY1D_2	-0.084	-0.157	-1.428
Br_NSUN7_4	-0.471	-0.593	-0.568
Br_MYL6_3	0.136	0.315	-0.112
Br_BTBD3_3	-0.231	-0.936	-1.484
Br_RIPK2_4	-0.046	-0.541	-0.897
Br_CADM3_4	0.196	0.028	-0.312
Br_CCL7_2	-0.784	-0.748	-0.999
Br_IFNLR1_4	-0.318	0.118	-0.341
Br_FSTL1_1	-0.747	-1.337	-1.836
Br_CD1E_1	0.245	0.044	-0.564
Br_NBR1_1	0.177	0.473	0.176
Br_DNAH5_4	-0.571	-0.909	-1.076
Br_GLDN_3	0.557	0.764	0.561
Br_ALB_4	-0.341	-0.268	-0.972
Br_SEC22C_1	-0.274	-0.339	-0.804
Br_MCUR1_2	0.064	-0.051	-0.233
Br_LRRC29_1	-0.192	-0.365	-0.632
Br_PHLDA1_3	-0.057	0.562	0.623
Br_SMIM2_2	0.274	0.236	0.026
Br_PRLH_2	-0.073	-1.322	-3.944
Br_TSR1_1	0.166	-0.444	-1.548
Br_MROH2B_1	-0.06	0.569	0.443
Br_ZSCAN21_1	-0.715	-0.981	-1.392
Br_ACSM3_1	-0.145	-0.621	-0.905
Br_IL24_1	-0.273	-0.458	-2.042
Br_LMO3_3	-0.241	-0.114	-0.66
Br_MEAF6_4	-0.571	-1.45	-2.33
Br_BAX_3	0.608	-0.126	-1.221
Br_NO_CURENT_212_3	0.34	0.229	-0.075
Br_ATP4B_4	0.597	0.983	0.748
Br_GPR12_4	-0.274	0.315	0.225
Br_HARS2_1	-0.856	-2.461	-3.478
Br_NUTM2G_1	-0.843	-1.561	-3.455
Br_LRIT1_1	-0.146	0.755	0.576
Br_RNF225_2	-0.082	-0.326	-0.152
Br_TRMT44_4	0.011	-0.1	0.08
Br_ERH_1	-1.434	-2.092	-2.846
Br_ATG2B_2	-0.086	-1.14	-2.089
Br_FBRS_1	0.526	0.474	-0.028
Br_POSTN_1	0.237	-0.058	-0.825
Br_KIAA1683_2	0.316	0.164	-0.204
Br_OCIAD1_1	0.602	0.36	0.905
Br_DHX9_1	-0.25	-0.714	-1.123
Br_SIVA1_1	-0.034	-0.024	-0.267
Br_RXRB_1	0.096	0.371	0.865
Br_PCNX4_1	-0.573	-0.85	0.159
Br_ZDHHC22_1	0.087	0.26	-0.377
Br_RNF212B_3	-0.719	-1.146	-1.416
Br_ASXL3_4	0.041	-0.128	-0.35
Br_GPATCH3_1	-0.396	-1.48	-1.909
Br_CASD1_1	0.123	0.313	-0.023
Br_ANKZF1_3	0.294	0.391	0.037
Br_SOGA3_2	-0.22	-0.246	-0.119
Br_RABL2A_1	-1.237	-1.743	-2.859
Br_EEF1B2_4	-0.448	-1.649	-2.667
Br_RPH3AL_1	0.206	-0.212	-1.596
Br_SDCCAG3_4	-0.228	-0.822	-2.254
Br_WDR38_1	-0.122	-0.725	-1.816
Br_ZNF385C_4	-0.112	-0.505	-0.815
Br_DCPS_2	0.194	0.388	-0.353
Br_EBF3_4	0.402	0.793	1.73
Br_HDHD5_2	-0.101	-0.193	-0.84
Br_IRF5_1	0.074	0.232	0.314
Br_SBDS_2	-0.638	-1.498	-1.321
Br_PLCH2_3	0.532	1.256	1.066
Br_TMEM47_3	-0.109	-0.283	-0.744
Br_SLC48A1_4	0.328	0.046	-1.52
Br_SCN10A_2	-0.457	-1.279	-2.709
Br_RETN_1	0.206	0.062	0.168
Br_PHC3_3	-0.294	-0.992	-2.238
Br_FSD1L_1	-0.311	-0.86	-1.939
Br_WFDC10B_4	0.334	0.696	0.89
Br_PLXNA3_4	0.802	0.879	0.334
Br_CYP2D6_1	0.52	0.47	0.138
Br_THAP7_4	0.27	0.73	1.18
Br_CDC123_4	-0.279	-0.259	0.502
Br_POLR2J_1	-2.661	-5.805	-6.678
Br_TCEA3_1	0.174	-0.273	-2.504
Br_COX16_2	0.21	-0.007	-1.235
Br_TEFM_3	-0.413	-1.011	-1.268
Br_GSAP_3	-0.147	-0.109	0.307
Br_ESR2_1	-0.133	-0.019	0.438
Br_TMEM121B_3	-0.454	-0.051	0.682
Br_CLK1_3	-0.699	-0.809	-0.214
Br_PKDREJ_3	0.047	0.012	-0.812
Br_NDRG4_4	-0.253	-0.492	-0.94
Br_C9orf163_1	0.312	0.573	1.233
Br_PCP2_1	0.153	0.473	0.518
Br_ACTR6_2	-0.126	-1.096	-1.672
Br_CCNC_1	0.115	0.61	0.577
Br_MAP1LC3B2_4	0.122	-0.052	-0.877
Br_GPR137B_2	0.089	0.256	0.25
Br_CYCS_4	-0.676	-1.531	-2.828
Br_KRTAP5-10_3	0.304	0.843	1.526
Br_TMEM41B_4	-0.593	-1.548	-1.609
Br_WNT10A_1	0.279	0.125	0.364
Br_IL1A_1	-0.096	-0.854	-1.83
Br_THEG5_2	0.272	-0.041	-0.12
Br_SMTNL2_3	0.279	0.817	2.103
Br_ACY1_2	-0.083	0.095	0.111
Br_LRIG2_4	-0.103	-0.619	-0.143
Br_THY1_4	0.117	0.102	-0.23
Br_ITGB5_3	0.386	0.849	0.657
Br_EEF1D_3	-0.362	-0.548	-0.751
Br_PEX5L_3	-0.264	-1.281	-2.165
Br_MSL1_1	0.34	0.348	-0.19
Br_ZNF695_4	0.344	0.647	0.591
Br_KCNA10_1	-0.106	-0.576	-1.549
Br_PTPRD_3	0.019	0.151	0.898
Br_MAP1LC3B_4	0.113	0.036	0.757
Br_DGKQ_3	0.132	-0.543	-2.488
Br_EFCAB12_1	-0.306	-1.119	-2.293
Br_ZNF468_1	0.413	0.562	0.231
Br_BASP1_3	-0.685	-0.072	-0.801
Br_ICMT_1	-0.645	-3.078	-6.518
Br_DNAJC8_2	-2.078	-3.145	-2.765
Br_MROH8_2	-0.188	-0.657	-1.447
Br_SUMO3_2	-0.069	-0.293	-1.217
Br_GNAQ_1	-0.213	-0.486	-0.468
Br_ZDHHC8_1	-0.323	-0.311	-0.153
Br_LTBP1_2	0.39	0.766	0.905
Br_IGFBP4_3	-0.167	-0.998	-1.282
Br_RCAN1_3	0.15	0.314	0.921
Br_GFRA1_4	-1.26	-2.092	-2.899
Br_CCL26_4	-0.124	-0.295	-0.951
Br_TTYH2_3	0.132	-0.159	-0.329
Br_TMEM160_1	-0.539	-0.632	-2.138
Br_EPHB3_3	-0.058	-0.181	-0.085
Br_SLC38A2_1	0.615	0.637	1.684
Br_RBMY1D_4	0.026	0.51	1.388
Br_RETREG3_4	-0.027	0.15	0.438
Br_CT45A9_3	-0.914	-1.31	-1.76
Br_KPNA6_2	-0.349	-0.903	-1.768
Br_KCTD5_4	1.031	1.938	2.369
Br_KCNK5_1	-0.079	-0.354	-0.731
Br_KLHL23_1	-0.23	-0.951	-1.477
Br_ZNF432_4	-0.341	-0.275	-0.438
Br_CCL1_1	-0.13	0.713	1.49
Br_FER1L6_4	-0.01	-0.013	0.032
Br_ZC3H12B_2	-0.338	-0.512	-1.333
Br_TBL3_1	-0.431	-1.188	-2.903
Br_ANKRA2_1	0.049	-0.662	-1.672
Br_ENPEP_3	-0.226	-0.061	-0.999
Br_RCHY1_4	-0.517	-0.572	-0.883
Br_FDCSP_4	0.021	-0.114	-0.021
Br_HES6_3	0.114	-0.309	-1.543
Br_TMEM251_3	-0.832	-0.541	-0.101
Br_ANTXRL_2	-0.107	0.817	2.889
Br_NO_CURENT_197_4	0.338	0.089	-0.356
Br_SOD1_1	-0.759	-1.186	-1.631
Br_PLCH2_1	0.575	0.543	0.397
Br_EFCAB11_2	-0.111	-0.47	-1.356
Br_DCBLD1_4	-1.258	-3.213	-4.332
Br_OR6C3_2	-0.04	0.476	1.291
Br_ZWINT_2	-2.386	-6	-4.373
Br_ARL13B_3	0.046	-0.026	-0.115
Br_EIF3CL_3	-1.48	-1.745	-2.189
Br_KRT74_3	-0.157	-0.319	-1.115
Br_TK2_4	-0.226	-0.68	-1.439
Br_SATL1_2	0.377	0.388	-1.402
Br_LRIF1_4	0.67	0.829	0.816
Br_CDH9_2	0.903	1.385	1.792
Br_GSE1_1	-0.421	-0.813	-1.823
Br_DENND5B_1	-0.064	0.048	-0.024
Br_ABTB1_4	0.32	-0.146	-1.753
Br_INS-IGF2_4	-0.908	-2.119	-3.807
Br_MYBBP1A_1	-1.451	-1.811	-2.466
Br_ZSWIM1_1	-0.246	-1.233	-0.466
Br_PNMA6A_3	-0.426	-0.612	-1.666
Br_NELFE_3	0.328	0.499	0.28
Br_H2AFB2_4	0.352	0.67	-0.201
Br_IFFO2_2	0.115	0.242	0.071
Br_NBR1_3	-0.092	-0.149	-1.206
Br_DHCR7_1	-0.092	-1.492	-2.333
Br_NRN1_1	0.681	0.829	0.55
Br_C1orf146_3	0.221	0.776	0.702
Br_DUSP12_3	0.9	1.209	0.521
Br_SC5D_4	0.018	0.37	0.098
Br_ALKBH5_3	0.058	-1.245	-5.707
Br_KLRG1_4	-0.289	-1.558	-2.379
Br_LIMCH1_1	0.268	1.026	1.035
Br_FAM177A1_1	-0.375	-0.272	-1.389
Br_RABGGTA_4	-2.595	-5.003	-5.6
Br_SATL1_3	0.362	-0.069	-0.583
Br_MARCH9_4	0.183	0.377	0.805
Br_CLCC1_2	0.675	0.576	0.201
Br_PDZRN3_1	0.124	0.386	0.448
Br_CCT3_2	-0.861	-1.171	-1.58
Br_IL22_4	0.021	-0.005	0.127
Br_TBX1_1	-0.71	-1.3	-1.767
Br_POU2F2_4	-0.818	-1.671	-3.109
Br_CEP162_4	-0.621	-0.765	-1.143
Br_CMYA5_3	0.36	-0.006	-0.66
Br_TESPA1_2	0.311	0.569	0.3
Br_LCAT_2	-0.19	-0.391	-0.95
Br_ZNF674_3	-0.649	-0.699	-1.064
Br_FANCL_3	0.568	0.722	1.152
Br_DCXR_1	-0.129	0.001	0.423
Br_DUSP5_4	0.255	0.604	0.364
Br_CASR_2	0.248	0.419	0.748
Br_KRTAP9-2_3	0.045	-1.23	-1.836
Br_METTL8_1	-0.12	0.285	0.708
Br_MAMLD1_2	0.135	0.01	0.225
Br_UBE2D4_4	-0.127	-0.531	-1.238
Br_RAPGEF2_3	-0.469	-0.895	-1.02
Br_TIMM9_1	-0.418	-0.811	-1.177
Br_THAP4_1	0.065	0.354	0
Br_BMT2_2	0.59	1.023	1.165
Br_SLC12A2_4	0.315	0.359	1.357
Br_CD40LG_3	0.084	-0.266	-0.806
Br_FGF8_1	-0.22	-0.103	-0.851
Br_HEMGN_4	0.218	-0.235	-1.885
Br_TMEFF1_2	-0.319	-0.031	-0.247
Br_CENPV_4	0.225	-0.323	-0.261
Br_RHOJ_2	-0.096	-0.859	-2.345
Br_LRIG2_2	-0.52	-0.405	-1.05
Br_NACA_2	-1.4	-2.124	-2.489
Br_MLIP_3	0.289	0.246	-0.136
Br_SFPQ_4	-3.099	-5.028	-7.305
Br_NOS2_4	-0.441	-1.242	-3.236
Br_SCG2_4	-0.188	-0.529	-0.033
Br_EPPIN-WFDC6_2	0.193	0.137	-0.084
Br_PGAM1_2	-1.396	-2.415	-2.827
Br_ADCY5_1	-0.295	-0.708	-2.171
Br_HGH1_4	0.631	1.191	1.14
Br_PDK4_1	-0.013	0.34	-0.127
Br_NEK11_2	0.163	-0.047	-0.42
Br_PDP2_3	-0.394	-0.921	-3.128
Br_PIK3CG_1	-0.069	-0.631	-0.821
Br_SMC2_4	-1.717	-2.41	-3.041
Br_DNAJC5_1	0.109	0.204	-0.021
Br_DAPK1_2	0.087	-0.379	-0.701
Br_COX6B1_3	-0.212	-0.269	0.253
Br_TARBP1_1	-0.089	-0.483	-1.271
Br_POLR3A_4	-0.146	-0.87	-1.626
Br_HSD17B14_3	0.449	0.382	-0.024
Br_KIAA1683_4	-0.774	-2.476	-4.7
Br_NO_CURENT_193_3	0.413	0.653	-0.004
Br_ZMAT3_2	-0.743	-0.287	-0.988
Br_ELL3_3	-0.204	-0.704	-0.383
Br_ACYP2_4	-0.496	-1.111	-2.171
Br_IQUB_1	0.589	0.646	-0.147
Br_CD69_3	0.303	0.787	0.754
Br_CREB3L2_2	0.088	-0.184	0.001
Br_RRBP1_1	-0.16	-0.196	-0.998
Br_BRINP3_4	0.243	-1.152	-2.478
Br_PRELID3B_1	-1.706	-2.789	-3.069
Br_ETFA_1	0.157	-0.045	-0.85
Br_CEACAM1_2	-0.154	-0.529	-0.428
Br_OGG1_4	0.114	-0.141	-1.163
Br_LDHAL6A_3	0.371	0.704	1.078
Br_ZXDC_2	-0.254	0.379	-0.368
Br_ZNF526_4	0.091	-0.117	-1.335
Br_GTF2F1_2	-0.674	-0.82	-1.537
Br_ZNF597_2	-0.818	-2.156	-3.866
Br_ZBED3_1	0.542	0.62	0.506
Br_TRIL_4	0.256	0.481	0.88
Br_A2ML1_1	0.387	0.92	1.832
Br_TOR2A_4	0.029	-0.3	-0.454
Br_SEPHS1_1	0.016	-0.59	-1.845
Br_NUMBL_3	-0.693	-0.362	-0.535
Br_PLPP3_2	0.248	0.929	1.687
Br_F2R_4	-0.064	-0.883	-1.285
Br_CAMK2G_2	-0.102	-0.749	-0.739
Br_TTC32_3	-0.322	-1.154	-2.745
Br_TBX19_4	-0.221	0.013	0.195
Br_PTS_1	0.23	-0.052	-0.233
Br_FAM157B_1	-0.111	-0.387	-0.524
Br_KHDC1_1	0.15	0.264	0.269
Br_SEC31A_1	-0.043	-0.749	-2.099
Br_PHTF1_4	-0.381	-1.165	-3.712
Br_KLF2_2	0.691	1.495	2.008
Br_CD83_2	-0.016	0.052	0.556
Br_DPH2_2	-0.719	-1.382	-2.828
Br_TUBGCP4_1	0.209	-0.267	-1.433
Br_GFOD1_2	-0.417	-0.56	-1.384
Br_SLFN13_3	0.071	0.746	0.949
Br_PPP1R16B_3	-0.272	-0.487	-0.643
Br_FZD10_4	0.263	-0.117	-1.126
Br_CLDN15_3	-0.195	-0.21	-0.451
Br_RPP30_3	-0.811	-2.779	-4.137
Br_TPH2_4	-0.209	-1.08	-1.313
Br_PRB4_3	-0.115	-0.695	-1.141
Br_CDC42EP1_1	-0.108	0.34	0.769
Br_FAM98B_4	-0.934	-2.613	-5.566
Br_DHRS4L2_2	-0.175	-0.264	0.14
Br_ZBTB7C_4	0.373	0.468	-0.055
Br_EMC10_1	0.219	-0.123	-0.846
Br_BORCS8-MEF2B_4	-0.101	0.026	1.122
Br_RIPOR1_1	-0.264	-0.864	-1.776
Br_NLRP14_1	0.312	-0.029	-0.681
Br_GAS2L2_3	-0.203	-0.319	-0.361
Br_SERPINA9_4	0.157	0.189	-0.639
Br_NO_CURENT_81_3	0.387	0.279	0.134
Br_COL1A2_4	-0.247	-1.299	-2.378
Br_PTAR1_1	0.596	0.373	-0.694
Br_SKAP1_1	0.589	0.844	0.672
Br_FOXI2_4	0.187	-0.498	-1.823
Br_LZTS2_2	-0.111	-0.729	-1.398
Br_AMZ2_1	-0.502	-0.294	-0.77
Br_LOC388813_1	0.088	0.37	-0.244
Br_DMAC1_1	0.038	-0.365	-1.855
Br_BCDIN3D_4	0.347	1.333	1.217
Br_ZXDA_2	-0.761	-0.411	-1.003
Br_PTPN5_1	0.807	0.839	0.831
Br_OR2AT4_3	0.507	1.232	1.121
Br_MBD6_2	-1.081	-1.06	-0.249
Br_CPLX4_1	0.127	0.666	0.602
Br_RNF145_2	0.073	-0.113	-1.062
Br_ACAP3_1	0.045	-0.224	-0.069
Br_ZNF324_4	-0.617	-1.145	-1.783
Br_SPATA12_2	0.352	0.444	-0.319
Br_CBLN3_4	0.303	1.204	2.23
Br_SH3BGRL3_1	0.251	0.061	0.345
Br_PCNT_2	0.214	-0.008	0.093
Br_WASL_1	-0.777	-1.665	-2.92
Br_RAB42_1	0.26	0.485	0.5
Br_F10_3	-0.136	-0.039	0.577
Br_GPR21_4	0.768	1.303	2.104
Br_PSD3_4	0.465	0.827	1.044
Br_WNT9B_3	-0.198	-0.207	-0.898
Br_TWISTNB_4	-1.263	-2.486	-2.934
Br_DKK4_3	-0.496	-1.086	-0.597
Br_JMJD7-PLA2G4B_2	0.094	0.373	0.323
Br_SH2B3_1	0.256	0.654	1.61
Br_CGN_2	-0.151	0.296	0.287
Br_OR1L3_2	-0.066	-0.031	0.237
Br_CRLF1_1	0.604	0.311	0.096
Br_NCBP1_4	-0.901	-1.848	-2.737
Br_POLI_1	0.138	0.002	-1.206
Br_FBP1_2	0.159	0.971	0.528
Br_ABHD6_3	-0.337	-0.038	-0.228
Br_BCAT1_1	0.391	0.819	1.576
Br_WWOX_3	-0.069	-0.513	-0.569
Br_FBXO42_1	0.118	0.752	1.073
Br_RABEP2_1	0.166	0.296	0.232
Br_GNL3L_1	-0.328	-0.467	-0.444
Br_EARS2_4	-0.537	-1.804	-3.835
Br_KIAA0825_1	0.318	0.839	1.02
Br_MC2R_2	-0.521	-0.466	-0.944
Br_HSPA8_3	-0.17	-0.594	-1.902
Br_PRPF3_1	-0.378	-0.886	-1.019
Br_TIMM10_1	-1.083	-3.955	-3.663
Br_XBP1_4	0.022	0.201	0.177
Br_TMEM121_4	-0.1	-0.25	-0.3
Br_SSR1_2	0.372	0.341	-0.142
Br_TOLLIP_4	0.29	-0.452	-1.858
Br_TAF12_3	0.43	0.566	0.4
Br_SALL2_2	0.022	0.23	-0.197
Br_HERPUD2_2	-0.686	-1.651	-2.367
Br_NO_CURENT_56_2	0.495	0.766	0.908
Br_TMC4_4	0.544	0.126	-0.326
Br_ZMYND15_4	0.28	0.419	1.114
Br_GPR78_4	-0.342	-0.974	-1.387
Br_AANAT_2	-0.058	-0.135	0.22
Br_FA2H_1	-0.224	-0.969	-1.751
Br_NO_CURENT_222_1	0.618	0.952	1.054
Br_EPGN_1	-0.38	0.244	0.996
Br_AKR1B10_1	0	-0.08	-0.602
Br_R3HDM1_1	-0.279	-0.699	-1.502
Br_GAN_4	0.034	0.012	-0.123
Br_RBM41_4	-0.159	-0.543	-1.619
Br_CRIPT_3	0.183	-0.017	-1.104
Br_DHX16_3	-1.871	-3.272	-3.544
Br_RBM12_1	-0.206	0.316	0.636
Br_MAP7D2_4	-0.21	-0.872	-0.673
Br_TMEM212_2	-1.111	-1.833	-2.282
Br_OCA2_2	0.101	0.458	1.196
Br_SLC25A22_1	0.063	-0.225	-0.805
Br_OR10K1_3	0.279	0.883	0.381
Br_FNIP2_2	-0.23	-0.048	-0.559
Br_GCK_1	-0.391	-0.61	-1.338
Br_NDUFC2-KCTD14_1	-0.615	-0.235	0.803
Br_ORMDL1_2	0.282	0.163	0.077
Br_CLCN6_3	-0.684	-1.161	-2.758
Br_CCDC85B_4	-0.174	-0.248	0.087
Br_PMS2_2	0.496	1.482	2.612
Br_XPO7_4	0.443	0.296	0.78
Br_SLC13A3_1	0.377	0.847	0.593
Br_ADGRL2_4	-0.218	-0.126	-0.106
Br_FAM160A2_1	-0.338	-0.596	-0.321
Br_ATP5C1_3	-1.4	-2.132	-3.693
Br_GPBP1_2	0.529	1.098	1.822
Br_TCIRG1_2	0.849	0.75	-0.001
Br_PARP10_1	0.294	0.757	1.244
Br_BCAP29_3	-0.227	-0.956	-2.119
Br_PSMD9_1	-0.411	-0.415	0.148
Br_MAPKBP1_4	0.162	-0.016	0.315
Br_SORT1_1	0.669	1.099	1.019
Br_HTR7_3	-0.238	-0.73	-0.904
Br_GYS1_1	-0.391	-0.029	-0.937
Br_GABRA6_4	0.304	0.21	-0.848
Br_KCNG4_3	-0.337	-0.479	-0.414
Br_FAM162B_4	0.167	-0.538	-1.723
Br_MTMR12_1	-0.355	-0.474	-0.246
Br_NOL10_2	-1.084	-1.659	-2.044
Br_ARF4_4	0.187	-0.285	-1.332
Br_INAFM1_1	0.445	1.041	1.335
Br_CRISP1_4	0.208	0.602	0.009
Br_LETM1_3	-1.209	-3.591	-6.41
Br_APBB1IP_1	0.483	0.347	-0.678
Br_CYHR1_1	0.032	-0.159	-1.231
Br_COA3_1	0.066	0.109	-0.467
Br_SEPSECS_3	0.289	0.052	-0.938
Br_C16orf90_4	-0.369	-0.809	0.269
Br_FNDC11_3	0.076	-0.084	0.988
Br_ADGRL4_1	0.031	-0.232	-0.826
Br_ELP1_3	0.191	1.594	2.265
Br_AEN_1	-0.118	-0.704	-1.6
Br_KDM4B_1	0.183	-0.154	0.147
Br_HOXB7_2	0.022	0.44	0.556
Br_TBC1D16_1	-0.13	-0.76	-1.384
Br_ZDHHC20_2	-0.396	-0.388	0.341
Br_ECI2_4	0.399	0.101	-0.072
Br_CORO1C_4	0.239	0.521	-0.153
Br_CPEB4_3	-0.36	-2.46	-3.969
Br_MARCH2_3	0.279	1.232	1.693
Br_COL6A3_2	0.462	0.998	0.362
Br_F12_3	-0.503	-0.698	-0.721
Br_GFER_1	-1.06	-2.944	-3.507
Br_MACF1_4	-0.455	-0.687	-0.583
Br_PCDHB7_4	0.07	0.271	-0.217
Br_SMIM29_4	-0.38	-0.363	-0.111
Br_SLC24A3_4	0.53	0.407	0.188
Br_TMEM89_2	-0.822	-1.105	-1.63
Br_SLC6A11_2	0.047	-1.408	-1.715
Br_FBXO28_4	0.341	0.729	0.702
Br_PAIP2B_1	-0.217	-0.422	-0.318
Br_TEX22_2	-0.097	-0.811	-1.702
Br_DMRT3_4	0.139	-0.426	-0.213
Br_RANBP1_2	-0.06	0.094	0.063
Br_ITGAX_1	0.109	-0.029	-0.412
Br_RAB3B_4	0.354	0.969	1.438
Br_SCRN1_2	0.289	0.221	-0.733
Br_SERGEF_2	-0.171	-0.234	-0.556
Br_BCL2L12_4	0.073	-0.119	-0.579
Br_IWS1_2	-0.256	0.535	1.353
Br_SLC22A11_1	0.159	-0.191	0.144
Br_TMX3_2	0.264	0.522	-0.157
Br_KLRC4-KLRK1_2	-0.5	-0.384	-1.901
Br_RAB5C_2	0.809	0.65	-0.311
Br_TSSK4_4	-0.326	0.234	0.145
Br_PSENEN_1	-0.469	-0.433	-1.072
Br_KLF16_2	-1.962	-5.287	-6.75
Br_PRIMA1_2	0.432	0.862	1.295
Br_SLC9A2_2	-0.33	-1.556	-3.532
Br_LYPD4_2	-0.761	-0.673	-0.178
Br_CHD8_1	-0.418	-0.803	-0.947
Br_BLOC1S1_2	-0.344	-1.131	-2.201
Br_SOCS7_3	0.421	0.761	1.221
Br_DRD5_3	0.281	0.188	-0.244
Br_SRPK3_1	0.061	0.126	0.653
Br_ANKRD16_3	-0.329	-0.464	-0.752
Br_ZNF165_2	0.403	-0.103	0.253
Br_TRPV6_2	0.157	-0.402	-1.373
Br_MTRNR2L2_4	-1.311	-1.587	-1.723
Br_TYMS_1	-0.364	-1.249	-0.643
Br_CYP2E1_2	0.096	0.206	-0.256
Br_STK17B_3	-0.171	0.009	0.319
Br_MINPP1_2	0.205	0.601	0.172
Br_GP1BB_4	-0.214	0.314	-0.472
Br_HCAR3_2	-0.056	0.438	0.41
Br_LIM2_3	-0.013	0.05	-0.065
Br_GALNT2_2	0.667	1.213	1.318
Br_XRCC5_1	-0.566	-1.604	-2.719
Br_ATAD1_2	0.642	0.709	0.451
Br_GFY_4	0.094	-0.225	-0.81
Br_OR2T35_3	-0.087	-0.793	-0.623
Br_FOXD4_3	0.364	0.288	-0.827
Br_MTRR_3	-0.354	-0.66	-1.048
Br_HINT1_1	0.231	0.606	-0.342
Br_FTHL17_3	0.063	-0.129	0.029
Br_SOD1_4	-0.898	-3.12	-3.906
Br_TNFSF14_3	-0.119	-0.171	0.438
Br_TMEM260_4	0.158	-0.342	-0.852
Br_GRK7_2	0.224	0.435	0.346
Br_GAS6_1	-0.027	-0.593	-0.688
Br_AIDA_2	0.269	0.225	-0.297
Br_ZSCAN26_1	0.793	0.599	-0.041
Br_PRDM12_3	-0.41	-1.446	-2.503
Br_PRR23D1_4	-0.017	-0.369	-1.178
Br_RGPD4_4	-0.101	-0.508	-0.977
Br_DNAH7_3	0.144	-0.03	-0.273
Br_CDK11A_1	-0.136	-0.389	-1.943
Br_CCDC88B_4	-0.207	0.003	0.552
Br_SNRNP40_3	-0.187	-0.608	-1.649
Br_RAD50_2	0.317	-0.385	-1.933
Br_USF2_4	-0.771	-1.237	-2.073
Br_DIAPH1_1	-0.034	-0.321	-1.331
Br_MUC5B_3	-0.17	-0.456	-0.9
Br_SKOR2_4	0.466	0.974	1.05
Br_CCNF_4	-0.186	-1.101	-1.943
Br_HIST1H2BA_3	0.384	1.153	1.153
Br_ELMO2_2	-0.264	-0.41	-0.968
Br_GCNT4_1	-0.011	0.007	-0.334
Br_CYB5R3_2	-0.182	-0.378	-1.073
Br_CST3_3	0.616	0.53	0.703
Br_ST5_1	0.112	-0.215	-1.055
Br_C2orf74_1	-1.071	-1.977	-2.613
Br_SMR3A_1	-0.021	-0.182	-0.959
Br_NRROS_4	-0.09	-0.452	-1.72
Br_ROGDI_3	0.556	0.322	0.139
Br_BUB1B_1	-0.869	-2.227	-3.862
Br_PLA2G16_1	-0.113	0.217	-0.138
Br_DOK6_4	0.146	0.353	-0.213
Br_OR10A4_1	0.573	0.272	-0.274
Br_SCX_1	-0.067	-0.214	-1.28
Br_SLC6A18_1	0.068	0.713	1.467
Br_LONRF1_1	-0.506	-1.43	-2.361
Br_CDH24_3	-0.452	-1.179	-2.576
Br_MORC1_4	0.058	-0.108	-0.206
Br_RASSF6_4	0.082	0.515	0.822
Br_TSSK2_4	0.362	0.224	-0.045
Br_PLCB1_3	0.533	0.594	-0.973
Br_HTR1B_2	-0.602	-1.514	-1.884
Br_CRYBA2_2	-0.264	-0.537	-1.047
Br_ARPC4_4	-0.588	-1.275	-1.858
Br_HSPA14_4	-0.029	-0.392	-0.751
Br_S100Z_1	-0.056	-0.045	0.369
Br_CPSF2_2	-0.963	-1.442	-1.492
Br_APOBEC2_4	-0.192	0.189	0.36
Br_UGT2B11_3	-0.45	-0.755	-1.977
Br_IMMP2L_1	0.181	0.759	1.662
Br_SERTM1_2	0.372	0.228	-0.506
Br_COIL_4	-0.362	-0.939	-2.435
Br_ZNF816-ZNF321P_2	0.091	-0.385	-0.752
Br_C8orf59_1	0.595	-0.31	-1.961
Br_ERI2_2	0.819	2.333	3.107
Br_SENP1_2	-0.042	-0.462	-0.705
Br_MS4A14_4	0.595	0.038	-1.053
Br_NO_CURENT_31_2	0.41	0.792	0.765
Br_NR2E1_3	0.349	0.18	0.049
Br_TTLL1_3	0.344	-0.2	-0.176
Br_CACNA1F_1	0.323	1.127	0.898
Br_SOWAHA_4	-0.016	-0.602	-0.507
Br_KIAA1549L_1	-0.245	0.48	0.612
Br_PINLYP_1	0.04	-0.228	-1.467
Br_PIRT_2	-0.175	-0.41	0.012
Br_KCNH6_2	-0.155	-0.217	-0.558
Br_SNAI1_2	-0.065	-0.082	-0.428
Br_ZNF75A_1	0.084	-0.124	-1.479
Br_ATMIN_4	-0.6	-2.466	-3.551
Br_KRTAP9-3_4	0.387	0.868	1.359
Br_FGF2_1	-0.015	0.313	0.542
Br_LEPR_1	0.045	0.496	0.344
Br_PCDHGB5_2	-0.198	-0.668	-1.647
Br_KLK5_3	-0.251	-0.633	-0.69
Br_KANSL1L_2	0.256	0.279	-0.582
Br_FZD6_1	0.019	0.247	-0.104
Br_PSMA6_3	-1.269	-1.1	-1.756
Br_NUP133_3	-1.253	-1.705	-2.61
Br_UBXN2A_3	0.208	0.538	0.739
Br_IFT22_2	0.068	0.189	-0.249
Br_PTH2R_3	0.371	0.149	-0.721
Br_GRPEL1_3	-1.161	-2.568	-3.687
Br_VEGFB_1	-0.025	-0.155	-0.232
Br_KRTAP5-11_2	0.609	0.911	0.525
Br_BTNL8_4	0.195	0.773	-0.128
Br_REXO2_4	0.187	0.268	0.157
Br_AOC3_3	0.117	0.362	0.537
Br_TRPM5_3	0.192	0.325	0.537
Br_FMNL3_3	-0.127	0.445	0.608
Br_CTAG2_2	0.114	0.038	-0.818
Br_ZNF92_2	-0.005	-0.922	-3.416
Br_C3orf62_1	-0.12	-0.6	-0.111
Br_S100A5_2	-0.37	-0.6	0.132
Br_CHCHD5_3	-0.047	-0.241	-0.355
Br_CAPS2_2	-0.256	-0.379	-1.177
Br_CYP2E1_4	0.267	0.353	-0.208
Br_TMEM208_4	-0.313	-0.91	-2.17
Br_GPM6A_2	0.477	0.32	-1.413
Br_MRPS16_2	-0.954	-1.929	-2.922
Br_ATP6V0A2_3	0.621	0.679	0.086
Br_ODF3_4	0.303	0.031	-0.145
Br_KRT25_3	-0.348	-0.597	-1.337
Br_SCGB3A1_4	0.296	0.401	-0.334
Br_TUBB_3	0.133	-0.067	-0.682
Br_WWP2_3	0.317	0.624	0.767
Br_KANSL2_3	-1.518	-3.36	-1.277
Br_TMEM235_1	-0.374	-0.446	-0.332
Br_SELENOI_3	0.01	-0.305	-1.116
Br_KRTAP6-1_3	0.283	0.251	-0.473
Br_BCL10_2	0.282	0.044	-0.712
Br_MRPS34_1	-1.063	-4.475	-5.891
Br_LALBA_4	0.512	0.621	-0.616
Br_HMGA2_2	-0.791	-0.375	-0.105
Br_ITM2B_2	-0.113	-0.839	-1.058
Br_PCIF1_1	0.212	0.807	1.613
Br_CCNB2_3	-0.169	-0.258	0.094
Br_FAM78B_1	0.161	-0.482	-1.761
Br_CCDC43_1	0.192	-0.071	0.383
Br_CDC42_1	-0.535	-1.228	-1.595
Br_RNF170_4	0.117	0.055	-0.188
Br_LURAP1L_4	-0.668	-1.415	-1.346
Br_SLC7A6OS_2	-0.786	-1.004	-0.922
Br_SRPX2_2	-0.204	-0.258	0.266
Br_TMED7-TICAM2_3	-0.31	-0.323	-0.82
Br_LAMC3_1	-0.521	-0.308	0.937
Br_DACT2_4	0.176	0.311	0.094
Br_OLFM2_4	-0.448	-0.606	-0.179
Br_ANKRD33B_2	-0.251	-0.028	-0.087
Br_ARMC12_3	-0.484	-1.61	-0.947
Br_GADL1_1	0.026	-0.29	-1.153
Br_USP17L5_2	-0.429	-0.737	-1.234
Br_ADAMTS5_1	-0.133	0.022	0.282
Br_RIPK3_3	-0.2	-0.591	-0.74
Br_ZNF655_2	0.397	0.934	0.765
Br_GDPGP1_2	0.361	0.682	1.258
Br_GPR55_2	0.299	-0.07	-0.921
Br_SBF1_3	-1.164	-2.141	-0.483
Br_F2RL3_1	-0.102	-1.52	-3.433
Br_ANKRD6_1	-0.786	-1.856	-2.721
Br_SETD2_1	0.03	-0.411	-0.826
Br_RPS6KA3_2	-0.509	-0.709	-1.809
Br_ADRM1_4	-1.179	-3.32	-3.721
Br_ADGRL1_1	-0.259	-0.615	-1.522
Br_ARF3_4	-0.419	-0.093	-0.639
Br_PIK3IP1_4	0.057	0.309	0.732
Br_VPS37A_3	-0.919	-1.445	-2.262
Br_VWA5B1_3	-0.551	-2.257	-4.136
Br_LOC101927572_2	-0.378	-0.909	-1.112
Br_EEPD1_2	-0.269	-0.264	0.165
Br_CSE1L_3	-0.977	-1.601	-2.14
Br_MCM4_1	-0.758	-1.579	-1.798
Br_TMEM238_1	0.098	0.393	0.655
Br_RNMT_1	-1.024	-2.887	-2.215
Br_RNF19A_3	0.815	0.177	-0.937
Br_NOBOX_3	0.274	0.101	-0.318
Br_SNAP29_1	0.714	0.821	1.138
Br_C6_3	0.117	-0.123	-0.371
Br_TNFRSF13C_3	0.044	-0.562	-1.157
Br_USP15_3	-0.043	-0.028	0.043
Br_CEBPZ_1	-1.24	-2.452	-3.141
Br_TNFAIP2_4	-0.204	-0.088	-0.184
Br_AFF4_3	0.214	0.226	-0.167
Br_FSTL4_4	0.506	1.341	1.718
Br_SAMD9L_2	0.881	1.99	1.834
Br_PTPN5_4	-0.174	0.24	0.144
Br_PPP1R35_3	0.429	0.447	0.177
Br_TICAM1_1	0.556	0.582	0.3
Br_IL17REL_3	-0.4	-0.553	-1.962
Br_ATAD3A_2	0.259	1.004	1.566
Br_C11orf49_2	0.121	0.121	0.157
Br_FXYD7_2	-1.416	-1.61	-1.677
Br_PSMB11_1	-0.035	0.138	-0.004
Br_IQGAP3_3	-0.302	-0.612	-1.047
Br_UCHL1_4	0.333	0.2	-0.214
Br_TP53AIP1_2	-0.06	-0.631	0.084
Br_SNX16_1	0.193	0.334	-0.304
Br_SUFU_2	-0.32	-0.886	-0.182
Br_PRM3_4	-0.333	0.084	-1.179
Br_MEF2A_3	0.276	0.635	0.044
Br_PLEKHJ1_4	-0.177	-0.168	-0.213
Br_BEST1_2	0.11	0.462	1.028
Br_LRRK1_4	0.153	0.276	-0.901
Br_TRIM43_2	-1.001	-0.916	-2.517
Br_ARHGEF16_4	0.247	-0.466	-2.49
Br_RTN3_2	0.152	1.03	1.685
Br_RFPL4A_4	0.486	0.984	2.036
Br_MED1_3	0.672	0.386	-0.149
Br_ANXA11_2	-0.216	-0.017	-0.393
Br_MYH6_2	0.165	0.39	0.335
Br_RGL3_2	-0.083	-0.042	0.073
Br_PCDHA11_4	0.265	0.03	-0.263
Br_RGL1_1	-0.236	-0.808	-1.48
Br_CCT5_4	-2.425	-5.519	-6.117
Br_CUL5_4	0.237	0.848	1.543
Br_SLC17A7_2	-0.104	-0.588	-1.212
Br_SAMD9L_3	-1.249	-3.318	-4.389
Br_P2RY4_1	-0.248	-0.425	-1.022
Br_PAIP2_1	0.824	1.092	0.754
Br_WDR19_2	0.229	0.417	-0.136
Br_CLDN22_3	0.245	0.042	-0.503
Br_MAOB_2	0.046	0.258	-0.454
Br_SPATA18_3	-0.133	-0.116	0.268
Br_VIPR2_2	-0.298	-0.108	-0.158
Br_MINK1_2	-0.386	-0.367	-1.361
Br_MAST3_3	0.125	-0.418	-0.57
Br_TOE1_3	-0.7	-2.333	-4.248
Br_LRRC37B_4	-0.744	-0.827	-1.216
Br_ZNF670_1	0.431	0.076	-0.892
Br_USP17L12_1	-0.827	-1.791	-3.648
Br_ASNA1_1	-0.506	-1.467	-2.824
Br_C18orf54_2	0.356	0.523	0.295
Br_QPCT_1	0.288	1.305	1.389
Br_CFI_1	0.451	0.629	0.5
Br_ANGPTL6_2	-0.404	-1.633	-3.86
Br_HS6ST1_3	0.703	1.214	0.942
Br_ZNF485_3	-0.307	-0.502	-0.716
Br_MNS1_3	0.346	0.148	-0.543
Br_HLA-DPB1_2	0.098	0.089	1.863
Br_INSL3_1	0.253	0.026	-0.519
Br_DCANP1_2	0.357	0.493	1.066
Br_CD200R1L_1	0.308	0.034	0.485
Br_USP17L24_1	0.177	-0.328	-0.719
Br_OR7G3_3	-0.289	-0.913	-1.994
Br_HDC_1	-0.186	0.051	0.14
Br_EFCAB13_4	-0.407	-1.014	-2.2
Br_DEFB115_4	-0.025	-0.514	-0.995
Br_MYT1L_2	-0.67	-1.629	-2.797
Br_TCERG1_3	-0.702	-0.879	-0.253
Br_ADAT3_1	-0.024	-0.8	-1.576
Br_ZBTB44_1	0.135	0.417	0.589
Br_SUSD6_2	0.405	0.491	-0.263
Br_ZNF845_2	0.426	0.23	-0.364
Br_NO_CURENT_143_1	0.145	0.187	-0.093
Br_MLXIP_3	-0.596	-0.453	-0.212
Br_ANKS3_3	-0.253	-0.24	-0.002
Br_ARHGAP11A_4	-0.47	-1.171	-1.865
Br_ST20-MTHFS_3	0.311	0.202	-0.568
Br_KYAT3_1	0.238	1.317	1.817
Br_CCDC152_3	-0.059	0.265	-0.393
Br_ALKAL1_2	-0.113	-0.009	0.165
Br_RBMXL3_4	-0.145	-0.605	-0.484
Br_RAB4B_2	0.058	-0.27	-1.222
Br_TAS2R42_1	0.176	0.179	-0.586
Br_C16orf89_3	0.193	0.785	1.51
Br_POLD4_4	0.039	0.389	0.402
Br_ATXN7L2_2	-0.298	-0.397	-1.141
Br_ZNF441_4	0.705	1.092	0.966
Br_WDHD1_2	-1.422	-3.261	-3.545
Br_TMEM198_3	0.966	1.086	0.84
Br_CALM3_3	-0.505	-1.577	-1.404
Br_TPSB2_1	0.142	-0.224	-0.486
Br_ASAH1_3	0.252	0.408	-0.057
Br_FAM86B2_2	-0.067	0.207	-0.955
Br_OXNAD1_1	-0.611	-0.431	-0.597
Br_CTU1_2	0.107	-0.589	-1.333
Br_OR1S2_2	0.245	0.287	0.768
Br_DNAJC2_1	0.091	-0.755	-2.178
Br_OR4L1_3	0.01	0.42	0.655
Br_PYDC2_4	0.32	-0.572	-1.554
Br_RPS26_2	-1.405	-2.877	-1.84
Br_ZNF605_2	0.247	-0.133	-0.697
Br_GNAI1_3	-0.864	-1.552	-6.225
Br_H6PD_1	0.389	0.193	-0.302
Br_ASB5_4	0.29	0.621	0.58
Br_HK1_4	-0.109	-0.13	-0.536
Br_KIAA1524_2	-0.009	-0.857	-1.221
Br_ZNF44_3	0.449	0.96	1.078
Br_WDR88_3	-0.663	-0.351	-0.864
Br_INO80B_2	0.243	0.806	-0.331
Br_COPS2_3	-0.859	-4.018	-5.131
Br_MOSPD1_2	0.317	0.552	1.117
Br_MAGEA2B_4	-0.069	0.034	-0.344
Br_SASH1_4	-0.567	-0.481	-0.578
Br_TEKT5_3	0.312	-0.145	-0.809
Br_VCY1B_2	-0.2	-1.28	-3.566
Br_FAM47E_2	0.338	0.609	0.428
Br_YARS2_4	-0.44	-1.936	-2.999
Br_C19orf35_3	0.439	-0.056	-0.97
Br_SH3D21_3	0.199	-0.844	-1.336
Br_MRPS15_1	0.262	0.668	1.171
Br_MRAP2_4	-0.064	-0.29	-0.827
Br_NO_CURENT_143_2	0.267	-0.001	-0.551
Br_C16orf59_2	-0.224	-1.211	-3.328
Br_LLGL2_2	-0.294	-0.896	-2.373
Br_CCDC89_4	-0.168	0.341	0.926
Br_C8orf89_3	-0.007	0.21	-0.13
Br_POFUT2_2	0.092	-0.719	-1.034
Br_UNC5A_3	-0.183	-0.481	-0.796
Br_WDR66_2	0.153	-0.023	-0.037
Br_FUT1_4	0.516	0.987	1.045
Br_DYRK1B_2	-0.005	0.065	-0.313
Br_CHMP4B_1	-0.345	0.241	0.18
Br_PDE4DIP_2	-0.996	-1.862	-3.517
Br_PIAS3_2	-0.101	0.117	-0.66
Br_ADAM32_3	-0.157	0.059	-0.788
Br_DRGX_2	0.142	0.634	1.276
Br_COL27A1_4	0.364	0.367	0.027
Br_SNAP47_4	-0.209	-0.67	-1.299
Br_APBA2_2	-0.165	-0.467	-1.103
Br_MEGF10_4	-0.043	-0.237	-1.422
Br_FOXD4L5_1	-0.215	-1.01	-1.409
Br_B3GAT1_1	0.19	0.21	0.182
Br_DCAF8L2_1	0.296	0.301	-0.096
Br_PCDHB10_3	0.188	0.287	0.09
Br_FSCN3_3	-0.846	-1.513	-2.054
Br_ZNF300_4	0.198	0.075	-0.139
Br_RTL8C_4	0.166	1.115	1.945
Br_C16orf86_2	-0.399	-0.686	-1.11
Br_GAS7_1	0.2	0.628	0.93
Br_DST_4	0.315	0.358	0.073
Br_SIX4_4	-0.403	-0.673	-0.697
Br_APC_3	0.409	0.463	0.169
Br_BCL9L_4	-0.005	-0.633	-0.074
Br_LPCAT3_1	0.068	-0.066	0.147
Br_ATG12_2	-0.388	-0.581	-1.764
Br_STEAP4_2	-0.874	-2.083	-3.07
Br_ZNF76_4	-0.181	-0.684	-2.049
Br_MBD5_3	0.288	0.599	0.626
Br_NO_CURENT_182_2	0.454	0.694	0.523
Br_MTMR2_2	-0.4	-0.359	0.14
Br_HIST4H4_3	-0.148	-0.506	-0.057
Br_ANXA2R_4	-1.385	-2.14	-2.402
Br_ACP7_1	-0.137	-0.452	-0.718
Br_TMEM50A_4	0.151	0.321	0.091
Br_PRSS57_2	-0.117	-0.75	-2.209
Br_SLC7A7_2	0.047	-0.014	-0.731
Br_WDCP_4	0.104	0.13	-0.093
Br_TMX2_2	-0.655	-3.92	-4.777
Br_SMIM18_1	0.452	0.562	0.389
Br_MTIF2_3	0.245	0.487	0.889
Br_AGAP9_1	-1.567	-1.589	-2.513
Br_LSP1_3	0.847	0.892	1.222
Br_RRH_3	-1.137	-1.059	-2.255
Br_LY86_3	0.279	0.374	-0.019
Br_ACTR3_3	-0.895	-1.978	-4.096
Br_ZBTB16_4	-0.089	-0.094	-0.187
Br_NTRK2_3	0.031	-0.422	-1.026
Br_HOXA2_4	0.268	0.625	1.184
Br_SPRR2D_2	0.181	0.636	0.904
Br_ADRA2B_1	-0.188	-0.45	-0.756
Br_NHLRC3_2	0.351	0.3	0.274
Br_SLC46A2_4	0.351	0.748	1.081
Br_MRPL20_1	-0.881	-2.852	-4.425
Br_CKMT1A_1	-0.225	-0.491	-0.138
Br_MGAT5B_3	0.418	1.283	1.324
Br_DTL_1	0.109	-0.134	-0.18
Br_PELP1_1	-1.375	-2.566	-3.878
Br_DHX33_4	-0.124	-0.449	0.334
Br_OR2T29_1	-0.244	-0.85	-0.762
Br_PITPNM1_3	-0.458	-0.615	-0.88
Br_FAAP20_2	0.044	-0.606	-1.313
Br_ULK2_2	-0.056	-0.848	-1.777
Br_DHRS11_3	-0.247	-0.053	-0.285
Br_OR10X1_4	0.012	-0.292	-1.012
Br_REEP2_2	0.319	0.608	2.016
Br_RNPEPL1_1	-0.008	-0.239	-0.491
Br_NARS2_3	-0.821	-2.905	-4.396
Br_OAF_1	0.446	0.85	0.954
Br_RFC4_3	-0.679	-2.613	-2.801
Br_EPHX1_2	0.082	0.01	0.655
Br_S100A16_3	0.072	-0.181	-0.553
Br_OR6B3_4	0.149	1.085	2.166
Br_KANSL3_3	-0.746	-0.628	-1.481
Br_ECHDC1_4	0.136	-0.411	-0.77
Br_IFT81_1	-1.276	-2.741	-2.082
Br_SPIC_1	0.025	-0.511	-0.784
Br_ARF6_3	-0.016	0.24	0.318
Br_ZNF691_2	-0.031	-0.212	-0.635
Br_CR1L_2	0.067	-0.606	-1.819
Br_TCF3_4	-0.008	-0.513	-1.81
Br_ZNF503_1	0.275	0.474	0.406
Br_GOLGA8M_3	-0.632	-0.594	-1.539
Br_ZNF776_2	0.404	0.287	-0.505
Br_PCGF6_2	-0.457	-0.941	-1.018
Br_ARF4_2	-0.228	-0.561	-2.278
Br_ATP2B4_2	-0.364	-0.274	-0.613
Br_C14orf180_1	-0.325	-0.012	0.193
Br_KRT38_3	-0.207	0.179	0.82
Br_MAIP1_4	-0.157	-0.117	-0.49
Br_GNPNAT1_3	-0.696	-1.77	-3.54
Br_OR7C2_2	-0.145	-0.273	-0.102
Br_PARG_4	-0.017	-0.026	-0.6
Br_DHRS2_4	-0.004	-0.306	-1.49
Br_KIAA1217_4	-0.078	0.014	-0.372
Br_SLC43A2_4	0.34	0.734	1.29
Br_ARL5B_2	-0.834	-0.887	-3.882
Br_FKBP14_2	0.075	-0.616	-1.485
Br_CST1_4	0.162	0.255	0.277
Br_ZFP41_1	-0.209	-1.041	-2.524
Br_UBASH3B_4	0.4	0.273	0.063
Br_IQCE_4	-0.473	-0.07	-1.223
Br_NOB1_4	-1.191	-1.889	-2.2
Br_AMOTL2_2	0.229	0.35	0.618
Br_CCDC179_4	-0.027	0.563	0.617
Br_C2orf83_1	0.455	0.897	1.039
Br_ROBO3_3	-0.131	-0.053	0.063
Br_EVA1C_3	-0.343	-1.306	-2.852
Br_PPP4C_2	-2.363	-3.253	-3.494
Br_ACY3_4	-1.267	-1.999	-2.74
Br_KPNA7_2	-0.123	-1.19	-2.251
Br_C11orf52_3	-0.135	-0.319	-1.209
Br_EXOSC1_3	0.033	-0.285	-0.254
Br_PLA2G4B_3	0.038	0.063	-0.15
Br_TDP2_4	-0.1	-0.34	-0.41
Br_MEIG1_1	0.214	0.649	0.654
Br_VDAC3_3	-0.553	-1.013	-0.463
Br_USP17L2_1	-0.31	-1.531	-2.258
Br_SDCBP2_3	0.365	0.186	0.263
Br_TRPM7_2	0.195	0.025	-0.073
Br_GABBR1_2	-0.059	0.402	1.598
Br_KIAA1524_1	-0.773	-1.138	-1.927
Br_EPPIN-WFDC6_1	0.457	0.955	0.852
Br_NFYB_1	0.007	0.973	1.49
Br_GTF2H3_3	-0.649	-2.42	-3.238
Br_ATG2A_1	0.302	-0.635	-2.008
Br_CRCP_1	-0.444	-1.262	-2.239
Br_EIF1AD_2	0.074	0.483	0.745
Br_CLMN_1	0.057	-0.488	-1.885
Br_FAM86C1_2	0.492	-0.017	0.212
Br_RBM12B_4	-0.265	-0.742	-1.879
Br_RASA1_1	-0.252	0.303	1.168
Br_LAMB4_1	0.039	0.54	1.08
Br_SAMD12_3	-0.336	-1.041	-1.458
Br_TAS2R31_1	0.429	0.532	0.709
Br_FGF11_2	-0.11	0.145	-0.298
Br_C12orf43_1	-0.694	-1.551	-2.741
Br_TTC29_1	0.276	-0.41	-0.849
Br_CCDC74B_2	-0.427	-1.479	-2.515
Br_CD180_4	-0.055	-0.064	-0.28
Br_ARL14_4	0.24	0.615	0.149
Br_LGALS8_1	-0.419	-1.02	-1.002
Br_PALM_2	0.112	0.048	-0.343
Br_NT5C2_1	0.306	0.163	0.271
Br_KCNJ10_3	-0.379	-0.662	-1.489
Br_LBX1_4	0.197	-0.429	-1.344
Br_FOXL2NB_2	-0.423	-0.26	-0.67
Br_TP53I11_1	0.269	0.211	1.086
Br_SBK2_2	-0.273	-0.304	-0.706
Br_CCR5_2	-0.262	-0.153	-1.295
Br_ELP5_3	-1.248	-1.773	-2.163
Br_GUCA1B_3	-0.177	0.085	1.16
Br_NFE2L2_4	-0.077	0.047	0.033
Br_AP3B1_3	-0.59	-0.566	-0.013
Br_STAMBP_4	-0.608	-0.693	-0.642
Br_LRP6_3	0.159	-0.219	-1.063
Br_AKAP10_4	0.015	0.226	-0.102
Br_OR4X1_4	0.197	0.284	0.024
Br_ANGPTL4_2	0.158	0.068	-0.504
Br_PDE10A_3	0.243	0.6	0.859
Br_FAM153B_1	0.402	-0.204	0.11
Br_ZNF490_1	0.222	-0.221	-0.168
Br_PPP2R3A_1	-0.012	0.357	-0.003
Br_NOMO2_4	-0.075	-0.053	-0.026
Br_NO_CURENT_172_1	0.174	0.392	0.318
Br_OR52E8_4	-1.143	-1.285	-1.276
Br_C11orf42_1	0.431	0.394	1.071
Br_SUMO4_4	-0.16	-0.446	-0.656
Br_SIM1_1	-0.67	-0.431	-0.019
Br_GFPT2_3	0.513	0.284	-0.779
Br_VIPR2_1	-0.25	-1.598	-2.757
Br_SPINK4_3	0.203	0.826	1.406
Br_KRBA2_2	0.237	0.346	-0.505
Br_ERF_2	0.29	0.38	0.716
Br_AP1M2_3	-0.32	-1.136	-2.392
Br_UBXN6_2	-0.048	-1.21	-2.867
Br_PCOTH_3	-0.707	-0.457	-0.287
Br_NR2E3_4	0.868	1.718	2.076
Br_GPR89A_2	-0.718	-1.249	-1.163
Br_TAF7L_3	-0.505	-1.841	-2.775
Br_RAP1GDS1_1	0.135	-0.44	-1.323
Br_ZBTB4_1	-0.16	-0.732	-1.37
Br_TNKS1BP1_4	-0.077	-0.159	-0.512
Br_GEMIN4_3	-0.366	-0.808	-1.829
Br_FAM155A_4	0.7	1.376	1.71
Br_FBXO10_2	0.654	0.475	-0.027
Br_SHH_3	0.157	0.13	-0.333
Br_ATF6B_1	-0.109	-0.212	-0.846
Br_FOXD4L3_3	-0.38	-0.701	-2.2
Br_CETN3_3	-0.306	0.228	-0.168
Br_KNCN_3	-0.096	0.452	1.561
Br_TFR2_4	0.203	-0.299	-1.102
Br_FBXO34_4	0.541	0.875	1.115
Br_RAB27A_4	-0.006	0.152	-0.64
Br_BAZ1A_2	-0.098	-0.096	-1.195
Br_ACTL9_3	0.217	-0.64	-1.693
Br_XXYLT1_3	-0.696	-1.195	-1.947
Br_DEPDC1_4	0.019	-0.119	-0.897
Br_ATP9A_2	0.066	-0.227	0.107
Br_NARR_2	0.344	0.521	1.021
Br_PHOSPHO2_1	0.426	0.372	-0.119
Br_CERK_2	0.143	-0.236	-0.855
Br_STAP1_4	0.642	1.104	1.013
Br_OR1J2_4	0.301	0.093	-0.412
Br_OR6F1_2	0.36	0.187	-0.648
Br_LCP1_3	0.001	0.714	0.472
Br_FFAR1_2	0.408	1.237	1.78
Br_LCE2B_2	0.546	0.425	-0.393
Br_BBS9_1	-0.267	-1.041	-1.418
Br_ENTPD4_1	0.325	0.436	1.192
Br_SLC7A8_3	-0.338	-0.064	-0.187
Br_SPTAN1_2	0.161	-0.286	-0.038
Br_IFT140_2	0.174	0.598	1.066
Br_POMT2_2	0.313	-0.63	-1.368
Br_PLB1_1	-0.251	-0.143	-0.341
Br_SRD5A2_3	0.161	-0.819	-2.256
Br_FGF3_2	0.059	-0.448	-1.071
Br_FCHO2_3	0.344	-0.18	-2.133
Br_PTMA_2	-0.823	-1.443	-1.352
Br_ALDH16A1_2	-0.385	-0.907	-2.019
Br_WFDC3_2	-0.287	-0.489	-0.148
Br_MREG_3	-0.341	0.013	0.751
Br_SCGB1D2_4	0.169	0.054	-0.515
Br_SYVN1_4	-0.374	-1.308	-2.873
Br_C19orf35_2	-0.368	-0.028	-1.088
Br_ZNF214_3	0.48	0.638	0.709
Br_SH2D1B_4	-0.175	-0.318	-1.249
Br_GRM2_3	-0.038	0.565	1.654
Br_SH2D5_1	0.316	0.578	0.58
Br_DESI2_1	0.233	-0.217	-1.667
Br_PRIM2_2	-0.59	-1.672	-1.886
Br_C8orf87_3	-0.645	-0.732	-1.659
Br_PPP1R15A_2	0.079	-0.513	-4.437
Br_LOC102724957_3	0.417	0.124	0.314
Br_AGXT_4	-0.047	-0.081	-0.89
Br_KRTAP7-1_3	0.445	0.651	0.771
Br_STOML2_1	-0.01	-0.216	-0.097
Br_ACAA1_3	0.027	0.089	-0.189
Br_P2RY1_2	-0.195	-0.164	-0.09
Br_PYM1_1	-0.265	-1.187	-1.914
Br_GBP2_3	-0.653	-0.255	-0.629
Br_NVL_2	-1.659	-2.746	-3.283
Br_TUBE1_1	-0.478	-1.604	-2.327
Br_ANKK1_3	0.178	-0.1	-0.588
Br_AP1B1_4	0.469	0.774	0.539
Br_B4GALT4_4	0.104	0.278	0.195
Br_SEPT10_1	-0.113	0.545	1.472
Br_CDC42BPB_2	0.165	-0.153	-0.994
Br_UGT1A10_1	0.534	1.143	0.503
Br_KLK6_4	-0.385	-0.457	-0.802
Br_EXOC3_3	-1.716	-2.142	-2.349
Br_KCNJ8_3	0.369	1.146	1.614
Br_WFDC10A_2	0.048	0.274	0.034
Br_BATF2_2	-0.148	-0.106	-1.146
Br_TRAM2_4	0.072	-0.005	-0.428
Br_IER5_2	0.511	0.773	0.839
Br_C3orf62_4	-0.572	-0.664	-1.698
Br_FANCB_1	-0.134	-1.291	-2.482
Br_ZSCAN1_3	-0.058	-0.239	-1.161
Br_AKAP12_2	0.399	0.792	0.47
Br_RGS3_3	-0.973	-2.56	-6.306
Br_FBN3_3	0.037	0.217	-0.165
Br_THADA_4	0.072	0.129	-0.356
Br_ASXL1_2	0.559	0.002	-0.898
Br_MCU_1	-0.292	-1.046	-1.541
Br_PHKB_1	-0.137	-0.082	0.131
Br_H2BFWT_1	0.277	0.445	0.897
Br_TOB1_4	0.322	0.474	0.837
Br_OSBPL10_2	0.06	0.073	0.349
Br_OR4D2_1	-0.304	-1.316	-2.442
Br_CLCF1_4	1.434	1.625	1.582
Br_BBS12_1	0.461	0.444	0.368
Br_RPRD1B_1	-1.234	-2.941	-4.963
Br_KL_2	0.415	1.284	1.594
Br_SH2D2A_2	-0.149	-0.823	-1.739
Br_IQGAP2_1	0.253	0.579	-0.219
Br_ELF3_2	0.204	0.485	0.842
Br_TLDC2_4	0.33	0.452	0.645
Br_NUP155_3	-1.037	-1.617	-2.024
Br_KCNMB4_3	-0.022	-0.544	-1.299
Br_ACTL8_1	0.122	0.75	1.084
Br_PARD3B_2	-0.172	-0.292	-0.544
Br_PCDH11X_1	0.666	0.201	-0.53
Br_ECM1_4	-0.569	-0.92	-1.745
Br_LONRF3_3	0.423	0.036	-0.328
Br_UGT2A3_4	0.31	0.282	0.522
Br_OR1E1_2	0.361	0.183	-0.126
Br_CCDC88C_3	-0.187	-0.106	1.283
Br_TRIM15_1	0.023	0.154	0.27
Br_MAPK6_2	-0.302	0.251	0.442
Br_SPACA4_2	-0.162	-0.595	-0.671
Br_EHF_2	-0.259	-0.187	0.082
Br_PCGF6_3	-0.224	-0.915	-1.868
Br_ADGRF4_1	0.258	0.06	-0.175
Br_C1QTNF9_1	-0.504	-1.646	-2.404
Br_B3GNT9_4	0.27	0.532	0.794
Br_NO_CURENT_59_4	0.429	0.913	1.254
Br_ZNF148_4	-1.828	-2.057	-1.995
Br_COMMD10_2	-0.098	-0.5	-0.008
Br_EMD_3	0.187	-0.045	-0.484
Br_GRIN2B_4	-0.649	-1.264	-1.508
Br_ZNF729_2	0.108	1.212	1.877
Br_MST1L_1	-0.864	-2.47	-3.215
Br_TNFRSF14_2	0.443	0.394	0.161
Br_C15orf65_3	0.84	1.389	1.783
Br_SRRD_3	-0.427	-0.98	-1.781
Br_FA2H_4	-0.078	-0.177	-0.607
Br_CDH26_4	-0.757	-1.386	-3.116
Br_MUTYH_3	-0.021	-0.079	-0.673
Br_RGMB_2	-0.204	0.48	1.367
Br_CUL7_2	-0.067	-0.264	-0.377
Br_PRDM11_4	-0.515	-0.481	-2.215
Br_NFIX_3	0.413	1.036	0.462
Br_MZT1_4	-1.254	-2.217	-3.455
Br_NCR3_2	-0.201	-1.053	-0.798
Br_LSM4_3	-1.559	-3.055	-3.434
Br_LTBP4_4	0.064	0.796	0.76
Br_ADH5_3	-0.516	-1.06	-2.803
Br_SLC22A16_3	-0.246	-0.714	-0.942
Br_SPANXN1_4	-0.362	-0.602	0.171
Br_TIMP3_2	-0.229	-0.179	-0.668
Br_SPATA31E1_1	-0.039	-0.373	-0.69
Br_TAC4_2	-0.862	-1.062	-1.927
Br_ZNF618_1	0.112	-0.944	-2.392
Br_CD28_1	0.188	0.344	0.345
Br_PEX12_3	-1.2	-0.697	-0.97
Br_GDPD2_2	0.174	0.413	1.403
Br_CBFB_2	-0.235	-0.456	-0.991
Br_C11orf54_4	0.047	0.684	1.377
Br_SRSF10_1	-0.272	-0.998	-1.415
Br_CDR2_3	0.093	0.233	0.214
Br_GALE_1	0.186	0.507	1.126
Br_SCIMP_3	-0.158	0.02	0.185
Br_MRPS15_4	-0.052	-0.055	-0.553
Br_AK3_3	0.22	0.443	0.337
Br_SGK494_1	-0.867	-1.498	-1.573
Br_FGFRL1_1	0.487	0.457	-0.093
Br_C22orf42_3	-0.162	0.04	0.261
Br_FABP7_1	-0.256	-0.292	-1.739
Br_ZDHHC7_1	-0.016	-0.053	0.346
Br_PRAF2_4	-0.455	-0.034	-0.139
Br_ZSCAN32_1	-0.364	-0.893	-0.731
Br_MOB2_1	-0.02	0.386	0.129
Br_PPP2R2C_1	0.181	-0.952	-2.072
Br_C17orf78_3	0.297	0.368	0.445
Br_THBD_2	-0.217	-0.184	-0.476
Br_SIX6_4	0.011	-0.198	0.334
Br_FAM200B_3	0.112	0.286	-0.667
Br_ATG4B_2	-0.135	-0.702	-1.359
Br_PPP2R2A_1	-0.019	-1.972	-3.604
Br_CLC_1	0.503	0.575	0.616
Br_LUC7L2_3	-0.633	-1.074	-1.636
Br_FLVCR2_4	-0.282	-0.691	-2.928
Br_FOXO1_3	0.477	0.688	-0.099
Br_GAGE12H_2	0.381	0.507	-0.145
Br_MAMSTR_2	0.089	1.015	2.005
Br_BCAM_3	0.437	0.705	0.505
Br_VGLL4_4	-0.134	-0.134	0.435
Br_CRYGB_2	0.906	0.144	-1.778
Br_H1FNT_1	0.296	0.515	0.397
Br_ARL4C_4	0.42	0.207	0.358
Br_MFSD5_3	-0.377	-0.344	-1.315
Br_C7orf73_1	0.076	0.092	-0.161
Br_BTD_3	0.602	-0.073	-1.226
Br_KRT26_2	-0.123	0.291	0.797
Br_DUSP2_1	-0.274	-0.439	-0.327
Br_NO_CURENT_47_2	0.43	0.556	0.544
Br_SPATS2L_3	-0.079	0.379	1.365
Br_IDE_4	0.207	0.244	0.898
Br_C17orf67_2	-0.183	-0.264	-1.375
Br_GPER1_3	0.358	0.713	0.601
Br_NO_CURENT_180_3	0.307	1.053	1.951
Br_ZNF585A_1	-0.095	-0.991	-1.009
Br_XPOT_1	0.508	0.342	-0.243
Br_PLVAP_4	-0.073	-0.083	-0.974
Br_SRI_4	0.528	0.912	0.762
Br_UBOX5_4	-0.124	-0.747	-1.509
Br_GCNA_3	-0.367	-0.406	0.021
Br_KRTAP7-1_2	-0.218	0.925	2.669
Br_LRRIQ4_4	0.195	0.245	0.416
Br_NME7_1	0.897	1.041	0.115
Br_TPM3_4	-0.17	-0.344	-0.712
Br_IL32_2	-0.044	-0.622	-1.203
Br_PRODH_1	-0.819	-0.987	-1.295
Br_TMEM116_1	0.216	-0.088	-0.686
Br_ATXN7L1_2	0.231	0.376	-0.042
Br_C7orf26_3	-1.294	-3.564	-4.355
Br_CCNJ_3	-0.811	-1.601	-3.575
Br_SCAMP3_1	-0.225	-0.263	-0.884
Br_HS6ST3_3	-0.069	0.149	-0.043
Br_SEMA3G_4	-0.14	0.084	-0.974
Br_TRIM8_3	-0.53	-3.337	-2.949
Br_POC1B-GALNT4_3	-0.091	-0.044	-0.872
Br_OR2D2_2	0.103	-0.723	-1.941
Br_MIP_3	-0.073	0.047	0.177
Br_C12orf56_3	0.019	-0.406	-1.739
Br_LIX1L_1	0.027	0.049	0.73
Br_ANKRD44_4	0.161	-0.047	-1.47
Br_NARFL_2	-1.218	-1.182	-1.795
Br_CASP9_3	0.268	0.084	-0.645
Br_SPTSSA_1	-0.675	-1.813	-2.91
Br_IKZF4_2	-0.107	0.243	-0.059
Br_FETUB_1	-0.173	0.143	0.797
Br_HTRA3_1	0.341	0.248	0.175
Br_RNASE10_3	-0.055	-0.093	0.251
Br_C11orf58_3	-0.851	-3.018	-4.039
Br_EGLN1_2	0.327	0.173	0.514
Br_ODF3L1_2	0.14	0.217	-0.008
Br_GBE1_1	-0.078	-0.156	-0.314
Br_AMY2B_4	-0.766	-1.494	-2.278
Br_ADM_3	0.091	-0.233	-0.901
Br_DLGAP2_2	0.489	0.402	0.38
Br_CTCFL_2	-0.134	-0.635	-0.321
Br_MTX3_2	0.666	1.592	3.215
Br_LRP8_4	0.009	-0.016	0.449
Br_MAPK8IP1_4	-1.011	-2.159	-3.245
Br_NDUFA8_2	-0.435	-0.574	-0.566
Br_PPP2R5B_4	-0.114	-0.361	-0.721
Br_SLC3A1_3	-0.028	0.229	0.183
Br_OR2AT4_4	1.227	1.5	1.355
Br_TESC_3	0.094	-0.078	-0.122
Br_AKAP3_1	0.15	0.366	0.87
Br_ZBTB11_1	-0.896	-1.438	-2.394
Br_MFSD2A_1	0.029	-0.615	-1.488
Br_GJB4_3	-0.268	-0.658	-1.164
Br_SLC9A5_4	-0.146	-0.082	-0.145
Br_HSPA4_1	-0.411	-0.684	-1.689
Br_IL17D_2	0.278	1.185	2.678
Br_DHRS7B_4	0.193	0.216	-0.417
Br_AQP11_4	-0.477	-1.734	-2.191
Br_ST6GALNAC1_1	-0.554	-2.21	-5.871
Br_IKZF1_1	0.054	-0.28	-0.929
Br_SLC2A5_3	0.098	-0.107	-1.302
Br_RABGAP1_2	-0.575	-0.917	-1.749
Br_PDZRN4_1	0.252	0.469	0.482
Br_LRRCC1_1	-0.229	-0.691	-0.764
Br_PRRT3_2	-0.029	-0.589	-1.351
Br_CCT6B_3	-0.027	-0.299	-0.495
Br_ZNF623_1	0.281	0.111	-0.228
Br_CHCHD5_4	-0.366	-0.512	-0.852
Br_BABAM2_1	-0.103	-0.227	-0.878
Br_EIF4EBP1_2	0.412	0.608	0.906
Br_IL22RA2_4	0.38	0.564	0.206
Br_OR5B12_2	-0.436	0.013	-0.045
Br_CACNG7_2	-0.125	-0.205	-0.429
Br_VWA5B2_4	0.577	0.259	0.461
Br_ZNF780B_3	0.349	0.297	-0.143
Br_HLA-DQB2_4	-0.113	-0.177	0.638
Br_AGBL4_3	-0.053	-0.27	-0.429
Br_B3GAT3_3	0.11	0.26	0.345
Br_PSG9_2	0.178	0.862	1.219
Br_NAP1L4_2	-0.633	-1.989	-2.13
Br_SLC6A11_1	-0.085	-0.198	0.417
Br_SYCE2_2	0.053	-0.651	-1.648
Br_LRBA_4	0.001	0.021	-0.784
Br_CCL20_3	0.524	1.356	0.462
Br_HEMK1_2	-0.68	-1.768	-3.516
Br_RGS21_2	0.743	0.842	0.309
Br_TEKT4_1	-0.197	-0.236	-0.862
Br_GJA9_4	0.3	0.12	0.213
Br_ZBTB45_3	-0.193	-0.57	0.04
Br_ATF2_1	-0.496	-0.887	-1.863
Br_TMEM208_2	0.008	0.188	0.272
Br_SEC61G_1	-1.048	-2.128	-2.708
[truncated: 75,218 more rows]

## Sheet: Day 6 BAGEL
Gene	BF	Recall	Precision	FDR
SPDYE2B	21.322	0	1	0
RAD9A	21.293	0	1	0
FBL	21.241	0	1	0
NUS1	21.165	0.001	1	0
BUB3	20.828	0.003	1	0
RPL13	20.735	0.004	1	0
PHB2	20.659	0.006	1	0
RPS18	20.496	0.007	1	0
RRM2	20.438	0.007	1	0
ACAT2	20.361	0.007	1	0
RPL34	20.326	0.007	1	0
CAPZB	20.321	0.007	1	0
EIF2S3	20.267	0.009	1	0
WDR1	20.213	0.009	1	0
RPL8	20.074	0.01	1	0
RPL37	20.013	0.01	1	0
RPL24	19.975	0.012	1	0
IARS	19.824	0.013	1	0
ZNHIT2	19.669	0.013	1	0
DNA2	19.642	0.013	1	0
EEF1A1	19.581	0.013	1	0
HMGCS1	19.56	0.013	1	0
EBP	19.532	0.013	1	0
HSPA5	19.516	0.013	1	0
NOL10	19.486	0.015	1	0
SMU1	19.442	0.016	1	0
MOCS3	19.413	0.016	1	0
PRPF8	19.336	0.018	1	0
SNRPD3	19.302	0.019	1	0
PSMA7	19.29	0.021	1	0
IGBP1	19.265	0.022	1	0
RPL6	19.252	0.024	1	0
PSMA5	19.188	0.025	1	0
RPS11	19.177	0.027	1	0
PSMA6	19.056	0.028	1	0
RPL36	18.95	0.03	1	0
STIL	18.932	0.03	1	0
CCT6A	18.919	0.031	1	0
NOP2	18.905	0.033	1	0
PPP4C	18.891	0.034	1	0
GARS	18.881	0.034	1	0
PCNA	18.88	0.036	1	0
POLR2L	18.863	0.037	1	0
PSMB4	18.737	0.039	1	0
FAU	18.715	0.04	1	0
GNL3	18.712	0.042	1	0
CDC45	18.637	0.042	1	0
NOB1	18.624	0.042	1	0
VCP	18.604	0.043	1	0
SNRPF	18.548	0.045	1	0
PRMT5	18.531	0.046	1	0
SCD	18.487	0.046	1	0
SNRNP25	18.484	0.048	1	0
NSA2	18.434	0.049	1	0
EIF3CL	18.39	0.049	1	0
RPL10	18.357	0.049	1	0
ALDOA	18.354	0.049	1	0
SREBF2	18.331	0.049	1	0
TCP1	18.321	0.051	1	0
HSPE1	18.318	0.051	1	0
PRPF19	18.283	0.052	1	0
RPS20	18.275	0.054	1	0
PREB	18.244	0.055	1	0
RPL31	18.235	0.055	1	0
ZNF830	18.221	0.055	1	0
RPS14	18.158	0.055	1	0
PSMB5	18.066	0.055	1	0
NOP14	18.051	0.055	1	0
SPDYE2	17.987	0.055	1	0
POLR3H	17.986	0.057	1	0
NLE1	17.906	0.058	1	0
TRMT112	17.878	0.06	1	0
SLU7	17.806	0.061	1	0
AGAP4	17.786	0.061	1	0
ZNF626	17.695	0.061	1	0
KPNB1	17.661	0.063	1	0
SPDYE6	17.64	0.063	1	0
NAPA	17.638	0.064	1	0
PTPN11	17.627	0.064	1	0
RPL27	17.603	0.066	1	0
DDX27	17.548	0.067	1	0
RPLP2	17.526	0.069	1	0
RUVBL1	17.488	0.069	1	0
POLR2F	17.478	0.069	1	0
TAF1C	17.474	0.069	1	0
POLR1A	17.468	0.07	1	0
PRELID3B	17.357	0.07	1	0
HNRNPC	17.352	0.072	1	0
DCAF1	17.312	0.072	1	0
LUC7L3	17.293	0.073	1	0
TUT1	17.281	0.075	1	0
RPL19	17.271	0.076	1	0
PHF5A	17.223	0.077	1	0
EIF6	17.217	0.079	1	0
HSD17B12	17.178	0.079	1	0
PHB	17.174	0.08	1	0
SRSF1	17.057	0.082	1	0
CDC7	17.056	0.082	1	0
GINS2	16.974	0.083	1	0
MED30	16.972	0.085	1	0
IMP4	16.96	0.086	1	0
YRDC	16.955	0.088	1	0
NOP56	16.949	0.089	1	0
SRRT	16.927	0.091	1	0
GOLGA6L10	16.919	0.091	1	0
SRSF7	16.898	0.092	1	0
ATP5D	16.879	0.094	1	0
NBPF15	16.824	0.094	1	0
EEF1G	16.801	0.094	1	0
NSL1	16.786	0.094	1	0
RPL3	16.754	0.095	1	0
NOM1	16.697	0.095	1	0
RPS15	16.658	0.095	1	0
DDX47	16.62	0.097	1	0
RPL7A	16.61	0.097	1	0
RPA3	16.594	0.097	1	0
SACM1L	16.592	0.098	1	0
ORC6	16.592	0.1	1	0
RPL11	16.58	0.101	1	0
RNF113A	16.571	0.101	1	0
VPS28	16.557	0.103	1	0
RPL7	16.545	0.103	1	0
EXOSC8	16.448	0.104	1	0
MEPCE	16.444	0.106	1	0
NEDD1	16.399	0.106	1	0
INTS11	16.392	0.106	1	0
HIST2H3C	16.354	0.106	1	0
THOC3	16.351	0.107	1	0
ECT2	16.342	0.107	1	0
TICRR	16.341	0.109	1	0
GPN2	16.283	0.109	1	0
EMG1	16.259	0.109	1	0
RABGGTA	16.254	0.109	1	0
GOSR2	16.235	0.109	1	0
INTS6	16.194	0.109	1	0
POLR1C	16.169	0.11	1	0
ATP6V1A	16.166	0.112	1	0
HMGCR	16.155	0.112	1	0
CYCS	16.152	0.113	1	0
PLK1	16.144	0.115	1	0
ANAPC11	16.139	0.115	1	0
CDT1	16.135	0.116	1	0
RRS1	16.128	0.118	1	0
NELFCD	16.102	0.118	1	0
PSMB3	16.096	0.119	1	0
CDC42	16.091	0.119	1	0
FCF1	16.082	0.119	1	0
MSTO1	16.053	0.121	1	0
MFAP1	16.019	0.121	1	0
ELL	16.017	0.122	1	0
SKP2	16.009	0.122	1	0
THAP1	15.98	0.122	1	0
HTATSF1	15.97	0.122	1	0
SAE1	15.939	0.124	1	0
DHX37	15.932	0.125	1	0
PPP1R11	15.912	0.125	1	0
HMGA1	15.892	0.125	1	0
AKIRIN2	15.868	0.125	1	0
POLR3E	15.868	0.125	1	0
RPS9	15.849	0.125	1	0
SOD1	15.849	0.125	1	0
MAK16	15.848	0.127	1	0
SF3A1	15.838	0.127	1	0
GAPDH	15.808	0.128	1	0
NAPG	15.783	0.128	1	0
GOLGA6L4	15.748	0.128	1	0
CCT4	15.743	0.13	1	0
ORAOV1	15.699	0.131	1	0
SKIV2L2	15.669	0.131	1	0
GTPBP4	15.668	0.133	1	0
CCNA2	15.632	0.134	1	0
POLR2C	15.619	0.136	1	0
PMF1-BGLAP	15.613	0.136	1	0
TRAPPC4	15.613	0.136	1	0
RPS17	15.605	0.136	1	0
POLR2J	15.597	0.136	1	0
RPS19	15.591	0.137	1	0
U2AF1	15.585	0.139	1	0
DDX23	15.567	0.139	1	0
RPS8	15.564	0.14	1	0
CCT7	15.559	0.142	1	0
TP53RK	15.544	0.142	1	0
RPL35A	15.529	0.143	1	0
RBX1	15.503	0.145	1	0
POLR2G	15.503	0.146	1	0
CCNH	15.462	0.148	1	0
CNOT3	15.427	0.149	1	0
NUP107	15.359	0.149	1	0
EIF3D	15.334	0.151	1	0
SMC2	15.327	0.152	1	0
ETF1	15.318	0.152	1	0
DGCR8	15.314	0.154	1	0
ECD	15.307	0.155	1	0
RACK1	15.302	0.155	1	0
DDX10	15.287	0.156	1	0
RPL17	15.249	0.156	1	0
KIF11	15.215	0.158	1	0
GPR89B	15.185	0.158	1	0
HARS	15.182	0.159	1	0
EIF2B3	15.178	0.161	1	0
SNRNP200	15.156	0.162	1	0
FERMT2	15.144	0.162	1	0
LSM2	15.144	0.164	1	0
NUDC	15.14	0.165	1	0
ORC1	15.137	0.165	1	0
C12orf49	15.129	0.165	1	0
TBC1D3F	15.128	0.165	1	0
ATP2A2	15.126	0.167	1	0
EIF4A1	15.119	0.167	1	0
CCT5	15.098	0.168	1	0
SNRPD2	15.071	0.17	1	0
DHX15	15.067	0.171	1	0
ISY1	15.061	0.171	1	0
VARS	15.047	0.173	1	0
EXOC3	15.038	0.173	1	0
RPL12	15.011	0.174	1	0
TBC1D3D	15.004	0.174	1	0
NPIPA1	15.003	0.174	1	0
USP39	14.988	0.176	1	0
RPL18A	14.979	0.177	1	0
SUPT5H	14.925	0.179	1	0
RPLP0	14.913	0.18	1	0
RBM25	14.888	0.18	1	0
PRIM1	14.88	0.182	1	0
CBWD5	14.838	0.182	1	0
NDUFB11	14.837	0.182	1	0
RRM1	14.826	0.183	1	0
DAD1	14.784	0.185	1	0
NXF1	14.78	0.186	1	0
GOLGA6L1	14.765	0.186	1	0
SF3B3	14.749	0.188	1	0
NUP205	14.728	0.188	1	0
ELOB	14.711	0.188	1	0
PRPF4B	14.699	0.188	1	0
TRRAP	14.679	0.189	1	0
RPS24	14.676	0.189	1	0
RPL35	14.674	0.191	1	0
TBC1D3C	14.669	0.191	1	0
TXN	14.635	0.192	1	0
POLR3C	14.63	0.194	1	0
USP7	14.627	0.194	1	0
WDR77	14.608	0.195	1	0
C21orf59	14.59	0.197	1	0
PDRG1	14.584	0.197	1	0
IPO13	14.561	0.198	1	0
SNRPG	14.548	0.198	1	0
PSMD3	14.544	0.2	1	0
NOP53	14.531	0.2	1	0
NPLOC4	14.503	0.201	1	0
SETD1A	14.487	0.201	1	0
NPIPB6	14.478	0.201	1	0
SNRPD1	14.411	0.203	1	0
SS18L2	14.41	0.204	1	0
RPS16	14.401	0.206	1	0
WASHC1	14.384	0.206	1	0
CSTF3	14.359	0.206	1	0
TIMM29	14.341	0.206	1	0
RFC3	14.34	0.206	1	0
EXOSC9	14.337	0.206	1	0
TTC1	14.335	0.207	1	0
POLR3A	14.333	0.209	1	0
GVQW2	14.313	0.209	1	0
BUD31	14.266	0.21	1	0
PRPF38A	14.262	0.212	1	0
RPS3A	14.24	0.212	1	0
POLR2D	14.238	0.213	1	0
NHP2	14.235	0.215	1	0
TEX10	14.215	0.215	1	0
ATP6V1B2	14.201	0.215	1	0
SKP1	14.128	0.216	1	0
HAUS4	14.114	0.216	1	0
IMP3	14.098	0.218	1	0
PMPCA	14.084	0.219	1	0
ALG2	14.083	0.221	1	0
PWP2	14.066	0.222	1	0
POLR2I	14.047	0.224	1	0
POLR3B	14.012	0.224	1	0
OGT	13.973	0.225	1	0
ZFP36L1	13.952	0.225	1	0
NIPBL	13.947	0.225	1	0
KARS	13.939	0.227	1	0
DHFR	13.91	0.227	1	0
HEATR1	13.89	0.228	1	0
PPP1R10	13.876	0.228	1	0
HNRNPK	13.873	0.23	1	0
TOP2A	13.864	0.231	1	0
DUT	13.843	0.231	1	0
MED14	13.81	0.231	1	0
LRRC37A	13.79	0.231	1	0
VPS13D	13.765	0.231	1	0
HIST2H2AA4	13.757	0.231	1	0
INTS4	13.743	0.231	1	0
RPS6	13.737	0.232	1	0
TOMM22	13.718	0.234	1	0
TIMM23	13.714	0.235	1	0
PDCD11	13.702	0.235	1	0
EIF2S2	13.692	0.237	1	0
INTS5	13.681	0.237	1	0
ATP5C1	13.664	0.238	1	0
DDX54	13.657	0.238	1	0
SRP14	13.654	0.238	1	0
GPI	13.632	0.238	1	0
PHAX	13.623	0.238	1	0
RPS13	13.622	0.24	1	0
UTP4	13.618	0.24	1	0
TIMELESS	13.603	0.24	1	0
TPR	13.572	0.24	1	0
MARS	13.57	0.241	1	0
RPL23A	13.547	0.241	1	0
TUBA1B	13.532	0.241	1	0
SNRNP27	13.526	0.243	1	0
NIP7	13.523	0.244	1	0
RPS5	13.475	0.246	1	0
TERF2	13.473	0.246	1	0
PELP1	13.471	0.246	1	0
POLA1	13.468	0.246	1	0
SF3B4	13.453	0.246	1	0
EIF3C	13.444	0.247	1	0
ELP5	13.434	0.247	1	0
EGFR	13.425	0.247	1	0
DHX8	13.416	0.249	1	0
XPO1	13.397	0.25	1	0
HINFP	13.382	0.252	1	0
CDK1	13.365	0.253	1	0
LRRC37A3	13.359	0.253	1	0
TOPBP1	13.35	0.253	1	0
USP17L28	13.344	0.253	1	0
SF3B2	13.334	0.255	1	0
NUP93	13.328	0.256	1	0
TPX2	13.316	0.258	1	0
RPS25	13.314	0.258	1	0
EXOSC4	13.308	0.259	1	0
ZWINT	13.293	0.259	1	0
NDC80	13.286	0.261	1	0
NUP155	13.276	0.262	1	0
HSPD1	13.274	0.264	1	0
THOC5	13.273	0.265	1	0
NOP16	13.27	0.267	1	0
TOMM70	13.269	0.267	1	0
CARS	13.248	0.267	1	0
GOLGA6C	13.237	0.267	1	0
UTP3	13.222	0.267	1	0
SCAP	13.21	0.267	1	0
RANGAP1	13.21	0.268	1	0
MAT2A	13.192	0.268	1	0
EXOSC6	13.191	0.27	1	0
SLC7A6OS	13.132	0.27	1	0
TIPIN	13.132	0.27	1	0
CCDC174	13.118	0.27	1	0
CHEK1	13.118	0.271	1	0
SEC13	13.115	0.273	1	0
SUPT4H1	13.11	0.273	1	0
PSMC4	13.101	0.273	1	0
NOP10	13.09	0.273	1	0
COX17	13.09	0.273	1	0
SDE2	13.089	0.273	1	0
PSMG3	13.072	0.274	1	0
USP17L30	13.068	0.274	1	0
HSCB	13.051	0.274	1	0
MED8	13.043	0.274	1	0
EIF4A3	13.003	0.276	1	0
PCBP1	13.003	0.276	1	0
FAM96B	12.988	0.277	1	0
HIST1H2BN	12.973	0.277	1	0
NBPF9	12.962	0.277	1	0
ABT1	12.948	0.277	1	0
RPL14	12.941	0.279	1	0
EIF4E	12.911	0.279	1	0
MCM6	12.905	0.279	1	0
CCT2	12.887	0.28	1	0
RPL17-C18orf32	12.835	0.28	1	0
TAF6	12.831	0.282	1	0
RPL23	12.819	0.283	1	0
RPS4X	12.805	0.285	1	0
CHMP3	12.777	0.285	1	0
NOL9	12.733	0.286	1	0
UXT	12.722	0.288	1	0
DPH3	12.71	0.288	1	0
WEE1	12.707	0.289	1	0
YAP1	12.705	0.289	1	0
SSRP1	12.691	0.289	1	0
SF3B5	12.687	0.291	1	0
DYNC1H1	12.686	0.291	1	0
ASNA1	12.682	0.291	1	0
RPSA	12.681	0.291	1	0
GRB2	12.676	0.291	1	0
CEBPZ	12.666	0.292	1	0
MYBL2	12.649	0.292	1	0
ICE1	12.647	0.292	1	0
TAF10	12.644	0.292	1	0
EWSR1	12.627	0.292	1	0
DDX21	12.619	0.294	1	0
PPAN	12.618	0.295	1	0
POLD2	12.606	0.295	1	0
TWISTNB	12.602	0.295	1	0
ACLY	12.593	0.295	1	0
ARF1	12.576	0.295	1	0
NOL8	12.556	0.295	1	0
TFAP2C	12.521	0.295	1	0
HIST1H2AI	12.504	0.295	1	0
UTP6	12.495	0.295	1	0
PDCD7	12.495	0.295	1	0
FTH1	12.492	0.295	1	0
LSM4	12.491	0.295	1	0
WDR25	12.491	0.297	1	0
GZMA	12.491	0.297	1	0
POP7	12.477	0.297	1	0
POLD3	12.453	0.297	1	0
EIF3B	12.44	0.298	1	0
NFS1	12.409	0.298	1	0
BMS1	12.397	0.298	1	0
SSU72	12.384	0.3	1	0
UTP20	12.38	0.301	1	0
RANBP2	12.371	0.301	1	0
RPS26	12.35	0.301	1	0
RPS15A	12.332	0.303	1	0
SQLE	12.319	0.303	1	0
TRNT1	12.309	0.303	1	0
TAF1	12.302	0.303	1	0
CNOT2	12.25	0.303	1	0
RPS27	12.247	0.303	1	0
C1orf109	12.232	0.304	1	0
YARS2	12.211	0.306	1	0
ALG11	12.209	0.306	1	0
TLN1	12.192	0.306	1	0
SF1	12.19	0.307	1	0
PRPF31	12.187	0.308	1	0
USP17L29	12.172	0.308	1	0
RASA4	12.161	0.308	1	0
EBNA1BP2	12.152	0.308	1	0
PFDN2	12.124	0.31	1	0
SBNO1	12.124	0.311	1	0
PSMD8	12.121	0.311	1	0
ACTR1A	12.109	0.311	1	0
USP37	12.102	0.311	1	0
EIF5	12.014	0.311	1	0
UTP15	12.011	0.313	1	0
SPC24	12.008	0.314	1	0
CHMP2A	11.996	0.316	1	0
RRP9	11.977	0.316	1	0
COPG1	11.976	0.316	1	0
PLRG1	11.975	0.317	1	0
ZNHIT6	11.965	0.317	1	0
GATAD2A	11.951	0.317	1	0
PSMD14	11.938	0.319	1	0
TRAPPC11	11.93	0.319	1	0
CNOT1	11.93	0.319	1	0
MVK	11.929	0.32	1	0
TBC1D3L	11.922	0.32	1	0
ARMC7	11.921	0.32	1	0
UBE2Q2L	11.896	0.32	1	0
UBA1	11.889	0.322	1	0
ABHD17A	11.886	0.322	1	0
NUTF2	11.884	0.323	1	0
GRPEL1	11.883	0.325	1	0
RPP21	11.882	0.326	1	0
CRK	11.871	0.326	1	0
SDHD	11.854	0.326	1	0
LSS	11.849	0.326	1	0
RFC2	11.838	0.328	1	0
UPF1	11.813	0.329	1	0
TBC1D3H	11.804	0.329	1	0
RPS2	11.789	0.331	1	0
UBA52	11.777	0.332	1	0
RPL4	11.716	0.334	1	0
HSPA9	11.702	0.335	1	0
RAC1	11.689	0.335	1	0
ESF1	11.674	0.335	1	0
RPS19BP1	11.669	0.335	1	0
C7orf26	11.658	0.335	1	0
ZBTB11	11.653	0.335	1	0
COX4I1	11.644	0.337	1	0
RPL18	11.632	0.338	1	0
WDR74	11.627	0.34	1	0
PAFAH1B1	11.616	0.341	1	0
RPL13A	11.615	0.341	1	0
MCM7	11.609	0.343	1	0
COPA	11.602	0.344	1	0
USO1	11.583	0.344	1	0
LSG1	11.579	0.346	1	0
MED11	11.569	0.347	1	0
POLA2	11.56	0.349	1	0
CENPM	11.556	0.349	1	0
COG8	11.531	0.349	1	0
RBM19	11.519	0.349	1	0
AGAP9	11.501	0.349	1	0
PSMB7	11.501	0.35	1	0
CMIP	11.498	0.35	1	0
ATP6V0B	11.492	0.352	1	0
UBL5	11.487	0.353	1	0
GAGE12I	11.469	0.353	1	0
B4GALT3	11.462	0.353	1	0
EIF2S1	11.447	0.355	1	0
AURKB	11.447	0.356	1	0
DHX33	11.429	0.358	1	0
RPN1	11.421	0.358	1	0
VPS25	11.417	0.359	1	0
CENPI	11.416	0.359	1	0
SEC22B	11.398	0.359	1	0
RPAIN	11.394	0.359	1	0
SRRM1	11.393	0.361	1	0
HIST2H3A	11.37	0.361	1	0
SPTSSA	11.367	0.361	1	0
URI1	11.356	0.361	1	0
EIF1AX	11.35	0.361	1	0
NBPF10	11.329	0.361	1	0
CHAF1A	11.302	0.362	1	0
NUP133	11.292	0.364	1	0
TKT	11.284	0.364	1	0
SMN2	11.265	0.364	1	0
TBC1D3K	11.265	0.364	1	0
SURF6	11.26	0.364	1	0
GPKOW	11.253	0.364	1	0
SAP18	11.244	0.365	1	0
MRPS18C	11.215	0.365	1	0
PSMA4	11.207	0.367	1	0
ANKLE2	11.205	0.367	1	0
CDC5L	11.203	0.368	1	0
CCT3	11.197	0.37	1	0
RPL28	11.197	0.37	1	0
MRPL57	11.193	0.37	1	0
METTL15	11.191	0.37	1	0
PMF1	11.188	0.37	1	0
ISY1-RAB43	11.185	0.37	1	0
FAM231A	11.185	0.37	1	0
RRN3	11.178	0.37	1	0
BPTF	11.177	0.37	1	0
RPL32	11.172	0.37	1	0
KRR1	11.155	0.371	1	0
ERCC3	11.154	0.373	1	0
AURKA	11.144	0.373	1	0
NPIPB3	11.126	0.373	1	0
EIF4G1	11.121	0.373	1	0
U2SURP	11.118	0.373	1	0
HSD17B7	11.103	0.373	1	0
NOLC1	11.09	0.373	1	0
SPDYE3	11.085	0.373	1	0
ZNF236	11.078	0.373	1	0
ANAPC2	11.075	0.374	1	0
SF3B1	11.073	0.376	1	0
BUB1B	11.055	0.377	1	0
HAUS5	11.032	0.379	1	0
SUPT6H	11.029	0.38	1	0
SRP54	11.017	0.38	1	0
SAMM50	10.997	0.382	1	0
MRPS12	10.959	0.382	1	0
NUP98	10.958	0.382	1	0
DNTTIP2	10.958	0.382	1	0
PMVK	10.952	0.382	1	0
EIF3A	10.95	0.383	1	0
COPE	10.942	0.383	1	0
CDC16	10.926	0.385	1	0
KANSL2	10.926	0.385	1	0
BANP	10.923	0.385	1	0
NUBP1	10.907	0.385	1	0
SFPQ	10.904	0.385	1	0
USPL1	10.902	0.386	1	0
ANAPC1	10.892	0.386	1	0
PRMT1	10.886	0.387	1	0
GBF1	10.878	0.387	1	0
TIMM10	10.877	0.389	1	0
DONSON	10.877	0.39	1	0
INTS14	10.873	0.39	1	0
CENPL	10.851	0.39	1	0
USP1	10.848	0.39	1	0
PRPF38B	10.846	0.392	1	0
TUBGCP3	10.834	0.393	1	0
CYC1	10.813	0.393	1	0
NAT10	10.801	0.395	1	0
DNAJC9	10.796	0.396	1	0
HIST1H2BL	10.785	0.396	1	0
QARS	10.784	0.398	1	0
ENO1	10.763	0.398	1	0
CTNNBL1	10.755	0.398	1	0
MSMO1	10.748	0.398	1	0
TBC1D3B	10.747	0.398	1	0
ITGB1	10.738	0.398	1	0
PTPN23	10.736	0.399	1	0
HNRNPU	10.735	0.401	1	0
NACA	10.73	0.401	1	0
CDK12	10.721	0.401	1	0
MDN1	10.704	0.402	1	0
SRSF2	10.703	0.404	1	0
FARSA	10.7	0.405	1	0
EIF3G	10.697	0.407	1	0
PKMYT1	10.69	0.408	1	0
RPS27A	10.685	0.408	1	0
NR2C2AP	10.676	0.408	1	0
IARS2	10.674	0.408	1	0
ZC3H13	10.669	0.408	1	0
ZNHIT3	10.666	0.408	1	0
DCAF13	10.666	0.408	1	0
PES1	10.665	0.408	1	0
RPAP2	10.655	0.408	1	0
LSM7	10.654	0.41	1	0
NUP85	10.651	0.411	1	0
NARFL	10.649	0.413	1	0
ALG1L2	10.641	0.413	1	0
WDR70	10.621	0.414	1	0
CENPW	10.607	0.414	1	0
NPIPA2	10.593	0.414	1	0
PGD	10.569	0.414	1	0
PSMC5	10.564	0.416	1	0
EEF1B2	10.557	0.416	1	0
GMPPB	10.543	0.417	1	0
BRIX1	10.526	0.417	1	0
CYP51A1	10.525	0.417	1	0
DNAJC13	10.524	0.417	1	0
ZPR1	10.521	0.417	1	0
RAD21	10.517	0.419	1	0
GLE1	10.514	0.419	1	0
MCL1	10.504	0.419	1	0
RPL36AL	10.498	0.419	1	0
EEF2	10.498	0.42	1	0
CHMP6	10.471	0.422	1	0
RAN	10.462	0.423	1	0
TPI1	10.462	0.423	1	0
PAF1	10.442	0.423	1	0
ALG1	10.44	0.425	1	0
RPF2	10.437	0.426	1	0
RPL5	10.433	0.426	1	0
POLE	10.419	0.426	1	0
RPL10A	10.406	0.428	1	0
MAD2L2	10.4	0.428	1	0
EXOSC7	10.399	0.429	1	0
NBAS	10.399	0.429	1	0
DDX46	10.389	0.429	1	0
GPN1	10.385	0.429	1	0
UBE2I	10.385	0.429	1	0
PGAM1	10.371	0.431	1	0
BIRC5	10.37	0.432	1	0
RBBP6	10.363	0.434	1	0
ZBTB8OS	10.356	0.435	1	0
UTP14A	10.354	0.435	1	0
PGGT1B	10.336	0.437	1	0
FDX1L	10.305	0.437	1	0
NUP214	10.288	0.438	1	0
FAM25C	10.277	0.438	1	0
PSMB2	10.26	0.44	1	0
LIN52	10.245	0.44	1	0
POLR3K	10.241	0.441	1	0
MMS19	10.24	0.441	1	0
PWP1	10.238	0.441	1	0
MRPL41	10.222	0.441	1	0
PPP1R15B	10.222	0.441	1	0
POLR1B	10.216	0.443	1	0
HDAC3	10.208	0.444	1	0
POP1	10.206	0.446	1	0
DCTN5	10.206	0.447	1	0
DUX4	10.204	0.447	0.997	0.003
POLR2A	10.198	0.449	0.997	0.003
SPATA5L1	10.184	0.45	0.997	0.003
PSMD6	10.181	0.45	0.997	0.003
WDR12	10.174	0.452	0.997	0.003
SEC61A1	10.165	0.452	0.997	0.003
KIAA0391	10.147	0.452	0.997	0.003
MDM2	10.129	0.452	0.997	0.003
HYOU1	10.124	0.452	0.997	0.003
RPN2	10.101	0.452	0.997	0.003
RPLP1	10.096	0.453	0.997	0.003
GTF2E2	10.088	0.453	0.997	0.003
CTNNB1	10.081	0.453	0.997	0.003
POTEM	10.078	0.453	0.997	0.003
WDR33	10.078	0.455	0.997	0.003
NKAP	10.074	0.456	0.997	0.003
MBTPS1	10.055	0.456	0.997	0.003
GAGE12C	10.046	0.456	0.997	0.003
PSMD7	10.034	0.456	0.997	0.003
DDX5	10.009	0.456	0.997	0.003
RFC5	10	0.458	0.997	0.003
ADRM1	9.986	0.458	0.997	0.003
PABPN1	9.965	0.458	0.997	0.003
INTS1	9.942	0.459	0.997	0.003
PGK1	9.94	0.461	0.997	0.003
GPR89A	9.935	0.461	0.997	0.003
WDR46	9.935	0.461	0.997	0.003
GPR62	9.922	0.461	0.997	0.003
IK	9.922	0.461	0.997	0.003
COASY	9.921	0.461	0.997	0.003
ARIH1	9.905	0.462	0.997	0.003
FDFT1	9.899	0.462	0.997	0.003
RPL9	9.897	0.462	0.997	0.003
FASN	9.884	0.462	0.997	0.003
PLK4	9.871	0.462	0.997	0.003
TBC1D3	9.862	0.462	0.997	0.003
RPL38	9.815	0.462	0.997	0.003
GFPT1	9.815	0.462	0.997	0.003
TANGO6	9.809	0.463	0.997	0.003
CRNKL1	9.808	0.465	0.997	0.003
DNAJC17	9.789	0.465	0.997	0.003
HIST1H2BJ	9.781	0.465	0.997	0.003
PDCD2	9.777	0.465	0.997	0.003
ALG10B	9.756	0.465	0.997	0.003
SMN1	9.752	0.465	0.997	0.003
IMPDH2	9.751	0.465	0.997	0.003
LLPH	9.75	0.465	0.997	0.003
ARPC4	9.749	0.465	0.997	0.003
MRPL48	9.743	0.465	0.997	0.003
SYS1	9.74	0.466	0.997	0.003
COPS6	9.739	0.468	0.997	0.003
MVD	9.718	0.468	0.997	0.003
PSMD12	9.713	0.469	0.997	0.003
DDX49	9.703	0.471	0.997	0.003
OXA1L	9.703	0.471	0.997	0.003
EFNA3	9.702	0.471	0.997	0.003
RPA2	9.695	0.472	0.997	0.003
PCF11	9.691	0.472	0.997	0.003
NARS	9.685	0.474	0.997	0.003
TSC22D2	9.684	0.474	0.997	0.003
EIF2B4	9.683	0.474	0.997	0.003
OR4F29	9.676	0.474	0.997	0.003
GTF2B	9.657	0.475	0.997	0.003
EIF2B5	9.633	0.477	0.997	0.003
RPIA	9.613	0.477	0.997	0.003
SMC3	9.613	0.477	0.997	0.003
EIF3I	9.606	0.478	0.997	0.003
USP36	9.591	0.478	0.997	0.003
BCS1L	9.588	0.478	0.997	0.003
NMT1	9.576	0.48	0.997	0.003
CENPK	9.551	0.48	0.997	0.003
PKM	9.534	0.48	0.997	0.003
RASL10A	9.529	0.48	0.997	0.003
NCBP1	9.526	0.481	0.997	0.003
TAF8	9.518	0.481	0.997	0.003
RAE1	9.514	0.483	0.997	0.003
PSMC6	9.508	0.484	0.997	0.003
EIF2B2	9.502	0.484	0.997	0.003
RPL26	9.495	0.484	0.997	0.003
U2AF2	9.49	0.486	0.997	0.003
HIST1H4B	9.476	0.486	0.997	0.003
VHL	9.476	0.486	0.997	0.003
USP17L15	9.475	0.486	0.997	0.003
CRCP	9.463	0.486	0.997	0.003
PPP1R8	9.461	0.486	0.997	0.003
SMNDC1	9.45	0.486	0.997	0.003
CGB3	9.444	0.486	0.997	0.003
TBC1D3I	9.442	0.486	0.997	0.003
RARS	9.429	0.486	0.997	0.003
FAM72C	9.427	0.486	0.997	0.003
CDC73	9.413	0.487	0.997	0.003
GMNN	9.395	0.487	0.997	0.003
WDHD1	9.393	0.487	0.997	0.003
SDAD1	9.391	0.489	0.997	0.003
MIS18BP1	9.376	0.489	0.997	0.003
PAGR1	9.366	0.489	0.997	0.003
CKAP5	9.36	0.49	0.997	0.003
ACTR2	9.35	0.492	0.997	0.003
DDX42	9.343	0.492	0.997	0.003
RAD51C	9.333	0.493	0.997	0.003
PAXBP1	9.324	0.493	0.997	0.003
WDR3	9.318	0.495	0.997	0.003
CTU1	9.307	0.495	0.997	0.003
TTF1	9.262	0.495	0.997	0.003
KIF4A	9.257	0.495	0.997	0.003
TTK	9.253	0.495	0.997	0.003
FAM157A	9.253	0.495	0.997	0.003
USP17L19	9.25	0.495	0.997	0.003
POP5	9.245	0.496	0.997	0.003
FAM60A	9.235	0.496	0.997	0.003
POLR1E	9.232	0.496	0.997	0.003
PPIAL4E	9.229	0.496	0.997	0.003
NDUFAF1	9.224	0.496	0.997	0.003
DROSHA	9.205	0.496	0.997	0.003
MEAF6	9.199	0.496	0.997	0.003
TRIM43	9.197	0.496	0.994	0.006
ARCN1	9.193	0.498	0.994	0.006
POLE2	9.187	0.498	0.994	0.006
DDX56	9.176	0.499	0.994	0.006
USP17L25	9.176	0.499	0.994	0.006
SRSF3	9.171	0.501	0.994	0.006
ATP6AP1	9.171	0.501	0.994	0.006
NUTM2G	9.166	0.501	0.994	0.006
BUB1	9.166	0.501	0.994	0.006
CKS1B	9.159	0.501	0.994	0.006
NCAPG2	9.121	0.501	0.994	0.006
RBMX	9.119	0.502	0.994	0.006
GTF2H2	9.112	0.502	0.994	0.006
CCDC59	9.107	0.502	0.994	0.006
OSBP	9.092	0.502	0.994	0.006
E4F1	9.086	0.502	0.994	0.006
COPZ1	9.076	0.504	0.994	0.006
SLC25A1	9.069	0.504	0.994	0.006
ESS2	9.061	0.504	0.994	0.006
FAM25G	9.052	0.504	0.994	0.006
SON	9.047	0.504	0.994	0.006
FOXD4L6	9.033	0.504	0.994	0.006
TMEM191C	9.033	0.504	0.994	0.006
PAK2	9.032	0.504	0.994	0.006
NCAPD3	9.028	0.504	0.994	0.006
RHEB	9.021	0.505	0.994	0.006
PDE4DIP	9.01	0.505	0.994	0.006
MAP3K1	9.008	0.505	0.994	0.006
BLOC1S1	8.996	0.505	0.994	0.006
RPL37A	8.984	0.507	0.994	0.006
HCFC1	8.984	0.508	0.994	0.006
VIRMA	8.983	0.508	0.994	0.006
ATP6V0D1	8.965	0.508	0.994	0.006
XAB2	8.956	0.51	0.994	0.006
AARS	8.956	0.511	0.994	0.006
NEDD8	8.938	0.513	0.994	0.006
GAGE2B	8.936	0.513	0.994	0.006
CLRN1	8.936	0.513	0.991	0.009
USP17L18	8.922	0.513	0.991	0.009
SRF	8.92	0.513	0.991	0.009
KIAA0100	8.918	0.513	0.991	0.009
DHODH	8.908	0.514	0.991	0.009
CHD4	8.896	0.514	0.991	0.009
GOLGA6A	8.881	0.514	0.991	0.009
TBCC	8.877	0.514	0.991	0.009
SRP68	8.876	0.514	0.991	0.009
WWTR1	8.874	0.514	0.991	0.009
DTYMK	8.87	0.516	0.991	0.009
SRSF6	8.87	0.516	0.991	0.009
RNF103-CHMP3	8.861	0.516	0.991	0.009
USP8	8.861	0.516	0.991	0.009
CAD	8.852	0.516	0.991	0.009
DHX9	8.844	0.517	0.991	0.009
C1orf56	8.839	0.517	0.991	0.009
CLNS1A	8.829	0.519	0.991	0.009
TP53TG3C	8.821	0.519	0.991	0.009
WDR43	8.818	0.52	0.991	0.009
RPS3	8.81	0.522	0.992	0.008
NUDT21	8.808	0.523	0.992	0.008
CGB1	8.804	0.523	0.992	0.008
ERG28	8.8	0.523	0.992	0.008
C1orf131	8.797	0.523	0.992	0.008
COPS2	8.79	0.523	0.992	0.008
GGPS1	8.785	0.525	0.992	0.008
N6AMT1	8.775	0.525	0.992	0.008
RACGAP1	8.747	0.526	0.992	0.008
HAUS7	8.744	0.526	0.992	0.008
ZCCHC9	8.733	0.526	0.992	0.008
NOP9	8.707	0.528	0.992	0.008
SAP30BP	8.706	0.528	0.992	0.008
GATA2	8.702	0.528	0.992	0.008
CRKL	8.694	0.528	0.992	0.008
MASTL	8.693	0.529	0.992	0.008
NDUFC1	8.673	0.529	0.992	0.008
UBE2V1	8.672	0.529	0.992	0.008
GABPB1	8.669	0.529	0.992	0.008
C1QBP	8.663	0.529	0.992	0.008
CEPT1	8.663	0.529	0.992	0.008
BRAP	8.661	0.529	0.992	0.008
YWHAZ	8.642	0.529	0.992	0.008
NOP58	8.636	0.529	0.992	0.008
GINS4	8.634	0.531	0.992	0.008
SLC35B1	8.633	0.532	0.992	0.008
SRPRA	8.621	0.532	0.992	0.008
PRPF4	8.608	0.534	0.992	0.008
RUVBL2	8.595	0.535	0.992	0.008
RPL22	8.578	0.535	0.992	0.008
SPATA5	8.572	0.535	0.992	0.008
TUBG1	8.569	0.537	0.992	0.008
SC5D	8.566	0.537	0.992	0.008
GOLGA8K	8.562	0.537	0.992	0.008
OR4F21	8.553	0.537	0.992	0.008
POLR2K	8.55	0.537	0.992	0.008
RPS10	8.549	0.537	0.992	0.008
NCAPG	8.548	0.537	0.992	0.008
UBAP1	8.543	0.537	0.992	0.008
INTS7	8.537	0.537	0.992	0.008
NADK	8.529	0.537	0.992	0.008
SNRPE	8.524	0.537	0.992	0.008
SUMO2	8.522	0.537	0.992	0.008
DDX3X	8.515	0.537	0.992	0.008
MBD6	8.511	0.537	0.992	0.008
DCTN2	8.505	0.537	0.992	0.008
TAF4	8.505	0.537	0.992	0.008
BOP1	8.503	0.537	0.992	0.008
TBC1D3G	8.502	0.537	0.992	0.008
RRP15	8.499	0.537	0.992	0.008
EARS2	8.497	0.537	0.992	0.008
AATF	8.495	0.537	0.992	0.008
MRPL10	8.474	0.537	0.992	0.008
CHURC1-FNTB	8.471	0.537	0.992	0.008
IPO9	8.464	0.537	0.992	0.008
SNAPC2	8.463	0.538	0.992	0.008
NSF	8.46	0.539	0.992	0.008
RFC1	8.445	0.539	0.992	0.008
HIST2H2AC	8.408	0.539	0.992	0.008
KRI1	8.401	0.541	0.992	0.008
INTS8	8.399	0.542	0.992	0.008
CPSF4	8.398	0.544	0.992	0.008
GEMIN8	8.395	0.545	0.992	0.008
KRT18	8.38	0.545	0.992	0.008
EAPP	8.378	0.545	0.992	0.008
COMT	8.374	0.545	0.992	0.008
HUWE1	8.373	0.547	0.992	0.008
ACACA	8.369	0.547	0.992	0.008
TAF1B	8.349	0.548	0.992	0.008
HIST2H3D	8.338	0.548	0.992	0.008
KTI12	8.334	0.548	0.992	0.008
H3F3A	8.334	0.548	0.992	0.008
GOLGA8R	8.313	0.548	0.992	0.008
AAMP	8.3	0.548	0.992	0.008
GFER	8.296	0.548	0.992	0.008
PPM1D	8.291	0.548	0.992	0.008
NPIPB9	8.282	0.548	0.992	0.008
ADSL	8.282	0.55	0.992	0.008
USP47	8.278	0.55	0.992	0.008
RPAP3	8.273	0.55	0.992	0.008
GOLGA8J	8.265	0.55	0.992	0.008
MRPS16	8.26	0.55	0.992	0.008
IDI1	8.259	0.55	0.992	0.008
MRPS25	8.25	0.55	0.992	0.008
CS	8.214	0.55	0.992	0.008
EXOSC2	8.208	0.551	0.992	0.008
CLTC	8.204	0.553	0.992	0.008
CSE1L	8.199	0.554	0.992	0.008
WNK1	8.187	0.554	0.992	0.008
ILF2	8.17	0.554	0.992	0.008
NDUFS5	8.168	0.554	0.992	0.008
COPS3	8.166	0.556	0.992	0.008
FOXRED1	8.15	0.556	0.992	0.008
EXOC1	8.148	0.556	0.992	0.008
MST1	8.134	0.556	0.992	0.008
CT45A5	8.126	0.556	0.989	0.011
SRGAP2B	8.121	0.556	0.989	0.011
TUBGCP2	8.116	0.557	0.989	0.011
MCM3	8.105	0.559	0.989	0.011
PTCD3	8.095	0.559	0.989	0.011
DBR1	8.09	0.56	0.989	0.011
KRTAP2-2	8.081	0.56	0.989	0.011
CLP1	8.079	0.562	0.99	0.01
SLC6A6	8.076	0.562	0.99	0.01
PI4KB	8.072	0.562	0.99	0.01
LRRC37A2	8.068	0.562	0.99	0.01
TRAIP	8.061	0.562	0.99	0.01
SMC4	8.058	0.563	0.99	0.01
CCAR1	8.051	0.563	0.99	0.01
RBM22	8.05	0.563	0.99	0.01
PPP1CB	8.047	0.563	0.99	0.01
DCTN1	8.046	0.563	0.99	0.01
RPL15	8.045	0.563	0.99	0.01
EXOSC10	8.039	0.563	0.99	0.01
CDC20	8.038	0.565	0.99	0.01
YARS	8.036	0.566	0.99	0.01
PABPC1	8.029	0.568	0.99	0.01
MRPS34	8.025	0.569	0.99	0.01
HIST1H4J	7.99	0.569	0.99	0.01
RRP12	7.987	0.571	0.99	0.01
GAR1	7.986	0.571	0.99	0.01
DARS	7.975	0.571	0.99	0.01
DIMT1	7.968	0.572	0.99	0.01
SRBD1	7.951	0.574	0.99	0.01
MPHOSPH10	7.94	0.575	0.99	0.01
NUP88	7.938	0.577	0.99	0.01
RTEL1	7.927	0.577	0.99	0.01
ELP3	7.915	0.577	0.99	0.01
SNF8	7.912	0.577	0.99	0.01
HSD17B11	7.893	0.577	0.99	0.01
CDC37	7.893	0.578	0.99	0.01
SF3A3	7.881	0.58	0.99	0.01
AK6	7.877	0.58	0.99	0.01
NOC2L	7.875	0.58	0.99	0.01
RPAP1	7.87	0.58	0.99	0.01
PSMA2	7.86	0.581	0.99	0.01
VPS51	7.839	0.581	0.99	0.01
YPEL3	7.837	0.581	0.99	0.01
TRIM49	7.814	0.581	0.987	0.013
DIS3	7.809	0.583	0.987	0.013
FAM122A	7.805	0.583	0.987	0.013
MTOR	7.803	0.583	0.987	0.013
NOTCH2NL	7.792	0.583	0.987	0.013
HK2	7.766	0.583	0.987	0.013
LAMTOR2	7.765	0.583	0.987	0.013
TRIM49C	7.745	0.583	0.987	0.013
SYMPK	7.732	0.584	0.987	0.013
GMPS	7.728	0.586	0.987	0.013
COX7C	7.723	0.586	0.987	0.013
PRKDC	7.71	0.586	0.987	0.013
TNFAIP8L2-SCNM1	7.706	0.586	0.987	0.013
MED6	7.697	0.586	0.987	0.013
ZCRB1	7.687	0.586	0.987	0.013
TAF2	7.682	0.586	0.987	0.013
MCM3AP	7.675	0.587	0.987	0.013
JUND	7.66	0.587	0.987	0.013
DTL	7.654	0.589	0.988	0.012
ADCY4	7.652	0.589	0.988	0.012
ATP6V0C	7.648	0.59	0.988	0.012
KCMF1	7.645	0.59	0.988	0.012
SETDB1	7.644	0.59	0.988	0.012
POM121C	7.636	0.59	0.988	0.012
SERF1A	7.634	0.59	0.988	0.012
WDR18	7.633	0.59	0.988	0.012
CDCA8	7.633	0.59	0.988	0.012
WDR82	7.629	0.59	0.988	0.012
MRPS14	7.617	0.592	0.988	0.012
AP1G2	7.607	0.592	0.988	0.012
RBM39	7.605	0.592	0.988	0.012
MRPS17	7.603	0.592	0.988	0.012
MIS12	7.59	0.592	0.988	0.012
MCM5	7.589	0.593	0.988	0.012
RBM8A	7.586	0.595	0.988	0.012
SEC61G	7.574	0.595	0.988	0.012
LAS1L	7.566	0.596	0.988	0.012
SNRNP40	7.564	0.596	0.988	0.012
RCL1	7.547	0.598	0.988	0.012
SFT2D2	7.543	0.598	0.988	0.012
STARD7	7.535	0.598	0.988	0.012
PUF60	7.511	0.599	0.988	0.012
NUP62	7.507	0.599	0.988	0.012
MED29	7.507	0.599	0.988	0.012
UBTF	7.492	0.601	0.988	0.012
TWNK	7.487	0.601	0.988	0.012
RTFDC1	7.487	0.601	0.988	0.012
MRPL28	7.483	0.602	0.988	0.012
EIF1AD	7.478	0.602	0.988	0.012
ATXN10	7.476	0.602	0.988	0.012
RASA4B	7.471	0.602	0.988	0.012
HAUS8	7.458	0.602	0.988	0.012
UTP23	7.452	0.604	0.988	0.012
CPSF6	7.45	0.604	0.988	0.012
FIP1L1	7.448	0.604	0.988	0.012
NAA30	7.447	0.604	0.988	0.012
MTBP	7.446	0.604	0.988	0.012
RPS10-NUDT3	7.446	0.604	0.988	0.012
CTU2	7.444	0.604	0.988	0.012
RTCB	7.442	0.605	0.988	0.012
MST1L	7.408	0.605	0.988	0.012
CHCHD4	7.402	0.605	0.988	0.012
BRF2	7.401	0.605	0.988	0.012
RBBP5	7.395	0.605	0.988	0.012
GPS2	7.385	0.605	0.988	0.012
NDUFB10	7.384	0.605	0.988	0.012
TINF2	7.381	0.605	0.988	0.012
NDUFB2	7.38	0.605	0.988	0.012
ENSA	7.374	0.605	0.988	0.012
RPP30	7.37	0.605	0.988	0.012
EIF4B	7.366	0.605	0.988	0.012
SNU13	7.366	0.605	0.988	0.012
SLC39A7	7.365	0.605	0.988	0.012
MYL6	7.345	0.605	0.988	0.012
SPATA31A3	7.335	0.605	0.988	0.012
COL4A3BP	7.331	0.605	0.988	0.012
ATP5B	7.329	0.607	0.988	0.012
ISCA1	7.308	0.607	0.988	0.012
STRIP1	7.3	0.607	0.988	0.012
RAPGEF1	7.298	0.607	0.988	0.012
FOXD4L4	7.298	0.607	0.985	0.015
SEC62	7.295	0.607	0.985	0.015
RPL21	7.292	0.607	0.985	0.015
FLT3LG	7.29	0.607	0.985	0.015
GOLGA8N	7.251	0.607	0.985	0.015
PPP1R7	7.247	0.607	0.985	0.015
CBWD1	7.233	0.607	0.985	0.015
SNW1	7.23	0.608	0.986	0.014
CDC23	7.219	0.608	0.986	0.014
MTERF4	7.208	0.608	0.986	0.014
RPS23	7.208	0.61	0.986	0.014
GOLGA6D	7.208	0.61	0.986	0.014
CCDC187	7.203	0.61	0.986	0.014
COPB1	7.191	0.611	0.986	0.014
PCID2	7.187	0.613	0.986	0.014
NELFA	7.184	0.613	0.986	0.014
NDUFB7	7.172	0.613	0.986	0.014
MAP3K2	7.167	0.613	0.986	0.014
XRCC6	7.142	0.614	0.986	0.014
MRPL27	7.141	0.614	0.986	0.014
USP17L27	7.129	0.614	0.986	0.014
KBTBD2	7.12	0.614	0.986	0.014
GOLGA6B	7.111	0.614	0.986	0.014
MAU2	7.105	0.614	0.986	0.014
ELP4	7.094	0.614	0.986	0.014
RGPD5	7.067	0.614	0.986	0.014
NMD3	7.063	0.615	0.986	0.014
INTS12	7.061	0.615	0.986	0.014
DGKA	7.056	0.615	0.986	0.014
FAM89B	7.055	0.615	0.986	0.014
PFDN6	7.052	0.615	0.986	0.014
SNRPB	7.045	0.615	0.986	0.014
NSDHL	7.03	0.615	0.986	0.014
IDH3A	7.028	0.615	0.986	0.014
VPS52	6.999	0.615	0.986	0.014
MFN2	6.993	0.615	0.986	0.014
HIST2H4B	6.983	0.615	0.986	0.014
PLGLB2	6.983	0.615	0.986	0.014
ANKRD49	6.98	0.615	0.986	0.014
LBHD1	6.977	0.615	0.986	0.014
KXD1	6.97	0.615	0.986	0.014
KNL1	6.967	0.615	0.986	0.014
CCNE1	6.961	0.615	0.986	0.014
CDK7	6.953	0.617	0.986	0.014
MRPL45	6.942	0.618	0.986	0.014
OR4F16	6.942	0.618	0.986	0.014
TEAD1	6.939	0.618	0.986	0.014
KRTCAP2	6.93	0.618	0.986	0.014
ATP5J2	6.928	0.618	0.986	0.014
EFTUD2	6.926	0.62	0.986	0.014
MRPL53	6.923	0.621	0.986	0.014
HYPK	6.913	0.623	0.986	0.014
ARL17A	6.905	0.623	0.986	0.014
ATP6V1G1	6.889	0.623	0.986	0.014
C2orf27B	6.886	0.623	0.986	0.014
GTF2H3	6.883	0.623	0.986	0.014
TRA2B	6.877	0.623	0.986	0.014
HIST2H2BF	6.875	0.623	0.986	0.014
MRPL37	6.873	0.623	0.986	0.014
NAA50	6.868	0.624	0.986	0.014
TMEM258	6.862	0.626	0.986	0.014
LSM8	6.855	0.626	0.986	0.014
SNIP1	6.851	0.626	0.986	0.014
MUC20	6.85	0.626	0.986	0.014
CDIPT	6.842	0.626	0.986	0.014
ZNF335	6.833	0.626	0.986	0.014
CDK6	6.829	0.626	0.986	0.014
TARS2	6.814	0.626	0.986	0.014
RBBP4	6.812	0.626	0.986	0.014
URB2	6.809	0.626	0.986	0.014
ZNRD1	6.804	0.626	0.986	0.014
TSEN2	6.803	0.626	0.986	0.014
HIST2H2BE	6.771	0.626	0.986	0.014
HIST2H2AA3	6.771	0.627	0.986	0.014
GTF3C1	6.762	0.629	0.986	0.014
CGB2	6.76	0.629	0.986	0.014
NUP58	6.755	0.629	0.986	0.014
PDHB	6.754	0.629	0.986	0.014
RPE	6.751	0.629	0.986	0.014
CD3EAP	6.738	0.629	0.986	0.014
PTMA	6.734	0.629	0.986	0.014
UQCRFS1	6.731	0.63	0.986	0.014
NME3	6.726	0.63	0.986	0.014
NPIPB5	6.725	0.63	0.986	0.014
PPP1R12A	6.695	0.63	0.986	0.014
CBWD2	6.689	0.63	0.986	0.014
PTCD1	6.667	0.63	0.986	0.014
NEPRO	6.663	0.63	0.986	0.014
EXOSC3	6.661	0.632	0.986	0.014
SDR39U1	6.655	0.632	0.986	0.014
PUM1	6.653	0.632	0.986	0.014
SCN3A	6.641	0.632	0.986	0.014
TTC27	6.632	0.633	0.986	0.014
MCM2	6.629	0.633	0.986	0.014
NRF1	6.613	0.633	0.986	0.014
HSPA4	6.606	0.633	0.986	0.014
KRT17	6.603	0.633	0.986	0.014
OR11H2	6.588	0.633	0.986	0.014
GOLGA6L9	6.58	0.633	0.986	0.014
ISCA2	6.574	0.633	0.986	0.014
RBM28	6.57	0.633	0.986	0.014
LRP1	6.57	0.633	0.986	0.014
FBXO5	6.543	0.633	0.986	0.014
RRAS2	6.543	0.633	0.986	0.014
LARS	6.526	0.635	0.986	0.014
CBWD6	6.522	0.635	0.986	0.014
EPB41L4B	6.518	0.635	0.986	0.014
ZNF131	6.514	0.636	0.986	0.014
RAD51	6.507	0.636	0.986	0.014
SKA2	6.496	0.636	0.986	0.014
EPOP	6.479	0.636	0.986	0.014
HAUS3	6.478	0.636	0.986	0.014
CCDC144NL	6.475	0.636	0.986	0.014
SERPINC1	6.457	0.636	0.986	0.014
SNAPC4	6.446	0.638	0.986	0.014
EDC4	6.426	0.638	0.986	0.014
COG3	6.417	0.638	0.986	0.014
SPC25	6.415	0.639	0.986	0.014
XYLT2	6.413	0.639	0.986	0.014
DCTN4	6.41	0.639	0.986	0.014
FOXD4L1	6.395	0.639	0.986	0.014
PSMB6	6.391	0.639	0.986	0.014
CLSPN	6.388	0.639	0.986	0.014
NDUFAB1	6.381	0.639	0.986	0.014
HNRNPL	6.38	0.641	0.986	0.014
NUFIP1	6.37	0.641	0.986	0.014
F8A1	6.368	0.641	0.986	0.014
PPP6R3	6.368	0.641	0.986	0.014
ZNF37A	6.364	0.641	0.986	0.014
NDUFAF7	6.358	0.641	0.986	0.014
SART3	6.358	0.642	0.986	0.014
TPT1	6.353	0.644	0.986	0.014
COX7B	6.347	0.644	0.986	0.014
RGPD1	6.337	0.644	0.986	0.014
SLC6A20	6.332	0.644	0.986	0.014
UBE2D3	6.331	0.644	0.986	0.014
OR4F4	6.327	0.644	0.986	0.014
CENPN	6.322	0.644	0.986	0.014
AIMP2	6.317	0.644	0.986	0.014
CDK2	6.308	0.644	0.986	0.014
TFPI2	6.297	0.644	0.986	0.014
PRMT7	6.293	0.644	0.986	0.014
CCNB1	6.288	0.644	0.986	0.014
ISG20L2	6.283	0.645	0.986	0.014
HIST1H2AC	6.281	0.645	0.986	0.014
NAA20	6.269	0.645	0.986	0.014
MBD3L4	6.267	0.645	0.986	0.014
GTF3C3	6.265	0.645	0.986	0.014
ABCB7	6.262	0.645	0.986	0.014
IFITM3	6.258	0.645	0.986	0.014
CFLAR	6.253	0.645	0.986	0.014
RGPD3	6.252	0.645	0.986	0.014
USE1	6.213	0.645	0.986	0.014
CASC1	6.211	0.645	0.986	0.014
DNAJC8	6.197	0.645	0.986	0.014
GTF2A2	6.194	0.645	0.986	0.014
SUCLA2	6.193	0.645	0.986	0.014
PTPMT1	6.149	0.645	0.986	0.014
TCAF1	6.146	0.645	0.986	0.014
TSR2	6.141	0.645	0.986	0.014
MRPL39	6.137	0.645	0.986	0.014
C10orf76	6.131	0.645	0.986	0.014
MSX2	6.126	0.645	0.986	0.014
NOL7	6.119	0.645	0.986	0.014
LIMS3	6.108	0.645	0.986	0.014
AHCYL1	6.097	0.645	0.986	0.014
CWC15	6.088	0.645	0.986	0.014
CHORDC1	6.085	0.645	0.986	0.014
SEM1	6.059	0.645	0.986	0.014
GFM1	6.043	0.647	0.986	0.014
HARS2	6.04	0.647	0.986	0.014
NCBP2	6.034	0.648	0.986	0.014
ZBTB17	6.033	0.648	0.986	0.014
TARS	6.031	0.65	0.986	0.014
SMARCB1	6.031	0.65	0.986	0.014
MAPK7	6.022	0.65	0.986	0.014
BYSL	6.013	0.651	0.986	0.014
PRR20C	6.011	0.651	0.986	0.014
CHERP	6.007	0.653	0.986	0.014
RIOK1	6.004	0.653	0.986	0.014
TRAPPC2	6.003	0.653	0.986	0.014
RBM15	6.001	0.653	0.986	0.014
MRPL3	5.998	0.653	0.986	0.014
EIF5A	5.997	0.654	0.987	0.013
YKT6	5.98	0.654	0.987	0.013
ABCF1	5.975	0.656	0.987	0.013
ESPL1	5.962	0.656	0.987	0.013
OR7E24	5.957	0.656	0.987	0.013
STK11	5.953	0.656	0.987	0.013
BTF3	5.947	0.656	0.987	0.013
GEMIN7	5.942	0.656	0.987	0.013
RBM14	5.936	0.657	0.987	0.013
ANKRD13B	5.924	0.657	0.987	0.013
COQ10A	5.922	0.657	0.987	0.013
SRPRB	5.918	0.657	0.987	0.013
PRAMEF5	5.912	0.657	0.987	0.013
FDPS	5.906	0.657	0.987	0.013
DNLZ	5.906	0.657	0.987	0.013
PSMD4	5.9	0.659	0.987	0.013
SLC16A9	5.891	0.659	0.987	0.013
C19orf53	5.88	0.659	0.987	0.013
CTR9	5.874	0.66	0.987	0.013
PRPF6	5.872	0.66	0.987	0.013
ANKRD20A3	5.848	0.66	0.987	0.013
BIVM-ERCC5	5.844	0.66	0.987	0.013
ACY3	5.843	0.66	0.987	0.013
PSMA3	5.833	0.662	0.987	0.013
EIF4ENIF1	5.832	0.662	0.987	0.013
SART1	5.819	0.662	0.987	0.013
HJURP	5.811	0.663	0.987	0.013
DHX38	5.806	0.663	0.987	0.013
NUPR2	5.806	0.663	0.987	0.013
SEPT7	5.805	0.663	0.987	0.013
CARNMT1	5.801	0.663	0.987	0.013
SARS	5.796	0.665	0.987	0.013
UTP11	5.795	0.665	0.987	0.013
PDPK1	5.792	0.665	0.987	0.013
MRPS30	5.789	0.665	0.987	0.013
JTB	5.785	0.665	0.987	0.013
AQP7	5.777	0.665	0.987	0.013
RRP36	5.775	0.665	0.987	0.013
H2AFZ	5.774	0.665	0.987	0.013
PRELID1	5.771	0.666	0.987	0.013
SSX5	5.771	0.666	0.985	0.015
IFIT1B	5.766	0.666	0.982	0.018
MBTPS2	5.743	0.666	0.982	0.018
CCNK	5.733	0.668	0.982	0.018
ZNF407	5.726	0.668	0.982	0.018
ACTR10	5.722	0.669	0.982	0.018
GNL3L	5.722	0.669	0.982	0.018
OVCA2	5.717	0.669	0.982	0.018
LRR1	5.716	0.671	0.983	0.017
NDUFV1	5.716	0.671	0.983	0.017
UQCRC1	5.713	0.672	0.983	0.017
HEXIM1	5.713	0.672	0.983	0.017
PRAMEF15	5.706	0.672	0.983	0.017
COG4	5.702	0.672	0.983	0.017
PRRX2	5.682	0.672	0.983	0.017
KAT7	5.674	0.672	0.983	0.017
INTS3	5.669	0.674	0.983	0.017
POLRMT	5.668	0.675	0.983	0.017
GPX8	5.666	0.675	0.983	0.017
ACTB	5.659	0.677	0.983	0.017
RCC1L	5.632	0.677	0.983	0.017
COPS5	5.629	0.677	0.983	0.017
UBFD1	5.62	0.677	0.983	0.017
HMGB1	5.619	0.677	0.983	0.017
VARS2	5.617	0.678	0.983	0.017
FXN	5.608	0.678	0.983	0.017
NBPF14	5.607	0.678	0.983	0.017
RPL30	5.606	0.68	0.983	0.017
SMG5	5.595	0.68	0.983	0.017
SCO2	5.594	0.68	0.983	0.017
CCDC94	5.586	0.681	0.983	0.017
DHH	5.581	0.681	0.983	0.017
GTF3A	5.579	0.683	0.983	0.017
FTSJ3	5.576	0.684	0.983	0.017
SRRM2	5.571	0.684	0.983	0.017
CDK9	5.569	0.686	0.983	0.017
CIAO1	5.563	0.687	0.983	0.017
HNRNPF	5.562	0.687	0.983	0.017
DIEXF	5.554	0.689	0.983	0.017
CDCA5	5.54	0.689	0.983	0.017
KPNA2	5.538	0.689	0.983	0.017
GOLGA8H	5.533	0.689	0.983	0.017
SARS2	5.526	0.69	0.983	0.017
NOL6	5.524	0.692	0.983	0.017
COPRS	5.515	0.692	0.983	0.017
RPS12	5.512	0.693	0.983	0.017
EXOC3L1	5.512	0.693	0.983	0.017
PRIM2	5.508	0.693	0.983	0.017
KAT5	5.502	0.693	0.983	0.017
GSPT1	5.5	0.694	0.983	0.017
PRKAG1	5.496	0.694	0.983	0.017
PSMC3	5.494	0.696	0.983	0.017
PNN	5.484	0.696	0.983	0.017
EMC6	5.482	0.696	0.983	0.017
KDM1A	5.481	0.696	0.983	0.017
FAM98A	5.477	0.696	0.983	0.017
UBE2Q1	5.467	0.696	0.983	0.017
SELENOH	5.462	0.696	0.983	0.017
PPIAL4D	5.459	0.696	0.983	0.017
ELP1	5.452	0.696	0.983	0.017
TSR1	5.444	0.697	0.983	0.017
MED31	5.441	0.697	0.983	0.017
TIMM13	5.437	0.699	0.983	0.017
ZC3H8	5.433	0.699	0.983	0.017
TUBGCP4	5.426	0.699	0.983	0.017
METTL17	5.421	0.699	0.983	0.017
ZNF138	5.42	0.699	0.983	0.017
PRC1	5.41	0.699	0.983	0.017
GABPA	5.408	0.7	0.983	0.017
MRPL44	5.395	0.7	0.983	0.017
TM7SF2	5.391	0.7	0.983	0.017
EMC3	5.389	0.7	0.983	0.017
MKS1	5.386	0.7	0.983	0.017
MRPL33	5.386	0.7	0.983	0.017
SPATA31A5	5.38	0.7	0.983	0.017
RPL39	5.379	0.7	0.983	0.017
F10	5.364	0.7	0.983	0.017
ELAC2	5.354	0.702	0.983	0.017
PNKP	5.349	0.703	0.983	0.017
CABIN1	5.347	0.703	0.983	0.017
RPL36A	5.346	0.703	0.983	0.017
CTAGE9	5.346	0.703	0.983	0.017
KANSL1	5.312	0.703	0.983	0.017
POTEG	5.306	0.703	0.981	0.019
KLHL42	5.305	0.703	0.981	0.019
NDUFA6	5.287	0.703	0.981	0.019
TRIM49D2	5.281	0.703	0.981	0.019
FZD9	5.279	0.703	0.981	0.019
BRF1	5.266	0.703	0.981	0.019
GTF2H1	5.266	0.705	0.981	0.019
GADD45GIP1	5.245	0.705	0.981	0.019
ATF4	5.241	0.705	0.981	0.019
APPL2	5.239	0.705	0.981	0.019
CDC40	5.236	0.705	0.981	0.019
RBM10	5.229	0.705	0.981	0.019
DDX20	5.224	0.706	0.981	0.019
ATL2	5.222	0.706	0.981	0.019
ABCE1	5.212	0.708	0.981	0.019
SPDYE5	5.202	0.708	0.981	0.019
MTPAP	5.194	0.708	0.981	0.019
EIF2AK1	5.179	0.708	0.981	0.019
ATF1	5.175	0.708	0.981	0.019
CD8B	5.144	0.708	0.981	0.019
ZNF157	5.144	0.708	0.981	0.019
MRPL18	5.138	0.709	0.981	0.019
KIF18A	5.135	0.709	0.981	0.019
TAF7	5.124	0.709	0.981	0.019
ERH	5.124	0.711	0.981	0.019
DDX6	5.116	0.711	0.981	0.019
MDH2	5.102	0.711	0.981	0.019
COX6B1	5.089	0.712	0.982	0.018
LIMS4	5.07	0.712	0.982	0.018
TTC31	5.067	0.712	0.982	0.018
NPIPA8	5.051	0.712	0.982	0.018
SUPT16H	5.049	0.712	0.982	0.018
MBD3L3	5.04	0.712	0.982	0.018
MEN1	5.037	0.712	0.982	0.018
ANKRD20A1	5.031	0.712	0.982	0.018
TBC1D26	5.03	0.712	0.982	0.018
KAT8	5.026	0.714	0.982	0.018
NPM1	5.023	0.714	0.982	0.018
RCC1	5.014	0.715	0.982	0.018
SENP6	5.011	0.715	0.982	0.018
TDGF1	5.005	0.715	0.982	0.018
LENG8	4.992	0.715	0.982	0.018
NDUFA11	4.987	0.715	0.982	0.018
POLR3D	4.982	0.715	0.982	0.018
SMG1	4.982	0.715	0.982	0.018
PPIL2	4.974	0.717	0.982	0.018
RPL27A	4.973	0.718	0.982	0.018
TTC37	4.962	0.718	0.982	0.018
ZNF234	4.953	0.718	0.982	0.018
TRIM48	4.948	0.718	0.98	0.02
ATP5L2	4.938	0.718	0.98	0.02
MRPL19	4.937	0.718	0.98	0.02
RABL2A	4.924	0.718	0.98	0.02
ATP1A1	4.91	0.718	0.98	0.02
SPATA31A1	4.909	0.718	0.98	0.02
MRPL32	4.909	0.718	0.98	0.02
STRAP	4.903	0.718	0.98	0.02
SLC6A17	4.899	0.718	0.98	0.02
CMPK1	4.899	0.72	0.98	0.02
DOHH	4.893	0.72	0.98	0.02
ROMO1	4.892	0.721	0.98	0.02
TERF1	4.891	0.721	0.98	0.02
NBPF11	4.884	0.721	0.98	0.02
YME1L1	4.879	0.721	0.98	0.02
TROAP	4.871	0.721	0.98	0.02
SPDYE1	4.867	0.721	0.98	0.02
APELA	4.864	0.721	0.98	0.02
DNASE1L1	4.863	0.721	0.98	0.02
MTRNR2L2	4.849	0.721	0.98	0.02
KRTAP4-5	4.843	0.721	0.98	0.02
PON2	4.839	0.721	0.98	0.02
RARS2	4.838	0.723	0.98	0.02
VTN	4.837	0.723	0.98	0.02
JADE1	4.836	0.723	0.98	0.02
NOL11	4.834	0.724	0.98	0.02
PLA2G10	4.834	0.724	0.98	0.02
UBAP2	4.831	0.724	0.98	0.02
ZC3H14	4.827	0.724	0.98	0.02
DOLK	4.826	0.726	0.98	0.02
RTN4IP1	4.817	0.726	0.98	0.02
C9orf50	4.816	0.726	0.98	0.02
TRMT5	4.793	0.727	0.98	0.02
MRPS31	4.793	0.727	0.98	0.02
C1orf116	4.788	0.727	0.98	0.02
SNRNP70	4.786	0.729	0.98	0.02
CCNL1	4.776	0.729	0.98	0.02
SDHA	4.774	0.729	0.98	0.02
NDUFA2	4.772	0.729	0.98	0.02
ATP5G1	4.765	0.729	0.98	0.02
MRPL15	4.765	0.729	0.98	0.02
HSPA8	4.751	0.729	0.98	0.02
NAF1	4.746	0.729	0.98	0.02
SRFBP1	4.744	0.729	0.98	0.02
BOLA2B	4.739	0.729	0.98	0.02
RPRD1B	4.737	0.729	0.98	0.02
WNT2B	4.723	0.729	0.98	0.02
RPF1	4.716	0.729	0.98	0.02
E2F4	4.71	0.729	0.98	0.02
ZNF568	4.708	0.729	0.98	0.02
TBR1	4.708	0.729	0.978	0.022
CCDC115	4.706	0.729	0.978	0.022
LTV1	4.706	0.729	0.978	0.022
GOLGA8M	4.696	0.729	0.978	0.022
FBXO47	4.691	0.729	0.978	0.022
RPS29	4.685	0.729	0.978	0.022
TFDP1	4.682	0.729	0.978	0.022
C2orf68	4.676	0.729	0.978	0.022
SALL2	4.672	0.729	0.978	0.022
MYC	4.669	0.73	0.978	0.022
APOBEC3D	4.662	0.73	0.978	0.022
CD58	4.662	0.73	0.978	0.022
DKC1	4.643	0.732	0.978	0.022
BARD1	4.63	0.732	0.978	0.022
FNTA	4.629	0.733	0.978	0.022
CXorf49B	4.619	0.733	0.978	0.022
DEFB130B	4.61	0.733	0.978	0.022
ALYREF	4.609	0.733	0.978	0.022
SUZ12	4.6	0.733	0.978	0.022
FCGR1B	4.596	0.733	0.978	0.022
MORN4	4.593	0.733	0.978	0.022
POLR2E	4.592	0.735	0.978	0.022
NAA25	4.588	0.735	0.978	0.022
ATRIP	4.588	0.735	0.978	0.022
NELFB	4.58	0.736	0.978	0.022
COQ2	4.57	0.736	0.978	0.022
CCDC84	4.565	0.738	0.978	0.022
RBM17	4.564	0.739	0.978	0.022
LGALS9	4.563	0.739	0.978	0.022
VMP1	4.559	0.739	0.978	0.022
WASHC5	4.555	0.739	0.978	0.022
SRP72	4.551	0.739	0.978	0.022
PLAC9	4.545	0.739	0.978	0.022
GART	4.534	0.741	0.978	0.022
ENKD1	4.519	0.741	0.978	0.022
CDK5R1	4.519	0.741	0.978	0.022
FAM98B	4.518	0.741	0.978	0.022
NAA38	4.515	0.742	0.978	0.022
YTHDC1	4.502	0.742	0.978	0.022
DDX18	4.498	0.744	0.978	0.022
TRIM73	4.495	0.744	0.978	0.022
MED21	4.491	0.744	0.978	0.022
SRP19	4.478	0.745	0.978	0.022
CABP1	4.469	0.745	0.978	0.022
ZRSR2	4.468	0.745	0.978	0.022
C11orf57	4.462	0.745	0.978	0.022
PLEKHG6	4.459	0.745	0.978	0.022
NDUFC2-KCTD14	4.456	0.745	0.978	0.022
XRCC5	4.456	0.745	0.978	0.022
NCAPD2	4.449	0.745	0.978	0.022
C1orf137	4.444	0.745	0.978	0.022
MRPS6	4.443	0.745	0.978	0.022
MED19	4.436	0.745	0.978	0.022
ADH5	4.426	0.745	0.978	0.022
ATP5E	4.425	0.745	0.978	0.022
POLR1D	4.42	0.745	0.978	0.022
NFE2L2	4.42	0.745	0.978	0.022
NACA2	4.415	0.745	0.978	0.022
TMEM131	4.406	0.745	0.978	0.022
PPP1R14B	4.399	0.745	0.978	0.022
ARL3	4.398	0.745	0.978	0.022
AFG3L2	4.395	0.745	0.978	0.022
NANOG	4.393	0.745	0.978	0.022
SNAPIN	4.388	0.745	0.978	0.022
MARS2	4.381	0.747	0.979	0.021
PRPF3	4.378	0.747	0.979	0.021
DYNLRB1	4.374	0.747	0.979	0.021
NOL12	4.363	0.747	0.979	0.021
KANSL3	4.361	0.748	0.979	0.021
RFWD2	4.358	0.748	0.979	0.021
PSMC1	4.35	0.748	0.979	0.021
AHCTF1	4.342	0.748	0.979	0.021
POP4	4.338	0.748	0.979	0.021
COPB2	4.334	0.75	0.979	0.021
PSMG4	4.334	0.75	0.979	0.021
PRRG1	4.329	0.75	0.979	0.021
TLCD1	4.324	0.75	0.979	0.021
WBP11	4.317	0.75	0.979	0.021
CPSF2	4.317	0.751	0.979	0.021
BUD13	4.305	0.751	0.979	0.021
UTP18	4.303	0.751	0.979	0.021
PRPF18	4.302	0.751	0.979	0.021
TXNRD1	4.297	0.751	0.979	0.021
PTGES2	4.294	0.751	0.979	0.021
FAM92B	4.293	0.751	0.979	0.021
RGL2	4.288	0.751	0.979	0.021
DNM1L	4.288	0.751	0.979	0.021
WNT10B	4.287	0.751	0.979	0.021
SLC6A8	4.284	0.751	0.979	0.021
SNAP23	4.281	0.751	0.979	0.021
CCDC116	4.272	0.751	0.979	0.021
CT45A9	4.257	0.751	0.979	0.021
PSMA1	4.254	0.753	0.979	0.021
TOMM40	4.254	0.754	0.979	0.021
BCAS2	4.253	0.754	0.979	0.021
LOC158434	4.252	0.754	0.979	0.021
ALG13	4.25	0.754	0.979	0.021
VPS29	4.249	0.754	0.979	0.021
RHOC	4.246	0.754	0.979	0.021
CD22	4.242	0.754	0.979	0.021
MOB4	4.24	0.754	0.979	0.021
BCLAF1	4.239	0.754	0.979	0.021
LOC100144595	4.235	0.754	0.979	0.021
NDUFAF3	4.231	0.754	0.979	0.021
RPL41	4.23	0.754	0.979	0.021
HNRNPA1L2	4.223	0.754	0.979	0.021
OTULIN	4.218	0.754	0.979	0.021
CYP27B1	4.218	0.754	0.979	0.021
ARPC3	4.209	0.754	0.979	0.021
RPS7	4.207	0.756	0.979	0.021
BCDIN3D	4.193	0.756	0.979	0.021
SMAGP	4.192	0.756	0.979	0.021
SUGP1	4.185	0.756	0.979	0.021
TOP1	4.182	0.757	0.979	0.021
KYAT1	4.181	0.757	0.979	0.021
PXN	4.178	0.757	0.979	0.021
COA5	4.174	0.759	0.979	0.021
PTGES3L	4.168	0.759	0.979	0.021
TTL	4.161	0.759	0.979	0.021
SH3BP1	4.158	0.759	0.979	0.021
MRPL16	4.157	0.759	0.979	0.021
DPAGT1	4.156	0.76	0.979	0.021
TSFM	4.152	0.76	0.979	0.021
MRPS18A	4.142	0.76	0.979	0.021
AMY1A	4.141	0.76	0.979	0.021
RIMBP3	4.141	0.76	0.979	0.021
TRAFD1	4.136	0.76	0.979	0.021
PTK2	4.133	0.76	0.979	0.021
MAD2L1BP	4.132	0.76	0.979	0.021
NCKAP1	4.122	0.76	0.979	0.021
GINS3	4.113	0.762	0.979	0.021
DHX16	4.108	0.762	0.979	0.021
PDE4A	4.108	0.762	0.979	0.021
TCOF1	4.104	0.762	0.979	0.021
CPSF3	4.104	0.763	0.979	0.021
NOC4L	4.098	0.765	0.979	0.021
KIF23	4.096	0.766	0.979	0.021
CUL1	4.094	0.766	0.979	0.021
PSMB1	4.088	0.768	0.979	0.021
CENPT	4.085	0.768	0.979	0.021
WFDC2	4.084	0.768	0.979	0.021
PDAP1	4.066	0.768	0.979	0.021
RRAGA	4.063	0.768	0.979	0.021
PAICS	4.062	0.769	0.979	0.021
KLF5	4.058	0.769	0.979	0.021
RFC4	4.054	0.77	0.979	0.021
PPIAL4F	4.05	0.77	0.979	0.021
PNO1	4.047	0.77	0.979	0.021
NBPF20	4.043	0.77	0.979	0.021
FNTB	4.041	0.772	0.979	0.021
AQR	4.039	0.773	0.979	0.021
CELF1	4.038	0.773	0.979	0.021
HIST1H2BI	4.036	0.773	0.979	0.021
DDX55	4.031	0.775	0.979	0.021
FOXM1	4.03	0.775	0.979	0.021
FAF1	4.016	0.775	0.979	0.021
CCDC188	4.01	0.775	0.979	0.021
SUGT1	4.006	0.775	0.979	0.021
ATP10D	4.001	0.775	0.979	0.021
PIGY	3.993	0.775	0.979	0.021
LBR	3.992	0.775	0.979	0.021
SPAG9	3.985	0.775	0.979	0.021
CHRAC1	3.984	0.775	0.979	0.021
SPCS2	3.978	0.775	0.979	0.021
USP17L20	3.977	0.775	0.979	0.021
CCDC86	3.977	0.775	0.979	0.021
LOC100652758	3.974	0.775	0.979	0.021
EPRS	3.964	0.776	0.979	0.021
MRPL30	3.963	0.776	0.979	0.021
MBD3L5	3.96	0.776	0.979	0.021
RPL29	3.958	0.776	0.979	0.021
ARFRP1	3.956	0.776	0.979	0.021
ACTR8	3.955	0.776	0.979	0.021
BTF3L4	3.95	0.776	0.979	0.021
CLEC18A	3.945	0.776	0.979	0.021
CEP295	3.945	0.776	0.979	0.021
TFCP2	3.937	0.776	0.979	0.021
MCM10	3.935	0.776	0.979	0.021
USP17L11	3.922	0.776	0.979	0.021
TMA7	3.909	0.776	0.979	0.021
SNX14	3.903	0.776	0.979	0.021
MPHOSPH8	3.892	0.776	0.979	0.021
GLS2	3.891	0.776	0.979	0.021
TELO2	3.882	0.778	0.979	0.021
FAM169A	3.867	0.778	0.979	0.021
MRPL38	3.867	0.779	0.979	0.021
FRG2C	3.865	0.779	0.979	0.021
C12orf77	3.86	0.779	0.979	0.021
HIST1H2AJ	3.856	0.781	0.979	0.021
DDX52	3.855	0.781	0.979	0.021
SF3A2	3.85	0.782	0.979	0.021
SALL4	3.85	0.782	0.979	0.021
DNAJA1	3.849	0.782	0.979	0.021
SNX32	3.847	0.782	0.979	0.021
SPHAR	3.826	0.782	0.978	0.022
CDC123	3.826	0.784	0.978	0.022
PPIAL4G	3.824	0.784	0.978	0.022
MAPRE1	3.822	0.784	0.978	0.022
ANKRD17	3.822	0.784	0.978	0.022
TNPO1	3.819	0.784	0.978	0.022
MRPL49	3.814	0.784	0.978	0.022
WARS	3.81	0.785	0.978	0.022
UNC50	3.809	0.785	0.978	0.022
GUK1	3.801	0.787	0.978	0.022
SLC39A1	3.798	0.787	0.978	0.022
POTEB	3.786	0.787	0.978	0.022
TGFBR3L	3.784	0.787	0.978	0.022
FAM86B1	3.782	0.787	0.978	0.022
SLC5A11	3.779	0.787	0.978	0.022
NUDT4	3.777	0.788	0.978	0.022
SPIN3	3.777	0.788	0.978	0.022
GALR3	3.776	0.788	0.976	0.024
SBDS	3.772	0.788	0.976	0.024
MRPL9	3.755	0.788	0.976	0.024
UFD1	3.754	0.788	0.976	0.024
WDR75	3.75	0.79	0.976	0.024
MYBBP1A	3.745	0.791	0.976	0.024
METTL2B	3.735	0.791	0.976	0.024
ASH2L	3.725	0.791	0.976	0.024
ANKRD36	3.712	0.791	0.976	0.024
INCENP	3.698	0.791	0.976	0.024
SFSWAP	3.697	0.791	0.976	0.024
ZNF574	3.688	0.793	0.976	0.024
NBPF8	3.684	0.793	0.976	0.024
SNRPC	3.683	0.793	0.976	0.024
RPUSD4	3.68	0.793	0.976	0.024
AGAP6	3.677	0.793	0.976	0.024
SNAPC5	3.672	0.793	0.976	0.024
HPSE	3.669	0.793	0.976	0.024
LRP4	3.669	0.793	0.976	0.024
AKAP11	3.662	0.793	0.976	0.024
RDH5	3.661	0.793	0.976	0.024
PMPCB	3.659	0.794	0.976	0.024
NFYB	3.657	0.794	0.976	0.024
BUD23	3.648	0.794	0.976	0.024
PPIG	3.646	0.794	0.976	0.024
ALAS1	3.642	0.794	0.976	0.024
ANLN	3.633	0.794	0.976	0.024
GATA3	3.63	0.794	0.976	0.024
ENPP3	3.627	0.794	0.976	0.024
TIGD3	3.626	0.794	0.976	0.024
OR4F5	3.625	0.794	0.976	0.024
SHOC2	3.622	0.794	0.976	0.024
USP17L26	3.619	0.794	0.976	0.024
GPR162	3.618	0.794	0.976	0.024
PAK1IP1	3.612	0.796	0.976	0.024
HIST1H2BC	3.602	0.796	0.976	0.024
MBD3L2	3.598	0.796	0.974	0.026
ZBTB10	3.595	0.796	0.974	0.026
RAB37	3.594	0.796	0.974	0.026
C5orf51	3.585	0.796	0.974	0.026
RELA	3.568	0.796	0.974	0.026
NARS2	3.566	0.796	0.974	0.026
PDCL3	3.563	0.796	0.974	0.026
SMG7	3.563	0.796	0.974	0.026
MAPK11	3.558	0.796	0.974	0.026
SLC25A3	3.557	0.796	0.974	0.026
F8A2	3.552	0.796	0.974	0.026
ARL9	3.547	0.796	0.974	0.026
MACF1	3.542	0.796	0.974	0.026
NEK7	3.537	0.796	0.974	0.026
TMOD2	3.532	0.796	0.974	0.026
NUDCD3	3.53	0.797	0.974	0.026
AGAP5	3.511	0.797	0.974	0.026
SEMA6A	3.506	0.797	0.974	0.026
SPOUT1	3.504	0.797	0.974	0.026
MARK2	3.5	0.797	0.974	0.026
DPH5	3.49	0.797	0.974	0.026
EP400	3.476	0.797	0.974	0.026
GOLGA8O	3.476	0.797	0.974	0.026
YY1	3.474	0.797	0.974	0.026
PMP22	3.471	0.797	0.974	0.026
UQCRHL	3.466	0.797	0.974	0.026
MAX	3.46	0.797	0.974	0.026
PSMC3IP	3.458	0.797	0.974	0.026
POMZP3	3.451	0.797	0.974	0.026
SURF1	3.451	0.797	0.974	0.026
DRG2	3.449	0.797	0.974	0.026
COX11	3.448	0.799	0.975	0.025
TRAPPC1	3.445	0.8	0.975	0.025
SERP1	3.436	0.8	0.975	0.025
ARL4D	3.436	0.8	0.975	0.025
P3H1	3.434	0.8	0.975	0.025
SLC25A31	3.43	0.8	0.973	0.027
CDC6	3.422	0.8	0.973	0.027
FRG1	3.422	0.8	0.973	0.027
DDX59	3.42	0.8	0.973	0.027
GSDMA	3.419	0.8	0.973	0.027
PDIA4	3.414	0.8	0.973	0.027
SMIM18	3.414	0.8	0.973	0.027
CACTIN	3.412	0.8	0.973	0.027
PEX16	3.412	0.8	0.973	0.027
HSD3B1	3.401	0.8	0.973	0.027
EIF3F	3.4	0.8	0.973	0.027
AURKAIP1	3.393	0.8	0.973	0.027
BTBD8	3.388	0.8	0.973	0.027
USP10	3.385	0.8	0.973	0.027
ATXN7	3.385	0.8	0.973	0.027
ACTL6A	3.385	0.802	0.973	0.027
C12orf45	3.384	0.802	0.973	0.027
CHCHD1	3.379	0.802	0.973	0.027
PET117	3.378	0.802	0.973	0.027
LYPD6	3.377	0.802	0.973	0.027
RPRD2	3.369	0.802	0.973	0.027
NAA15	3.368	0.802	0.973	0.027
ANP32A	3.364	0.802	0.973	0.027
RNGTT	3.362	0.803	0.973	0.027
BRIP1	3.357	0.803	0.973	0.027
PHKB	3.353	0.803	0.973	0.027
LTBP3	3.353	0.803	0.973	0.027
NFYC	3.352	0.803	0.973	0.027
RIMBP3C	3.346	0.803	0.973	0.027
SLC3A2	3.344	0.803	0.973	0.027
NRBP1	3.341	0.803	0.973	0.027
CPNE2	3.335	0.803	0.973	0.027
CENPA	3.331	0.805	0.973	0.027
LUC7L2	3.328	0.805	0.973	0.027
TP53I3	3.327	0.805	0.973	0.027
NBPF6	3.313	0.805	0.973	0.027
KATNB1	3.309	0.805	0.973	0.027
TCF7L2	3.302	0.805	0.973	0.027
MT2A	3.3	0.805	0.973	0.027
PSMC2	3.297	0.806	0.973	0.027
PHKG1	3.297	0.806	0.973	0.027
HIST4H4	3.296	0.806	0.973	0.027
ATP5A1	3.294	0.808	0.973	0.027
NUDT22	3.293	0.808	0.973	0.027
PRDX5	3.29	0.808	0.973	0.027
PCYT1A	3.285	0.808	0.973	0.027
RSAD1	3.277	0.808	0.973	0.027
DRAM1	3.273	0.808	0.973	0.027
CKAP2	3.266	0.808	0.973	0.027
DLG5	3.258	0.808	0.973	0.027
MRPL14	3.253	0.808	0.973	0.027
POLR2H	3.249	0.809	0.973	0.027
TBKBP1	3.246	0.809	0.973	0.027
FABP9	3.244	0.809	0.973	0.027
RBM23	3.24	0.809	0.973	0.027
OR5K4	3.237	0.809	0.973	0.027
CEMP1	3.234	0.809	0.973	0.027
RSL1D1	3.233	0.809	0.973	0.027
DDIT3	3.231	0.809	0.973	0.027
BANF1	3.23	0.811	0.973	0.027
GULP1	3.22	0.811	0.973	0.027
KPTN	3.213	0.811	0.973	0.027
METAP1	3.208	0.811	0.973	0.027
ZNF22	3.207	0.811	0.973	0.027
MED4	3.202	0.811	0.973	0.027
CTPS1	3.188	0.812	0.973	0.027
TCERG1	3.187	0.812	0.973	0.027
MED18	3.187	0.814	0.973	0.027
ZNF283	3.176	0.814	0.973	0.027
HSD17B10	3.171	0.815	0.973	0.027
PTTG1	3.164	0.815	0.973	0.027
STAMBP	3.161	0.815	0.973	0.027
FARSB	3.159	0.817	0.973	0.027
ZNF510	3.158	0.817	0.973	0.027
RGPD6	3.156	0.817	0.973	0.027
PLGLB1	3.154	0.817	0.973	0.027
NDUFS8	3.153	0.817	0.973	0.027
TEAD4	3.152	0.817	0.973	0.027
PAIP2	3.151	0.817	0.973	0.027
SAT1	3.145	0.817	0.973	0.027
F2RL1	3.141	0.817	0.973	0.027
TEX37	3.139	0.817	0.973	0.027
SARM1	3.137	0.817	0.973	0.027
LIPC	3.134	0.817	0.973	0.027
RRAGC	3.133	0.817	0.973	0.027
MARCH5	3.126	0.817	0.973	0.027
HIC2	3.126	0.817	0.973	0.027
NDUFB6	3.124	0.817	0.973	0.027
RIC1	3.124	0.817	0.973	0.027
C14orf178	3.113	0.817	0.973	0.027
TUBB	3.113	0.818	0.973	0.027
ATP6V1D	3.112	0.82	0.973	0.027
CFDP1	3.111	0.82	0.973	0.027
ATP5H	3.103	0.82	0.973	0.027
NPIPA5	3.095	0.82	0.973	0.027
UBE4B	3.091	0.82	0.973	0.027
ARHGEF38	3.09	0.82	0.973	0.027
HBZ	3.077	0.82	0.973	0.027
DPY19L1	3.074	0.82	0.973	0.027
C18orf21	3.071	0.82	0.973	0.027
JMJD6	3.071	0.82	0.973	0.027
SMC1A	3.068	0.821	0.973	0.027
POTEJ	3.066	0.821	0.973	0.027
FOXRED2	3.063	0.821	0.973	0.027
COA6	3.063	0.821	0.973	0.027
C2orf69	3.061	0.821	0.973	0.027
MLX	3.061	0.821	0.973	0.027
MCM4	3.055	0.823	0.974	0.026
SUOX	3.054	0.823	0.974	0.026
GJA8	3.053	0.823	0.972	0.028
CPSF1	3.049	0.824	0.972	0.028
TARDBP	3.045	0.824	0.972	0.028
PIP5K1A	3.038	0.824	0.972	0.028
SOHLH2	3.035	0.824	0.972	0.028
CEP89	3.03	0.824	0.972	0.028
XAGE1B	3.019	0.824	0.972	0.028
PIK3R4	3.013	0.824	0.972	0.028
AGO2	2.999	0.824	0.972	0.028
RGPD8	2.997	0.824	0.972	0.028
ZFC3H1	2.989	0.824	0.972	0.028
GAGE2D	2.985	0.824	0.972	0.028
GPAT2	2.964	0.824	0.972	0.028
GOLGA6L6	2.956	0.824	0.972	0.028
GSK3B	2.953	0.824	0.972	0.028
OR4F17	2.952	0.824	0.972	0.028
PATZ1	2.949	0.824	0.972	0.028
SOWAHC	2.944	0.824	0.972	0.028
C6orf47	2.936	0.824	0.972	0.028
DSN1	2.935	0.824	0.972	0.028
SERF2	2.932	0.824	0.972	0.028
ANAPC5	2.932	0.826	0.972	0.028
MAMDC4	2.931	0.826	0.972	0.028
SLX1A	2.929	0.826	0.972	0.028
GADD45G	2.923	0.826	0.972	0.028
MIS18A	2.917	0.826	0.972	0.028
VPS33A	2.916	0.826	0.972	0.028
RNF149	2.911	0.826	0.972	0.028
HIST1H2BE	2.907	0.826	0.972	0.028
NDUFA1	2.897	0.826	0.972	0.028
ETV4	2.895	0.826	0.972	0.028
SASS6	2.883	0.826	0.972	0.028
GPS1	2.877	0.827	0.972	0.028
MTRNR2L10	2.876	0.827	0.972	0.028
LYRM4	2.87	0.827	0.972	0.028
RFPL1	2.862	0.827	0.972	0.028
FOXD4L3	2.853	0.827	0.97	0.03
LRPPRC	2.851	0.827	0.97	0.03
CHP1	2.85	0.827	0.97	0.03
TAF9	2.848	0.827	0.97	0.03
PPIAL4C	2.844	0.827	0.97	0.03
UGP2	2.843	0.827	0.97	0.03
PNISR	2.841	0.827	0.97	0.03
CLEC4E	2.841	0.827	0.97	0.03
TRAPPC5	2.839	0.827	0.97	0.03
SMIM4	2.834	0.827	0.97	0.03
NDUFS2	2.834	0.827	0.97	0.03
NDUFS3	2.824	0.827	0.97	0.03
PPIE	2.823	0.827	0.97	0.03
DMAP1	2.82	0.829	0.97	0.03
CT47A11	2.817	0.829	0.969	0.031
ORC3	2.817	0.829	0.969	0.031
MRAP	2.794	0.829	0.969	0.031
LRRC10B	2.794	0.829	0.969	0.031
KIDINS220	2.791	0.829	0.969	0.031
HNRNPH1	2.786	0.829	0.969	0.031
OSER1	2.785	0.829	0.969	0.031
HIST2H2AB	2.783	0.829	0.969	0.031
PNRC2	2.783	0.829	0.969	0.031
EXOC4	2.782	0.829	0.969	0.031
ARL2	2.773	0.83	0.969	0.031
CNTD1	2.773	0.83	0.969	0.031
MARCH1	2.772	0.83	0.969	0.031
COQ3	2.772	0.83	0.969	0.031
IL17RB	2.755	0.83	0.969	0.031
TIMM9	2.755	0.83	0.969	0.031
PALB2	2.751	0.83	0.969	0.031
FBRS	2.749	0.83	0.969	0.031
TMEM185B	2.745	0.83	0.969	0.031
POLR2J3	2.744	0.83	0.969	0.031
CLEC18C	2.742	0.83	0.969	0.031
TRIAP1	2.739	0.832	0.969	0.031
WDR78	2.737	0.832	0.969	0.031
FECH	2.735	0.832	0.969	0.031
URB1	2.724	0.832	0.969	0.031
POLR2B	2.722	0.833	0.969	0.031
ATP5I	2.721	0.833	0.969	0.031
OR5AN1	2.716	0.833	0.969	0.031
HIVEP3	2.715	0.833	0.969	0.031
SLC35A5	2.714	0.833	0.969	0.031
SET	2.711	0.833	0.969	0.031
RNPS1	2.71	0.833	0.969	0.031
LSM6	2.704	0.833	0.969	0.031
KIAA1644	2.701	0.833	0.969	0.031
UBE2J1	2.692	0.833	0.969	0.031
BRCA2	2.688	0.833	0.969	0.031
ATAD3C	2.673	0.833	0.969	0.031
SREBF1	2.671	0.833	0.969	0.031
INHBE	2.67	0.833	0.969	0.031
CBX7	2.666	0.833	0.969	0.031
DHDDS	2.664	0.833	0.969	0.031
SNAPC3	2.657	0.833	0.969	0.031
KCNU1	2.653	0.833	0.969	0.031
CGB8	2.653	0.833	0.969	0.031
CDADC1	2.65	0.833	0.969	0.031
PPP1R9A	2.645	0.833	0.969	0.031
FOS	2.645	0.833	0.969	0.031
MPC1	2.644	0.833	0.969	0.031
TAF6L	2.636	0.833	0.969	0.031
CHAF1B	2.635	0.835	0.969	0.031
SLC13A2	2.63	0.835	0.969	0.031
KRT8	2.626	0.835	0.969	0.031
USP17L24	2.625	0.835	0.969	0.031
DNAJC14	2.618	0.835	0.969	0.031
SNRPA1	2.618	0.836	0.969	0.031
SUCLG1	2.617	0.836	0.969	0.031
TRIM45	2.617	0.836	0.969	0.031
LIMA1	2.615	0.836	0.969	0.031
RSL24D1	2.606	0.836	0.969	0.031
HYLS1	2.598	0.836	0.969	0.031
NDUFB4	2.595	0.836	0.969	0.031
TCTEX1D4	2.591	0.836	0.969	0.031
ZNF567	2.587	0.836	0.969	0.031
LRP2	2.584	0.836	0.969	0.031
BEX5	2.579	0.836	0.969	0.031
OBP2A	2.576	0.836	0.969	0.031
PDCD5	2.576	0.836	0.969	0.031
UQCR10	2.573	0.836	0.969	0.031
ARL13A	2.571	0.836	0.969	0.031
CD8A	2.568	0.836	0.969	0.031
PPP4R3A	2.56	0.836	0.969	0.031
BAGE2	2.556	0.836	0.969	0.031
PPP2R1A	2.552	0.836	0.969	0.031
MRPL43	2.54	0.838	0.969	0.031
ZNF581	2.54	0.838	0.969	0.031
FADD	2.54	0.838	0.969	0.031
MRPL20	2.539	0.838	0.969	0.031
PIGM	2.537	0.838	0.969	0.031
PODXL2	2.535	0.838	0.969	0.031
HOXA13	2.522	0.838	0.969	0.031
AP1S2	2.519	0.838	0.969	0.031
HIST1H3D	2.514	0.838	0.969	0.031
MFSD14B	2.506	0.838	0.969	0.031
TMEM132A	2.489	0.838	0.969	0.031
RPP25	2.488	0.838	0.969	0.031
IL34	2.487	0.838	0.969	0.031
CD300LG	2.484	0.838	0.969	0.031
COX5B	2.483	0.839	0.969	0.031
IGFBP6	2.481	0.839	0.969	0.031
SLC2A11	2.48	0.839	0.969	0.031
SPDL1	2.463	0.839	0.969	0.031
ARGLU1	2.455	0.839	0.969	0.031
PSMD2	2.452	0.839	0.969	0.031
LAGE3	2.451	0.839	0.969	0.031
ATP6V0A1	2.446	0.839	0.969	0.031
GABARAP	2.438	0.839	0.969	0.031
PIAS4	2.437	0.839	0.969	0.031
URM1	2.427	0.839	0.969	0.031
CD84	2.424	0.839	0.969	0.031
MRPL17	2.422	0.839	0.969	0.031
KLHL11	2.417	0.839	0.969	0.031
ERCC2	2.411	0.841	0.969	0.031
TUFM	2.407	0.842	0.969	0.031
NDUFA5	2.402	0.842	0.969	0.031
CGB7	2.402	0.842	0.969	0.031
HIST1H2AH	2.401	0.842	0.969	0.031
BEND3	2.398	0.842	0.969	0.031
RRP7A	2.39	0.842	0.969	0.031
SND1	2.385	0.842	0.969	0.031
OR8D4	2.384	0.842	0.969	0.031
RAD51D	2.378	0.844	0.969	0.031
DDX19A	2.376	0.844	0.969	0.031
PDHA1	2.37	0.844	0.969	0.031
[truncated: 17,364 more rows]

## Sheet: Day 12 BAGEL
Gene	BF	Recall	Precision	FDR
RPL31	18.591	0	1	0
NBPF15	18.088	0	1	0
COX4I1	17.963	0.001	1	0
PHB2	17.782	0.003	1	0
HMGCS1	17.705	0.003	1	0
SPDYE2B	17.554	0.003	1	0
RPL7A	17.319	0.003	1	0
FBL	17.177	0.003	1	0
RPS18	17.063	0.004	1	0
CBWD5	17.047	0.004	1	0
RPL13	17.019	0.006	1	0
CCT6A	16.967	0.007	1	0
PCNA	16.939	0.009	1	0
TPI1	16.939	0.009	1	0
YRDC	16.875	0.01	1	0
NAA38	16.754	0.012	1	0
RPS11	16.745	0.013	1	0
RPL6	16.729	0.015	1	0
POLR2I	16.646	0.016	1	0
RPL18	16.601	0.018	1	0
RUVBL1	16.595	0.018	1	0
ZNF626	16.552	0.018	1	0
RPL24	16.438	0.019	1	0
HSPE1	16.425	0.019	1	0
RPS24	16.314	0.019	1	0
RAD9A	16.251	0.019	1	0
ADRM1	16.243	0.019	1	0
TOP2A	16.21	0.021	1	0
AGAP4	16.185	0.021	1	0
EEF1A1	16.132	0.021	1	0
TAF10	16.082	0.021	1	0
TEX10	15.998	0.021	1	0
RRM2	15.915	0.021	1	0
RPIA	15.884	0.021	1	0
PSMA7	15.85	0.022	1	0
EEF1G	15.84	0.022	1	0
VARS	15.826	0.024	1	0
SNRPD2	15.796	0.025	1	0
ACAT2	15.79	0.025	1	0
RPS15	15.752	0.025	1	0
NLE1	15.75	0.027	1	0
IGBP1	15.748	0.028	1	0
ALDOA	15.744	0.028	1	0
GARS	15.702	0.028	1	0
BUB3	15.688	0.03	1	0
TIMM10	15.684	0.031	1	0
MRPS34	15.682	0.033	1	0
SMU1	15.612	0.034	1	0
GPI	15.609	0.034	1	0
RPS20	15.59	0.036	1	0
FAU	15.495	0.037	1	0
RPL36	15.472	0.039	1	0
COX17	15.45	0.039	1	0
RPL7	15.436	0.039	1	0
ZFP36L1	15.423	0.039	1	0
SPDYE6	15.384	0.039	1	0
TRAPPC4	15.275	0.039	1	0
MRPL57	15.271	0.039	1	0
SAMM50	15.233	0.04	1	0
GINS2	15.217	0.042	1	0
RPL18A	15.188	0.043	1	0
ORAOV1	15.188	0.045	1	0
CAPZB	15.178	0.045	1	0
HSPA5	15.158	0.045	1	0
DNA2	15.143	0.045	1	0
NAPA	15.142	0.046	1	0
NOP14	15.133	0.046	1	0
SREBF2	15.082	0.046	1	0
SRF	15.077	0.046	1	0
SNRPF	15.075	0.048	1	0
MRPL41	15.064	0.048	1	0
WASHC1	15.04	0.048	1	0
GATAD2A	15.031	0.048	1	0
SMC2	15.02	0.049	1	0
PSMB4	15.02	0.051	1	0
NUBP1	15.005	0.051	1	0
POLR2J	14.949	0.051	1	0
RPS14	14.936	0.051	1	0
ALG1	14.917	0.052	1	0
CYCS	14.897	0.054	1	0
RPS9	14.882	0.054	1	0
TIMM29	14.873	0.054	1	0
RPS8	14.861	0.055	1	0
HSD17B10	14.861	0.057	1	0
TXN	14.82	0.058	1	0
ANAPC11	14.777	0.058	1	0
DHFR	14.774	0.058	1	0
POLR3K	14.75	0.06	1	0
RPL11	14.745	0.061	1	0
PPP4C	14.718	0.063	1	0
NOB1	14.713	0.063	1	0
POLR1C	14.712	0.064	1	0
USP17L29	14.706	0.064	1	0
RPL10	14.7	0.064	1	0
PRELID3B	14.654	0.064	1	0
TAF1C	14.653	0.064	1	0
PSMA5	14.649	0.066	1	0
NDUFB11	14.626	0.066	1	0
NOL10	14.623	0.067	1	0
SS18L2	14.613	0.069	1	0
FCF1	14.61	0.069	1	0
PSMG3	14.601	0.07	1	0
MYBL2	14.599	0.07	1	0
STIL	14.599	0.07	1	0
DDX5	14.593	0.07	1	0
TBC1D3F	14.586	0.07	1	0
PTPN11	14.566	0.07	1	0
SNRNP25	14.549	0.072	1	0
TFAP2C	14.549	0.072	1	0
DDX47	14.542	0.073	1	0
RABGGTA	14.538	0.073	1	0
VPS25	14.516	0.075	1	0
DHODH	14.503	0.076	1	0
CNOT3	14.47	0.077	1	0
PFDN2	14.466	0.079	1	0
PSMB5	14.45	0.079	1	0
SLU7	14.424	0.08	1	0
ATP6V1A	14.421	0.082	1	0
DHX15	14.418	0.083	1	0
ECT2	14.392	0.083	1	0
SUPT4H1	14.375	0.083	1	0
SOD1	14.34	0.083	1	0
MRPS18A	14.333	0.083	1	0
RFC3	14.311	0.083	1	0
VCP	14.306	0.085	1	0
TWISTNB	14.295	0.085	1	0
HIST1H2BN	14.262	0.085	1	0
DNLZ	14.261	0.085	1	0
RPL19	14.261	0.086	1	0
RPLP0	14.182	0.088	1	0
SRP14	14.158	0.088	1	0
NUDC	14.144	0.089	1	0
PRMT5	14.129	0.091	1	0
HNRNPK	14.118	0.092	1	0
CEPT1	14.117	0.092	1	0
TRMT112	14.071	0.094	1	0
EBP	14.055	0.094	1	0
ACLY	14.051	0.094	1	0
MRPS12	14.037	0.094	1	0
WDR1	14.018	0.094	1	0
RPL3	14	0.095	1	0
RAC1	13.986	0.095	1	0
NIPBL	13.973	0.095	1	0
DOLK	13.962	0.097	1	0
RACK1	13.938	0.097	1	0
POLRMT	13.913	0.098	1	0
PREB	13.9	0.1	1	0
USP17L28	13.866	0.1	1	0
PSMA6	13.855	0.101	1	0
ZCRB1	13.839	0.101	1	0
RPL34	13.793	0.101	1	0
HSD17B12	13.786	0.101	1	0
RPP21	13.772	0.103	1	0
GOLGA6L10	13.767	0.103	1	0
RPS15A	13.747	0.104	1	0
MVK	13.737	0.106	1	0
NOM1	13.712	0.106	1	0
ORC6	13.708	0.107	1	0
GOLGA6L4	13.683	0.107	1	0
SETD1A	13.68	0.107	1	0
RPLP2	13.669	0.109	1	0
RPS6	13.63	0.11	1	0
FAM60A	13.626	0.11	1	0
SKP2	13.625	0.11	1	0
PRPF4B	13.617	0.11	1	0
KPNB1	13.594	0.112	1	0
MRPL28	13.586	0.113	1	0
CHURC1-FNTB	13.556	0.113	1	0
SDE2	13.552	0.113	1	0
NPLOC4	13.536	0.115	1	0
POLR2L	13.495	0.116	1	0
TICRR	13.489	0.118	1	0
TCP1	13.462	0.119	1	0
MRPS25	13.415	0.119	1	0
PDRG1	13.389	0.119	1	0
IMP3	13.38	0.121	1	0
RPL23	13.339	0.122	1	0
EIF2B5	13.332	0.124	1	0
SCAP	13.331	0.124	1	0
PET117	13.323	0.124	1	0
SCD	13.302	0.124	1	0
ANKLE2	13.295	0.124	1	0
C12orf49	13.282	0.124	1	0
EARS2	13.267	0.124	1	0
EXOC3	13.258	0.124	1	0
FAM96B	13.253	0.125	1	0
ALG2	13.252	0.127	1	0
TKT	13.235	0.127	1	0
WDR4	13.233	0.127	1	0
LRRC37A	13.229	0.127	1	0
YARS2	13.224	0.128	1	0
CLP1	13.213	0.13	1	0
RPS4X	13.203	0.131	1	0
IARS	13.152	0.133	1	0
HMGCR	13.147	0.133	1	0
UBA52	13.126	0.134	1	0
FERMT2	13.126	0.134	1	0
TBC1D3C	13.107	0.134	1	0
SURF6	13.097	0.134	1	0
NOP2	13.092	0.136	1	0
SNRPD3	13.083	0.137	1	0
KTI12	13.078	0.137	1	0
RAD51C	13.077	0.139	1	0
MOCS3	13.071	0.139	1	0
NEDD1	13.057	0.139	1	0
COG8	13.042	0.139	1	0
PPP1R8	13.034	0.139	1	0
GAPDH	13.016	0.14	1	0
SKP1	12.994	0.142	1	0
ASNA1	12.992	0.142	1	0
SRP54	12.992	0.142	1	0
TUFM	12.973	0.143	1	0
ATP2A2	12.946	0.145	1	0
SNW1	12.941	0.146	1	0
ZNHIT2	12.936	0.146	1	0
POLR3B	12.933	0.146	1	0
IARS2	12.928	0.146	1	0
UTP6	12.919	0.146	1	0
USP17L30	12.905	0.146	1	0
SAP18	12.901	0.148	1	0
EIF6	12.859	0.149	1	0
NUP205	12.844	0.149	1	0
RPL27	12.826	0.151	1	0
GAGE12I	12.822	0.151	1	0
ARMC7	12.802	0.151	1	0
MAT2A	12.799	0.151	1	0
PMPCA	12.772	0.152	1	0
WDR3	12.768	0.154	1	0
TUT1	12.763	0.155	1	0
XPO1	12.731	0.156	1	0
ZPR1	12.725	0.156	1	0
EIF4A1	12.717	0.156	1	0
ETF1	12.708	0.156	1	0
UXT	12.694	0.158	1	0
EIF4G1	12.689	0.158	1	0
DCTN5	12.689	0.159	1	0
POLR3H	12.677	0.161	1	0
COASY	12.674	0.161	1	0
PRMT1	12.641	0.162	1	0
DDX54	12.637	0.162	1	0
EIF3CL	12.612	0.162	1	0
ATL2	12.609	0.162	1	0
MAK16	12.592	0.164	1	0
THOC3	12.59	0.165	1	0
XRCC3	12.573	0.165	1	0
DNAJC9	12.569	0.167	1	0
SPTSSA	12.548	0.167	1	0
LUC7L3	12.537	0.168	1	0
SRSF1	12.501	0.17	1	0
PHB	12.487	0.171	1	0
N6AMT1	12.487	0.171	1	0
HIST2H3C	12.48	0.171	1	0
CRK	12.476	0.171	1	0
HSCB	12.461	0.171	1	0
TARDBP	12.461	0.171	1	0
ENO1	12.449	0.171	1	0
COA6	12.426	0.171	1	0
CEBPZ	12.421	0.173	1	0
RPS16	12.407	0.174	1	0
RPS5	12.402	0.176	1	0
MRPS18C	12.398	0.176	1	0
CRKL	12.396	0.176	1	0
NCAPG	12.395	0.176	1	0
GVQW2	12.37	0.176	1	0
EIF3D	12.354	0.177	1	0
NPIPA1	12.35	0.177	1	0
GMPS	12.317	0.179	1	0
ACTR2	12.314	0.18	1	0
NDOR1	12.312	0.18	1	0
RPAIN	12.241	0.18	1	0
POLA1	12.236	0.18	1	0
POLR3A	12.218	0.182	1	0
PPM1D	12.214	0.182	1	0
NR2C2AP	12.207	0.182	1	0
RFC5	12.205	0.183	1	0
HMGA1	12.164	0.183	1	0
WNK1	12.148	0.183	1	0
SF3A1	12.14	0.183	1	0
RBX1	12.133	0.185	1	0
PTPMT1	12.126	0.185	1	0
RPL10A	12.123	0.186	1	0
RPUSD4	12.095	0.186	1	0
CD3EAP	12.089	0.186	1	0
CCT7	12.082	0.188	1	0
CRCP	12.081	0.188	1	0
CCT4	12.071	0.189	1	0
TBC1D3D	12.068	0.189	1	0
DHX37	12.066	0.191	1	0
GFER	12.049	0.191	1	0
TOPBP1	12.03	0.191	1	0
PWP2	12.03	0.192	1	0
HK2	12.027	0.192	1	0
TEAD1	12	0.192	1	0
NSA2	11.998	0.194	1	0
INTS6	11.995	0.194	1	0
HSPD1	11.99	0.195	1	0
RPE	11.989	0.195	1	0
RPS19	11.986	0.197	1	0
POLR3C	11.982	0.198	1	0
HARS2	11.982	0.198	1	0
TWNK	11.963	0.198	1	0
RBM15	11.952	0.198	1	0
SF3B4	11.945	0.198	1	0
NUS1	11.935	0.2	1	0
SF3B1	11.929	0.201	1	0
DNAJC11	11.922	0.201	1	0
PRPF19	11.908	0.203	1	0
TINF2	11.894	0.203	1	0
WDR77	11.87	0.204	1	0
RPL35A	11.85	0.206	1	0
CHMP2A	11.839	0.207	1	0
ALG13	11.826	0.207	1	0
PSMD8	11.778	0.207	1	0
PSMB3	11.763	0.209	1	0
PELP1	11.762	0.209	1	0
WDR70	11.757	0.21	1	0
MED30	11.751	0.212	1	0
TERF2	11.748	0.212	1	0
RPL8	11.74	0.213	1	0
RBM19	11.728	0.213	1	0
SAE1	11.727	0.215	1	0
WDR74	11.724	0.216	1	0
STRAP	11.692	0.216	1	0
CCNA2	11.685	0.218	1	0
CDC16	11.64	0.219	1	0
PMVK	11.629	0.219	1	0
CCNH	11.623	0.221	1	0
CYC1	11.605	0.221	1	0
ATP6V1B2	11.577	0.221	1	0
ATP5C1	11.574	0.222	1	0
PRPF8	11.55	0.224	1	0
FTH1	11.547	0.224	1	0
NDC80	11.545	0.225	1	0
DGCR8	11.533	0.227	1	0
CTNNBL1	11.518	0.227	1	0
SDHA	11.5	0.227	1	0
SSU72	11.483	0.228	1	0
ISCA2	11.478	0.228	1	0
NOP56	11.474	0.23	1	0
IPO9	11.471	0.23	1	0
NPIPB6	11.452	0.23	1	0
USPL1	11.451	0.231	1	0
ANP32A	11.447	0.231	1	0
GTPBP4	11.44	0.232	1	0
CDC42	11.433	0.232	1	0
VPS28	11.423	0.234	1	0
LSG1	11.407	0.235	1	0
KIF11	11.4	0.237	1	0
BCS1L	11.393	0.237	1	0
RPS27	11.387	0.237	1	0
TRRAP	11.38	0.238	1	0
HIST2H3D	11.371	0.238	1	0
PITPNB	11.369	0.238	1	0
IMP4	11.351	0.24	1	0
HNRNPC	11.341	0.241	1	0
EIF5A	11.336	0.243	1	0
JUND	11.318	0.243	1	0
BMS1	11.312	0.243	1	0
EIF2B3	11.307	0.244	1	0
PPP1R11	11.302	0.244	1	0
ERCC2	11.294	0.246	1	0
ZWINT	11.283	0.246	1	0
KCMF1	11.259	0.246	1	0
MSX2	11.256	0.246	1	0
CIAO1	11.254	0.247	1	0
EIF2S2	11.253	0.249	1	0
CSTF3	11.243	0.249	1	0
DOHH	11.242	0.249	1	0
RPL35	11.235	0.25	1	0
GPN2	11.226	0.25	1	0
EXOSC9	11.223	0.25	1	0
RPS26	11.217	0.25	1	0
SEC22B	11.214	0.25	1	0
ELL	11.207	0.252	1	0
RPL37A	11.201	0.253	1	0
DAD1	11.196	0.255	1	0
PPP1R15B	11.175	0.255	1	0
NHP2	11.175	0.256	1	0
VPS52	11.171	0.256	1	0
OR4F29	11.17	0.256	1	0
NOP10	11.158	0.256	1	0
ERG28	11.155	0.256	1	0
PGK1	11.147	0.258	1	0
RPA3	11.136	0.258	1	0
MIS12	11.13	0.258	1	0
PHF5A	11.108	0.259	1	0
UBE2Q2L	11.105	0.259	1	0
HTATSF1	11.085	0.259	1	0
RPS27A	11.085	0.259	1	0
NDUFB2	11.079	0.259	1	0
NDUFC1	11.072	0.259	1	0
ZNHIT3	11.07	0.259	1	0
TRNT1	11.062	0.259	1	0
RPS17	11.061	0.259	1	0
TTC37	11.045	0.259	1	0
HIRA	11.035	0.259	1	0
NUP107	11.028	0.259	1	0
KATNB1	11.026	0.259	1	0
THOC5	11.025	0.261	1	0
PKMYT1	11.002	0.262	1	0
SDHD	10.978	0.262	1	0
MEPCE	10.971	0.264	1	0
YAP1	10.964	0.264	1	0
SF3B2	10.955	0.265	1	0
MRPL44	10.952	0.265	1	0
EGFR	10.944	0.265	1	0
DDX27	10.944	0.267	1	0
TBC1D3L	10.94	0.267	1	0
ATIC	10.939	0.267	1	0
GEMIN8	10.938	0.268	1	0
MIS18BP1	10.93	0.268	1	0
RBBP5	10.928	0.268	1	0
METTL17	10.917	0.268	1	0
RPL38	10.914	0.268	1	0
USP17L15	10.913	0.268	1	0
CDC37	10.882	0.27	1	0
PRIM2	10.875	0.27	1	0
ATP5D	10.874	0.271	1	0
RPL26	10.867	0.271	1	0
NIP7	10.857	0.273	1	0
NUP133	10.84	0.274	1	0
LIN52	10.83	0.274	1	0
WDR25	10.82	0.276	1	0
ZNHIT6	10.816	0.276	1	0
KDM1A	10.808	0.276	1	0
UBFD1	10.807	0.276	1	0
TP53RK	10.789	0.276	1	0
POLR2C	10.785	0.277	1	0
GRB2	10.761	0.277	1	0
SNRNP27	10.757	0.279	1	0
TLN1	10.756	0.279	1	0
HIST1H2AI	10.753	0.279	1	0
FNTB	10.749	0.28	1	0
INTS5	10.743	0.28	1	0
CENPM	10.74	0.28	1	0
MTBP	10.737	0.28	1	0
RAD51D	10.735	0.282	1	0
GNL3	10.735	0.283	1	0
INTS14	10.731	0.283	1	0
RBFA	10.722	0.283	1	0
RPS13	10.717	0.285	1	0
TTC1	10.68	0.286	1	0
LSM2	10.672	0.288	1	0
NDUFAF1	10.665	0.288	1	0
RPP30	10.66	0.288	1	0
RCC1L	10.654	0.288	1	0
DHX8	10.649	0.289	1	0
MARS2	10.648	0.291	1	0
ACTR1A	10.645	0.291	1	0
DDX10	10.643	0.292	1	0
ARPC4	10.642	0.292	1	0
NDUFAB1	10.612	0.292	1	0
HAUS5	10.604	0.294	1	0
RIC8A	10.579	0.294	1	0
C1QBP	10.578	0.294	1	0
CDC45	10.578	0.294	1	0
ELOB	10.578	0.294	1	0
TPX2	10.573	0.295	1	0
CENPK	10.566	0.295	1	0
MKS1	10.541	0.295	1	0
RRN3	10.537	0.295	1	0
TUBA1B	10.522	0.295	1	0
PSMC6	10.513	0.297	1	0
RPL17-C18orf32	10.512	0.297	1	0
FDFT1	10.478	0.297	1	0
THAP1	10.477	0.297	1	0
ZBTB8OS	10.462	0.298	1	0
DUT	10.456	0.298	1	0
PDCL	10.443	0.298	1	0
POLR1B	10.441	0.3	1	0
EXOSC8	10.437	0.301	1	0
CAD	10.437	0.301	1	0
EXOSC4	10.434	0.303	1	0
PAK2	10.429	0.303	1	0
SACM1L	10.406	0.304	1	0
DNAJC8	10.401	0.304	1	0
NUP155	10.396	0.306	1	0
PIK3R4	10.394	0.306	1	0
NDUFA2	10.391	0.306	1	0
PRPF38A	10.377	0.307	1	0
PGAM1	10.375	0.308	1	0
VPS51	10.359	0.308	1	0
LSS	10.341	0.308	1	0
DDX21	10.338	0.31	1	0
CMIP	10.299	0.31	1	0
CDC7	10.295	0.31	1	0
RPN1	10.279	0.31	1	0
EMG1	10.274	0.31	1	0
ATP5I	10.266	0.31	1	0
SNRNP40	10.237	0.31	1	0
PHAX	10.219	0.31	1	0
POLR2F	10.214	0.31	1	0
CTU1	10.213	0.31	1	0
STN1	10.205	0.31	1	0
RAE1	10.192	0.311	1	0
PAGR1	10.192	0.311	1	0
THAP11	10.184	0.311	1	0
LRRC37A2	10.183	0.311	1	0
TIMELESS	10.179	0.311	1	0
ZNF830	10.173	0.311	1	0
HARS	10.169	0.313	1	0
RARS	10.167	0.313	1	0
GOLGA6A	10.123	0.313	1	0
C14orf80	10.12	0.313	1	0
FDX1L	10.114	0.313	1	0
SNRPD1	10.106	0.314	1	0
CGB2	10.102	0.314	1	0
PMF1	10.088	0.314	1	0
NFS1	10.073	0.314	1	0
STK11	10.066	0.314	1	0
USP1	10.052	0.314	1	0
NUTF2	10.04	0.316	1	0
POLR1A	10.015	0.317	1	0
NDUFB6	10.014	0.317	1	0
NOP53	9.982	0.317	1	0
IPO13	9.981	0.319	1	0
CHRAC1	9.971	0.319	1	0
RPAP3	9.957	0.319	1	0
LSM4	9.953	0.319	1	0
EDC4	9.951	0.319	1	0
NOP16	9.946	0.32	1	0
RTEL1	9.945	0.32	1	0
TARS2	9.941	0.32	1	0
EWSR1	9.925	0.32	1	0
FOXRED1	9.922	0.32	1	0
RRAS2	9.919	0.32	1	0
UTP4	9.914	0.32	1	0
RPL23A	9.91	0.32	1	0
INTS4	9.902	0.32	1	0
CCDC84	9.896	0.322	1	0
NELFCD	9.896	0.322	1	0
PDCD2	9.894	0.322	1	0
RPL22	9.889	0.322	1	0
DCAF1	9.888	0.322	1	0
NDUFB7	9.878	0.322	1	0
RPS19BP1	9.87	0.322	1	0
GEMIN7	9.868	0.322	1	0
NCAPG2	9.862	0.322	1	0
SLC25A1	9.86	0.322	1	0
VHL	9.857	0.322	1	0
CARS	9.855	0.322	1	0
DHPS	9.851	0.323	1	0
ELP5	9.829	0.323	1	0
WDR18	9.825	0.323	1	0
CEP85	9.807	0.323	1	0
NEDD8	9.802	0.325	1	0
FAM231A	9.787	0.325	1	0
INTS11	9.782	0.325	1	0
NCKAP1	9.78	0.325	1	0
RRS1	9.774	0.326	1	0
NDUFB4	9.771	0.326	1	0
UQCRC1	9.761	0.328	1	0
NDUFA6	9.744	0.328	1	0
ABHD17A	9.74	0.328	1	0
SMN1	9.727	0.328	1	0
USP17L25	9.727	0.328	1	0
EMC3	9.723	0.328	1	0
PMF1-BGLAP	9.718	0.328	1	0
ACTB	9.703	0.329	1	0
SPATA5L1	9.68	0.331	1	0
CCT2	9.671	0.332	1	0
NADK	9.667	0.332	1	0
TRAF2	9.643	0.332	1	0
UTP15	9.64	0.334	1	0
SPC24	9.633	0.335	1	0
PRIM1	9.631	0.337	1	0
ISY1-RAB43	9.619	0.337	1	0
EXOSC10	9.605	0.337	1	0
DHX9	9.603	0.338	1	0
CDK6	9.599	0.338	1	0
IMPDH2	9.598	0.338	1	0
RBBP6	9.592	0.34	1	0
RPA2	9.592	0.341	1	0
TMEM131	9.59	0.341	1	0
ECD	9.59	0.343	1	0
PCBP1	9.588	0.343	1	0
MED8	9.588	0.343	1	0
CGB1	9.584	0.343	1	0
HAUS8	9.578	0.343	1	0
UTP3	9.574	0.343	1	0
HMBS	9.572	0.343	1	0
C1orf109	9.572	0.344	1	0
MRPL38	9.567	0.346	1	0
EXOSC6	9.559	0.347	1	0
TBCC	9.539	0.347	1	0
RPS2	9.535	0.349	1	0
TBC1D3H	9.527	0.349	1	0
FAM98B	9.506	0.349	1	0
CDIPT	9.503	0.349	1	0
POP7	9.495	0.349	1	0
ANKRD17	9.48	0.349	1	0
PGS1	9.475	0.349	1	0
AK6	9.474	0.349	1	0
TOMM70	9.454	0.349	1	0
EBNA1BP2	9.452	0.349	1	0
CDT1	9.451	0.35	1	0
MTERF4	9.445	0.35	1	0
POLR2D	9.435	0.352	1	0
PGGT1B	9.434	0.353	1	0
ERCC3	9.432	0.355	1	0
MCAT	9.428	0.355	1	0
FOXD4L4	9.427	0.355	0.996	0.004
WDR33	9.424	0.356	0.996	0.004
GOLGA6C	9.42	0.356	0.996	0.004
TANGO6	9.419	0.358	0.996	0.004
TBC1D3K	9.418	0.358	0.996	0.004
WDR46	9.407	0.358	0.996	0.004
RUVBL2	9.402	0.359	0.996	0.004
PTCD1	9.391	0.359	0.996	0.004
PFDN6	9.39	0.359	0.996	0.004
WDHD1	9.384	0.359	0.996	0.004
NPIPB3	9.381	0.359	0.996	0.004
RRM1	9.378	0.361	0.996	0.004
VARS2	9.377	0.362	0.996	0.004
SNRPG	9.365	0.362	0.996	0.004
COG4	9.364	0.362	0.996	0.004
TAF8	9.361	0.362	0.996	0.004
MRPS14	9.358	0.364	0.996	0.004
DPH3	9.356	0.364	0.996	0.004
FXN	9.355	0.364	0.996	0.004
POLD3	9.342	0.364	0.996	0.004
ZC3H13	9.324	0.364	0.996	0.004
RPL17	9.319	0.364	0.996	0.004
NBPF9	9.311	0.364	0.996	0.004
EIF4A3	9.304	0.365	0.996	0.004
EIF3A	9.304	0.367	0.996	0.004
DNM1L	9.298	0.367	0.996	0.004
EIF2S3	9.295	0.368	0.996	0.004
MDH2	9.291	0.368	0.996	0.004
MRPL20	9.287	0.368	0.996	0.004
METTL3	9.286	0.368	0.996	0.004
FAM122A	9.278	0.368	0.996	0.004
RHBDF1	9.265	0.368	0.996	0.004
WDR82	9.262	0.368	0.996	0.004
RPL28	9.26	0.368	0.996	0.004
TIMM23	9.253	0.37	0.996	0.004
C21orf59	9.248	0.371	0.996	0.004
DYNC1H1	9.247	0.371	0.996	0.004
GFM1	9.246	0.373	0.996	0.004
POLD2	9.245	0.373	0.996	0.004
COPZ1	9.243	0.374	0.996	0.004
CPSF4	9.241	0.376	0.996	0.004
COPS6	9.239	0.377	0.996	0.004
KIF4A	9.228	0.377	0.996	0.004
DCTN1	9.227	0.377	0.996	0.004
GPN1	9.227	0.377	0.996	0.004
TRA2B	9.201	0.377	0.996	0.004
NDUFB10	9.197	0.377	0.996	0.004
DYNLRB1	9.191	0.377	0.996	0.004
RAPGEF1	9.186	0.377	0.996	0.004
SF3A3	9.185	0.379	0.996	0.004
RPL14	9.185	0.38	0.996	0.004
COPG1	9.183	0.38	0.996	0.004
HAUS4	9.174	0.38	0.996	0.004
RPS25	9.163	0.38	0.996	0.004
SPC25	9.156	0.382	0.996	0.004
PPP1CB	9.152	0.382	0.996	0.004
GOSR2	9.149	0.382	0.996	0.004
GOLGA6L1	9.144	0.382	0.996	0.004
ARFRP1	9.139	0.382	0.996	0.004
RPL37	9.112	0.382	0.996	0.004
CMPK1	9.09	0.383	0.996	0.004
SCO2	9.081	0.383	0.996	0.004
DDX56	9.08	0.385	0.996	0.004
USP37	9.07	0.385	0.996	0.004
MAP3K1	9.062	0.385	0.996	0.004
G6PD	9.044	0.385	0.996	0.004
MRPL48	9.037	0.385	0.996	0.004
NOL9	9.033	0.386	0.996	0.004
OGT	9.032	0.387	0.996	0.004
RBM25	9.031	0.387	0.996	0.004
NDUFV1	9.027	0.387	0.996	0.004
PES1	9.02	0.387	0.996	0.004
PSMD3	9.011	0.389	0.996	0.004
RASA4	8.999	0.389	0.996	0.004
CKS1B	8.994	0.389	0.996	0.004
GTF3C3	8.994	0.389	0.996	0.004
COQ3	8.986	0.389	0.996	0.004
GTF2A2	8.985	0.389	0.996	0.004
CTNNB1	8.981	0.389	0.996	0.004
DNMT1	8.978	0.39	0.996	0.004
HDAC3	8.976	0.392	0.996	0.004
UPF1	8.971	0.393	0.996	0.004
POLR3E	8.965	0.393	0.996	0.004
SRRM1	8.946	0.395	0.996	0.004
PLGLB2	8.943	0.395	0.996	0.004
CBWD1	8.928	0.395	0.996	0.004
MYL6	8.928	0.395	0.996	0.004
ZC3H14	8.924	0.395	0.996	0.004
TBC1D3G	8.923	0.395	0.996	0.004
RANBP2	8.915	0.395	0.996	0.004
SPDYE2	8.915	0.395	0.996	0.004
KIAA0100	8.913	0.395	0.996	0.004
HNRNPU	8.911	0.396	0.996	0.004
DBR1	8.892	0.398	0.996	0.004
PPAN	8.881	0.399	0.996	0.004
PRPF31	8.878	0.401	0.996	0.004
LAMTOR2	8.876	0.401	0.996	0.004
HDAC2	8.875	0.401	0.996	0.004
SON	8.872	0.401	0.996	0.004
ILF2	8.87	0.401	0.996	0.004
COQ2	8.859	0.401	0.996	0.004
MRPS2	8.858	0.401	0.996	0.004
UBE2I	8.842	0.401	0.996	0.004
PWP1	8.841	0.401	0.996	0.004
POLE	8.839	0.401	0.996	0.004
RTCB	8.839	0.402	0.996	0.004
ATP5J2	8.825	0.402	0.996	0.004
HIST1H4B	8.819	0.402	0.996	0.004
NUP98	8.817	0.402	0.996	0.004
BOP1	8.806	0.402	0.996	0.004
SYS1	8.806	0.404	0.996	0.004
SEC61A1	8.803	0.404	0.996	0.004
USP8	8.788	0.404	0.996	0.004
PABPC1	8.776	0.405	0.996	0.004
APPL2	8.758	0.405	0.996	0.004
RASA4B	8.753	0.405	0.996	0.004
PKM	8.752	0.405	0.996	0.004
BTF3	8.749	0.405	0.996	0.004
CLNS1A	8.737	0.407	0.996	0.004
ANAPC1	8.727	0.407	0.996	0.004
RPL27A	8.725	0.408	0.996	0.004
NACA	8.724	0.408	0.996	0.004
POLA2	8.719	0.41	0.996	0.004
USP39	8.718	0.411	0.996	0.004
SOD2	8.717	0.411	0.996	0.004
QARS	8.717	0.413	0.996	0.004
GOLGA8J	8.716	0.413	0.996	0.004
RPS3	8.715	0.414	0.996	0.004
SMIM4	8.714	0.414	0.996	0.004
SSRP1	8.714	0.414	0.996	0.004
ABCB7	8.69	0.414	0.996	0.004
ZCCHC9	8.685	0.414	0.996	0.004
RPL4	8.685	0.416	0.996	0.004
MFAP1	8.684	0.416	0.996	0.004
BRAP	8.678	0.416	0.996	0.004
DUX4	8.671	0.416	0.993	0.007
DIS3	8.668	0.417	0.993	0.007
ALG11	8.663	0.417	0.993	0.007
PAXBP1	8.662	0.417	0.993	0.007
WEE1	8.66	0.419	0.993	0.007
ANKRD49	8.657	0.419	0.993	0.007
COA7	8.655	0.419	0.993	0.007
SUPT6H	8.646	0.42	0.993	0.007
AARS2	8.645	0.42	0.993	0.007
MDN1	8.644	0.422	0.993	0.007
VIRMA	8.639	0.422	0.993	0.007
HIST2H2AA4	8.639	0.422	0.993	0.007
UBL5	8.626	0.423	0.993	0.007
GFPT1	8.622	0.423	0.993	0.007
C10orf76	8.621	0.423	0.993	0.007
HIST1H2BL	8.62	0.423	0.993	0.007
C7orf26	8.619	0.423	0.993	0.007
CHMP3	8.618	0.423	0.993	0.007
SRSF3	8.616	0.425	0.993	0.007
ATP5A1	8.611	0.426	0.993	0.007
YARS	8.606	0.428	0.993	0.007
ATP5G1	8.598	0.428	0.993	0.007
RPL9	8.597	0.428	0.993	0.007
MRPL32	8.588	0.428	0.993	0.007
GPR89A	8.584	0.428	0.993	0.007
CCDC174	8.58	0.428	0.993	0.007
NDUFS5	8.579	0.428	0.993	0.007
USP7	8.573	0.428	0.993	0.007
CABP1	8.572	0.428	0.993	0.007
LEO1	8.569	0.428	0.993	0.007
MSTO1	8.564	0.429	0.993	0.007
GRPEL1	8.564	0.431	0.993	0.007
SLX4	8.564	0.431	0.993	0.007
HEATR1	8.556	0.432	0.993	0.007
PGD	8.548	0.432	0.993	0.007
C19orf53	8.548	0.432	0.993	0.007
SEPT7	8.547	0.432	0.993	0.007
CHEK1	8.546	0.434	0.993	0.007
KDM2A	8.545	0.434	0.993	0.007
OR4F16	8.531	0.434	0.993	0.007
POLG2	8.529	0.434	0.993	0.007
NHLRC2	8.51	0.434	0.993	0.007
E2F4	8.51	0.434	0.993	0.007
SARS2	8.502	0.435	0.993	0.007
INTS7	8.501	0.435	0.993	0.007
GMNN	8.499	0.435	0.993	0.007
RPL36AL	8.47	0.435	0.993	0.007
SF3B5	8.463	0.437	0.993	0.007
HAUS7	8.456	0.437	0.993	0.007
TNPO1	8.453	0.437	0.993	0.007
SEC13	8.45	0.438	0.993	0.007
TBC1D3	8.434	0.438	0.993	0.007
DIEXF	8.43	0.44	0.993	0.007
GABPB1	8.428	0.44	0.993	0.007
MED11	8.416	0.441	0.993	0.007
PSMD6	8.415	0.441	0.993	0.007
MOB4	8.409	0.441	0.993	0.007
SFPQ	8.386	0.441	0.993	0.007
MCM5	8.383	0.443	0.993	0.007
ALYREF	8.369	0.443	0.993	0.007
MRPL34	8.358	0.443	0.993	0.007
ATP6AP1	8.351	0.443	0.993	0.007
GCN1	8.35	0.443	0.993	0.007
CTU2	8.348	0.443	0.993	0.007
RPRD1B	8.336	0.443	0.993	0.007
NOLC1	8.331	0.443	0.993	0.007
MRPS16	8.328	0.443	0.993	0.007
BUD31	8.321	0.444	0.993	0.007
RBM10	8.316	0.444	0.993	0.007
EXOSC7	8.313	0.446	0.993	0.007
PPP6R3	8.309	0.446	0.993	0.007
MUC20	8.301	0.446	0.993	0.007
ADCY4	8.297	0.446	0.993	0.007
MRPL17	8.277	0.446	0.993	0.007
MRPL14	8.27	0.446	0.993	0.007
DTL	8.27	0.447	0.993	0.007
EXOC1	8.262	0.447	0.993	0.007
PTCD3	8.261	0.447	0.993	0.007
SPIN3	8.257	0.447	0.993	0.007
GPS2	8.243	0.447	0.993	0.007
ABCF1	8.237	0.449	0.993	0.007
SEC61G	8.235	0.449	0.993	0.007
MRPL3	8.234	0.449	0.993	0.007
NAPG	8.231	0.449	0.993	0.007
RPSA	8.227	0.449	0.993	0.007
ALKBH5	8.226	0.449	0.993	0.007
CHTF18	8.224	0.449	0.993	0.007
UTP20	8.215	0.45	0.993	0.007
MRPL9	8.215	0.45	0.993	0.007
PAFAH1B1	8.209	0.452	0.993	0.007
LSM10	8.207	0.452	0.993	0.007
CDCA8	8.194	0.452	0.993	0.007
HIST2H3A	8.179	0.452	0.993	0.007
TOMM40	8.169	0.453	0.993	0.007
SDHB	8.166	0.453	0.993	0.007
ZNF568	8.16	0.453	0.993	0.007
TADA1	8.158	0.453	0.993	0.007
PNKP	8.154	0.455	0.993	0.007
UBAP1	8.152	0.455	0.993	0.007
TM7SF2	8.142	0.455	0.993	0.007
GGA3	8.137	0.455	0.993	0.007
RNF103-CHMP3	8.126	0.455	0.993	0.007
U2AF1	8.121	0.456	0.994	0.006
NXF1	8.121	0.458	0.994	0.006
AIFM1	8.119	0.458	0.994	0.006
LARS2	8.112	0.458	0.994	0.006
PDE4DIP	8.107	0.458	0.994	0.006
MAD2L2	8.105	0.458	0.994	0.006
AURKAIP1	8.101	0.458	0.994	0.006
MTPAP	8.09	0.458	0.994	0.006
KXD1	8.085	0.458	0.994	0.006
FAM98A	8.08	0.458	0.994	0.006
HSD17B7	8.08	0.458	0.994	0.006
DDX46	8.067	0.458	0.994	0.006
ATP5J2-PTCD1	8.065	0.459	0.994	0.006
GINS4	8.057	0.461	0.994	0.006
EFNA3	8.055	0.461	0.994	0.006
IDI1	8.045	0.461	0.994	0.006
EZH2	8.04	0.461	0.994	0.006
NSL1	8.039	0.461	0.994	0.006
EIF1AX	8.035	0.461	0.994	0.006
TTF1	8.026	0.461	0.994	0.006
MRPL23	8.022	0.461	0.994	0.006
DARS	8.003	0.461	0.994	0.006
GART	7.989	0.462	0.994	0.006
STARD7	7.968	0.462	0.994	0.006
PDCD11	7.963	0.462	0.994	0.006
SETDB1	7.961	0.462	0.994	0.006
MBTPS1	7.956	0.462	0.994	0.006
F8A1	7.955	0.462	0.994	0.006
NDUFA11	7.947	0.462	0.994	0.006
URI1	7.94	0.462	0.994	0.006
ATP6V0D1	7.936	0.462	0.994	0.006
RPS23	7.935	0.463	0.994	0.006
VPS13D	7.928	0.463	0.994	0.006
MED14	7.926	0.463	0.994	0.006
TPT1	7.923	0.465	0.994	0.006
LAS1L	7.923	0.466	0.994	0.006
ISCA1	7.92	0.466	0.994	0.006
ANAPC2	7.909	0.468	0.994	0.006
HINFP	7.905	0.469	0.994	0.006
MTFMT	7.903	0.469	0.994	0.006
CSE1L	7.901	0.471	0.994	0.006
PRPF6	7.9	0.471	0.994	0.006
FLT3LG	7.888	0.471	0.994	0.006
NOL8	7.885	0.471	0.994	0.006
CABIN1	7.88	0.471	0.994	0.006
MCL1	7.871	0.471	0.994	0.006
NPIPA2	7.868	0.471	0.994	0.006
TAMM41	7.866	0.471	0.994	0.006
LTV1	7.862	0.471	0.994	0.006
DDX49	7.861	0.472	0.994	0.006
DDX1	7.86	0.472	0.994	0.006
SUPT5H	7.858	0.474	0.994	0.006
DCTN2	7.855	0.474	0.994	0.006
PPIAL4E	7.851	0.474	0.994	0.006
FARS2	7.851	0.475	0.994	0.006
H3F3A	7.846	0.475	0.994	0.006
PRKDC	7.842	0.475	0.994	0.006
FAM89B	7.839	0.475	0.994	0.006
FEN1	7.821	0.475	0.994	0.006
FASN	7.814	0.475	0.994	0.006
RHEB	7.805	0.477	0.994	0.006
DDX23	7.793	0.477	0.994	0.006
RPL13A	7.786	0.477	0.994	0.006
ZNRD1	7.778	0.477	0.994	0.006
SRSF2	7.774	0.478	0.994	0.006
PTMA	7.773	0.478	0.994	0.006
ACACA	7.76	0.478	0.994	0.006
KARS	7.754	0.48	0.994	0.006
RPS12	7.742	0.481	0.994	0.006
MST1L	7.737	0.481	0.994	0.006
ARF1	7.734	0.481	0.994	0.006
TXNRD1	7.73	0.481	0.994	0.006
HSPA9	7.727	0.483	0.994	0.006
MEAF6	7.723	0.483	0.994	0.006
HNRNPH1	7.719	0.483	0.994	0.006
COL4A3BP	7.712	0.483	0.994	0.006
PDE4A	7.708	0.483	0.994	0.006
SKIV2L2	7.703	0.483	0.994	0.006
EIF3B	7.692	0.484	0.994	0.006
AGK	7.687	0.484	0.994	0.006
CYP51A1	7.686	0.484	0.994	0.006
MCM6	7.683	0.484	0.994	0.006
NME3	7.678	0.484	0.994	0.006
MBD6	7.677	0.484	0.994	0.006
USP17L20	7.673	0.484	0.994	0.006
PSMB7	7.644	0.486	0.994	0.006
PARVA	7.634	0.486	0.994	0.006
RFC4	7.622	0.487	0.994	0.006
MRPS6	7.622	0.487	0.994	0.006
RANGAP1	7.621	0.489	0.994	0.006
FAM25C	7.621	0.489	0.994	0.006
MRPL15	7.62	0.489	0.994	0.006
CHMP6	7.616	0.49	0.994	0.006
ZNF407	7.609	0.49	0.994	0.006
NPIPA8	7.609	0.49	0.994	0.006
GLRX5	7.602	0.49	0.994	0.006
FAF1	7.593	0.49	0.994	0.006
RPF2	7.582	0.492	0.994	0.006
PARP1	7.581	0.492	0.994	0.006
PPP2R1A	7.572	0.492	0.994	0.006
DROSHA	7.567	0.492	0.994	0.006
SUMO2	7.56	0.492	0.994	0.006
PRMT7	7.556	0.492	0.994	0.006
USP17L19	7.553	0.492	0.994	0.006
MED6	7.548	0.492	0.994	0.006
DCAF13	7.524	0.492	0.994	0.006
CHD4	7.519	0.492	0.994	0.006
POLR1E	7.508	0.492	0.994	0.006
PLRG1	7.503	0.493	0.994	0.006
POLE2	7.494	0.493	0.994	0.006
EEF1B2	7.479	0.493	0.994	0.006
TMX2	7.471	0.493	0.994	0.006
TMEM191C	7.47	0.493	0.994	0.006
BUB1B	7.456	0.495	0.994	0.006
ITGB1	7.452	0.495	0.994	0.006
MECR	7.436	0.495	0.994	0.006
RAB37	7.434	0.495	0.994	0.006
CRNKL1	7.426	0.496	0.994	0.006
SDHAF2	7.42	0.496	0.994	0.006
POP5	7.416	0.498	0.994	0.006
NUDT21	7.412	0.499	0.994	0.006
PDCD7	7.408	0.499	0.994	0.006
OXA1L	7.404	0.499	0.994	0.006
NBPF10	7.403	0.499	0.994	0.006
TBC1D26	7.4	0.499	0.994	0.006
CCND1	7.398	0.499	0.994	0.006
RIOK1	7.396	0.499	0.994	0.006
RBBP4	7.39	0.499	0.994	0.006
ICMT	7.388	0.499	0.994	0.006
SPDYE3	7.383	0.499	0.994	0.006
NAA25	7.382	0.499	0.994	0.006
OR4M2	7.376	0.499	0.994	0.006
PSMB2	7.372	0.501	0.994	0.006
ANKRD13B	7.371	0.501	0.994	0.006
PMPCB	7.369	0.502	0.994	0.006
SNRNP200	7.368	0.504	0.994	0.006
FIP1L1	7.363	0.504	0.994	0.006
CCDC115	7.36	0.504	0.994	0.006
GZMA	7.332	0.504	0.994	0.006
RFWD2	7.33	0.504	0.994	0.006
BANP	7.322	0.504	0.994	0.006
GTF3C1	7.315	0.505	0.994	0.006
TUBGCP3	7.314	0.507	0.994	0.006
PSMD14	7.301	0.508	0.994	0.006
COX11	7.296	0.51	0.994	0.006
PPIL2	7.293	0.511	0.994	0.006
FAM157A	7.291	0.511	0.994	0.006
PSMA4	7.282	0.513	0.994	0.006
SQLE	7.27	0.513	0.994	0.006
CENPW	7.27	0.513	0.994	0.006
MRPL18	7.268	0.514	0.994	0.006
GNPNAT1	7.266	0.514	0.994	0.006
ARCN1	7.265	0.516	0.994	0.006
GADD45GIP1	7.264	0.516	0.994	0.006
TTC14	7.258	0.516	0.994	0.006
PRAMEF15	7.257	0.516	0.994	0.006
MRPL37	7.256	0.516	0.994	0.006
EIF5	7.251	0.516	0.994	0.006
NMD3	7.244	0.517	0.994	0.006
DCTN6	7.237	0.517	0.994	0.006
UBA1	7.23	0.519	0.994	0.006
POLR1D	7.229	0.519	0.994	0.006
BRIX1	7.227	0.519	0.994	0.006
RRP15	7.221	0.519	0.994	0.006
MCM2	7.208	0.519	0.994	0.006
FLCN	7.207	0.519	0.994	0.006
DIMT1	7.205	0.52	0.994	0.006
MAMDC4	7.205	0.52	0.994	0.006
MRPS17	7.201	0.52	0.994	0.006
ATXN7	7.19	0.52	0.994	0.006
PPP1R14B	7.19	0.52	0.994	0.006
POLR2K	7.186	0.52	0.994	0.006
LSM7	7.182	0.522	0.994	0.006
CEP295	7.178	0.522	0.994	0.006
BLOC1S1	7.177	0.522	0.994	0.006
ATP6V1G1	7.175	0.522	0.994	0.006
PDSS2	7.173	0.522	0.994	0.006
SEC62	7.172	0.522	0.994	0.006
CENPL	7.17	0.522	0.994	0.006
ITGA2	7.169	0.522	0.994	0.006
TPR	7.164	0.522	0.994	0.006
ADSL	7.153	0.523	0.994	0.006
EMC1	7.152	0.523	0.994	0.006
TEAD4	7.15	0.523	0.994	0.006
XRCC6	7.148	0.525	0.994	0.006
SEC23IP	7.14	0.525	0.994	0.006
POP1	7.138	0.526	0.994	0.006
SMC3	7.137	0.526	0.994	0.006
ORC3	7.13	0.526	0.994	0.006
NOC4L	7.129	0.528	0.994	0.006
RRAGA	7.128	0.528	0.994	0.006
IPO5	7.127	0.528	0.994	0.006
OBP2A	7.12	0.528	0.994	0.006
YME1L1	7.114	0.528	0.994	0.006
C2orf27B	7.111	0.528	0.994	0.006
NSMCE3	7.108	0.528	0.994	0.006
ARHGEF38	7.106	0.528	0.994	0.006
OR7E24	7.102	0.528	0.994	0.006
CNOT2	7.091	0.528	0.994	0.006
EIF3C	7.091	0.529	0.994	0.006
RTFDC1	7.088	0.529	0.994	0.006
NSMCE2	7.079	0.529	0.994	0.006
ZNF131	7.077	0.531	0.994	0.006
MED4	7.071	0.531	0.994	0.006
TAF2	7.063	0.531	0.994	0.006
NAA20	7.058	0.531	0.994	0.006
NDUFA1	7.057	0.531	0.994	0.006
SHOC2	7.047	0.531	0.994	0.006
FDXR	7.032	0.531	0.994	0.006
MPHOSPH10	7.021	0.532	0.994	0.006
TBC1D3I	6.995	0.532	0.994	0.006
EEF2	6.995	0.534	0.994	0.006
GPKOW	6.994	0.534	0.994	0.006
TRIM49	6.981	0.534	0.992	0.008
VMP1	6.974	0.534	0.992	0.008
GOLGA8N	6.973	0.534	0.992	0.008
INTS13	6.96	0.534	0.992	0.008
TSFM	6.958	0.534	0.992	0.008
TTC27	6.957	0.535	0.992	0.008
NDUFAF7	6.956	0.535	0.992	0.008
CCAR1	6.951	0.535	0.992	0.008
NUP88	6.948	0.537	0.992	0.008
CAPRIN1	6.947	0.537	0.992	0.008
BPTF	6.939	0.537	0.992	0.008
TBC1D3B	6.938	0.537	0.992	0.008
PLK1	6.931	0.538	0.992	0.008
TAF1B	6.926	0.539	0.992	0.008
PLK4	6.922	0.539	0.992	0.008
TMEM258	6.922	0.541	0.992	0.008
CABP7	6.91	0.541	0.992	0.008
UBAP2	6.897	0.541	0.992	0.008
AKIRIN2	6.886	0.541	0.992	0.008
SBDS	6.877	0.541	0.992	0.008
DNAJC13	6.876	0.541	0.992	0.008
UGP2	6.873	0.541	0.992	0.008
MRPL4	6.873	0.542	0.992	0.008
LSM8	6.872	0.542	0.992	0.008
EIF1AD	6.87	0.542	0.992	0.008
C1orf137	6.848	0.542	0.992	0.008
AIMP2	6.842	0.542	0.992	0.008
RFC2	6.834	0.544	0.992	0.008
CHORDC1	6.832	0.544	0.992	0.008
RAD9B	6.828	0.544	0.992	0.008
RRP12	6.818	0.545	0.992	0.008
GTF3A	6.813	0.547	0.992	0.008
SRRM2	6.804	0.547	0.992	0.008
DTYMK	6.78	0.548	0.992	0.008
INTS1	6.779	0.55	0.992	0.008
STRIP1	6.778	0.55	0.992	0.008
EIF3I	6.777	0.551	0.992	0.008
CDK5R1	6.775	0.551	0.992	0.008
GOLGA6D	6.768	0.551	0.992	0.008
IK	6.765	0.551	0.992	0.008
GMPPB	6.763	0.553	0.992	0.008
TRIM49C	6.753	0.553	0.992	0.008
YY1	6.748	0.553	0.992	0.008
CLDN10	6.733	0.553	0.992	0.008
SF3B3	6.731	0.554	0.992	0.008
VPS33A	6.73	0.554	0.992	0.008
DAXX	6.728	0.554	0.992	0.008
ALG1L2	6.722	0.554	0.992	0.008
MRPL36	6.72	0.554	0.992	0.008
MARS	6.714	0.556	0.992	0.008
TP53TG3C	6.714	0.556	0.992	0.008
CASC1	6.711	0.556	0.992	0.008
COA5	6.707	0.557	0.992	0.008
CAP1	6.705	0.557	0.992	0.008
WDR83	6.702	0.557	0.992	0.008
LRRC37A3	6.696	0.557	0.992	0.008
MRPL49	6.694	0.557	0.992	0.008
TRA2A	6.683	0.557	0.992	0.008
OR4F21	6.68	0.557	0.992	0.008
GOLGA6B	6.679	0.557	0.992	0.008
CSNK1D	6.679	0.557	0.992	0.008
NAA30	6.675	0.557	0.992	0.008
EIF4E	6.666	0.557	0.992	0.008
TAF6	6.665	0.559	0.992	0.008
WRB	6.656	0.559	0.992	0.008
DNASE1L1	6.653	0.559	0.992	0.008
PELO	6.648	0.559	0.992	0.008
ILK	6.641	0.559	0.992	0.008
C1orf56	6.635	0.559	0.992	0.008
DYNLL1	6.629	0.559	0.992	0.008
EXOC3L1	6.626	0.559	0.992	0.008
DSCC1	6.621	0.559	0.992	0.008
RIC1	6.621	0.559	0.992	0.008
NBPF11	6.607	0.559	0.992	0.008
TERF1	6.604	0.559	0.992	0.008
NKAP	6.6	0.56	0.992	0.008
C3orf38	6.599	0.56	0.992	0.008
MRPL53	6.598	0.562	0.992	0.008
OR52A5	6.596	0.562	0.99	0.01
CCT5	6.595	0.563	0.99	0.01
SENP6	6.594	0.563	0.99	0.01
MAU2	6.577	0.563	0.99	0.01
MAD1L1	6.574	0.563	0.99	0.01
MCM7	6.573	0.565	0.99	0.01
NSDHL	6.566	0.565	0.99	0.01
KRR1	6.566	0.566	0.99	0.01
NAA15	6.557	0.566	0.99	0.01
BARD1	6.556	0.566	0.99	0.01
BTF3L4	6.554	0.566	0.99	0.01
ATP6V0B	6.547	0.568	0.99	0.01
SRP9	6.547	0.568	0.99	0.01
SRSF6	6.546	0.568	0.99	0.01
HMGB1	6.542	0.568	0.99	0.01
GINS1	6.538	0.568	0.99	0.01
HSPA14	6.537	0.568	0.99	0.01
EIF2B4	6.537	0.568	0.99	0.01
KRT18	6.532	0.568	0.99	0.01
UBTF	6.529	0.569	0.99	0.01
MRPL10	6.525	0.569	0.99	0.01
WDR43	6.521	0.571	0.99	0.01
PLA2G10	6.516	0.571	0.99	0.01
EMC6	6.515	0.571	0.99	0.01
NOC2L	6.504	0.571	0.99	0.01
SMNDC1	6.503	0.571	0.99	0.01
WDR5B	6.501	0.571	0.99	0.01
MRPS22	6.5	0.571	0.99	0.01
CS	6.496	0.571	0.99	0.01
IMMT	6.495	0.571	0.99	0.01
CMTR1	6.478	0.572	0.99	0.01
PTPN23	6.478	0.574	0.99	0.01
EIF3G	6.472	0.575	0.99	0.01
PNISR	6.461	0.575	0.99	0.01
DNAJC17	6.456	0.575	0.99	0.01
HCFC1	6.451	0.577	0.99	0.01
MRPL19	6.448	0.577	0.99	0.01
UBA3	6.447	0.577	0.99	0.01
SAT1	6.438	0.577	0.99	0.01
UTP14A	6.427	0.577	0.99	0.01
GBF1	6.425	0.577	0.99	0.01
MVD	6.422	0.577	0.99	0.01
CARNMT1	6.407	0.577	0.99	0.01
ACTR10	6.403	0.578	0.99	0.01
GPR89B	6.4	0.578	0.99	0.01
SKA2	6.398	0.578	0.99	0.01
SDR39U1	6.395	0.578	0.99	0.01
DPAGT1	6.392	0.58	0.99	0.01
BRF2	6.389	0.58	0.99	0.01
USP47	6.383	0.58	0.99	0.01
SMN2	6.382	0.58	0.99	0.01
PSMA2	6.381	0.581	0.99	0.01
NPM1	6.364	0.581	0.99	0.01
EPOP	6.359	0.581	0.99	0.01
MTG2	6.359	0.583	0.99	0.01
NOA1	6.359	0.583	0.99	0.01
CTC1	6.357	0.583	0.99	0.01
COPE	6.344	0.583	0.99	0.01
USP17L18	6.342	0.583	0.99	0.01
FOXD4L6	6.339	0.583	0.99	0.01
MAPRE1	6.337	0.583	0.99	0.01
FAM25G	6.331	0.583	0.99	0.01
AGAP9	6.319	0.583	0.99	0.01
PPP1R15A	6.316	0.583	0.99	0.01
SNAPC2	6.299	0.584	0.99	0.01
PPIAL4G	6.295	0.584	0.99	0.01
COG3	6.295	0.584	0.99	0.01
CUL1	6.289	0.584	0.99	0.01
TTK	6.287	0.584	0.99	0.01
PPP1R12A	6.286	0.584	0.99	0.01
DARS2	6.282	0.584	0.99	0.01
HSD17B11	6.273	0.584	0.99	0.01
ISG20L2	6.269	0.586	0.99	0.01
MRPS31	6.268	0.586	0.99	0.01
GAR1	6.266	0.586	0.99	0.01
GOLGA8R	6.265	0.586	0.99	0.01
CENPI	6.243	0.586	0.99	0.01
SPATA5	6.234	0.586	0.99	0.01
FADD	6.234	0.586	0.99	0.01
HES7	6.229	0.586	0.99	0.01
ARHGAP5	6.226	0.586	0.99	0.01
FAM157B	6.218	0.586	0.99	0.01
HYOU1	6.204	0.586	0.99	0.01
MRPL43	6.204	0.587	0.99	0.01
DHX33	6.201	0.589	0.99	0.01
OR8H2	6.191	0.589	0.99	0.01
HJURP	6.171	0.59	0.99	0.01
USP17L27	6.169	0.59	0.99	0.01
UTP23	6.16	0.592	0.99	0.01
USP17L22	6.145	0.592	0.99	0.01
SMIM18	6.134	0.592	0.99	0.01
TUBGCP2	6.134	0.593	0.99	0.01
TIPIN	6.131	0.593	0.99	0.01
CCDC94	6.116	0.595	0.99	0.01
METTL15	6.116	0.595	0.99	0.01
SRSF7	6.11	0.596	0.99	0.01
MALL	6.097	0.596	0.99	0.01
PSMD12	6.096	0.598	0.99	0.01
NOL6	6.094	0.599	0.99	0.01
POTEF	6.092	0.599	0.99	0.01
TSC1	6.081	0.599	0.99	0.01
FABP9	6.079	0.599	0.99	0.01
NSMCE4A	6.073	0.599	0.99	0.01
COPS2	6.069	0.599	0.99	0.01
KRTAP2-2	6.064	0.599	0.99	0.01
ZBTB11	6.059	0.599	0.99	0.01
EAPP	6.058	0.599	0.99	0.01
RPL32	6.057	0.599	0.99	0.01
PTGES2	6.053	0.599	0.99	0.01
PDHB	6.052	0.599	0.99	0.01
JUN	6.051	0.599	0.99	0.01
NBAS	6.05	0.599	0.99	0.01
RRP9	6.042	0.599	0.99	0.01
MYH9	6.034	0.599	0.99	0.01
MNAT1	6.026	0.599	0.99	0.01
ZNF236	6.018	0.599	0.99	0.01
TMEM199	6.015	0.599	0.99	0.01
RNASEH2A	6.013	0.599	0.99	0.01
MASTL	5.987	0.601	0.99	0.01
NCL	5.982	0.601	0.99	0.01
NOL12	5.973	0.601	0.99	0.01
TELO2	5.972	0.602	0.99	0.01
FARSB	5.955	0.604	0.99	0.01
ARGLU1	5.947	0.604	0.99	0.01
TPRKB	5.947	0.604	0.99	0.01
U2SURP	5.943	0.604	0.99	0.01
ZNF510	5.937	0.604	0.99	0.01
GINS3	5.931	0.605	0.99	0.01
PDPK1	5.925	0.605	0.99	0.01
VPS72	5.918	0.605	0.99	0.01
TSC22D2	5.917	0.605	0.99	0.01
CHCHD4	5.917	0.605	0.99	0.01
FUNDC2	5.913	0.605	0.99	0.01
RPL29	5.913	0.605	0.99	0.01
NELFA	5.909	0.605	0.99	0.01
TFPI2	5.9	0.605	0.99	0.01
DCTN4	5.893	0.605	0.99	0.01
CCNK	5.888	0.607	0.99	0.01
FAAP24	5.879	0.607	0.99	0.01
NCAPD3	5.872	0.607	0.99	0.01
RPL41	5.862	0.607	0.99	0.01
CDADC1	5.858	0.607	0.99	0.01
COX5B	5.857	0.608	0.99	0.01
NOP9	5.85	0.61	0.99	0.01
ATP5B	5.842	0.611	0.99	0.01
GAGE12C	5.841	0.611	0.99	0.01
SLC25A15	5.839	0.611	0.99	0.01
AURKB	5.836	0.613	0.99	0.01
NUP85	5.826	0.614	0.99	0.01
ASF1A	5.825	0.614	0.99	0.01
SEM1	5.824	0.614	0.99	0.01
MBTPS2	5.822	0.614	0.99	0.01
CLEC6A	5.806	0.614	0.988	0.012
ASB3	5.799	0.614	0.988	0.012
DRAP1	5.795	0.614	0.988	0.012
SF1	5.791	0.615	0.988	0.012
UQCRQ	5.782	0.615	0.988	0.012
SARS	5.77	0.617	0.988	0.012
UQCRFS1	5.769	0.618	0.988	0.012
PSMB6	5.767	0.618	0.988	0.012
RPS10	5.765	0.618	0.988	0.012
FAM151A	5.761	0.618	0.988	0.012
SAP30BP	5.757	0.618	0.988	0.012
DIRAS2	5.75	0.618	0.988	0.012
GIPC1	5.743	0.618	0.988	0.012
RAD21	5.736	0.62	0.988	0.012
ARIH1	5.736	0.621	0.988	0.012
C8orf33	5.733	0.621	0.988	0.012
XAB2	5.715	0.623	0.988	0.012
WDR73	5.706	0.623	0.988	0.012
ZMYM6	5.703	0.623	0.988	0.012
POTEG	5.702	0.623	0.986	0.014
KLF16	5.699	0.623	0.986	0.014
ELP3	5.683	0.623	0.986	0.014
EXTL1	5.68	0.623	0.986	0.014
IDH3A	5.679	0.623	0.986	0.014
EIF4B	5.678	0.623	0.986	0.014
TRIAP1	5.673	0.624	0.986	0.014
AKAP11	5.669	0.624	0.986	0.014
NDUFS8	5.651	0.624	0.986	0.014
URM1	5.648	0.624	0.986	0.014
ISY1	5.647	0.624	0.986	0.014
MRPL46	5.645	0.626	0.986	0.014
ZCCHC8	5.645	0.626	0.986	0.014
DNTTIP2	5.642	0.626	0.986	0.014
GGPS1	5.631	0.627	0.986	0.014
ERLIN1	5.63	0.627	0.986	0.014
MSMO1	5.63	0.627	0.986	0.014
TSC2	5.621	0.627	0.986	0.014
SLC7A6OS	5.614	0.627	0.986	0.014
NOP58	5.61	0.627	0.986	0.014
KPNA2	5.607	0.627	0.986	0.014
MRPS26	5.607	0.627	0.986	0.014
ZRSR2	5.591	0.627	0.986	0.014
MAP2K7	5.589	0.627	0.986	0.014
SCO1	5.573	0.627	0.986	0.014
PI4KB	5.573	0.627	0.986	0.014
PLXND1	5.572	0.627	0.986	0.014
RPN2	5.571	0.627	0.986	0.014
RTN4IP1	5.571	0.627	0.986	0.014
HIST2H2AC	5.569	0.627	0.986	0.014
PRAMEF5	5.565	0.627	0.986	0.014
HIST1H2BC	5.564	0.627	0.986	0.014
CCL17	5.561	0.627	0.986	0.014
TBL1X	5.543	0.627	0.986	0.014
CDH24	5.539	0.627	0.986	0.014
CT45A5	5.537	0.627	0.984	0.016
POLD1	5.534	0.627	0.984	0.016
LAMTOR3	5.534	0.627	0.984	0.016
PPP1R10	5.532	0.627	0.984	0.016
ERAL1	5.531	0.627	0.984	0.016
HIST1H4K	5.529	0.627	0.984	0.016
C12orf43	5.516	0.627	0.984	0.016
TRMT5	5.509	0.629	0.984	0.016
RCC1	5.492	0.63	0.984	0.016
RPL12	5.49	0.632	0.984	0.016
LRR1	5.487	0.633	0.984	0.016
ANAPC5	5.485	0.635	0.984	0.016
SF3A2	5.484	0.636	0.984	0.016
OR2L5	5.484	0.636	0.984	0.016
AHCYL1	5.479	0.636	0.984	0.016
MDM4	5.463	0.636	0.984	0.016
H3F3B	5.461	0.636	0.984	0.016
NUP62	5.458	0.636	0.984	0.016
UROS	5.449	0.636	0.984	0.016
GOLGA8O	5.445	0.636	0.984	0.016
RNF113A	5.439	0.636	0.984	0.016
MRPL45	5.433	0.638	0.984	0.016
POT1	5.432	0.638	0.984	0.016
INTS10	5.429	0.638	0.984	0.016
PPP1CA	5.427	0.638	0.984	0.016
RIF1	5.423	0.638	0.984	0.016
NPIPB9	5.413	0.638	0.984	0.016
TYMS	5.411	0.638	0.984	0.016
DDX3X	5.406	0.638	0.984	0.016
POLR2G	5.405	0.639	0.984	0.016
NEPRO	5.404	0.639	0.984	0.016
ZNF223	5.4	0.639	0.984	0.016
IFIT1B	5.394	0.639	0.982	0.018
PLEKHG6	5.394	0.639	0.982	0.018
TRAPPC11	5.391	0.639	0.982	0.018
ZNF138	5.39	0.639	0.982	0.018
SHQ1	5.382	0.639	0.982	0.018
MARK2	5.379	0.639	0.982	0.018
CHAF1A	5.378	0.641	0.982	0.018
NARS2	5.377	0.641	0.982	0.018
GATC	5.373	0.641	0.982	0.018
LOC100144595	5.371	0.641	0.982	0.018
B4GALT3	5.367	0.641	0.982	0.018
CENPN	5.36	0.641	0.982	0.018
RGPD1	5.352	0.641	0.982	0.018
HUS1	5.352	0.641	0.982	0.018
COMT	5.349	0.641	0.982	0.018
CCT3	5.337	0.642	0.982	0.018
MAP3K2	5.323	0.642	0.982	0.018
ARHGAP9	5.321	0.642	0.982	0.018
ORC1	5.321	0.642	0.982	0.018
RAD51	5.31	0.642	0.982	0.018
SDAD1	5.309	0.644	0.982	0.018
KLF5	5.308	0.644	0.982	0.018
NUTM2A	5.295	0.644	0.982	0.018
INCENP	5.288	0.644	0.982	0.018
FOXD4L1	5.286	0.644	0.982	0.018
RPUSD3	5.28	0.644	0.982	0.018
CPEB4	5.278	0.644	0.982	0.018
COPS5	5.276	0.644	0.982	0.018
KIF15	5.274	0.644	0.982	0.018
NOTCH2NL	5.272	0.644	0.982	0.018
IFITM3	5.27	0.644	0.982	0.018
PC	5.267	0.644	0.982	0.018
TCAF1	5.267	0.644	0.982	0.018
RPLP1	5.264	0.645	0.982	0.018
RPS10-NUDT3	5.254	0.645	0.982	0.018
PIAS4	5.244	0.645	0.982	0.018
BIRC5	5.241	0.647	0.982	0.018
TLX2	5.24	0.647	0.982	0.018
TRIM43	5.238	0.647	0.98	0.02
GNL3L	5.233	0.647	0.98	0.02
PKNOX1	5.232	0.647	0.98	0.02
WDR12	5.232	0.648	0.98	0.02
PUM1	5.225	0.648	0.98	0.02
FAAP100	5.225	0.648	0.98	0.02
ACTR8	5.216	0.648	0.98	0.02
UBR4	5.216	0.648	0.98	0.02
CSNK1A1	5.207	0.648	0.98	0.02
MYRF	5.204	0.648	0.98	0.02
TGFBR3L	5.201	0.648	0.98	0.02
ZFHX3	5.193	0.648	0.98	0.02
VCL	5.193	0.648	0.98	0.02
MLX	5.178	0.648	0.98	0.02
KLHL42	5.174	0.648	0.98	0.02
OR4F5	5.171	0.648	0.98	0.02
PSMC4	5.168	0.648	0.98	0.02
AGO2	5.167	0.648	0.98	0.02
TFDP1	5.166	0.648	0.98	0.02
TRMT61A	5.163	0.648	0.98	0.02
CCNB1	5.159	0.648	0.98	0.02
MCMBP	5.15	0.648	0.98	0.02
PRELID1	5.149	0.65	0.98	0.02
TOMM20	5.14	0.65	0.98	0.02
JTB	5.14	0.65	0.98	0.02
NUPR2	5.125	0.65	0.98	0.02
ALDH5A1	5.12	0.65	0.98	0.02
ARHGEF12	5.119	0.65	0.98	0.02
MLH1	5.112	0.65	0.98	0.02
UQCRB	5.111	0.65	0.98	0.02
CELF1	5.109	0.65	0.98	0.02
PDCL3	5.106	0.65	0.98	0.02
PTPRH	5.1	0.65	0.98	0.02
PATZ1	5.085	0.65	0.98	0.02
NUP93	5.083	0.651	0.98	0.02
NCAPD2	5.07	0.651	0.98	0.02
USO1	5.068	0.651	0.98	0.02
TRAIP	5.063	0.651	0.98	0.02
RBM22	5.055	0.651	0.98	0.02
KANSL2	5.051	0.651	0.98	0.02
AUNIP	5.044	0.651	0.98	0.02
PUF60	5.039	0.653	0.98	0.02
GTF2E2	5.038	0.653	0.98	0.02
TBCD	5.037	0.654	0.98	0.02
RAN	5.024	0.656	0.98	0.02
RIDA	5.023	0.656	0.98	0.02
ELP1	5.021	0.656	0.98	0.02
CELF6	5.014	0.656	0.98	0.02
DDX42	5.007	0.656	0.98	0.02
RACGAP1	4.994	0.657	0.98	0.02
FBXL12	4.992	0.657	0.98	0.02
PPP2R2A	4.99	0.657	0.98	0.02
SRRT	4.986	0.659	0.98	0.02
MRPL50	4.982	0.659	0.98	0.02
PLGLB1	4.98	0.659	0.98	0.02
APELA	4.969	0.659	0.98	0.02
TRAPPC5	4.965	0.659	0.98	0.02
COX15	4.964	0.66	0.98	0.02
C2orf49	4.963	0.66	0.98	0.02
PSMG4	4.961	0.66	0.98	0.02
HIST3H3	4.96	0.66	0.98	0.02
AAMP	4.957	0.66	0.98	0.02
KAT5	4.947	0.66	0.98	0.02
DDX55	4.937	0.662	0.98	0.02
BRCA1	4.933	0.662	0.98	0.02
C12orf45	4.931	0.662	0.98	0.02
GTF2H1	4.93	0.663	0.98	0.02
XPR1	4.924	0.663	0.98	0.02
PSMD4	4.923	0.665	0.98	0.02
SUCLA2	4.922	0.665	0.98	0.02
SLC22A15	4.911	0.665	0.98	0.02
MRPS30	4.91	0.665	0.98	0.02
PRPF3	4.907	0.665	0.98	0.02
SC5D	4.907	0.665	0.98	0.02
LAGE3	4.904	0.665	0.98	0.02
SMG7	4.9	0.665	0.98	0.02
PCF11	4.895	0.665	0.98	0.02
CEP89	4.889	0.665	0.98	0.02
URB1	4.883	0.665	0.98	0.02
RPL15	4.882	0.665	0.98	0.02
USB1	4.881	0.665	0.98	0.02
UBE2D3	4.881	0.665	0.98	0.02
COPA	4.879	0.666	0.98	0.02
GTF2B	4.879	0.668	0.98	0.02
ESF1	4.876	0.668	0.98	0.02
GNB1L	4.864	0.668	0.98	0.02
PPP6C	4.864	0.668	0.98	0.02
ZNF22	4.864	0.668	0.98	0.02
DDX20	4.864	0.669	0.98	0.02
CDK1	4.863	0.671	0.98	0.02
TAB1	4.863	0.671	0.98	0.02
YWHAZ	4.862	0.671	0.98	0.02
SERPINC1	4.86	0.671	0.98	0.02
HIST1H4J	4.85	0.671	0.98	0.02
ATP5E	4.848	0.671	0.98	0.02
CLTC	4.846	0.672	0.98	0.02
RBMX	4.844	0.674	0.98	0.02
UFD1	4.837	0.674	0.98	0.02
ALG10B	4.835	0.674	0.98	0.02
HSPA8	4.834	0.674	0.98	0.02
SNU13	4.832	0.674	0.98	0.02
MTOR	4.825	0.674	0.98	0.02
KAT7	4.825	0.674	0.98	0.02
MRPL51	4.823	0.674	0.98	0.02
TTC9	4.822	0.674	0.98	0.02
CPSF6	4.816	0.674	0.98	0.02
RARS2	4.816	0.675	0.981	0.019
RBM28	4.812	0.675	0.981	0.019
F8A2	4.812	0.675	0.981	0.019
SPAG9	4.807	0.675	0.981	0.019
MCOLN2	4.801	0.675	0.981	0.019
TUBG1	4.796	0.677	0.981	0.019
EVI5L	4.795	0.677	0.981	0.019
RBM17	4.794	0.678	0.981	0.019
OR4F4	4.789	0.678	0.981	0.019
BAGE2	4.788	0.678	0.981	0.019
EXOSC2	4.785	0.68	0.981	0.019
PFDN5	4.782	0.68	0.981	0.019
CDC5L	4.78	0.681	0.981	0.019
KDM8	4.78	0.681	0.981	0.019
IPO4	4.776	0.681	0.981	0.019
PAQR6	4.77	0.681	0.981	0.019
MST1R	4.765	0.681	0.981	0.019
TEN1	4.761	0.681	0.981	0.019
PRPF4	4.758	0.683	0.981	0.019
AHCTF1	4.756	0.683	0.981	0.019
RRP1	4.753	0.684	0.981	0.019
NDUFS2	4.737	0.684	0.981	0.019
CCDC22	4.734	0.684	0.981	0.019
ZC3H8	4.723	0.684	0.981	0.019
DDX59	4.718	0.684	0.981	0.019
RTTN	4.718	0.684	0.981	0.019
SERF1A	4.714	0.684	0.981	0.019
ZNF37A	4.714	0.684	0.981	0.019
SLC6A6	4.713	0.684	0.981	0.019
TAF6L	4.707	0.684	0.981	0.019
UBE2V1	4.707	0.684	0.981	0.019
ZNF506	4.704	0.684	0.981	0.019
TUBGCP4	4.701	0.684	0.981	0.019
MRPL27	4.699	0.684	0.981	0.019
ZUFSP	4.684	0.684	0.981	0.019
PET100	4.683	0.684	0.981	0.019
COX6B1	4.683	0.686	0.981	0.019
NMT1	4.674	0.687	0.981	0.019
MED19	4.673	0.687	0.981	0.019
ZNF843	4.666	0.687	0.981	0.019
TRIM73	4.662	0.687	0.981	0.019
DPP4	4.659	0.687	0.981	0.019
VDAC1	4.658	0.687	0.981	0.019
CYB5R4	4.658	0.687	0.981	0.019
SBNO1	4.655	0.689	0.981	0.019
POMT1	4.648	0.689	0.981	0.019
MAP2K2	4.647	0.689	0.981	0.019
SYMPK	4.645	0.69	0.981	0.019
ZNF720	4.63	0.69	0.981	0.019
SLC38A7	4.623	0.69	0.981	0.019
POTEJ	4.622	0.69	0.981	0.019
HIC2	4.622	0.69	0.981	0.019
CBWD6	4.616	0.69	0.981	0.019
RFX5	4.615	0.69	0.981	0.019
IL34	4.613	0.69	0.981	0.019
MYBBP1A	4.609	0.692	0.981	0.019
CINP	4.605	0.693	0.981	0.019
C1orf131	4.595	0.693	0.981	0.019
SEH1L	4.595	0.694	0.981	0.019
DDX28	4.585	0.694	0.981	0.019
CDC23	4.584	0.694	0.981	0.019
FAM103A1	4.58	0.694	0.981	0.019
ISYNA1	4.572	0.694	0.981	0.019
SH3BP1	4.571	0.694	0.981	0.019
SDHC	4.566	0.696	0.981	0.019
CT47A2	4.566	0.696	0.981	0.019
SEPT11	4.551	0.696	0.981	0.019
DRAM1	4.551	0.696	0.981	0.019
C16orf59	4.55	0.696	0.981	0.019
EIF2S1	4.549	0.697	0.981	0.019
NAT10	4.549	0.699	0.981	0.019
KRT17	4.546	0.699	0.981	0.019
TNIP2	4.545	0.699	0.981	0.019
DNAJC2	4.536	0.699	0.981	0.019
NUTM2G	4.536	0.699	0.981	0.019
PLEKHF2	4.535	0.699	0.981	0.019
ZNF335	4.529	0.699	0.981	0.019
CNOT1	4.521	0.699	0.981	0.019
SEMA6A	4.52	0.699	0.981	0.019
MALSU1	4.518	0.699	0.981	0.019
IPPK	4.513	0.699	0.981	0.019
TARS	4.511	0.7	0.981	0.019
YKT6	4.51	0.7	0.981	0.019
C11orf57	4.509	0.7	0.981	0.019
ZRANB2	4.502	0.7	0.981	0.019
PPIL4	4.502	0.7	0.981	0.019
IFT74	4.498	0.7	0.981	0.019
ATMIN	4.498	0.7	0.981	0.019
GTF3C5	4.497	0.702	0.981	0.019
LIG3	4.496	0.702	0.981	0.019
FUS	4.495	0.702	0.981	0.019
KDSR	4.494	0.702	0.981	0.019
ATF4	4.493	0.702	0.981	0.019
ICE2	4.482	0.702	0.981	0.019
MRPL40	4.48	0.702	0.981	0.019
MXRA7	4.474	0.702	0.981	0.019
SLC6A8	4.472	0.702	0.981	0.019
SEC61B	4.47	0.702	0.981	0.019
POLG	4.468	0.702	0.981	0.019
NFE2L2	4.467	0.702	0.981	0.019
GTF2H4	4.466	0.703	0.981	0.019
COX7A2	4.465	0.703	0.981	0.019
DSN1	4.46	0.703	0.981	0.019
PPIAL4F	4.459	0.703	0.981	0.019
MPHOSPH8	4.457	0.703	0.981	0.019
POP4	4.441	0.703	0.981	0.019
BATF3	4.438	0.703	0.981	0.019
ENSA	4.435	0.703	0.981	0.019
SMG5	4.433	0.703	0.981	0.019
PSMG2	4.424	0.703	0.981	0.019
TCOF1	4.422	0.703	0.981	0.019
HSD11B1L	4.419	0.703	0.981	0.019
PPP1R9A	4.414	0.703	0.981	0.019
ANKRD20A3	4.4	0.703	0.981	0.019
MRPL52	4.399	0.703	0.981	0.019
UBE2C	4.397	0.703	0.981	0.019
SMC5	4.397	0.703	0.981	0.019
OXCT2	4.393	0.703	0.981	0.019
GLMN	4.392	0.703	0.981	0.019
PAK1IP1	4.392	0.705	0.981	0.019
PPP1R2	4.391	0.705	0.981	0.019
CLEC4D	4.39	0.705	0.981	0.019
RGPD5	4.388	0.705	0.981	0.019
MRPL2	4.388	0.705	0.981	0.019
CHRNA4	4.387	0.705	0.981	0.019
GAGE2B	4.384	0.705	0.981	0.019
XYLT2	4.371	0.705	0.981	0.019
SART3	4.371	0.706	0.981	0.019
EIF4ENIF1	4.368	0.706	0.981	0.019
TSR3	4.367	0.706	0.981	0.019
TRAPPC1	4.354	0.708	0.981	0.019
AQR	4.352	0.709	0.981	0.019
MPC1	4.342	0.709	0.981	0.019
DDOST	4.341	0.711	0.981	0.019
DNAJB1	4.338	0.711	0.981	0.019
PTTG1	4.336	0.711	0.981	0.019
GLE1	4.332	0.711	0.981	0.019
PRRG1	4.33	0.711	0.981	0.019
MYH7	4.325	0.711	0.981	0.019
ADH1C	4.318	0.711	0.981	0.019
SUCO	4.316	0.711	0.981	0.019
FECH	4.314	0.711	0.981	0.019
AASDHPPT	4.314	0.711	0.981	0.019
CLEC7A	4.311	0.711	0.981	0.019
DPH5	4.31	0.711	0.981	0.019
KLF6	4.308	0.711	0.981	0.019
PRPF38B	4.304	0.712	0.982	0.018
ARL17A	4.304	0.712	0.982	0.018
ZFP91	4.303	0.712	0.982	0.018
TFAM	4.301	0.714	0.982	0.018
ICE1	4.298	0.714	0.982	0.018
SURF1	4.288	0.714	0.982	0.018
ELP4	4.285	0.714	0.982	0.018
POGZ	4.28	0.714	0.982	0.018
PSMG1	4.276	0.714	0.982	0.018
LYZL2	4.273	0.714	0.98	0.02
NUBP2	4.271	0.714	0.98	0.02
DLG5	4.271	0.714	0.98	0.02
GET4	4.271	0.714	0.98	0.02
SNRNP70	4.265	0.715	0.98	0.02
COMMD3	4.26	0.715	0.98	0.02
HYPK	4.254	0.717	0.98	0.02
ATP6V0C	4.25	0.718	0.98	0.02
NUDCD3	4.244	0.72	0.98	0.02
ZNF234	4.231	0.72	0.98	0.02
KAT8	4.231	0.721	0.98	0.02
NUDCD2	4.23	0.721	0.98	0.02
CDC73	4.225	0.723	0.98	0.02
H2AFZ	4.224	0.723	0.98	0.02
ZFC3H1	4.216	0.723	0.98	0.02
NXPH2	4.208	0.723	0.98	0.02
NBPF14	4.208	0.723	0.98	0.02
TSR1	4.207	0.724	0.98	0.02
RPAP2	4.206	0.724	0.98	0.02
TONSL	4.202	0.726	0.98	0.02
UBE2G1	4.199	0.726	0.98	0.02
TOMM22	4.198	0.727	0.98	0.02
HIST1H2AC	4.196	0.727	0.98	0.02
EXOSC3	4.195	0.729	0.98	0.02
TIGD6	4.189	0.729	0.98	0.02
SNRPB	4.184	0.729	0.98	0.02
FAM72C	4.183	0.729	0.98	0.02
BUB1	4.181	0.729	0.98	0.02
G3BP1	4.181	0.729	0.98	0.02
RPAP1	4.176	0.729	0.98	0.02
XRCC5	4.175	0.729	0.98	0.02
ILF3	4.175	0.73	0.98	0.02
LCN8	4.174	0.73	0.98	0.02
NDUFB9	4.172	0.73	0.98	0.02
MKNK2	4.171	0.73	0.98	0.02
ZBTB17	4.163	0.73	0.98	0.02
PPM1G	4.162	0.73	0.98	0.02
IRF2BP1	4.146	0.73	0.98	0.02
TTC3	4.144	0.73	0.98	0.02
TTI2	4.142	0.732	0.98	0.02
ZNF382	4.138	0.732	0.98	0.02
NDUFS1	4.137	0.732	0.98	0.02
EXOSC5	4.137	0.732	0.98	0.02
EFTUD2	4.137	0.733	0.98	0.02
MND1	4.137	0.733	0.98	0.02
SPDYE5	4.135	0.733	0.98	0.02
ACR	4.134	0.733	0.98	0.02
TIMM13	4.129	0.735	0.98	0.02
KIAA0391	4.128	0.735	0.98	0.02
HIST2H4B	4.125	0.735	0.98	0.02
GPR37	4.116	0.735	0.98	0.02
SMG1	4.114	0.735	0.98	0.02
CKAP5	4.11	0.736	0.98	0.02
KIF22	4.109	0.736	0.98	0.02
CWC15	4.101	0.736	0.98	0.02
ACTL6A	4.098	0.738	0.98	0.02
GSPT1	4.097	0.739	0.98	0.02
MFN2	4.097	0.739	0.98	0.02
RBM27	4.096	0.739	0.98	0.02
CCDC47	4.095	0.739	0.98	0.02
GPRASP2	4.094	0.739	0.98	0.02
SLC35G6	4.093	0.739	0.98	0.02
SPOP	4.09	0.739	0.98	0.02
VPS29	4.084	0.739	0.98	0.02
NELFB	4.078	0.741	0.98	0.02
ATAD3B	4.072	0.741	0.98	0.02
JMJD6	4.071	0.741	0.98	0.02
C1QTNF5	4.07	0.741	0.98	0.02
LYRM7	4.064	0.741	0.98	0.02
USP17L11	4.06	0.741	0.98	0.02
CCDC187	4.06	0.741	0.98	0.02
URB2	4.06	0.741	0.98	0.02
MST1	4.049	0.741	0.98	0.02
PNPT1	4.045	0.741	0.98	0.02
HIST1H3I	4.045	0.741	0.98	0.02
GATA2	4.044	0.741	0.98	0.02
UQCRC2	4.041	0.741	0.98	0.02
MBD3L4	4.04	0.741	0.98	0.02
RPL5	4.037	0.741	0.98	0.02
C19orf57	4.037	0.741	0.98	0.02
RBM14-RBM4	4.036	0.741	0.98	0.02
OAZ1	4.029	0.741	0.98	0.02
DKC1	4.027	0.742	0.98	0.02
PRAMEF8	4.027	0.742	0.98	0.02
PCGF1	4.025	0.742	0.98	0.02
ETV1	4.02	0.742	0.98	0.02
SPATA31A1	4.02	0.742	0.98	0.02
AMD1	4.019	0.742	0.98	0.02
MORN4	4.015	0.742	0.98	0.02
SERPINB1	4.007	0.742	0.98	0.02
FBXO47	4	0.742	0.98	0.02
MPI	3.999	0.742	0.98	0.02
PRKAG3	3.994	0.742	0.98	0.02
KRTAP4-5	3.985	0.742	0.98	0.02
GLRX3	3.983	0.742	0.98	0.02
CNTNAP3B	3.98	0.742	0.98	0.02
COPS3	3.98	0.744	0.98	0.02
CENPX	3.977	0.744	0.98	0.02
CD22	3.973	0.744	0.98	0.02
CCNE1	3.966	0.744	0.98	0.02
EHMT2	3.964	0.744	0.98	0.02
MRPL30	3.957	0.744	0.98	0.02
PAF1	3.957	0.744	0.98	0.02
ADAM9	3.955	0.744	0.98	0.02
SPATA24	3.952	0.744	0.98	0.02
DDX19A	3.95	0.744	0.98	0.02
ATOH8	3.948	0.744	0.98	0.02
CDAN1	3.946	0.744	0.98	0.02
FARSA	3.941	0.745	0.98	0.02
FMO5	3.936	0.745	0.98	0.02
OR4F17	3.931	0.745	0.98	0.02
SGF29	3.931	0.745	0.98	0.02
LARP7	3.928	0.745	0.98	0.02
HIST1H2BJ	3.926	0.745	0.98	0.02
IL9R	3.919	0.745	0.98	0.02
PDHA1	3.918	0.745	0.98	0.02
ANAPC13	3.917	0.745	0.98	0.02
EIF2B2	3.913	0.745	0.98	0.02
MMP23B	3.912	0.745	0.98	0.02
LSM12	3.911	0.747	0.98	0.02
NCOR1	3.909	0.747	0.98	0.02
SNF8	3.907	0.747	0.98	0.02
NBPF20	3.906	0.747	0.98	0.02
NUP214	3.905	0.748	0.98	0.02
MEN1	3.903	0.748	0.98	0.02
NRF1	3.9	0.748	0.98	0.02
AFP	3.898	0.748	0.98	0.02
MED18	3.89	0.75	0.981	0.019
UBE2Q1	3.89	0.75	0.981	0.019
SERF2	3.888	0.75	0.981	0.019
EAF1	3.886	0.75	0.981	0.019
REN	3.88	0.75	0.981	0.019
FZD9	3.88	0.75	0.981	0.019
GJA8	3.877	0.75	0.979	0.021
QRSL1	3.877	0.75	0.979	0.021
RPL21	3.876	0.75	0.979	0.021
COX7B	3.875	0.75	0.979	0.021
SPAG6	3.873	0.75	0.979	0.021
AATK	3.861	0.75	0.979	0.021
KRI1	3.855	0.751	0.979	0.021
NDUFAF3	3.852	0.751	0.979	0.021
TRAPPC2	3.852	0.751	0.979	0.021
NANOG	3.842	0.751	0.979	0.021
AFG3L2	3.835	0.751	0.979	0.021
NOMO1	3.834	0.751	0.979	0.021
CT47A11	3.834	0.751	0.977	0.023
POLR2A	3.831	0.753	0.977	0.023
PTK2	3.83	0.753	0.977	0.023
GEMIN6	3.828	0.753	0.977	0.023
ASPM	3.825	0.753	0.977	0.023
PRC1	3.823	0.753	0.977	0.023
GEMIN4	3.819	0.753	0.977	0.023
HNRNPL	3.803	0.754	0.977	0.023
WDR26	3.801	0.754	0.977	0.023
LOC441155	3.789	0.754	0.977	0.023
NSRP1	3.787	0.754	0.977	0.023
MRPS21	3.784	0.754	0.977	0.023
ANXA2R	3.781	0.754	0.977	0.023
PARS2	3.78	0.754	0.977	0.023
PODN	3.774	0.754	0.977	0.023
PARN	3.773	0.754	0.977	0.023
AMZ1	3.767	0.754	0.977	0.023
UBXN6	3.765	0.754	0.977	0.023
MRPL39	3.761	0.754	0.977	0.023
SPHAR	3.76	0.754	0.975	0.025
NDUFA9	3.754	0.754	0.975	0.025
RAD23B	3.751	0.754	0.975	0.025
NARS	3.75	0.756	0.975	0.025
TMEM240	3.75	0.756	0.975	0.025
DHX38	3.736	0.756	0.975	0.025
SNAPC4	3.734	0.757	0.975	0.025
TAF1	3.733	0.757	0.975	0.025
CIRBP	3.731	0.757	0.975	0.025
EP400	3.729	0.757	0.975	0.025
MT2A	3.727	0.757	0.975	0.025
VTN	3.727	0.757	0.975	0.025
PDPR	3.719	0.757	0.975	0.025
RNPS1	3.719	0.757	0.975	0.025
GTF3C4	3.718	0.757	0.975	0.025
FAM92B	3.717	0.757	0.975	0.025
GGACT	3.716	0.757	0.975	0.025
PXN	3.709	0.757	0.975	0.025
PABPN1	3.699	0.757	0.975	0.025
SMC4	3.695	0.759	0.975	0.025
MIS18A	3.693	0.759	0.975	0.025
TNS3	3.69	0.759	0.975	0.025
ADAMTS7	3.685	0.759	0.975	0.025
HEXIM1	3.678	0.759	0.975	0.025
CNTD1	3.672	0.759	0.975	0.025
SLC50A1	3.668	0.759	0.975	0.025
PRKAG1	3.667	0.759	0.975	0.025
CDK10	3.666	0.759	0.975	0.025
KNL1	3.666	0.759	0.975	0.025
PEBP1	3.66	0.759	0.975	0.025
FGFBP3	3.658	0.759	0.975	0.025
PLAC9	3.646	0.759	0.975	0.025
NCBP2	3.637	0.76	0.975	0.025
INTS3	3.636	0.762	0.975	0.025
NDUFAF8	3.635	0.762	0.975	0.025
NUPL2	3.635	0.762	0.975	0.025
BIVM-ERCC5	3.632	0.762	0.975	0.025
ATP1A1	3.631	0.762	0.975	0.025
CHCHD1	3.63	0.762	0.975	0.025
ALG8	3.629	0.762	0.975	0.025
VPS16	3.627	0.762	0.975	0.025
TADA2A	3.616	0.762	0.975	0.025
SNAPC5	3.612	0.762	0.975	0.025
PKHD1	3.604	0.762	0.975	0.025
COX14	3.603	0.762	0.975	0.025
AGAP5	3.601	0.762	0.975	0.025
FHDC1	3.598	0.762	0.975	0.025
HIST2H2BE	3.596	0.762	0.975	0.025
PDIA4	3.594	0.762	0.975	0.025
SNCG	3.593	0.762	0.975	0.025
TTI1	3.59	0.763	0.975	0.025
COX16	3.585	0.763	0.975	0.025
MCM3	3.585	0.765	0.975	0.025
COX7C	3.583	0.765	0.975	0.025
CPSF2	3.582	0.766	0.975	0.025
ZNF567	3.577	0.766	0.975	0.025
MRPL13	3.575	0.766	0.975	0.025
NAA50	3.572	0.768	0.975	0.025
GATB	3.559	0.768	0.975	0.025
C9orf129	3.558	0.768	0.975	0.025
TCEAL9	3.556	0.768	0.975	0.025
NOL11	3.554	0.769	0.975	0.025
SELENOH	3.553	0.769	0.975	0.025
CUL3	3.551	0.769	0.975	0.025
KIAA1644	3.55	0.769	0.975	0.025
MRE11	3.549	0.769	0.975	0.025
SLC6A20	3.549	0.769	0.975	0.025
CCDC144NL	3.547	0.769	0.975	0.025
TDGF1	3.546	0.769	0.975	0.025
LRPPRC	3.546	0.769	0.975	0.025
CHP1	3.543	0.769	0.975	0.025
SMS	3.542	0.769	0.975	0.025
USE1	3.539	0.769	0.975	0.025
SLC35F5	3.533	0.769	0.975	0.025
CXorf49B	3.533	0.769	0.975	0.025
CDK7	3.532	0.77	0.975	0.025
LSM3	3.531	0.77	0.975	0.025
STUB1	3.529	0.77	0.975	0.025
HIST2H2AA3	3.518	0.772	0.976	0.024
ESS2	3.515	0.772	0.976	0.024
RSL24D1	3.514	0.772	0.976	0.024
NEK7	3.51	0.772	0.976	0.024
POM121C	3.506	0.772	0.976	0.024
RPF1	3.506	0.772	0.976	0.024
ACTR3	3.505	0.772	0.976	0.024
GRIK1	3.498	0.772	0.976	0.024
TOP1	3.489	0.773	0.976	0.024
LARS	3.489	0.775	0.976	0.024
PAG1	3.48	0.775	0.976	0.024
YTHDC1	3.476	0.775	0.976	0.024
YPEL3	3.474	0.775	0.976	0.024
KIAA2026	3.471	0.775	0.976	0.024
TAGAP	3.47	0.775	0.976	0.024
CTR9	3.468	0.776	0.976	0.024
CNN1	3.46	0.776	0.976	0.024
RPS3A	3.458	0.776	0.976	0.024
ASB6	3.453	0.776	0.976	0.024
GPANK1	3.452	0.776	0.976	0.024
NBPF8	3.451	0.776	0.976	0.024
BATF	3.445	0.776	0.976	0.024
CTPS1	3.439	0.778	0.976	0.024
PSMC1	3.435	0.778	0.976	0.024
DBNDD1	3.434	0.778	0.976	0.024
RFC1	3.427	0.778	0.976	0.024
GTF3C6	3.421	0.778	0.976	0.024
SLC16A9	3.416	0.778	0.976	0.024
SCN3A	3.415	0.778	0.976	0.024
TMEM179B	3.414	0.778	0.976	0.024
MYC	3.413	0.779	0.976	0.024
KBTBD2	3.41	0.779	0.976	0.024
PGP	3.409	0.779	0.976	0.024
GTF2I	3.408	0.779	0.976	0.024
CEP97	3.406	0.779	0.976	0.024
SKIV2L	3.404	0.779	0.976	0.024
RAB21	3.404	0.779	0.976	0.024
ABLIM1	3.403	0.779	0.976	0.024
TMEM141	3.403	0.779	0.976	0.024
UTP18	3.401	0.779	0.976	0.024
FOXH1	3.397	0.779	0.976	0.024
BCAR1	3.395	0.779	0.976	0.024
MAPK1	3.392	0.779	0.976	0.024
MMP14	3.391	0.779	0.976	0.024
POLR2E	3.388	0.781	0.976	0.024
XPO5	3.384	0.781	0.976	0.024
FRG1	3.381	0.781	0.976	0.024
AATF	3.381	0.781	0.976	0.024
AQP7	3.381	0.781	0.976	0.024
SLC25A3	3.376	0.781	0.976	0.024
PCDHGC3	3.374	0.781	0.976	0.024
RAD21L1	3.373	0.781	0.976	0.024
TOP1MT	3.37	0.781	0.976	0.024
PLEKHD1	3.369	0.781	0.976	0.024
TRAPPC3	3.368	0.782	0.976	0.024
SUCNR1	3.365	0.782	0.976	0.024
SLC46A1	3.365	0.782	0.976	0.024
U2AF2	3.363	0.784	0.976	0.024
NLRP12	3.363	0.784	0.976	0.024
VAPA	3.355	0.784	0.976	0.024
RTL8B	3.355	0.784	0.976	0.024
ARHGAP1	3.352	0.784	0.976	0.024
DHX36	3.346	0.784	0.976	0.024
TBCE	3.34	0.784	0.976	0.024
ALAS1	3.334	0.784	0.976	0.024
FOXD4L3	3.33	0.784	0.974	0.026
ATP6V1D	3.328	0.785	0.974	0.026
PRPF40A	3.325	0.785	0.974	0.026
CCDC125	3.324	0.785	0.974	0.026
POMT2	3.316	0.785	0.974	0.026
BORA	3.31	0.785	0.974	0.026
TFG	3.3	0.785	0.974	0.026
SRSF11	3.298	0.785	0.974	0.026
SLX1A	3.297	0.785	0.974	0.026
WWTR1	3.296	0.785	0.974	0.026
PSMD2	3.29	0.785	0.974	0.026
TUBB8	3.287	0.785	0.974	0.026
ARL3	3.286	0.785	0.974	0.026
USP6NL	3.279	0.785	0.974	0.026
ROMO1	3.278	0.787	0.974	0.026
ARID4B	3.274	0.787	0.974	0.026
LIMS4	3.271	0.787	0.974	0.026
F8A3	3.27	0.787	0.974	0.026
LGALS9	3.27	0.787	0.974	0.026
CHAF1B	3.268	0.788	0.974	0.026
CENPA	3.265	0.79	0.974	0.026
LOC158434	3.263	0.79	0.974	0.026
XRCC1	3.262	0.79	0.974	0.026
PIKFYVE	3.261	0.79	0.974	0.026
WBP4	3.254	0.79	0.974	0.026
RPS28	3.254	0.79	0.974	0.026
[truncated: 17,364 more rows]

## Sheet: Day 18 BAGEL
Gene	BF	Recall	Precision	FDR
RPS24	14.055	0	1	0
NBPF15	14.054	0	1	0
CBWD5	13.68	0	1	0
EEF1A1	13.676	0	1	0
FBL	13.633	0	1	0
MRPL57	13.605	0	1	0
PCNA	13.582	0.001	1	0
TIMM29	13.415	0.001	1	0
RPL36	13.405	0.003	1	0
TXN	13.381	0.004	1	0
RPS18	13.376	0.006	1	0
WASHC1	13.364	0.006	1	0
RPS11	13.262	0.007	1	0
DHFR	13.259	0.007	1	0
SUPT4H1	13.107	0.007	1	0
ZFP36L1	13.088	0.007	1	0
SAMM50	13.076	0.009	1	0
SREBF2	12.999	0.009	1	0
AGAP4	12.995	0.009	1	0
RPIA	12.932	0.009	1	0
GINS2	12.931	0.01	1	0
HSD17B10	12.876	0.012	1	0
HSPE1	12.83	0.012	1	0
PSMA7	12.824	0.013	1	0
TPI1	12.811	0.013	1	0
RAD9A	12.763	0.013	1	0
COX4I1	12.725	0.015	1	0
LRRC37A	12.674	0.015	1	0
RPL31	12.666	0.015	1	0
ANAPC11	12.639	0.015	1	0
RRM2	12.626	0.015	1	0
NAA38	12.624	0.016	1	0
CMIP	12.578	0.016	1	0
RPS9	12.478	0.016	1	0
RPL18	12.457	0.018	1	0
RPS14	12.454	0.018	1	0
CYCS	12.451	0.019	1	0
VPS25	12.416	0.021	1	0
IMP3	12.372	0.022	1	0
PTPN11	12.344	0.022	1	0
HMGCS1	12.332	0.022	1	0
ALG13	12.22	0.022	1	0
SPTSSA	12.171	0.022	1	0
COA6	12.167	0.022	1	0
THOC3	12.15	0.024	1	0
RPL13	12.098	0.025	1	0
DDX47	12.072	0.027	1	0
ADRM1	12.059	0.027	1	0
EEF1G	12.058	0.027	1	0
NOM1	12.038	0.027	1	0
COX17	11.954	0.027	1	0
CRKL	11.931	0.027	1	0
RPL19	11.913	0.028	1	0
TBC1D3D	11.879	0.028	1	0
HSPA5	11.867	0.028	1	0
TCP1	11.864	0.03	1	0
NOL10	11.844	0.031	1	0
RPL24	11.816	0.033	1	0
YRDC	11.815	0.034	1	0
COG8	11.812	0.034	1	0
DHX15	11.801	0.036	1	0
MRPS34	11.786	0.037	1	0
NDUFB11	11.73	0.037	1	0
GOLGA6L4	11.717	0.037	1	0
RPL6	11.711	0.039	1	0
WDR4	11.699	0.039	1	0
DOLK	11.673	0.04	1	0
SDE2	11.671	0.04	1	0
GATAD2A	11.651	0.04	1	0
NDUFAF1	11.607	0.04	1	0
RAC1	11.607	0.04	1	0
SRF	11.577	0.04	1	0
FAU	11.524	0.042	1	0
STIL	11.461	0.042	1	0
PMPCA	11.456	0.043	1	0
RPL7	11.454	0.043	1	0
CEPT1	11.428	0.043	1	0
RPL7A	11.418	0.043	1	0
RBFA	11.416	0.043	1	0
UBFD1	11.358	0.043	1	0
NR2C2AP	11.351	0.043	1	0
SNW1	11.285	0.045	1	0
TAF10	11.25	0.045	1	0
RPL3	11.239	0.046	1	0
CNOT3	11.232	0.048	1	0
ORC6	11.228	0.049	1	0
RBM10	11.068	0.049	1	0
ORAOV1	11.062	0.051	1	0
TIMM10	11.061	0.052	1	0
RBX1	11.037	0.054	1	0
DNMT1	11.009	0.055	1	0
CAPZB	11.004	0.055	1	0
TBC1D3C	10.993	0.055	1	0
XRCC3	10.961	0.055	1	0
TICRR	10.944	0.057	1	0
PREB	10.918	0.058	1	0
PSMB5	10.852	0.058	1	0
ZNF626	10.847	0.058	1	0
USP17L30	10.846	0.058	1	0
MYBL2	10.839	0.058	1	0
IARS	10.794	0.06	1	0
VARS	10.782	0.061	1	0
RABGGTA	10.77	0.061	1	0
UTP6	10.73	0.061	1	0
POLRMT	10.716	0.063	1	0
SS18L2	10.706	0.064	1	0
RAD51C	10.649	0.066	1	0
NOP14	10.631	0.066	1	0
HIST1H2BN	10.626	0.066	1	0
POLR2J	10.619	0.066	1	0
TRAPPC4	10.611	0.066	1	0
HSD17B12	10.602	0.066	1	0
GAGE12I	10.601	0.066	1	0
RUVBL1	10.589	0.066	1	0
RPS20	10.57	0.067	1	0
SAP18	10.569	0.069	1	0
CEBPZ	10.568	0.07	1	0
TWNK	10.567	0.07	1	0
EARS2	10.539	0.07	1	0
SKP2	10.535	0.07	1	0
XPO1	10.524	0.072	1	0
IGBP1	10.515	0.073	1	0
TKT	10.512	0.073	1	0
TEX10	10.505	0.073	1	0
HSCB	10.503	0.073	1	0
RFC3	10.497	0.073	1	0
NAPA	10.488	0.075	1	0
NPIPB6	10.488	0.075	1	0
CHRAC1	10.471	0.075	1	0
TUT1	10.469	0.076	1	0
SPDYE6	10.45	0.076	1	0
POLR1C	10.433	0.077	1	0
DNA2	10.427	0.077	1	0
PPP4C	10.412	0.079	1	0
TBC1D3H	10.387	0.079	1	0
MRPS12	10.372	0.079	1	0
GARS	10.324	0.079	1	0
ANP32A	10.317	0.079	1	0
RPS8	10.316	0.08	1	0
RPS27	10.314	0.08	1	0
RPL18A	10.308	0.082	1	0
GAPDH	10.295	0.083	1	0
ALKBH5	10.259	0.083	1	0
GPI	10.254	0.083	1	0
CCT6A	10.252	0.085	1	0
TERF2	10.244	0.085	1	0
INTS7	10.243	0.085	1	0
SURF6	10.237	0.085	1	0
PRMT1	10.236	0.086	1	0
N6AMT1	10.215	0.086	1	0
UTP4	10.198	0.086	1	0
ASNA1	10.193	0.086	1	0
STK11	10.176	0.086	1	0
DRAP1	10.157	0.086	1	0
VCP	10.146	0.088	1	0
RFWD2	10.112	0.088	1	0
SOD1	10.102	0.088	1	0
PFDN2	10.095	0.089	1	0
HNRNPK	10.09	0.091	1	0
BUB3	10.085	0.092	1	0
TAF1C	10.074	0.092	1	0
VPS52	10.045	0.092	1	0
POLR3H	10.037	0.094	1	0
TRMT112	10.022	0.095	1	0
NUP205	10.019	0.095	1	0
RPS6	9.987	0.097	1	0
CDK6	9.964	0.097	1	0
MARS2	9.942	0.098	1	0
C12orf49	9.923	0.098	1	0
ASF1A	9.918	0.098	1	0
NUDT21	9.916	0.1	1	0
SRP14	9.858	0.1	1	0
RCC1L	9.837	0.1	1	0
LSM2	9.829	0.101	1	0
EIF2B5	9.828	0.103	1	0
PPP1R15A	9.817	0.103	1	0
POLA1	9.816	0.103	1	0
SMC2	9.804	0.104	1	0
PSMB4	9.8	0.106	1	0
PSMA6	9.797	0.107	1	0
LUC7L3	9.79	0.109	1	0
KDM1A	9.778	0.109	1	0
DCTN5	9.76	0.11	1	0
RHBDF1	9.743	0.11	1	0
ACAT2	9.727	0.11	1	0
TRNT1	9.718	0.11	1	0
RRM1	9.707	0.112	1	0
RBM15	9.68	0.112	1	0
TOP2A	9.654	0.113	1	0
NOP10	9.653	0.113	1	0
WDR18	9.65	0.113	1	0
DHX9	9.649	0.115	1	0
SPIN3	9.643	0.115	1	0
RACK1	9.635	0.115	1	0
CCNH	9.628	0.116	1	0
TEAD1	9.625	0.116	1	0
DDX10	9.624	0.118	1	0
DDX49	9.624	0.119	1	0
BCS1L	9.62	0.119	1	0
ALG1	9.617	0.121	1	0
MRPS18A	9.611	0.121	1	0
SKP1	9.609	0.122	1	0
RPLP2	9.604	0.124	1	0
DHPS	9.603	0.125	1	0
ATIC	9.601	0.125	1	0
TUFM	9.6	0.127	1	0
TBC1D3F	9.599	0.127	1	0
EIF4A1	9.595	0.127	1	0
FAM60A	9.591	0.127	1	0
LSM7	9.583	0.128	1	0
ATP5G1	9.581	0.128	1	0
KTI12	9.579	0.128	1	0
WNK1	9.578	0.128	1	0
RPS15	9.572	0.128	1	0
KPNB1	9.571	0.13	1	0
DPP4	9.566	0.13	1	0
WDR83	9.565	0.13	1	0
SNRPF	9.554	0.131	1	0
HK2	9.536	0.131	1	0
HMGCR	9.514	0.131	1	0
PRELID3B	9.513	0.131	1	0
RPL23	9.495	0.133	1	0
YARS	9.489	0.134	1	0
MTFMT	9.485	0.134	1	0
IPO5	9.481	0.134	1	0
PRMT5	9.479	0.136	1	0
XPR1	9.475	0.136	1	0
PHB2	9.474	0.137	1	0
PRPF8	9.468	0.139	1	0
SDHA	9.468	0.139	1	0
GVQW2	9.466	0.139	1	0
DDX54	9.447	0.139	1	0
POLR3K	9.438	0.14	1	0
NUDC	9.434	0.142	1	0
SAE1	9.422	0.143	1	0
PMF1	9.414	0.143	1	0
NUBP1	9.4	0.143	1	0
HIST1H2AI	9.373	0.143	1	0
TWISTNB	9.372	0.143	1	0
SPDYE2B	9.372	0.143	1	0
FAM96B	9.347	0.145	1	0
GEMIN8	9.327	0.146	1	0
ECT2	9.309	0.146	1	0
PSMA5	9.291	0.148	1	0
POLR3A	9.288	0.149	1	0
PET117	9.249	0.149	1	0
USP17L28	9.248	0.149	1	0
C19orf53	9.233	0.149	1	0
EIF4G1	9.229	0.149	1	0
ZNHIT2	9.228	0.149	1	0
NDUFB2	9.225	0.149	1	0
UGP2	9.224	0.149	1	0
PAK2	9.209	0.149	1	0
PTCD1	9.192	0.149	1	0
CYC1	9.189	0.149	1	0
CRK	9.164	0.149	1	0
CTNNBL1	9.16	0.149	1	0
RPLP0	9.152	0.151	1	0
C14orf80	9.149	0.151	1	0
ARMC7	9.119	0.151	1	0
METTL17	9.117	0.151	1	0
USP1	9.109	0.151	1	0
PRPF4B	9.108	0.151	1	0
POLD2	9.098	0.151	1	0
DNLZ	9.086	0.151	1	0
SEC61G	9.085	0.151	1	0
RPS16	9.081	0.152	1	0
POLR2I	9.08	0.154	1	0
NLE1	9.075	0.155	1	0
ATP6V1B2	9.074	0.155	1	0
RPS15A	9.048	0.156	1	0
PRMT7	9.048	0.156	1	0
CDIPT	9.04	0.156	1	0
NCAPG	9.037	0.156	1	0
PPP1R8	9.029	0.156	1	0
RPL27	9.019	0.158	1	0
ZNHIT6	9.018	0.158	1	0
TCAF1	9.018	0.158	1	0
USP17L15	9.013	0.158	1	0
RPP21	8.996	0.159	1	0
NUP107	8.992	0.159	1	0
CRCP	8.987	0.159	1	0
ACTR2	8.976	0.161	1	0
NDOR1	8.943	0.161	1	0
SNRPD2	8.932	0.162	1	0
CAPRIN1	8.924	0.162	1	0
HIST1H4B	8.91	0.162	1	0
PRIM1	8.872	0.164	1	0
SNRNP25	8.87	0.165	1	0
CCNA2	8.863	0.167	1	0
CLP1	8.851	0.168	1	0
SF3A1	8.85	0.168	1	0
PDRG1	8.836	0.168	1	0
RPAIN	8.833	0.168	1	0
NEDD1	8.816	0.168	1	0
ATL2	8.797	0.168	1	0
PCBP1	8.794	0.168	1	0
TAF8	8.787	0.168	1	0
WDR25	8.786	0.17	1	0
SPC24	8.783	0.171	1	0
KIF11	8.782	0.173	1	0
HAUS8	8.771	0.173	1	0
CDC7	8.747	0.173	1	0
SPATA5L1	8.747	0.174	1	0
CGB2	8.741	0.174	1	0
CDC16	8.738	0.176	1	0
ACLY	8.735	0.176	1	0
GOLGA6L10	8.732	0.176	1	0
WDR3	8.729	0.177	1	0
USP17L29	8.728	0.177	1	0
TFAP2C	8.72	0.177	1	0
CASC1	8.72	0.177	1	0
CABP1	8.719	0.177	1	0
PWP2	8.706	0.179	1	0
TTC37	8.696	0.179	1	0
RPS13	8.686	0.18	1	0
POLR2L	8.679	0.182	1	0
DNAJC8	8.657	0.182	1	0
RPS17	8.643	0.182	1	0
SMN1	8.632	0.182	1	0
NDUFB6	8.631	0.182	1	0
USP17L25	8.626	0.182	1	0
ACTR1A	8.622	0.182	1	0
HMGA1	8.618	0.182	1	0
NDUFA6	8.597	0.182	1	0
COASY	8.582	0.182	1	0
FDFT1	8.558	0.182	1	0
PTPMT1	8.556	0.182	1	0
WDR74	8.555	0.183	1	0
PITPNB	8.541	0.183	1	0
WDR1	8.54	0.183	1	0
COQ3	8.54	0.183	1	0
MRPS16	8.535	0.183	1	0
DNAJC9	8.526	0.185	1	0
ZWINT	8.501	0.185	1	0
ELL	8.471	0.186	1	0
NADK	8.46	0.186	1	0
CARS	8.44	0.186	1	0
FAM122A	8.434	0.186	1	0
POLR1B	8.412	0.188	1	0
MRPL44	8.41	0.188	1	0
PSMA2	8.407	0.189	1	0
LSS	8.403	0.189	1	0
DUX4	8.398	0.189	0.992	0.008
TP53RK	8.396	0.189	0.992	0.008
RPS3	8.396	0.191	0.992	0.008
MSX2	8.384	0.191	0.992	0.008
SF3B2	8.374	0.192	0.992	0.008
MCAT	8.364	0.192	0.992	0.008
NIPBL	8.348	0.192	0.992	0.008
ZCRB1	8.348	0.192	0.992	0.008
GART	8.342	0.194	0.992	0.008
WDHD1	8.341	0.194	0.992	0.008
POLR2C	8.34	0.195	0.992	0.008
TBC1D3L	8.337	0.195	0.992	0.008
EIF6	8.332	0.197	0.992	0.008
HES7	8.331	0.197	0.992	0.008
CHMP2A	8.329	0.198	0.993	0.007
TINF2	8.329	0.198	0.993	0.007
TOPBP1	8.313	0.198	0.993	0.007
ATP5I	8.311	0.198	0.993	0.007
RPL37	8.299	0.198	0.993	0.007
TLN1	8.269	0.198	0.993	0.007
RPE	8.258	0.198	0.993	0.007
EXOSC8	8.248	0.2	0.993	0.007
USP47	8.248	0.2	0.993	0.007
MVK	8.238	0.201	0.993	0.007
LSG1	8.234	0.203	0.993	0.007
SMU1	8.222	0.204	0.993	0.007
SARS2	8.213	0.206	0.993	0.007
LRRC37A2	8.209	0.206	0.993	0.007
PPM1D	8.196	0.206	0.993	0.007
UBAP2	8.195	0.206	0.993	0.007
USP8	8.194	0.206	0.993	0.007
ETF1	8.184	0.206	0.993	0.007
FDXR	8.18	0.206	0.993	0.007
UXT	8.172	0.207	0.993	0.007
RPS2	8.152	0.209	0.993	0.007
UQCRB	8.14	0.209	0.993	0.007
VPS51	8.139	0.209	0.993	0.007
SEC22B	8.137	0.209	0.993	0.007
C12orf73	8.132	0.209	0.993	0.007
RPS27A	8.129	0.209	0.993	0.007
HNRNPC	8.128	0.21	0.993	0.007
PGD	8.121	0.21	0.993	0.007
HTATSF1	8.105	0.21	0.993	0.007
GRB2	8.104	0.21	0.993	0.007
ZPR1	8.103	0.21	0.993	0.007
DBR1	8.102	0.212	0.993	0.007
ERG28	8.098	0.212	0.993	0.007
FXN	8.098	0.212	0.993	0.007
CHURC1-FNTB	8.097	0.212	0.993	0.007
ACTB	8.093	0.213	0.993	0.007
UBA52	8.093	0.215	0.993	0.007
MRPL48	8.078	0.215	0.993	0.007
LEO1	8.069	0.215	0.993	0.007
RPL10A	8.063	0.216	0.993	0.007
CCT4	8.043	0.218	0.993	0.007
HDAC3	8.038	0.219	0.993	0.007
SEC23IP	8.035	0.219	0.993	0.007
MRPS18C	8.033	0.219	0.993	0.007
GEMIN7	8.031	0.219	0.993	0.007
ATP5J2	8.028	0.219	0.993	0.007
GNL3	8.025	0.221	0.993	0.007
OR7E24	8.023	0.221	0.993	0.007
HARS2	8.016	0.221	0.993	0.007
EDC4	7.999	0.221	0.993	0.007
ZC3H14	7.995	0.221	0.993	0.007
WDR77	7.995	0.222	0.993	0.007
PHF5A	7.993	0.224	0.993	0.007
CABP7	7.986	0.224	0.993	0.007
SOD2	7.975	0.224	0.993	0.007
GNB1L	7.975	0.224	0.993	0.007
ARFRP1	7.969	0.224	0.993	0.007
RPL37A	7.969	0.225	0.993	0.007
UPF1	7.96	0.227	0.993	0.007
THAP1	7.957	0.227	0.993	0.007
NPLOC4	7.95	0.228	0.994	0.006
ATP6V1A	7.942	0.23	0.994	0.006
CENPN	7.92	0.23	0.994	0.006
RPAP2	7.918	0.23	0.994	0.006
RPL27A	7.911	0.231	0.994	0.006
CHMP6	7.906	0.232	0.994	0.006
ISCA2	7.886	0.232	0.994	0.006
UBE2Q2L	7.873	0.232	0.994	0.006
TBC1D26	7.868	0.232	0.994	0.006
THAP11	7.866	0.232	0.994	0.006
UQCRC1	7.863	0.234	0.994	0.006
PWP1	7.851	0.234	0.994	0.006
RPA3	7.85	0.234	0.994	0.006
IMP4	7.85	0.235	0.994	0.006
RPL34	7.846	0.235	0.994	0.006
POLR2D	7.846	0.237	0.994	0.006
OR2L5	7.842	0.237	0.994	0.006
ANKRD49	7.837	0.237	0.994	0.006
MAT2A	7.828	0.237	0.994	0.006
HIRA	7.822	0.237	0.994	0.006
DNM1L	7.821	0.237	0.994	0.006
MIS12	7.813	0.237	0.994	0.006
UTP3	7.803	0.237	0.994	0.006
IPO13	7.802	0.238	0.994	0.006
CPSF4	7.793	0.24	0.994	0.006
BMS1	7.781	0.24	0.994	0.006
VPS13D	7.774	0.24	0.994	0.006
NSA2	7.772	0.241	0.994	0.006
DSCC1	7.77	0.241	0.994	0.006
RIC8A	7.756	0.241	0.994	0.006
FEN1	7.754	0.241	0.994	0.006
COA7	7.754	0.241	0.994	0.006
FOXRED1	7.751	0.241	0.994	0.006
EIF3D	7.748	0.243	0.994	0.006
IARS2	7.74	0.243	0.994	0.006
FCF1	7.737	0.243	0.994	0.006
BOP1	7.734	0.243	0.994	0.006
NDUFC1	7.734	0.243	0.994	0.006
GMPS	7.731	0.244	0.994	0.006
CTNNB1	7.724	0.244	0.994	0.006
KIAA0100	7.721	0.244	0.994	0.006
PRPF38A	7.718	0.246	0.994	0.006
RPL10	7.716	0.246	0.994	0.006
NOP2	7.708	0.247	0.994	0.006
CCDC115	7.698	0.247	0.994	0.006
NOB1	7.697	0.247	0.994	0.006
WDR70	7.692	0.249	0.994	0.006
ALDOA	7.69	0.249	0.994	0.006
SRSF6	7.687	0.249	0.994	0.006
EXOC1	7.68	0.249	0.994	0.006
DNAJC11	7.671	0.249	0.994	0.006
INTS6	7.662	0.249	0.994	0.006
SCD	7.659	0.249	0.994	0.006
ATP5C1	7.654	0.25	0.994	0.006
PDE4DIP	7.65	0.25	0.994	0.006
PPIAL4G	7.635	0.25	0.994	0.006
POLD3	7.627	0.25	0.994	0.006
E2F4	7.616	0.25	0.994	0.006
MOCS3	7.6	0.25	0.994	0.006
RBBP6	7.597	0.252	0.994	0.006
MPHOSPH10	7.581	0.253	0.994	0.006
PGGT1B	7.573	0.255	0.994	0.006
STRAP	7.571	0.255	0.994	0.006
C1QBP	7.569	0.255	0.994	0.006
RPL17-C18orf32	7.563	0.255	0.994	0.006
THOC5	7.562	0.256	0.994	0.006
ANKLE2	7.558	0.256	0.994	0.006
SLU7	7.551	0.258	0.994	0.006
EMC3	7.55	0.258	0.994	0.006
RPL14	7.55	0.259	0.994	0.006
NDUFA2	7.54	0.259	0.994	0.006
RPL28	7.536	0.259	0.994	0.006
HNRNPU	7.527	0.261	0.994	0.006
ENO1	7.521	0.261	0.994	0.006
RPL17	7.515	0.261	0.994	0.006
NBPF9	7.515	0.261	0.994	0.006
FDX1L	7.51	0.261	0.994	0.006
RPL9	7.499	0.261	0.994	0.006
SEC61A1	7.485	0.261	0.994	0.006
PDE4A	7.481	0.261	0.994	0.006
RPN1	7.474	0.261	0.994	0.006
TTC1	7.473	0.262	0.994	0.006
KATNB1	7.468	0.262	0.994	0.006
PSMG3	7.458	0.264	0.994	0.006
RPS25	7.452	0.264	0.994	0.006
PSMB3	7.451	0.265	0.994	0.006
RANBP2	7.448	0.265	0.994	0.006
IMPDH2	7.446	0.265	0.994	0.006
PPP1R11	7.441	0.265	0.994	0.006
GFM1	7.439	0.267	0.994	0.006
PARVA	7.428	0.267	0.994	0.006
RPL22	7.428	0.267	0.994	0.006
RAE1	7.421	0.268	0.994	0.006
NPIPA1	7.42	0.268	0.994	0.006
YY1	7.406	0.268	0.994	0.006
SRSF1	7.406	0.27	0.995	0.005
DHX8	7.399	0.271	0.995	0.005
MIS18BP1	7.387	0.271	0.995	0.005
NDUFA1	7.385	0.271	0.995	0.005
CCT7	7.381	0.273	0.995	0.005
MYL6	7.38	0.273	0.995	0.005
CKS1B	7.373	0.273	0.995	0.005
RAD51D	7.371	0.274	0.995	0.005
AK6	7.369	0.274	0.995	0.005
ICMT	7.369	0.274	0.995	0.005
CDC37	7.369	0.276	0.995	0.005
RASA4B	7.366	0.276	0.995	0.005
SDHD	7.365	0.276	0.995	0.005
NPIPA2	7.365	0.276	0.995	0.005
GFPT1	7.36	0.276	0.995	0.005
NDUFB4	7.356	0.276	0.995	0.005
NDUFB10	7.355	0.276	0.995	0.005
VPS28	7.355	0.277	0.995	0.005
MRPL49	7.352	0.277	0.995	0.005
FAM231A	7.352	0.277	0.995	0.005
CSTF3	7.351	0.277	0.995	0.005
NCKAP1	7.333	0.277	0.995	0.005
MRPL34	7.333	0.277	0.995	0.005
RPL23A	7.329	0.277	0.995	0.005
YARS2	7.325	0.279	0.995	0.005
ATP2A2	7.318	0.28	0.995	0.005
TMEM199	7.312	0.28	0.995	0.005
YAP1	7.309	0.28	0.995	0.005
CLEC6A	7.293	0.28	0.989	0.011
MRPS25	7.275	0.28	0.989	0.011
RPS4X	7.273	0.282	0.99	0.01
TARDBP	7.272	0.282	0.99	0.01
STN1	7.264	0.282	0.99	0.01
PIK3R4	7.264	0.282	0.99	0.01
SEH1L	7.251	0.283	0.99	0.01
NUTF2	7.249	0.285	0.99	0.01
POLR3B	7.246	0.285	0.99	0.01
RBM14-RBM4	7.243	0.285	0.99	0.01
EGFR	7.234	0.285	0.99	0.01
DNAJC2	7.231	0.285	0.99	0.01
NIP7	7.228	0.286	0.99	0.01
POLE	7.217	0.286	0.99	0.01
C7orf26	7.216	0.286	0.99	0.01
EFNA3	7.214	0.286	0.99	0.01
DHODH	7.214	0.288	0.99	0.01
RBM25	7.211	0.288	0.99	0.01
POP7	7.195	0.288	0.99	0.01
TM7SF2	7.19	0.288	0.99	0.01
SF3A3	7.19	0.289	0.99	0.01
JMJD6	7.189	0.289	0.99	0.01
RPS5	7.177	0.291	0.99	0.01
SF3B4	7.176	0.291	0.99	0.01
MFAP1	7.161	0.291	0.99	0.01
DIEXF	7.157	0.292	0.99	0.01
ECD	7.156	0.294	0.99	0.01
ANKRD17	7.155	0.294	0.99	0.01
CIAO1	7.153	0.295	0.99	0.01
USF2	7.153	0.295	0.99	0.01
MTBP	7.151	0.295	0.99	0.01
NOL12	7.137	0.295	0.99	0.01
MAK16	7.131	0.297	0.99	0.01
DCTN1	7.122	0.297	0.99	0.01
USP17L19	7.122	0.297	0.99	0.01
DHX37	7.117	0.298	0.99	0.01
KIF4A	7.112	0.298	0.99	0.01
DDAH1	7.112	0.298	0.99	0.01
MRPS31	7.111	0.298	0.99	0.01
KIF15	7.11	0.298	0.99	0.01
HDAC2	7.106	0.298	0.99	0.01
NBPF10	7.1	0.298	0.99	0.01
SDHB	7.062	0.298	0.99	0.01
SNRNP40	7.06	0.298	0.99	0.01
AUNIP	7.052	0.298	0.99	0.01
DGCR8	7.044	0.3	0.99	0.01
NDUFAF7	7.034	0.3	0.99	0.01
DAXX	7.034	0.3	0.99	0.01
DDX23	7.03	0.3	0.99	0.01
PSMD6	7.026	0.3	0.99	0.01
SON	7.023	0.3	0.99	0.01
PKM	7.016	0.3	0.99	0.01
FOXD4L4	7.014	0.3	0.985	0.015
CMPK1	7.013	0.301	0.985	0.015
MRPL46	6.992	0.303	0.985	0.015
PRIM2	6.983	0.303	0.985	0.015
STRIP1	6.972	0.303	0.985	0.015
TOMM40	6.97	0.304	0.986	0.014
FAM25C	6.96	0.304	0.986	0.014
NMD3	6.952	0.306	0.986	0.014
PLXND1	6.95	0.306	0.986	0.014
NFS1	6.947	0.306	0.986	0.014
CDC42	6.947	0.306	0.986	0.014
KARS	6.941	0.307	0.986	0.014
PDSS2	6.94	0.307	0.986	0.014
KDM8	6.925	0.307	0.986	0.014
MRPL41	6.921	0.307	0.986	0.014
NDUFB7	6.921	0.307	0.986	0.014
AARS2	6.913	0.307	0.986	0.014
C3orf38	6.912	0.307	0.986	0.014
TRIM49	6.907	0.307	0.981	0.019
MED14	6.905	0.307	0.981	0.019
RRAS2	6.901	0.307	0.981	0.019
G3BP1	6.897	0.307	0.981	0.019
TSC2	6.889	0.307	0.981	0.019
RAD9B	6.886	0.307	0.981	0.019
MYC	6.885	0.308	0.981	0.019
HIST2H3D	6.882	0.308	0.981	0.019
ERAL1	6.879	0.308	0.981	0.019
NCAPD3	6.879	0.308	0.981	0.019
PMVK	6.878	0.308	0.981	0.019
INTS11	6.876	0.308	0.981	0.019
RNASEH2A	6.871	0.308	0.981	0.019
KIF22	6.868	0.308	0.981	0.019
MED11	6.867	0.31	0.981	0.019
ZC3H13	6.861	0.31	0.981	0.019
USP17L27	6.857	0.31	0.981	0.019
HSD11B1L	6.844	0.31	0.981	0.019
SLC25A1	6.844	0.31	0.981	0.019
C10orf76	6.841	0.31	0.981	0.019
CTU1	6.836	0.31	0.981	0.019
RPS19	6.834	0.311	0.981	0.019
MAP3K2	6.828	0.311	0.981	0.019
PDCD2	6.824	0.311	0.981	0.019
CDC45	6.822	0.311	0.981	0.019
EBP	6.822	0.311	0.981	0.019
MRPL43	6.81	0.313	0.981	0.019
PPP1R14B	6.808	0.313	0.981	0.019
SNRPG	6.805	0.313	0.981	0.019
ELP3	6.803	0.313	0.981	0.019
DAD1	6.792	0.314	0.981	0.019
BTF3	6.791	0.314	0.981	0.019
UROS	6.786	0.314	0.981	0.019
MRPL50	6.783	0.314	0.981	0.019
PSMD8	6.783	0.314	0.981	0.019
PMPCB	6.778	0.316	0.981	0.019
TANGO6	6.777	0.317	0.982	0.018
RPUSD4	6.776	0.317	0.982	0.018
LSM4	6.768	0.317	0.982	0.018
POLR1D	6.763	0.317	0.982	0.018
ZNHIT3	6.761	0.317	0.982	0.018
PHAX	6.757	0.317	0.982	0.018
PGS1	6.751	0.317	0.982	0.018
RFC5	6.739	0.319	0.982	0.018
ARF1	6.738	0.319	0.982	0.018
SRSF3	6.738	0.32	0.982	0.018
TMEM131	6.734	0.32	0.982	0.018
DDX5	6.732	0.32	0.982	0.018
FTH1	6.728	0.32	0.982	0.018
USPL1	6.719	0.322	0.982	0.018
PNKP	6.716	0.323	0.982	0.018
INTS4	6.711	0.323	0.982	0.018
RAB37	6.71	0.323	0.982	0.018
GOLGA6L1	6.701	0.323	0.982	0.018
ARHGEF12	6.697	0.323	0.982	0.018
ALDH5A1	6.683	0.323	0.982	0.018
TPX2	6.681	0.325	0.982	0.018
CEP85	6.673	0.325	0.982	0.018
WDR33	6.673	0.326	0.982	0.018
FAM98B	6.669	0.326	0.982	0.018
PLGLB1	6.663	0.326	0.982	0.018
COPZ1	6.661	0.328	0.982	0.018
HJURP	6.66	0.329	0.982	0.018
SYMPK	6.66	0.331	0.982	0.018
MRPL3	6.652	0.331	0.982	0.018
LIN52	6.651	0.331	0.982	0.018
SMIM4	6.65	0.331	0.982	0.018
GIT2	6.648	0.331	0.982	0.018
MDN1	6.64	0.332	0.982	0.018
APELA	6.633	0.332	0.982	0.018
CCDC174	6.63	0.332	0.982	0.018
GPN2	6.621	0.332	0.982	0.018
ATP5B	6.604	0.334	0.982	0.018
PLEKHD1	6.598	0.334	0.982	0.018
WDR82	6.596	0.334	0.982	0.018
MAMDC4	6.584	0.334	0.982	0.018
PAXBP1	6.58	0.334	0.982	0.018
GPN1	6.572	0.334	0.982	0.018
EXOSC9	6.561	0.334	0.982	0.018
LAS1L	6.552	0.335	0.983	0.017
VHL	6.552	0.335	0.983	0.017
C1orf109	6.549	0.337	0.983	0.017
MPI	6.549	0.337	0.983	0.017
TSR3	6.548	0.337	0.983	0.017
GNPNAT1	6.544	0.337	0.983	0.017
C1orf56	6.533	0.337	0.983	0.017
VDAC1	6.526	0.337	0.983	0.017
MED6	6.526	0.337	0.983	0.017
GOLGA8J	6.525	0.337	0.983	0.017
CARNMT1	6.521	0.337	0.983	0.017
ZNF830	6.517	0.337	0.983	0.017
CBWD1	6.514	0.337	0.983	0.017
ADSL	6.501	0.338	0.983	0.017
MKS1	6.501	0.338	0.983	0.017
GZMA	6.497	0.338	0.983	0.017
EIF1AX	6.492	0.338	0.983	0.017
RARS	6.489	0.338	0.983	0.017
ATP6V0D1	6.488	0.338	0.983	0.017
MOB4	6.487	0.338	0.983	0.017
KLF16	6.486	0.338	0.983	0.017
PPIL2	6.486	0.34	0.983	0.017
TFPI2	6.481	0.34	0.983	0.017
EIF3CL	6.472	0.34	0.983	0.017
ABHD17A	6.47	0.34	0.983	0.017
ADAMTS7	6.469	0.34	0.983	0.017
ARL5B	6.459	0.34	0.983	0.017
SNRPD3	6.444	0.341	0.983	0.017
DPAGT1	6.442	0.343	0.983	0.017
JUND	6.436	0.343	0.983	0.017
ZNF138	6.436	0.343	0.983	0.017
INTS13	6.429	0.343	0.983	0.017
SRP54	6.424	0.343	0.983	0.017
F8A2	6.422	0.343	0.983	0.017
DYNLL1	6.412	0.343	0.983	0.017
RRN3	6.412	0.343	0.983	0.017
RBM19	6.4	0.343	0.983	0.017
WDR5B	6.392	0.343	0.983	0.017
PELO	6.392	0.343	0.983	0.017
METTL3	6.391	0.343	0.983	0.017
POLR1A	6.389	0.344	0.983	0.017
NHP2	6.388	0.346	0.983	0.017
GADD45GIP1	6.386	0.346	0.983	0.017
NBPF11	6.38	0.346	0.983	0.017
RPAP3	6.38	0.346	0.983	0.017
RPL8	6.378	0.347	0.983	0.017
EIF5A	6.378	0.349	0.983	0.017
RBBP4	6.375	0.349	0.983	0.017
CDC5L	6.368	0.35	0.983	0.017
SUCLA2	6.361	0.35	0.983	0.017
HAUS7	6.35	0.35	0.983	0.017
SSRP1	6.349	0.35	0.983	0.017
NEDD8	6.349	0.352	0.983	0.017
CDC25B	6.343	0.352	0.983	0.017
EXOSC10	6.343	0.352	0.983	0.017
TAF2	6.333	0.352	0.983	0.017
TRMT61A	6.332	0.352	0.983	0.017
FBXW5	6.33	0.352	0.983	0.017
VPS33A	6.326	0.352	0.983	0.017
COX7A2	6.326	0.352	0.983	0.017
EIF1AD	6.326	0.352	0.983	0.017
KCMF1	6.325	0.352	0.983	0.017
NOC4L	6.321	0.353	0.983	0.017
THRB	6.304	0.353	0.983	0.017
DUT	6.299	0.353	0.983	0.017
PLGLB2	6.293	0.353	0.983	0.017
RIDA	6.292	0.353	0.983	0.017
EXOSC7	6.287	0.355	0.983	0.017
ELP5	6.271	0.355	0.983	0.017
SRSF2	6.267	0.356	0.984	0.016
NUP93	6.265	0.358	0.984	0.016
ZRANB2	6.262	0.358	0.984	0.016
PAGR1	6.26	0.358	0.984	0.016
TTF1	6.258	0.358	0.984	0.016
CHMP3	6.258	0.358	0.984	0.016
DDX1	6.258	0.358	0.984	0.016
CAD	6.257	0.358	0.984	0.016
FNTB	6.256	0.359	0.984	0.016
CNTD1	6.255	0.359	0.984	0.016
UTP15	6.255	0.361	0.984	0.016
POLA2	6.252	0.362	0.984	0.016
PON2	6.247	0.362	0.984	0.016
YME1L1	6.245	0.362	0.984	0.016
CENPO	6.243	0.362	0.984	0.016
ATP5A1	6.239	0.364	0.984	0.016
EWSR1	6.237	0.364	0.984	0.016
FLCN	6.232	0.364	0.984	0.016
SETD1A	6.231	0.364	0.984	0.016
TSFM	6.223	0.364	0.984	0.016
PYDC1	6.209	0.364	0.984	0.016
MED4	6.205	0.364	0.984	0.016
SYS1	6.194	0.365	0.984	0.016
EEF1B2	6.19	0.365	0.984	0.016
SAA1	6.184	0.365	0.984	0.016
ASB3	6.177	0.365	0.984	0.016
SF3B5	6.174	0.367	0.984	0.016
PMF1-BGLAP	6.17	0.367	0.984	0.016
MRPL28	6.168	0.368	0.984	0.016
TXN2	6.168	0.368	0.984	0.016
MTERF4	6.167	0.368	0.984	0.016
SRRM2	6.165	0.368	0.984	0.016
ZNF131	6.163	0.37	0.984	0.016
PFDN6	6.163	0.37	0.984	0.016
RAD51	6.152	0.37	0.984	0.016
CENPW	6.151	0.37	0.984	0.016
FANCA	6.15	0.37	0.984	0.016
SRRM1	6.148	0.371	0.984	0.016
ARHGAP5	6.137	0.371	0.984	0.016
CSNK1D	6.134	0.371	0.984	0.016
PLA2G10	6.13	0.371	0.984	0.016
SAT1	6.129	0.371	0.984	0.016
POGZ	6.123	0.371	0.984	0.016
HMBS	6.121	0.371	0.984	0.016
RPL11	6.117	0.373	0.984	0.016
RTEL1	6.111	0.373	0.984	0.016
TUBGCP2	6.107	0.374	0.984	0.016
RPP30	6.104	0.374	0.984	0.016
OR4F29	6.104	0.374	0.984	0.016
MRPL53	6.103	0.376	0.984	0.016
TPT1	6.1	0.377	0.984	0.016
COL4A3BP	6.099	0.377	0.984	0.016
TRAF2	6.096	0.377	0.984	0.016
ARPC4	6.095	0.377	0.984	0.016
EIF3A	6.086	0.379	0.984	0.016
SSU72	6.085	0.38	0.985	0.015
ISCA1	6.085	0.38	0.985	0.015
TXNRD1	6.084	0.38	0.985	0.015
SLC25A15	6.078	0.38	0.985	0.015
GOLGA6B	6.075	0.38	0.985	0.015
LOC441155	6.074	0.38	0.985	0.015
DROSHA	6.071	0.38	0.985	0.015
GPR89A	6.068	0.38	0.985	0.015
PGK1	6.067	0.382	0.985	0.015
EXTL1	6.065	0.382	0.985	0.015
SLX4	6.061	0.382	0.985	0.015
RPA2	6.06	0.383	0.985	0.015
GTF2A2	6.06	0.383	0.985	0.015
EAPP	6.059	0.383	0.985	0.015
CTC1	6.058	0.383	0.985	0.015
RGS4	6.05	0.383	0.985	0.015
GABPB1	6.043	0.383	0.985	0.015
MAD2L2	6.039	0.383	0.985	0.015
SENP6	6.038	0.383	0.985	0.015
HSPD1	6.033	0.385	0.985	0.015
FERMT2	6.028	0.385	0.985	0.015
KRR1	6.025	0.386	0.985	0.015
MTF1	6.025	0.386	0.985	0.015
IFT74	6.021	0.386	0.985	0.015
DNAJC13	6.019	0.386	0.985	0.015
PSMD14	6.019	0.387	0.985	0.015
RTFDC1	6.008	0.387	0.985	0.015
EZH2	6.007	0.387	0.985	0.015
SHOC2	6.007	0.387	0.985	0.015
MRPL20	5.996	0.387	0.985	0.015
RPL13A	5.995	0.387	0.985	0.015
VAPA	5.991	0.387	0.985	0.015
INTS5	5.988	0.387	0.985	0.015
PPP1R15B	5.975	0.387	0.985	0.015
SMS	5.966	0.387	0.985	0.015
AFG3L2	5.956	0.387	0.985	0.015
MARS	5.95	0.389	0.985	0.015
ZNRD1	5.949	0.389	0.985	0.015
IDI1	5.948	0.389	0.985	0.015
WDR43	5.94	0.39	0.985	0.015
INTS14	5.938	0.39	0.985	0.015
ETV1	5.927	0.39	0.985	0.015
CS	5.927	0.39	0.985	0.015
CDK5R1	5.926	0.39	0.985	0.015
ILK	5.919	0.39	0.985	0.015
MRPL16	5.917	0.39	0.985	0.015
CYB5R4	5.907	0.39	0.985	0.015
DDA1	5.904	0.39	0.985	0.015
EIF3C	5.903	0.392	0.985	0.015
ANAPC1	5.902	0.392	0.985	0.015
HIST2H3A	5.895	0.392	0.985	0.015
EMC6	5.892	0.392	0.985	0.015
NCL	5.886	0.392	0.985	0.015
CELF1	5.88	0.392	0.985	0.015
CEP57	5.877	0.392	0.985	0.015
FAM219B	5.877	0.392	0.985	0.015
ORC3	5.873	0.392	0.985	0.015
SNRNP27	5.873	0.393	0.985	0.015
FGFBP3	5.87	0.393	0.985	0.015
KLF6	5.869	0.393	0.985	0.015
SUPT6H	5.868	0.395	0.985	0.015
AKAP11	5.86	0.395	0.985	0.015
NOP16	5.859	0.396	0.985	0.015
NDC80	5.855	0.398	0.985	0.015
TLX2	5.848	0.398	0.985	0.015
PLEKHF2	5.835	0.398	0.985	0.015
SNRPD1	5.813	0.399	0.985	0.015
HAUS4	5.808	0.399	0.985	0.015
PPP2R2A	5.807	0.399	0.985	0.015
GTF3C3	5.787	0.399	0.985	0.015
ITGA2	5.786	0.399	0.985	0.015
PSMD3	5.786	0.401	0.985	0.015
DDX21	5.774	0.402	0.985	0.015
RPL12	5.771	0.404	0.985	0.015
MAP3K1	5.771	0.404	0.985	0.015
POT1	5.768	0.404	0.985	0.015
NPIPB3	5.766	0.404	0.985	0.015
PKMYT1	5.763	0.405	0.986	0.014
HIST2H2AA4	5.759	0.405	0.986	0.014
RPL15	5.757	0.405	0.986	0.014
NSMCE4A	5.754	0.405	0.986	0.014
SF3B1	5.753	0.407	0.986	0.014
ZNF568	5.739	0.407	0.986	0.014
PCGF1	5.734	0.407	0.986	0.014
WDR73	5.73	0.407	0.986	0.014
UQCC3	5.73	0.407	0.986	0.014
CUL1	5.729	0.407	0.986	0.014
DNASE1L1	5.727	0.407	0.986	0.014
GOLGA8O	5.726	0.407	0.986	0.014
PPP6C	5.726	0.407	0.986	0.014
NOP9	5.724	0.408	0.986	0.014
SPC25	5.719	0.41	0.986	0.014
DCAF1	5.712	0.41	0.986	0.014
PFDN5	5.711	0.41	0.986	0.014
CLNS1A	5.706	0.411	0.986	0.014
MDH2	5.702	0.411	0.986	0.014
MUC20	5.698	0.411	0.986	0.014
FAM98A	5.697	0.411	0.986	0.014
LRR1	5.69	0.413	0.986	0.014
RIOK1	5.687	0.413	0.986	0.014
MECR	5.685	0.413	0.986	0.014
NELFCD	5.685	0.413	0.986	0.014
NOP56	5.673	0.414	0.986	0.014
TRIM43	5.669	0.414	0.982	0.018
G6PD	5.667	0.414	0.982	0.018
PC	5.665	0.414	0.982	0.018
HTR4	5.663	0.414	0.982	0.018
SURF1	5.663	0.414	0.982	0.018
NDUFV1	5.662	0.414	0.982	0.018
NUP98	5.66	0.414	0.982	0.018
C12orf43	5.655	0.414	0.982	0.018
SF3A2	5.646	0.416	0.982	0.018
TTC14	5.638	0.416	0.982	0.018
NPM1	5.635	0.416	0.982	0.018
PPP1CB	5.632	0.416	0.982	0.018
PSMA4	5.631	0.417	0.982	0.018
NAA20	5.631	0.417	0.982	0.018
EHMT2	5.62	0.417	0.982	0.018
SFMBT1	5.619	0.417	0.982	0.018
MEAF6	5.615	0.417	0.982	0.018
SFPQ	5.614	0.417	0.982	0.018
PGAM1	5.61	0.419	0.983	0.017
IPO9	5.607	0.419	0.983	0.017
NSDHL	5.604	0.419	0.983	0.017
PEX16	5.602	0.419	0.983	0.017
LARS2	5.602	0.419	0.983	0.017
MT1E	5.597	0.419	0.983	0.017
USP37	5.596	0.419	0.983	0.017
MND1	5.589	0.419	0.983	0.017
LENG9	5.584	0.419	0.983	0.017
MCM5	5.568	0.42	0.983	0.017
RPSA	5.568	0.42	0.983	0.017
COPS6	5.564	0.422	0.983	0.017
MAPK1	5.563	0.422	0.983	0.017
AGO1	5.563	0.422	0.983	0.017
METTL2B	5.562	0.422	0.983	0.017
LSM10	5.555	0.422	0.983	0.017
DYNLRB1	5.554	0.422	0.983	0.017
KRT18	5.554	0.422	0.983	0.017
ZFC3H1	5.552	0.422	0.983	0.017
LSM8	5.547	0.422	0.983	0.017
POLR3E	5.544	0.422	0.983	0.017
FGF22	5.534	0.422	0.983	0.017
MEPCE	5.531	0.423	0.983	0.017
DNAJA1	5.525	0.423	0.983	0.017
GOLGA8N	5.523	0.423	0.983	0.017
SMG1	5.522	0.423	0.983	0.017
AHCYL1	5.519	0.423	0.983	0.017
PSMB7	5.518	0.425	0.983	0.017
NSMCE3	5.515	0.425	0.983	0.017
CHORDC1	5.509	0.425	0.983	0.017
GLRX5	5.509	0.425	0.983	0.017
PIMREG	5.504	0.425	0.983	0.017
ATP5J2-PTCD1	5.504	0.426	0.983	0.017
ADCY4	5.502	0.426	0.983	0.017
PPP1CA	5.483	0.426	0.983	0.017
MRPL32	5.483	0.426	0.983	0.017
MST1L	5.469	0.426	0.983	0.017
INF2	5.469	0.426	0.983	0.017
ARHGEF38	5.468	0.426	0.983	0.017
USP7	5.467	0.426	0.983	0.017
SPDYE2	5.457	0.426	0.983	0.017
UQCRFS1	5.455	0.428	0.983	0.017
RPL38	5.454	0.428	0.983	0.017
OR4F16	5.452	0.428	0.983	0.017
TBCC	5.448	0.428	0.983	0.017
JADE2	5.445	0.428	0.983	0.017
ZBTB8OS	5.439	0.429	0.983	0.017
OXA1L	5.438	0.429	0.983	0.017
MDM4	5.432	0.429	0.983	0.017
ALG1L2	5.425	0.429	0.983	0.017
PRPF19	5.417	0.431	0.983	0.017
MRPL19	5.413	0.431	0.983	0.017
NUTM2A	5.412	0.431	0.983	0.017
CNTNAP3B	5.408	0.431	0.983	0.017
AFP	5.406	0.431	0.983	0.017
MLX	5.402	0.431	0.983	0.017
RIC1	5.402	0.431	0.983	0.017
RPL35	5.401	0.432	0.983	0.017
GDAP1	5.4	0.432	0.983	0.017
BARD1	5.398	0.432	0.983	0.017
EMG1	5.394	0.432	0.983	0.017
MXRA7	5.394	0.432	0.983	0.017
CDT1	5.393	0.434	0.983	0.017
NPIPA8	5.392	0.434	0.983	0.017
RPL29	5.392	0.434	0.983	0.017
TTK	5.39	0.434	0.983	0.017
CENPK	5.383	0.434	0.983	0.017
LAGE3	5.378	0.434	0.983	0.017
LAMTOR3	5.376	0.434	0.983	0.017
SNX17	5.375	0.434	0.983	0.017
JTB	5.373	0.434	0.983	0.017
MAD1L1	5.368	0.434	0.983	0.017
FUNDC2	5.365	0.434	0.983	0.017
ATP6V1G1	5.361	0.434	0.983	0.017
MRPS14	5.351	0.435	0.983	0.017
PRAMEF8	5.347	0.435	0.983	0.017
RNF20	5.34	0.437	0.983	0.017
DNAJA3	5.33	0.438	0.983	0.017
MRPL40	5.328	0.438	0.983	0.017
ELOB	5.327	0.438	0.983	0.017
NARS2	5.326	0.438	0.983	0.017
GINM1	5.324	0.438	0.983	0.017
ACR	5.323	0.438	0.983	0.017
EXOC3	5.322	0.438	0.983	0.017
PPP6R3	5.314	0.438	0.983	0.017
AGK	5.313	0.438	0.983	0.017
ZNF37A	5.308	0.438	0.983	0.017
C8orf33	5.305	0.438	0.983	0.017
SAAL1	5.302	0.438	0.983	0.017
BRCA1	5.297	0.438	0.983	0.017
ESF1	5.293	0.438	0.983	0.017
PUM1	5.289	0.438	0.983	0.017
NUP88	5.285	0.44	0.983	0.017
PTGR1	5.283	0.44	0.983	0.017
DIS3	5.282	0.441	0.983	0.017
EEF2	5.282	0.443	0.983	0.017
SUCO	5.281	0.443	0.983	0.017
MRPL17	5.278	0.443	0.983	0.017
DCTN6	5.271	0.443	0.983	0.017
TRIM49C	5.265	0.443	0.983	0.017
HIST1H2BL	5.263	0.443	0.983	0.017
TADA1	5.256	0.443	0.983	0.017
PHIP	5.254	0.443	0.983	0.017
TRRAP	5.251	0.444	0.983	0.017
FOXD4L6	5.251	0.444	0.983	0.017
NOTCH2NL	5.248	0.444	0.983	0.017
HAUS5	5.248	0.446	0.984	0.016
SEC62	5.247	0.446	0.984	0.016
MRPL38	5.246	0.447	0.984	0.016
EIF3I	5.244	0.449	0.984	0.016
PKHD1	5.244	0.449	0.984	0.016
ZNF439	5.24	0.449	0.984	0.016
RFC1	5.227	0.449	0.984	0.016
CLDN10	5.221	0.449	0.984	0.016
MTPAP	5.212	0.449	0.984	0.016
P2RX1	5.211	0.449	0.984	0.016
SCN3A	5.208	0.449	0.984	0.016
CELF6	5.203	0.449	0.984	0.016
DDX56	5.195	0.45	0.984	0.016
VPS29	5.191	0.45	0.984	0.016
FUS	5.191	0.45	0.984	0.016
NCOR1	5.19	0.45	0.984	0.016
SLC39A8	5.19	0.45	0.984	0.016
CD3EAP	5.179	0.45	0.984	0.016
ATXN7	5.175	0.45	0.984	0.016
CCNB1	5.175	0.45	0.984	0.016
CENPM	5.17	0.45	0.984	0.016
GFER	5.169	0.45	0.984	0.016
MED18	5.168	0.452	0.984	0.016
VARS2	5.167	0.453	0.984	0.016
GATB	5.166	0.453	0.984	0.016
POLG2	5.163	0.453	0.984	0.016
NDUFAB1	5.162	0.453	0.984	0.016
OR4F21	5.162	0.453	0.984	0.016
GCN1	5.159	0.453	0.984	0.016
DTL	5.157	0.455	0.984	0.016
ERCC2	5.155	0.456	0.984	0.016
RPS23	5.148	0.458	0.984	0.016
ZER1	5.145	0.458	0.984	0.016
BAG2	5.141	0.458	0.984	0.016
EXOSC2	5.131	0.459	0.984	0.016
UBL5	5.123	0.461	0.984	0.016
RNF103-CHMP3	5.123	0.461	0.984	0.016
PSMG1	5.107	0.461	0.984	0.016
CCDC84	5.105	0.462	0.984	0.016
POLR2F	5.104	0.462	0.984	0.016
ABCB7	5.102	0.462	0.984	0.016
PARP1	5.101	0.462	0.984	0.016
RGPD5	5.098	0.462	0.984	0.016
PPAN	5.093	0.463	0.984	0.016
VIRMA	5.093	0.463	0.984	0.016
TBC1D3B	5.083	0.463	0.984	0.016
FZD9	5.082	0.463	0.984	0.016
ABCF1	5.081	0.465	0.984	0.016
GOLGA6D	5.079	0.465	0.984	0.016
MASTL	5.063	0.466	0.984	0.016
NDUFAF8	5.062	0.466	0.984	0.016
NAA25	5.059	0.466	0.984	0.016
CDADC1	5.057	0.466	0.984	0.016
ALG11	5.054	0.466	0.984	0.016
EIF3G	5.054	0.468	0.984	0.016
VMP1	5.052	0.468	0.984	0.016
HIST2H3C	5.049	0.468	0.984	0.016
ZCCHC8	5.044	0.468	0.984	0.016
TERF1	5.043	0.468	0.984	0.016
GPR89B	5.042	0.468	0.984	0.016
RSU1	5.042	0.468	0.984	0.016
IBA57	5.039	0.468	0.984	0.016
PABPC1	5.031	0.469	0.984	0.016
PIKFYVE	5.02	0.469	0.984	0.016
NAA15	5.019	0.469	0.984	0.016
GPRASP2	5.017	0.469	0.984	0.016
MALSU1	5.017	0.469	0.984	0.016
UBTF	5.016	0.471	0.984	0.016
RBBP5	5.008	0.471	0.984	0.016
WDR46	5.007	0.471	0.984	0.016
PLA2G2F	5.003	0.471	0.981	0.019
NDUFAF4	5.002	0.471	0.981	0.019
MAPRE1	5.001	0.471	0.981	0.019
ALDH1L2	4.999	0.471	0.981	0.019
COX14	4.999	0.471	0.981	0.019
CCT3	4.996	0.472	0.981	0.019
PPP1R12A	4.995	0.472	0.981	0.019
SLC50A1	4.99	0.472	0.981	0.019
HIF3A	4.989	0.472	0.981	0.019
SCO1	4.987	0.472	0.981	0.019
MTOR	4.977	0.472	0.981	0.019
CLEC7A	4.966	0.472	0.981	0.019
NVL	4.966	0.474	0.981	0.019
COMT	4.962	0.474	0.981	0.019
ERCC3	4.962	0.475	0.982	0.018
TAF1B	4.955	0.477	0.982	0.018
COG3	4.955	0.477	0.982	0.018
CCT5	4.954	0.478	0.982	0.018
MED30	4.954	0.48	0.982	0.018
HEATR1	4.947	0.481	0.982	0.018
KLHL42	4.945	0.481	0.982	0.018
RSL24D1	4.943	0.481	0.982	0.018
RNF8	4.942	0.481	0.982	0.018
UTP14A	4.942	0.481	0.982	0.018
RUVBL2	4.942	0.483	0.982	0.018
MRPL15	4.941	0.483	0.982	0.018
STARD7	4.939	0.483	0.982	0.018
EIF2S2	4.938	0.484	0.982	0.018
MCMBP	4.934	0.484	0.982	0.018
PPP2R5D	4.932	0.484	0.982	0.018
CSNK1A1	4.926	0.484	0.982	0.018
RRP15	4.919	0.484	0.982	0.018
TBL1X	4.918	0.484	0.982	0.018
TCEAL9	4.886	0.484	0.982	0.018
KIF18B	4.884	0.484	0.982	0.018
OR52A5	4.882	0.484	0.979	0.021
PLAC9	4.879	0.484	0.979	0.021
RTN4IP1	4.876	0.484	0.979	0.021
ATP6V1D	4.852	0.486	0.979	0.021
HNRNPH1	4.85	0.486	0.979	0.021
LIG3	4.841	0.486	0.979	0.021
SDHC	4.839	0.487	0.979	0.021
RBM22	4.839	0.487	0.979	0.021
NBAS	4.831	0.487	0.979	0.021
NDUFA11	4.83	0.487	0.979	0.021
FIP1L1	4.83	0.487	0.979	0.021
SEM1	4.83	0.487	0.979	0.021
RPRD1B	4.826	0.487	0.979	0.021
DCTN4	4.826	0.487	0.979	0.021
KAT7	4.819	0.487	0.979	0.021
WNT11	4.816	0.487	0.979	0.021
PELP1	4.814	0.487	0.979	0.021
KXD1	4.81	0.487	0.979	0.021
TAMM41	4.81	0.487	0.979	0.021
RRP9	4.808	0.487	0.979	0.021
MYRF	4.808	0.487	0.979	0.021
PKNOX1	4.807	0.487	0.979	0.021
COMMD5	4.805	0.487	0.979	0.021
RTCB	4.804	0.489	0.979	0.021
MPC1	4.803	0.489	0.979	0.021
INTS10	4.799	0.489	0.979	0.021
LAMTOR2	4.799	0.489	0.979	0.021
OR4F5	4.794	0.489	0.979	0.021
PTPRH	4.793	0.489	0.979	0.021
CABIN1	4.792	0.489	0.979	0.021
ARCN1	4.789	0.49	0.979	0.021
ZNF510	4.786	0.49	0.979	0.021
TIMELESS	4.785	0.49	0.979	0.021
FLII	4.785	0.49	0.979	0.021
XCL2	4.778	0.49	0.979	0.021
MAP2K2	4.775	0.49	0.979	0.021
USP17L22	4.774	0.49	0.979	0.021
MAPK7	4.773	0.49	0.979	0.021
PDCL	4.77	0.49	0.979	0.021
CCND1	4.77	0.49	0.979	0.021
LOC100144595	4.763	0.49	0.979	0.021
TOP1	4.763	0.492	0.979	0.021
PPM1E	4.759	0.492	0.979	0.021
SLC3A2	4.756	0.492	0.979	0.021
COX11	4.75	0.493	0.979	0.021
C2orf27B	4.748	0.493	0.979	0.021
PRKDC	4.745	0.493	0.979	0.021
ZCCHC9	4.744	0.493	0.979	0.021
MRPL18	4.742	0.495	0.979	0.021
PSMG4	4.739	0.495	0.979	0.021
FOXRED2	4.736	0.495	0.979	0.021
OBP2A	4.733	0.495	0.979	0.021
TRIT1	4.728	0.495	0.979	0.021
CCL17	4.728	0.495	0.979	0.021
POLR1E	4.727	0.495	0.979	0.021
TPM1	4.723	0.495	0.979	0.021
DPH6	4.721	0.495	0.979	0.021
H3F3B	4.72	0.495	0.979	0.021
TARS2	4.719	0.495	0.979	0.021
MAU2	4.712	0.495	0.979	0.021
GRPEL1	4.712	0.496	0.979	0.021
GGA3	4.71	0.496	0.979	0.021
MCM6	4.707	0.496	0.979	0.021
XRCC6	4.707	0.498	0.979	0.021
SMC5	4.703	0.498	0.979	0.021
ZNF720	4.703	0.498	0.979	0.021
IK	4.696	0.498	0.979	0.021
MRPL13	4.696	0.498	0.979	0.021
TP53TG3B	4.693	0.498	0.979	0.021
CRACR2B	4.693	0.498	0.979	0.021
VPS72	4.692	0.498	0.979	0.021
TAF6	4.684	0.499	0.98	0.02
PAFAH1B1	4.679	0.501	0.98	0.02
BUB1B	4.678	0.502	0.98	0.02
TBC1D3I	4.673	0.502	0.98	0.02
DARS	4.671	0.502	0.98	0.02
FADD	4.665	0.502	0.98	0.02
UFD1	4.663	0.502	0.98	0.02
MRPL36	4.657	0.502	0.98	0.02
RBBP8	4.656	0.502	0.98	0.02
LSM11	4.656	0.504	0.98	0.02
ANKRD13B	4.654	0.504	0.98	0.02
AATF	4.653	0.504	0.98	0.02
HNRNPA2B1	4.647	0.504	0.98	0.02
HIST1H4K	4.642	0.504	0.98	0.02
EXOSC6	4.639	0.505	0.98	0.02
TBC1D3K	4.636	0.505	0.98	0.02
PES1	4.633	0.505	0.98	0.02
UBA6	4.631	0.505	0.98	0.02
RASA4	4.628	0.505	0.98	0.02
DDX20	4.628	0.507	0.98	0.02
UBA1	4.625	0.508	0.98	0.02
ZNF407	4.625	0.508	0.98	0.02
OR8H2	4.624	0.508	0.98	0.02
DLG5	4.624	0.508	0.98	0.02
SMN2	4.619	0.508	0.98	0.02
NUS1	4.619	0.51	0.98	0.02
ICE1	4.616	0.51	0.98	0.02
ALYREF	4.614	0.51	0.98	0.02
GPATCH1	4.611	0.51	0.98	0.02
RPS10	4.609	0.51	0.98	0.02
RPL36A	4.607	0.51	0.98	0.02
SPART	4.605	0.51	0.98	0.02
AAMP	4.604	0.51	0.98	0.02
GIPC1	4.598	0.51	0.98	0.02
ZUFSP	4.594	0.51	0.98	0.02
PATZ1	4.591	0.51	0.98	0.02
EIF3B	4.589	0.511	0.98	0.02
COPS2	4.584	0.511	0.98	0.02
XAB2	4.582	0.513	0.98	0.02
FARSB	4.581	0.514	0.98	0.02
HIC2	4.578	0.514	0.98	0.02
SMIM18	4.578	0.514	0.98	0.02
NEK2	4.577	0.514	0.98	0.02
SEPT11	4.577	0.514	0.98	0.02
MFHAS1	4.576	0.514	0.98	0.02
EBNA1BP2	4.573	0.514	0.98	0.02
FARS2	4.57	0.516	0.98	0.02
DTYMK	4.567	0.517	0.98	0.02
DDX46	4.562	0.517	0.98	0.02
NUPR2	4.561	0.517	0.98	0.02
CEP112	4.561	0.517	0.98	0.02
SARS	4.557	0.519	0.98	0.02
TARS	4.557	0.52	0.98	0.02
RPS19BP1	4.557	0.52	0.98	0.02
KDM2A	4.551	0.52	0.98	0.02
DPH7	4.55	0.52	0.98	0.02
RAPGEF1	4.545	0.52	0.98	0.02
HS3ST3B1	4.539	0.52	0.98	0.02
MRPL10	4.538	0.52	0.98	0.02
SEC13	4.537	0.522	0.98	0.02
KRTAP2-2	4.534	0.522	0.98	0.02
PAQR6	4.532	0.522	0.98	0.02
H3F3A	4.532	0.522	0.98	0.02
ADAM9	4.53	0.522	0.98	0.02
FAM89B	4.529	0.522	0.98	0.02
OR4K13	4.526	0.522	0.98	0.02
MRPS6	4.525	0.522	0.98	0.02
BRF2	4.523	0.522	0.98	0.02
GAR1	4.513	0.522	0.98	0.02
KRT1	4.513	0.522	0.98	0.02
NOC2L	4.508	0.522	0.98	0.02
PLEKHG6	4.505	0.522	0.98	0.02
NAPG	4.499	0.522	0.98	0.02
BANP	4.491	0.522	0.98	0.02
SQLE	4.482	0.522	0.98	0.02
BCAR1	4.477	0.522	0.98	0.02
CHTF18	4.476	0.522	0.98	0.02
COX5B	4.476	0.523	0.98	0.02
PRKAG1	4.475	0.523	0.98	0.02
KATNA1	4.474	0.523	0.98	0.02
HINFP	4.471	0.525	0.981	0.019
ULK2	4.469	0.525	0.981	0.019
SEC61B	4.456	0.525	0.981	0.019
C2orf49	4.454	0.525	0.981	0.019
IPPK	4.449	0.525	0.981	0.019
FBXL12	4.448	0.525	0.981	0.019
GTPBP4	4.445	0.526	0.981	0.019
RRAGA	4.445	0.526	0.981	0.019
NPIPB9	4.444	0.526	0.981	0.019
BRAP	4.443	0.526	0.981	0.019
DBNDD1	4.44	0.526	0.981	0.019
ILF2	4.438	0.526	0.981	0.019
FCGR1A	4.433	0.526	0.981	0.019
HCFC1	4.424	0.528	0.981	0.019
PRRG2	4.423	0.528	0.981	0.019
PPP1R10	4.423	0.528	0.981	0.019
QARS	4.421	0.529	0.981	0.019
DNAJC17	4.42	0.529	0.981	0.019
DOHH	4.416	0.529	0.981	0.019
COG4	4.414	0.529	0.981	0.019
ADH1B	4.414	0.529	0.981	0.019
WWTR1	4.41	0.529	0.981	0.019
AURKAIP1	4.404	0.529	0.981	0.019
IPO4	4.389	0.529	0.981	0.019
MRPS22	4.388	0.529	0.981	0.019
TIMMDC1	4.388	0.529	0.981	0.019
GINS3	4.387	0.531	0.981	0.019
FAM153B	4.386	0.531	0.981	0.019
SEPT2	4.384	0.531	0.981	0.019
PSMC6	4.383	0.532	0.981	0.019
HSD17B7	4.38	0.532	0.981	0.019
PRPF31	4.379	0.534	0.981	0.019
KIAA2026	4.378	0.534	0.981	0.019
FBXO47	4.372	0.534	0.981	0.019
PAF1	4.37	0.534	0.981	0.019
MAF	4.369	0.534	0.981	0.019
RHEB	4.367	0.535	0.981	0.019
KPNA2	4.366	0.535	0.981	0.019
NXPH2	4.361	0.535	0.981	0.019
ISY1-RAB43	4.361	0.535	0.981	0.019
RARS2	4.356	0.537	0.981	0.019
DPH1	4.353	0.537	0.981	0.019
GTF2H2	4.351	0.537	0.981	0.019
UBE2Z	4.35	0.537	0.981	0.019
APCDD1L	4.349	0.537	0.981	0.019
ANAPC2	4.344	0.538	0.981	0.019
NOLC1	4.342	0.538	0.981	0.019
MRE11	4.34	0.538	0.981	0.019
TUBGCP3	4.336	0.539	0.981	0.019
PPP2R1A	4.328	0.539	0.981	0.019
ABLIM1	4.328	0.539	0.981	0.019
APPL2	4.322	0.539	0.981	0.019
GPS2	4.317	0.539	0.981	0.019
NUP133	4.313	0.541	0.981	0.019
MRPS26	4.31	0.541	0.981	0.019
GAGE12C	4.309	0.541	0.981	0.019
DPH5	4.304	0.541	0.981	0.019
CD177	4.303	0.541	0.981	0.019
BAGE2	4.299	0.541	0.981	0.019
ATXN10	4.299	0.541	0.981	0.019
FLT3LG	4.296	0.541	0.981	0.019
U2AF1	4.294	0.542	0.981	0.019
TADA2A	4.286	0.542	0.981	0.019
PRICKLE2	4.283	0.542	0.981	0.019
NSMCE2	4.274	0.542	0.981	0.019
KAT8	4.273	0.544	0.981	0.019
HSPA9	4.272	0.545	0.981	0.019
ZFHX3	4.269	0.545	0.981	0.019
MSTO1	4.269	0.547	0.981	0.019
MRPS2	4.267	0.547	0.981	0.019
PGP	4.265	0.547	0.981	0.019
TFDP1	4.263	0.547	0.981	0.019
MAP2K4	4.263	0.547	0.981	0.019
RAB21	4.262	0.547	0.981	0.019
FAF1	4.26	0.547	0.981	0.019
POLR3C	4.255	0.548	0.981	0.019
CHRNA4	4.253	0.548	0.981	0.019
USP17L17	4.246	0.548	0.981	0.019
URB2	4.241	0.548	0.981	0.019
SUMO2	4.236	0.548	0.981	0.019
KIAA1524	4.235	0.548	0.981	0.019
SEL1L	4.231	0.548	0.981	0.019
PSMB6	4.231	0.548	0.981	0.019
NUPL2	4.222	0.548	0.981	0.019
VCL	4.219	0.548	0.981	0.019
ALG2	4.218	0.55	0.981	0.019
PDIA4	4.213	0.55	0.981	0.019
TRAIP	4.211	0.55	0.981	0.019
RGL2	4.207	0.55	0.981	0.019
GOLGA8R	4.205	0.55	0.981	0.019
CALHM3	4.201	0.55	0.981	0.019
CMTR1	4.2	0.551	0.981	0.019
PLRG1	4.199	0.553	0.981	0.019
TDGF1	4.197	0.553	0.981	0.019
MLH1	4.197	0.553	0.981	0.019
ELP6	4.186	0.553	0.981	0.019
SCO2	4.182	0.553	0.981	0.019
NACA	4.179	0.553	0.981	0.019
NUTM2G	4.178	0.553	0.981	0.019
ZNF648	4.178	0.553	0.979	0.021
PDCL3	4.176	0.553	0.979	0.021
NDUFS5	4.174	0.553	0.979	0.021
MRPL27	4.173	0.553	0.979	0.021
GOLGA6C	4.17	0.553	0.979	0.021
GATA2	4.17	0.553	0.979	0.021
WDR36	4.169	0.553	0.979	0.021
TEAD4	4.169	0.553	0.979	0.021
CENPL	4.166	0.553	0.979	0.021
SBNO1	4.164	0.554	0.979	0.021
COMMD2	4.161	0.554	0.979	0.021
TBC1D3	4.16	0.554	0.979	0.021
HIST1H2BI	4.154	0.554	0.979	0.021
POLG	4.153	0.554	0.979	0.021
APIP	4.151	0.554	0.979	0.021
EIF2B4	4.146	0.554	0.979	0.021
PTGES3L	4.144	0.554	0.979	0.021
PRPF3	4.139	0.554	0.979	0.021
ELOC	4.131	0.554	0.979	0.021
TP53I3	4.127	0.554	0.979	0.021
CHEK1	4.125	0.556	0.979	0.021
PDCD7	4.124	0.556	0.979	0.021
TMEM212	4.121	0.556	0.979	0.021
TNS3	4.118	0.556	0.979	0.021
ATP6V1H	4.116	0.556	0.979	0.021
PNRC2	4.112	0.556	0.979	0.021
CDH24	4.11	0.556	0.979	0.021
ATP6V1E1	4.107	0.557	0.979	0.021
PRR16	4.105	0.557	0.979	0.021
OSBPL3	4.103	0.557	0.979	0.021
CHAF1A	4.082	0.559	0.979	0.021
PDCD11	4.082	0.559	0.979	0.021
UTP20	4.081	0.56	0.979	0.021
ZNF212	4.077	0.56	0.979	0.021
GGPS1	4.063	0.562	0.979	0.021
OPA1	4.062	0.562	0.979	0.021
PUF60	4.06	0.563	0.979	0.021
FAM151A	4.059	0.563	0.979	0.021
LSM12	4.057	0.565	0.979	0.021
TSC1	4.056	0.565	0.979	0.021
UBXN6	4.053	0.565	0.979	0.021
TRIAP1	4.05	0.566	0.979	0.021
KIF23	4.049	0.568	0.979	0.021
SEMA6A	4.048	0.568	0.979	0.021
KLHL29	4.048	0.568	0.979	0.021
C9orf129	4.044	0.568	0.979	0.021
GMNN	4.042	0.568	0.979	0.021
TRAPPC5	4.039	0.568	0.979	0.021
EXOC3L1	4.035	0.568	0.979	0.021
PRPF6	4.034	0.568	0.979	0.021
SDF2	4.034	0.568	0.979	0.021
LCN8	4.033	0.568	0.979	0.021
POLD1	4.031	0.568	0.979	0.021
CEP295	4.031	0.568	0.979	0.021
KRTCAP2	4.029	0.568	0.979	0.021
NUDCD2	4.027	0.568	0.979	0.021
PPIAL4D	4.025	0.568	0.979	0.021
C1orf131	4.013	0.568	0.979	0.021
EVI5	4.012	0.568	0.979	0.021
C8G	4	0.568	0.979	0.021
PPM1G	4	0.568	0.979	0.021
CYP51A1	3.998	0.568	0.979	0.021
SPINT1	3.997	0.568	0.979	0.021
ACTG1	3.996	0.568	0.979	0.021
ARHGAP1	3.995	0.568	0.979	0.021
TSR1	3.99	0.569	0.979	0.021
GAGE2B	3.987	0.569	0.979	0.021
AIFM1	3.987	0.569	0.979	0.021
SLF1	3.985	0.569	0.979	0.021
ANAPC13	3.985	0.569	0.979	0.021
TTC27	3.983	0.571	0.98	0.02
FRAT1	3.982	0.571	0.98	0.02
FRRS1	3.976	0.571	0.98	0.02
HELZ	3.974	0.571	0.98	0.02
GTPBP10	3.971	0.571	0.98	0.02
PRKAG3	3.971	0.571	0.98	0.02
TIPRL	3.971	0.571	0.98	0.02
TTI2	3.968	0.572	0.98	0.02
ECM1	3.965	0.572	0.98	0.02
NXT1	3.956	0.572	0.98	0.02
H1FX	3.955	0.572	0.98	0.02
HSPA14	3.942	0.572	0.98	0.02
ALG8	3.939	0.572	0.98	0.02
ADH5	3.939	0.572	0.98	0.02
MBTPS1	3.938	0.572	0.98	0.02
TMX2	3.937	0.572	0.98	0.02
DDX41	3.936	0.574	0.98	0.02
PSMD4	3.931	0.575	0.98	0.02
HIST1H3B	3.93	0.575	0.98	0.02
NOP53	3.93	0.575	0.98	0.02
OGT	3.929	0.577	0.98	0.02
ROMO1	3.928	0.578	0.98	0.02
EXOSC5	3.926	0.578	0.98	0.02
VAMP4	3.918	0.578	0.98	0.02
SPDYE3	3.917	0.578	0.98	0.02
COPS5	3.917	0.578	0.98	0.02
CINP	3.914	0.58	0.98	0.02
SP2	3.912	0.58	0.98	0.02
NLRP12	3.912	0.58	0.98	0.02
MBD3L4	3.911	0.58	0.98	0.02
SUGT1	3.911	0.58	0.98	0.02
SPZ1	3.911	0.58	0.98	0.02
TIMM23	3.911	0.581	0.98	0.02
RACGAP1	3.909	0.583	0.98	0.02
C20orf202	3.908	0.583	0.98	0.02
PODN	3.907	0.583	0.98	0.02
CGB1	3.904	0.583	0.98	0.02
UNC45B	3.904	0.583	0.98	0.02
PRPF4	3.899	0.584	0.98	0.02
MRPL14	3.898	0.584	0.98	0.02
SNRNP70	3.897	0.586	0.98	0.02
FETUB	3.895	0.586	0.98	0.02
GBF1	3.894	0.586	0.98	0.02
MIS18A	3.89	0.586	0.98	0.02
RRP7A	3.883	0.586	0.98	0.02
SDR39U1	3.874	0.586	0.98	0.02
RBM27	3.872	0.586	0.98	0.02
HSD17B1	3.87	0.586	0.98	0.02
WRAP53	3.866	0.586	0.98	0.02
GON7	3.865	0.586	0.98	0.02
GTF2I	3.863	0.586	0.98	0.02
ATF4	3.862	0.586	0.98	0.02
SKA2	3.861	0.586	0.98	0.02
HIST3H3	3.859	0.586	0.98	0.02
ISYNA1	3.858	0.586	0.98	0.02
GP1BA	3.848	0.586	0.98	0.02
SLC6A8	3.848	0.586	0.98	0.02
C11orf84	3.846	0.586	0.98	0.02
CENPA	3.846	0.587	0.98	0.02
MCM3	3.84	0.589	0.98	0.02
UMPS	3.839	0.589	0.98	0.02
DOCK7	3.837	0.589	0.98	0.02
USP21	3.832	0.589	0.98	0.02
RPUSD3	3.831	0.589	0.98	0.02
OSM	3.818	0.589	0.98	0.02
ZNF567	3.818	0.589	0.98	0.02
CCT2	3.815	0.59	0.98	0.02
SLC6A20	3.806	0.59	0.98	0.02
AGAP5	3.804	0.59	0.98	0.02
BUD31	3.803	0.592	0.98	0.02
RRP12	3.801	0.593	0.98	0.02
RPL35A	3.801	0.595	0.98	0.02
SPATA31A5	3.8	0.595	0.98	0.02
LDLRAD3	3.8	0.595	0.98	0.02
SLC38A7	3.799	0.595	0.98	0.02
F2RL1	3.796	0.595	0.98	0.02
UBE2I	3.796	0.595	0.98	0.02
IDH3A	3.791	0.595	0.98	0.02
EP400	3.791	0.595	0.98	0.02
IL17REL	3.789	0.595	0.98	0.02
EIF4B	3.788	0.595	0.98	0.02
SFXN2	3.787	0.595	0.98	0.02
ATP5H	3.787	0.595	0.98	0.02
MRPL37	3.786	0.595	0.98	0.02
RPL32	3.782	0.595	0.98	0.02
HBS1L	3.78	0.595	0.98	0.02
ANKFN1	3.775	0.595	0.98	0.02
RNASEH2B	3.771	0.595	0.98	0.02
UBAP1	3.77	0.595	0.98	0.02
HIST1H2BC	3.769	0.595	0.98	0.02
RPL41	3.767	0.595	0.98	0.02
IFIT1B	3.763	0.595	0.978	0.022
DSN1	3.761	0.595	0.978	0.022
SERPINC1	3.761	0.595	0.978	0.022
GTF2H4	3.761	0.596	0.978	0.022
ILVBL	3.76	0.596	0.978	0.022
RFC4	3.75	0.598	0.978	0.022
TBP	3.75	0.598	0.978	0.022
HNRNPA0	3.749	0.598	0.978	0.022
ATP6AP1	3.746	0.598	0.978	0.022
INCENP	3.745	0.598	0.978	0.022
TMEM179B	3.744	0.598	0.978	0.022
CENPT	3.739	0.598	0.978	0.022
LRP1	3.735	0.598	0.978	0.022
PRAMEF15	3.732	0.598	0.978	0.022
ERH	3.728	0.599	0.978	0.022
COX15	3.727	0.601	0.978	0.022
TSC22D2	3.726	0.601	0.978	0.022
CDC73	3.725	0.602	0.978	0.022
CTU2	3.715	0.602	0.978	0.022
RNF113A	3.714	0.602	0.978	0.022
RIF1	3.705	0.602	0.978	0.022
SCAP	3.704	0.602	0.978	0.022
NBPF14	3.703	0.602	0.978	0.022
FRMD1	3.703	0.602	0.978	0.022
IL34	3.702	0.602	0.978	0.022
USP17L18	3.699	0.602	0.978	0.022
TGFBR3L	3.698	0.602	0.978	0.022
WBP4	3.697	0.602	0.978	0.022
ZNF506	3.694	0.602	0.978	0.022
CHAF1B	3.691	0.604	0.978	0.022
NAA50	3.689	0.605	0.978	0.022
PGM3	3.686	0.605	0.978	0.022
HIST1H4I	3.686	0.605	0.978	0.022
ZNF284	3.68	0.605	0.978	0.022
KIAA0391	3.675	0.605	0.978	0.022
CEP89	3.674	0.605	0.978	0.022
PPIAL4E	3.671	0.605	0.978	0.022
FOXD4L3	3.671	0.605	0.976	0.024
SLC2A11	3.667	0.605	0.976	0.024
CLTC	3.666	0.607	0.976	0.024
XYLT2	3.666	0.607	0.976	0.024
TUBA1B	3.664	0.607	0.976	0.024
L3HYPDH	3.662	0.607	0.976	0.024
MRPL22	3.654	0.607	0.976	0.024
MMAA	3.652	0.607	0.976	0.024
UBA2	3.652	0.607	0.976	0.024
HIST1H3A	3.651	0.607	0.976	0.024
GPANK1	3.65	0.607	0.976	0.024
NEK7	3.65	0.607	0.976	0.024
RHOT2	3.643	0.607	0.976	0.024
BGN	3.643	0.607	0.976	0.024
POP1	3.642	0.608	0.976	0.024
USP6NL	3.638	0.608	0.976	0.024
BATF3	3.635	0.608	0.976	0.024
FOXD4L1	3.634	0.608	0.976	0.024
C1orf53	3.633	0.608	0.976	0.024
SIPA1L2	3.631	0.608	0.976	0.024
MRPL33	3.629	0.608	0.976	0.024
MKNK2	3.629	0.608	0.976	0.024
MST1R	3.628	0.608	0.976	0.024
ZNF675	3.626	0.608	0.976	0.024
GJA8	3.626	0.608	0.974	0.026
PTMA	3.624	0.608	0.974	0.026
TAF11	3.624	0.608	0.974	0.026
RTTN	3.619	0.608	0.974	0.026
ZFP91	3.615	0.608	0.974	0.026
SNRPE	3.612	0.608	0.974	0.026
ADH1C	3.602	0.608	0.974	0.026
DLEC1	3.601	0.608	0.974	0.026
PLK2	3.595	0.608	0.974	0.026
CHCHD4	3.594	0.608	0.974	0.026
ST20-MTHFS	3.594	0.608	0.974	0.026
DDX28	3.592	0.608	0.974	0.026
NUP155	3.592	0.61	0.974	0.026
ZNF266	3.588	0.61	0.974	0.026
TECR	3.588	0.61	0.974	0.026
FAM72C	3.587	0.61	0.974	0.026
ERLIN1	3.586	0.61	0.974	0.026
DYNC1H1	3.584	0.61	0.974	0.026
GOSR2	3.579	0.61	0.974	0.026
PRDM15	3.578	0.61	0.974	0.026
FABP9	3.578	0.61	0.974	0.026
HBM	3.575	0.61	0.974	0.026
URB1	3.572	0.61	0.974	0.026
HSPA8	3.569	0.61	0.974	0.026
GFI1B	3.567	0.61	0.974	0.026
POTEJ	3.566	0.61	0.974	0.026
UBR4	3.563	0.61	0.974	0.026
MAP2K7	3.563	0.61	0.974	0.026
FNDC3A	3.563	0.61	0.974	0.026
LRFN3	3.561	0.61	0.974	0.026
SRRT	3.557	0.611	0.974	0.026
C15orf41	3.556	0.611	0.974	0.026
SLC13A2	3.554	0.611	0.974	0.026
CT45A5	3.545	0.611	0.972	0.028
C1QTNF5	3.543	0.611	0.972	0.028
SMIM11A	3.542	0.611	0.972	0.028
RAB40A	3.541	0.611	0.972	0.028
HUS1	3.536	0.611	0.972	0.028
DERL1	3.533	0.611	0.972	0.028
LTBP3	3.532	0.611	0.972	0.028
DDX27	3.531	0.613	0.972	0.028
PARN	3.527	0.613	0.972	0.028
NDUFS2	3.526	0.613	0.972	0.028
ZBTB1	3.524	0.613	0.972	0.028
TBC1D24	3.523	0.613	0.972	0.028
DET1	3.523	0.613	0.972	0.028
TUBD1	3.519	0.613	0.972	0.028
MMRN2	3.516	0.613	0.972	0.028
MRPL9	3.515	0.613	0.972	0.028
HEPACAM2	3.514	0.613	0.972	0.028
NDUFS8	3.508	0.613	0.972	0.028
BEND3	3.508	0.613	0.972	0.028
DNTTIP2	3.503	0.613	0.972	0.028
MRPL23	3.503	0.613	0.972	0.028
TTC22	3.5	0.613	0.972	0.028
ZNF22	3.499	0.613	0.972	0.028
NOMO1	3.498	0.613	0.972	0.028
COMMD3	3.496	0.613	0.972	0.028
CRNKL1	3.493	0.614	0.972	0.028
SFR1	3.49	0.614	0.972	0.028
NHLRC2	3.486	0.614	0.972	0.028
ZNF622	3.479	0.614	0.972	0.028
TFB2M	3.476	0.614	0.972	0.028
PI4KB	3.475	0.614	0.972	0.028
SLC25A3	3.474	0.614	0.972	0.028
POLR2K	3.473	0.614	0.972	0.028
UBE2Q1	3.473	0.614	0.972	0.028
NUP214	3.473	0.615	0.972	0.028
IFITM3	3.472	0.615	0.972	0.028
MFN2	3.472	0.615	0.972	0.028
SEPT7	3.467	0.615	0.972	0.028
TRA2A	3.463	0.615	0.972	0.028
EXOSC4	3.459	0.617	0.972	0.028
PPA1	3.458	0.618	0.972	0.028
XRCC5	3.455	0.618	0.972	0.028
NCCRP1	3.454	0.618	0.972	0.028
TUBGCP4	3.454	0.618	0.972	0.028
F8A1	3.452	0.618	0.972	0.028
NME3	3.449	0.618	0.972	0.028
SETDB1	3.448	0.618	0.972	0.028
HIST2H2AC	3.447	0.618	0.972	0.028
SND1	3.447	0.618	0.972	0.028
HMCES	3.447	0.618	0.972	0.028
URM1	3.447	0.618	0.972	0.028
TIMM13	3.446	0.62	0.972	0.028
APOD	3.443	0.62	0.972	0.028
EDC3	3.441	0.62	0.972	0.028
OR2L13	3.438	0.62	0.972	0.028
AHCTF1	3.434	0.62	0.972	0.028
DARS2	3.429	0.62	0.972	0.028
RNF40	3.429	0.62	0.972	0.028
FAAP100	3.426	0.62	0.972	0.028
EXOSC3	3.423	0.621	0.972	0.028
AURKB	3.421	0.623	0.972	0.028
RPS28	3.419	0.623	0.972	0.028
POTEG	3.419	0.623	0.97	0.03
PSMD12	3.418	0.624	0.97	0.03
WDR26	3.418	0.624	0.97	0.03
VPS16	3.412	0.624	0.97	0.03
UGT2B10	3.411	0.624	0.97	0.03
SYNE2	3.407	0.624	0.97	0.03
HIST1H3I	3.405	0.624	0.97	0.03
BTF3L4	3.405	0.624	0.97	0.03
BET1L	3.405	0.624	0.97	0.03
SMC3	3.399	0.624	0.97	0.03
PNPT1	3.398	0.624	0.97	0.03
HYOU1	3.395	0.624	0.97	0.03
OXSM	3.394	0.624	0.97	0.03
C21orf59	3.393	0.626	0.97	0.03
PDPK1	3.388	0.626	0.97	0.03
RTL9	3.387	0.626	0.97	0.03
NCAPG2	3.387	0.626	0.97	0.03
SERF2	3.386	0.626	0.97	0.03
ATP5D	3.384	0.627	0.97	0.03
CDC23	3.38	0.627	0.97	0.03
BLOC1S1	3.379	0.627	0.97	0.03
POMT1	3.378	0.627	0.97	0.03
ISG20L2	3.371	0.629	0.97	0.03
UBA3	3.37	0.629	0.97	0.03
FAM25G	3.367	0.629	0.97	0.03
CNKSR3	3.358	0.629	0.97	0.03
ATMIN	3.356	0.629	0.97	0.03
HARS	3.356	0.63	0.97	0.03
UGT3A1	3.356	0.63	0.97	0.03
MRFAP1L1	3.354	0.63	0.97	0.03
TST	3.35	0.63	0.97	0.03
NCBP2	3.35	0.632	0.97	0.03
WARS	3.345	0.633	0.97	0.03
ATP5E	3.344	0.633	0.97	0.03
RCOR1	3.343	0.633	0.97	0.03
CPEB4	3.34	0.633	0.97	0.03
RPF2	3.339	0.635	0.97	0.03
UBXN10	3.338	0.635	0.97	0.03
TGM7	3.334	0.635	0.97	0.03
WRB	3.33	0.635	0.97	0.03
PRRG1	3.33	0.635	0.97	0.03
DDX19A	3.328	0.635	0.97	0.03
EAF1	3.327	0.635	0.97	0.03
FAM210A	3.325	0.635	0.97	0.03
SAMD8	3.321	0.635	0.97	0.03
ZC3H8	3.317	0.635	0.97	0.03
EIF5	3.311	0.635	0.97	0.03
SMARCC2	3.31	0.635	0.97	0.03
USB1	3.307	0.635	0.97	0.03
CLUAP1	3.305	0.635	0.97	0.03
EXO1	3.305	0.635	0.97	0.03
E4F1	3.304	0.635	0.97	0.03
NUP62	3.303	0.635	0.97	0.03
FH	3.303	0.635	0.97	0.03
TBCD	3.301	0.636	0.97	0.03
NOL8	3.301	0.636	0.97	0.03
EXOC4	3.3	0.636	0.97	0.03
SPATA5	3.298	0.636	0.97	0.03
RPL4	3.296	0.638	0.971	0.029
PPHLN1	3.294	0.638	0.971	0.029
RTL8B	3.292	0.638	0.971	0.029
NAPRT	3.29	0.638	0.971	0.029
TIGD6	3.288	0.638	0.971	0.029
MGAT1	3.288	0.638	0.971	0.029
GTF3A	3.286	0.639	0.971	0.029
COPA	3.285	0.641	0.971	0.029
FAM103A1	3.284	0.641	0.971	0.029
SMC1A	3.283	0.642	0.971	0.029
KPTN	3.269	0.642	0.971	0.029
XRCC4	3.267	0.642	0.971	0.029
ANXA8L1	3.266	0.642	0.971	0.029
RRS1	3.266	0.644	0.971	0.029
SMYD5	3.261	0.644	0.971	0.029
LARP7	3.261	0.644	0.971	0.029
COX16	3.257	0.644	0.971	0.029
PHB	3.252	0.645	0.971	0.029
RNPS1	3.251	0.645	0.971	0.029
CBLN4	3.248	0.645	0.971	0.029
CKAP2L	3.246	0.645	0.971	0.029
MMP23B	3.243	0.645	0.971	0.029
CRAMP1	3.242	0.645	0.971	0.029
DCP2	3.242	0.645	0.971	0.029
RCC1	3.241	0.647	0.971	0.029
ANKRD30A	3.239	0.647	0.969	0.031
CCDC187	3.236	0.647	0.969	0.031
DOCK1	3.23	0.647	0.969	0.031
CAPN14	3.228	0.647	0.969	0.031
COA5	3.227	0.648	0.969	0.031
PDCD1	3.223	0.648	0.969	0.031
BIVM-ERCC5	3.223	0.648	0.969	0.031
PIAS4	3.221	0.648	0.969	0.031
ISG15	3.221	0.648	0.969	0.031
DLGAP5	3.219	0.648	0.969	0.031
NAA30	3.219	0.648	0.969	0.031
ZNF236	3.218	0.648	0.969	0.031
OR5AN1	3.215	0.648	0.969	0.031
UCHL3	3.215	0.648	0.969	0.031
INTS1	3.214	0.65	0.969	0.031
MST1	3.212	0.65	0.969	0.031
MBD3L2	3.211	0.65	0.967	0.033
FASN	3.211	0.65	0.967	0.033
FAM200B	3.21	0.65	0.967	0.033
DRAM1	3.208	0.65	0.967	0.033
RPAP1	3.208	0.65	0.967	0.033
HIST2H4B	3.206	0.65	0.967	0.033
EIF2S3	3.202	0.651	0.967	0.033
DENND5A	3.2	0.651	0.967	0.033
PET100	3.2	0.651	0.967	0.033
EPS8L1	3.198	0.651	0.967	0.033
TRPV3	3.198	0.651	0.967	0.033
CBWD2	3.198	0.651	0.967	0.033
MOCS2	3.197	0.651	0.967	0.033
ABRAXAS1	3.197	0.651	0.967	0.033
PSMC5	3.195	0.653	0.967	0.033
SNCG	3.195	0.653	0.967	0.033
GGACT	3.194	0.653	0.967	0.033
TAF15	3.193	0.653	0.967	0.033
INPP5B	3.192	0.653	0.967	0.033
FAM157B	3.19	0.653	0.967	0.033
SMG6	3.189	0.653	0.967	0.033
CAP1	3.187	0.653	0.967	0.033
TRMT5	3.184	0.654	0.967	0.033
P3H2	3.183	0.654	0.967	0.033
BRIX1	3.18	0.654	0.967	0.033
CYP27B1	3.179	0.654	0.967	0.033
OR13C8	3.177	0.654	0.967	0.033
DHX16	3.177	0.654	0.967	0.033
PDE11A	3.17	0.654	0.967	0.033
PINX1	3.166	0.654	0.967	0.033
MBD6	3.164	0.654	0.967	0.033
SHBG	3.164	0.654	0.967	0.033
MYH9	3.162	0.654	0.967	0.033
CTSG	3.161	0.654	0.967	0.033
C8orf44	3.159	0.654	0.967	0.033
GAB1	3.159	0.654	0.967	0.033
GTF3C4	3.156	0.654	0.967	0.033
CLPSL1	3.155	0.654	0.967	0.033
NXPE3	3.155	0.654	0.967	0.033
UBE2G1	3.153	0.654	0.967	0.033
MTG2	3.152	0.656	0.967	0.033
EVI5L	3.15	0.656	0.967	0.033
CUL4A	3.15	0.656	0.967	0.033
LSM6	3.147	0.656	0.967	0.033
HIST2H4A	3.145	0.656	0.967	0.033
C14orf159	3.145	0.656	0.967	0.033
TBC1D3G	3.145	0.656	0.967	0.033
PLK4	3.14	0.656	0.967	0.033
OAT	3.139	0.656	0.967	0.033
VPS11	3.138	0.656	0.967	0.033
PQBP1	3.134	0.656	0.967	0.033
CSRNP2	3.133	0.656	0.967	0.033
ACACA	3.131	0.656	0.967	0.033
ZCCHC6	3.13	0.656	0.967	0.033
BORA	3.128	0.656	0.967	0.033
POR	3.122	0.656	0.967	0.033
RWDD1	3.117	0.656	0.967	0.033
OR4D6	3.117	0.656	0.967	0.033
SLC35B3	3.115	0.656	0.967	0.033
TUBB8	3.109	0.656	0.967	0.033
MMP3	3.104	0.656	0.967	0.033
URI1	3.101	0.656	0.967	0.033
MSMB	3.099	0.656	0.967	0.033
MCL1	3.098	0.656	0.967	0.033
TCL1B	3.096	0.656	0.967	0.033
ZRSR2	3.093	0.656	0.967	0.033
HIST2H2BE	3.092	0.656	0.967	0.033
C5orf42	3.091	0.656	0.967	0.033
DEFB113	3.087	0.656	0.967	0.033
SRP9	3.085	0.656	0.967	0.033
WDR41	3.082	0.656	0.967	0.033
AMHR2	3.079	0.656	0.967	0.033
RANGAP1	3.073	0.657	0.967	0.033
ACER1	3.073	0.657	0.967	0.033
ZNF276	3.072	0.657	0.967	0.033
PLCD1	3.072	0.657	0.967	0.033
SNRPB	3.07	0.657	0.967	0.033
TBCA	3.07	0.657	0.967	0.033
TAGAP	3.07	0.657	0.967	0.033
CCDC127	3.069	0.657	0.967	0.033
TMEM132A	3.066	0.657	0.967	0.033
UBE2V1	3.065	0.657	0.967	0.033
UBA5	3.064	0.657	0.967	0.033
TCOF1	3.06	0.657	0.967	0.033
ALG6	3.059	0.657	0.967	0.033
NDUFC2	3.058	0.657	0.967	0.033
FAM160A2	3.057	0.657	0.967	0.033
TPH1	3.055	0.657	0.967	0.033
TMEM240	3.053	0.657	0.967	0.033
LRRIQ3	3.053	0.657	0.967	0.033
GTPBP6	3.048	0.657	0.967	0.033
TIAM1	3.046	0.657	0.967	0.033
KAAG1	3.046	0.657	0.967	0.033
CENPX	3.04	0.657	0.967	0.033
GATC	3.039	0.657	0.967	0.033
ZNF322	3.039	0.657	0.967	0.033
BRIP1	3.039	0.657	0.967	0.033
LCAT	3.03	0.657	0.967	0.033
SDHAF2	3.029	0.657	0.967	0.033
DCUN1D5	3.029	0.657	0.967	0.033
ATPAF1	3.028	0.657	0.967	0.033
PNISR	3.028	0.657	0.967	0.033
LY6E	3.025	0.657	0.967	0.033
ARID5B	3.021	0.657	0.967	0.033
GEMIN4	3.021	0.657	0.967	0.033
MTG1	3.019	0.657	0.967	0.033
TRMT6	3.018	0.657	0.967	0.033
ANAPC5	3.018	0.659	0.967	0.033
CFAP70	3.017	0.659	0.967	0.033
ZBTB17	3.017	0.659	0.967	0.033
GTF3C6	3.016	0.659	0.967	0.033
SERF1A	3.015	0.659	0.967	0.033
BBOF1	3.014	0.659	0.967	0.033
PTGR2	3.011	0.659	0.967	0.033
MORN1	3.011	0.659	0.967	0.033
FIGNL1	3.009	0.659	0.967	0.033
FOXM1	3.006	0.659	0.967	0.033
CIR1	3.001	0.659	0.967	0.033
RPL36AL	2.998	0.659	0.967	0.033
ERLIN2	2.998	0.659	0.967	0.033
MRPL4	2.997	0.66	0.967	0.033
TMEM53	2.995	0.66	0.967	0.033
MAGEA12	2.994	0.66	0.967	0.033
ATP1A1	2.994	0.66	0.967	0.033
FOSL1	2.989	0.66	0.967	0.033
MCM7	2.982	0.662	0.967	0.033
EMSY	2.981	0.662	0.967	0.033
TOP1MT	2.979	0.662	0.967	0.033
DIMT1	2.976	0.663	0.967	0.033
POMT2	2.975	0.663	0.967	0.033
TMEM54	2.973	0.663	0.967	0.033
UQCRQ	2.973	0.663	0.967	0.033
SSUH2	2.969	0.663	0.967	0.033
KDM6A	2.967	0.663	0.967	0.033
GOLGA6A	2.967	0.663	0.967	0.033
DKC1	2.967	0.665	0.967	0.033
POP4	2.967	0.665	0.967	0.033
NSMCE1	2.967	0.665	0.967	0.033
TNFAIP8	2.966	0.665	0.967	0.033
DDX59	2.965	0.665	0.967	0.033
ORC5	2.965	0.665	0.967	0.033
PRND	2.965	0.665	0.967	0.033
EPOP	2.963	0.665	0.967	0.033
HEATR5B	2.963	0.665	0.967	0.033
ICK	2.962	0.665	0.967	0.033
SLX1A	2.959	0.665	0.967	0.033
ARL6IP6	2.958	0.665	0.967	0.033
AKIRIN2	2.956	0.665	0.967	0.033
GPHN	2.955	0.665	0.967	0.033
P3H1	2.955	0.665	0.967	0.033
SKIV2L2	2.952	0.665	0.967	0.033
PPP1R7	2.952	0.665	0.967	0.033
AIMP2	2.95	0.665	0.967	0.033
EPHA3	2.95	0.665	0.967	0.033
MRPS30	2.949	0.665	0.967	0.033
CTCF	2.947	0.665	0.967	0.033
CIDEC	2.946	0.665	0.967	0.033
WDR6	2.941	0.665	0.967	0.033
CPSF6	2.936	0.665	0.967	0.033
HSPA4	2.935	0.665	0.967	0.033
TBCE	2.935	0.665	0.967	0.033
LRP4	2.934	0.665	0.967	0.033
CCDC71	2.933	0.665	0.967	0.033
RAB11FIP4	2.93	0.665	0.967	0.033
KAT5	2.923	0.665	0.967	0.033
SMPD2	2.916	0.665	0.967	0.033
SLAMF8	2.913	0.665	0.967	0.033
XPO5	2.913	0.665	0.967	0.033
RHOG	2.911	0.665	0.967	0.033
NRBP1	2.909	0.665	0.967	0.033
ZBTB2	2.907	0.665	0.967	0.033
PRRX2	2.906	0.665	0.967	0.033
PPP1R2	2.905	0.665	0.967	0.033
RPA4	2.904	0.665	0.967	0.033
VPS35	2.903	0.665	0.967	0.033
ZNF681	2.902	0.665	0.967	0.033
TRA2B	2.901	0.665	0.967	0.033
ZAP70	2.898	0.665	0.967	0.033
SLC35G6	2.889	0.665	0.967	0.033
CRISP1	2.884	0.665	0.967	0.033
UBE2C	2.883	0.665	0.967	0.033
POC1B-GALNT4	2.883	0.665	0.967	0.033
PDCD6	2.881	0.665	0.967	0.033
AKAP2	2.879	0.665	0.967	0.033
CASP10	2.874	0.665	0.967	0.033
TDRD6	2.873	0.665	0.967	0.033
SCCPDH	2.87	0.665	0.967	0.033
GINS1	2.868	0.665	0.967	0.033
[truncated: 17,364 more rows]

## Sheet: hTSC EGs
AAGAB
AAMP
AARS2
AATF
ABCB7
ABCF1
ABHD17A
ABLIM1
ABRAXAS1
ACACA
ACAT2
ACER1
ACLY
ACO1
ACR
ACSL3
ACTB
ACTBL2
ACTG1
ACTR1A
ACTR2
ACTR3
ACTR8
ADA2
ADAM9
ADAMTS7
ADAP2
ADGRA2
ADH5
ADRM1
ADSL
AFG3L2
AFP
AGAP4
AGAP5
AGK
AGO1
AGO2
AHCTF1
AHCYL1
AIFM1
AIMP2
AK6
AKAP11
AKAP2
AKIRIN2
ALDH1L2
ALDH5A1
ALDOA
ALG1
ALG11
ALG13
ALG1L2
ALG2
ALG5
ALG6
ALG8
ALKBH5
ALKBH8
ALYREF
AMHR2
ANAPC1
ANAPC11
ANAPC13
ANAPC2
ANAPC4
ANAPC5
ANKFN1
ANKLE2
ANKRA2
ANKRD11
ANKRD13B
ANKRD17
ANKRD20A4
ANKRD30A
ANKRD49
ANLN
ANP32A
ANXA8L1
APCDD1L
APELA
APIP
APOBEC3D
APOD
APPL2
AQP7
ARCN1
ARF1
ARFRP1
ARHGAP1
ARHGAP5
ARHGEF12
ARHGEF38
ARHGEF4
ARHGEF7
ARID3A
ARID5B
ARL2
ARL5B
ARL6IP6
ARMC7
ARPC4
ASB3
ASF1A
ASNA1
ASPM
ATF4
ATIC
ATL2
ATMIN
ATP1A1
ATP2A2
ATP5A1
ATP5B
ATP5C1
ATP5D
ATP5E
ATP5F1
ATP5G1
ATP5H
ATP5I
ATP5J2
ATP5J2-PTCD1
ATP5L2
ATP6AP1
ATP6V0D1
ATP6V1A
ATP6V1B2
ATP6V1D
ATP6V1E1
ATP6V1G1
ATP6V1H
ATP8B2
ATPAF1
ATXN10
ATXN7
ATXN7L2
AUNIP
AURKAIP1
AURKB
BAG2
BAGE2
BAHD1
BANP
BARD1
BATF3
BBOF1
BCAP29
BCAR1
BCS1L
BEND3
BET1L
BGN
BLOC1S1
BLZF1
BMS1
BOP1
BORA
BRAP
BRCA1
BRF2
BRIP1
BRIX1
BTF3
BTF3L4
BUB1
BUB1B
BUB3
BUD31
C10orf76
C11orf49
C11orf57
C11orf84
C12orf43
C12orf49
C12orf73
C14orf159
C14orf80
C15orf41
C17orf82
C19orf53
C1orf109
C1orf122
C1orf131
C1orf53
C1orf56
C1QBP
C1QL1
C21orf59
C2orf49
C3orf38
C5orf42
C6orf47
C7orf26
C8G
C8orf33
C8orf44
C8orf82
CABIN1
CABP7
CAD
CALHM3
CAP1
CAPN14
CAPRIN1
CAPZB
CARNMT1
CARS
CASC1
CASP10
CBWD1
CBWD2
CBWD5
CBWD6
CCAR1
CCDC113
CCDC115
CCDC127
CCDC171
CCDC174
CCDC181
CCDC187
CCDC61
CCDC71
CCDC84
CCNA2
CCNB1
CCND1
CCNH
CCS
CCT2
CCT3
CCT4
CCT5
CCT6A
CCT7
CD177
CD3EAP
CD3G
CD84
CDADC1
CDC16
CDC23
CDC25B
CDC37
CDC42
CDC45
CDC5L
CDC7
CDC73
CDH24
CDIPT
CDK18
CDK2AP1
CDK5R1
CDK6
CDT1
CEBPZ
CELF1
CENPA
CENPK
CENPL
CENPM
CENPN
CENPO
CENPS
CENPT
CENPW
CENPX
CEP112
CEP295
CEP57
CEP85
CEP89
CEPT1
CFAP70
CFL1
CGB1
CGB2
CGB7
CHAF1A
CHAF1B
CHCHD4
CHEK1
CHERP
CHMP2A
CHMP3
CHMP6
CHORDC1
CHRAC1
CHRNA9
CHTF18
CIAO1
CIDEC
CINP
CIR1
CKAP2L
CKS1B
CLDN10
CLEC7A
CLNS1A
CLP1
CLPB
CLPSL1
CLTC
CLUAP1
CMIP
CMPK1
CMTR1
CNKSR3
CNN1
CNOT3
CNTD1
COA5
COA6
COA7
COASY
COG3
COG4
COG8
COL4A3BP
COMMD2
COMMD3
COMMD5
COMT
COPA
COPS2
COPS5
COPS6
COPZ1
COQ3
CORT
COX11
COX14
COX15
COX16
COX17
COX18
COX4I1
COX5B
COX7A2
COX7C
CPEB4
CPSF1
CPSF4
CPSF6
CRACR2B
CRAMP1
CRCP
CRK
CRKL
CRLS1
CRNKL1
CS
CSNK1A1
CSNK1D
CSRNP2
CSTF3
CT45A5
CTC1
CTCF
CTDSPL2
CTNNB1
CTNNBL1
CTU1
CTU2
CUL1
CUL3
CUL4A
CYB5R4
CYC1
CYCS
CYP27B1
CYP51A1
DAD1
DARS
DARS2
DAXX
DBNDD1
DBR1
DCAF1
DCAF13
DCP2
DCTN1
DCTN4
DCTN5
DCTN6
DCUN1D5
DDA1
DDAH1
DDOST
DDX1
DDX10
DDX19A
DDX20
DDX21
DDX23
DDX27
DDX28
DDX41
DDX46
DDX47
DDX49
DDX5
DDX52
DDX54
DDX56
DDX59
DENND2D
DENND5A
DERL1
DET1
DGCR8
DHFR
DHODH
DHPS
DHRS2
DHX15
DHX16
DHX37
DHX38
DHX8
DHX9
DICER1
DIEXF
DIMT1
DIP2A
DIS3
DKC1
DLEC1
DLG5
DLGAP5
DLL3
DLX1
DNA2
DNAJA1
DNAJA3
DNAJC11
DNAJC13
DNAJC17
DNAJC2
DNAJC3
DNAJC8
DNAJC9
DNASE1L1
DNLZ
DNM1L
DNM2
DNMT1
DNTTIP2
DOCK1
DOCK7
DOHH
DOLK
DPAGT1
DPH1
DPH5
DPH6
DPH7
DPP4
DRAM1
DRAP1
DROSHA
DSCC1
DSN1
DTL
DTYMK
DUT
DYNC1H1
DYNLL1
DYNLRB1
DYNLRB2
E2F4
E4F1
EAF1
EAPP
EARS2
EBNA1BP2
EBP
ECD
ECM1
ECT2
EDC3
EDC4
EEF1A1
EEF1B2
EEF2
EFNA3
EGFR
EHMT2
EIF1AD
EIF1AX
EIF2B4
EIF2B5
EIF2S2
EIF2S3
EIF3A
EIF3B
EIF3C
EIF3CL
EIF3D
EIF3G
EIF3I
EIF3J
EIF4A1
EIF4A3
EIF4B
EIF4G1
EIF5
EIF5A
EIF6
ELL
ELOB
ELOC
ELP3
ELP5
ELP6
EMC1
EMC3
EMC6
EMG1
EMSY
ENO1
ENSA
EP400
EPHA3
EPOP
EPS8L1
ERAL1
ERCC2
ERCC3
ERG28
ERH
ERLIN1
ERLIN2
ESF1
ETF1
ETNK2
ETV1
ETV4
EVI5
EVI5L
EWSR1
EXO1
EXOC1
EXOC3
EXOC3L1
EXOC4
EXOSC10
EXOSC2
EXOSC3
EXOSC4
EXOSC5
EXOSC6
EXOSC7
EXOSC8
EXOSC9
EXTL1
EZH2
F2RL1
F8A1
FAAP100
FAAP24
FADD
FADS6
FAF1
FAM103A1
FAM122A
FAM151A
FAM157A
FAM160A2
FAM200B
FAM210A
FAM219B
FAM60A
FAM72C
FAM89B
FAM96B
FAM98A
FAM98B
FANCA
FARS2
FARSB
FASN
FAU
FBL
FBXL12
FBXO48
FBXW5
FCF1
FCGR1A
FDFT1
FDXR
FECH
FEN1
FERMT2
FETUB
FGF22
FGFBP3
FH
FIGNL1
FIP1L1
FLCN
FLII
FLT3LG
FMC1
FMO5
FNDC3A
FNDC5
FNTB
FOSL1
FOXD2
FOXD4L4
FOXM1
FOXRED1
FOXRED2
FRAT1
FRRS1
FTH1
FUNDC2
FUS
FXN
FZD9
G3BP1
G6PD
GAB1
GABPB1
GADD45GIP1
GAPDH
GAR1
GARS
GART
GATA2
GATAD2A
GATB
GATC
GBF1
GCN1
GDAP1
GEMIN4
GEMIN7
GEMIN8
GFER
GFI1B
GFM1
GFPT1
GGA3
GGACT
GGPS1
GINM1
GINS1
GINS2
GINS3
GIPC1
GIT2
GLMN
GLRX5
GMNN
GMPPB
GMPS
GNB1L
GNL3
GNPNAT1
GOLGA6L10
GOLGA6L4
GOLGA8R
GON7
GOSR2
GP1BA
GPANK1
GPATCH1
GPHN
GPI
GPKOW
GPN1
GPN2
GPR37
GPR89A
GPR89B
GPRASP2
GPS2
GRB2
GRHL1
GRHL2
GRIK1
GRK2
GRPEL1
GRWD1
GTF2A2
GTF2H2
GTF2H4
GTF2I
GTF3A
GTF3C1
GTF3C3
GTF3C4
GTF3C6
GTPBP10
GTPBP4
GULP1
GVQW2
H1FX
H3F3A
H3F3B
HARS
HARS2
HAUS4
HAUS5
HAUS7
HAUS8
HBS1L
HCFC1
HDAC2
HDAC3
HEATR1
HEATR5B
HELZ
HES7
HIC2
HIF3A
HINFP
HIRA
HIST1H1B
HIST1H2AI
HIST1H2BC
HIST1H2BI
HIST1H2BJ
HIST1H2BL
HIST1H2BN
HIST1H3A
HIST1H3B
HIST1H3I
HIST1H4B
HIST1H4I
HIST1H4K
HIST2H2AA4
HIST2H2AC
HIST2H2BE
HIST2H3D
HIST2H4A
HIST3H3
HJURP
HK2
HLCS
HMBS
HMCES
HMGA1
HMGCR
HMGCS1
HNRNPA0
HNRNPA2B1
HNRNPC
HNRNPH1
HNRNPK
HNRNPL
HNRNPU
HRCT1
HS3ST3B1
HSCB
HSD11B1L
HSD17B1
HSD17B10
HSD17B11
HSD17B12
HSD17B7
HSPA12B
HSPA14
HSPA4
HSPA5
HSPA8
HSPA9
HSPD1
HSPE1
HTATSF1
HUS1
HYOU1
IAH1
IARS
IARS2
IBA57
ICE1
ICK
ICMT
IDH3A
IDI1
IER3
IFITM3
IFT74
IGBP1
IK
IL1F10
IL34
ILF2
ILK
ILVBL
IMMT
IMP3
IMP4
IMPDH2
INCENP
INF2
INPP5B
INTS1
INTS10
INTS11
INTS13
INTS14
INTS4
INTS5
INTS6
INTS7
IPO13
IPO4
IPO5
IPO9
IPPK
ISCA1
ISCA2
ISG15
ISG20L2
IST1
ISYNA1
ITGA2
JADE2
JAK3
JMJD6
JTB
JUN
JUND
KAAG1
KANSL3
KARS
KAT5
KAT7
KAT8
KATNA1
KATNB1
KBTBD2
KCMF1
KDM1A
KDM2A
KDM6A
KDM8
KIAA0100
KIAA0391
KIAA1524
KIAA2026
KIF11
KIF15
KIF18B
KIF22
KIF23
KIF4A
KLF16
KLF6
KLHL29
KLHL42
KPNA2
KPNB1
KPTN
KRI1
KRR1
KRT1
KRT18
KRT2
KRTCAP2
KTI12
KXD1
L3HYPDH
LAGE3
LAMTOR2
LAMTOR3
LARP7
LARS2
LAS1L
LCAT
LDLRAD3
LENG9
LEO1
LGALS9
LIG3
LIN52
LMO4
LNP1
LRFN3
LRP1
LRP4
LRR1
LRRC37A
LRRC37A2
LRRC37A3
LRRIQ3
LSG1
LSM10
LSM11
LSM12
LSM2
LSM4
LSM6
LSM7
LSM8
LSS
LTBP3
LUC7L3
LY6E
MAD1L1
MAD2L2
MAGEA12
MAIP1
MAK16
MALSU1
MAMDC4
MANF
MAP2K2
MAP2K4
MAP2K7
MAP3K1
MAP3K2
MAP4K3
MAPK1
MAPK7
MAPRE1
MARS
MARS2
MASTL
MAT2A
MAU2
MBD6
MBTPS1
MCAT
MCHR1
MCL1
MCM2
MCM3
MCM5
MCM6
MCM7
MCMBP
MDGA2
MDH2
MDM4
MDN1
MEAF6
MECR
MED11
MED14
MED18
MED19
MED29
MED30
MED4
MED6
MEN1
MEPCE
METTL17
METTL2B
METTL3
MFAP1
MFHAS1
MFN2
MGAT1
MIS12
MIS18A
MIS18BP1
MKNK2
MKS1
MLH1
MLX
MMAA
MMP3
MMRN2
MNAT1
MND1
MOB4
MOCS2
MOCS3
MOGS
MORN1
MPC1
MPHOSPH10
MPI
MRE11
MRFAP1L1
MRM2
MRPL10
MRPL11
MRPL13
MRPL14
MRPL15
MRPL16
MRPL17
MRPL18
MRPL19
MRPL2
MRPL20
MRPL22
MRPL23
MRPL27
MRPL28
MRPL3
MRPL32
MRPL33
MRPL34
MRPL36
MRPL37
MRPL38
MRPL4
MRPL40
MRPL41
MRPL43
MRPL44
MRPL45
MRPL46
MRPL48
MRPL49
MRPL50
MRPL51
MRPL52
MRPL53
MRPL57
MRPL9
MRPS10
MRPS12
MRPS14
MRPS16
MRPS18A
MRPS18B
MRPS18C
MRPS2
MRPS22
MRPS25
MRPS26
MRPS30
MRPS31
MRPS34
MRPS6
MS4A7
MSMB
MST1
MST1L
MST1R
MSTO1
MSX2
MT1E
MT2A
MTBP
MTERF4
MTF1
MTFMT
MTG1
MTG2
MTOR
MTPAP
MUC20
MVD
MVK
MXRA5
MXRA7
MYBBP1A
MYBL2
MYC
MYH9
MYL6
MYRF
MYT1L
N6AMT1
NAA15
NAA20
NAA25
NAA30
NAA38
NAA50
NACA
NACA2
NADK
NAPA
NAPG
NAPRT
NARS2
NBAS
NBPF10
NBPF11
NBPF14
NBPF15
NBPF20
NBPF9
NCAPD3
NCAPG
NCAPG2
NCBP2
NCCRP1
NCKAP1
NCL
NCOA4
NCOR1
NDC80
NDOR1
NDRG2
NDUFA1
NDUFA11
NDUFA2
NDUFA6
NDUFAB1
NDUFAF1
NDUFAF3
NDUFAF4
NDUFAF7
NDUFAF8
NDUFB10
NDUFB11
NDUFB2
NDUFB4
NDUFB6
NDUFB7
NDUFB9
NDUFC1
NDUFC2
NDUFS2
NDUFS5
NDUFS8
NDUFV1
NEDD1
NEDD8
NEK2
NEK7
NELFCD
NFS1
NFX1
NHLRC2
NHP2
NIP7
NIPBL
NKAP
NKRF
NLE1
NLRP12
NMD3
NME3
NME9
NOB1
NOC2L
NOC4L
NOL10
NOL12
NOL6
NOL8
NOLC1
NOM1
NOMO1
NOP10
NOP14
NOP16
NOP2
NOP53
NOP56
NOP9
NOTCH2NL
NPIPA1
NPIPB3
NPIPB5
NPIPB6
NPIPB9
NPLOC4
NPM1
NR2C2AP
NRBP1
NRF1
NSA2
NSDHL
NSMCE1
NSMCE2
NSMCE3
NSMCE4A
NSRP1
NUBP1
NUBP2
NUDC
NUDCD2
NUDT21
NUP107
NUP133
NUP155
NUP205
NUP214
NUP35
NUP62
NUP88
NUP93
NUP98
NUPL2
NUPR2
NUS1
NUTF2
NUTM2G
NVL
NXPE3
NXPH2
NXT1
OAT
OAZ1
OCM2
OGT
OPA1
OPRL1
OR10H1
OR2L5
OR4K13
OR56A3
ORAOV1
ORC3
ORC5
ORC6
OSBPL3
OXA1L
OXSM
P3H1
P3H2
PABPC1
PABPC4L
PAF1
PAFAH1B1
PAGR1
PAK2
PAQR6
PARD6B
PARN
PARP1
PARS2
PARVA
PATZ1
PAXBP1
PC
PCBP1
PCDH12
PCGF1
PCNA
PDCD11
PDCD2
PDCD6
PDCD7
PDCL
PDCL3
PDE11A
PDE4A
PDE4DIP
PDHB
PDIA4
PDPK1
PDRG1
PDSS2
PELO
PELP1
PES1
PET100
PET117
PEX16
PFDN2
PFDN5
PFDN6
PFN1
PGAM1
PGD
PGGT1B
PGK1
PGM3
PGP
PGS1
PHAX
PHB
PHB2
PHF5A
PHIP
PHLDA2
PI4KB
PIAS4
PIK3R4
PIKFYVE
PIMREG
PINX1
PITPNB
PKHD1
PKM
PKMYT1
PKNOX1
PLA2G10
PLA2G2F
PLAC9
PLCD1
PLEKHA4
PLEKHD1
PLEKHF2
PLEKHG6
PLK1
PLK2
PLK4
PLRG1
PLXND1
PMF1
PMPCA
PMPCB
PMVK
PNISR
PNKP
PNPT1
PNRC2
POC1B-GALNT4
PODN
POGZ
POLA1
POLA2
POLD1
POLD2
POLD3
POLE
POLE2
POLG
POLG2
POLR1A
POLR1B
POLR1C
POLR1D
POLR1E
POLR2C
POLR2D
POLR2I
POLR2J
POLR2J3
POLR2K
POLR2L
POLR3A
POLR3B
POLR3C
POLR3E
POLR3H
POLR3K
POLRMT
POMT1
POMT2
PON2
POP1
POP4
POP5
POP7
POR
POT1
POTEF
POTEG
POTEJ
PPA1
PPAN
PPCDC
PPHLN1
PPIL2
PPM1D
PPM1E
PPM1G
PPP1CA
PPP1CB
PPP1R10
PPP1R11
PPP1R12A
PPP1R14B
PPP1R15A
PPP1R15B
PPP1R2
PPP1R7
PPP1R8
PPP2R1A
PPP2R2A
PPP2R5D
PPP4C
PPP6C
PPP6R3
PQBP1
PRC1
PRDM15
PREB
PRELID3B
PRICKLE2
PRIM1
PRIM2
PRKAG1
PRKDC
PRMT1
PRMT5
PRMT7
PRPF19
PRPF3
PRPF31
PRPF38A
PRPF4
PRPF4B
PRPF6
PRPF8
PRRG1
PRRG2
PRRX2
PSMA2
PSMA4
PSMA5
PSMA6
PSMA7
PSMB2
PSMB3
PSMB4
PSMB5
PSMB6
PSMB7
PSMC5
PSMC6
PSMD12
PSMD14
PSMD3
PSMD4
PSMD6
PSMD8
PSMG1
PSMG3
PSMG4
PTCD1
PTCD3
PTGES2
PTGES3L
PTGR1
PTGR2
PTMA
PTPMT1
PTPN11
PTPRF
PTPRH
PTTG1
PUF60
PUM1
PWP1
PWP2
PXN
QARS
RAB11FIP4
RAB13
RAB21
RAB37
RAB40A
RABGGTA
RAC1
RACGAP1
RACK1
RAD21
RAD21L1
RAD51
RAD51C
RAD51D
RAD9A
RAD9B
RAE1
RANBP2
RANGAP1
RAPGEF1
RARS
RARS2
RASA4
RBBP4
RBBP5
RBBP6
RBBP8
RBFA
RBM10
RBM14-RBM4
RBM15
RBM19
RBM22
RBM25
RBM27
RBMX
RBX1
RCAN3
RCC1
RCC1L
RCOR1
RELL2
RFC1
RFC3
RFC4
RFC5
RFWD2
RGL2
RGPD1
RGS4
RHBDF1
RHEB
RHOG
RHOT2
RIC1
RIC8A
RIDA
RIF1
RIOK1
RNASEH2A
RNASEH2B
RNF103-CHMP3
RNF113A
RNF20
RNF40
RNF8
RNGTT
RNPS1
ROMO1
ROR2
RPA2
RPA3
RPA4
RPAIN
RPAP1
RPAP2
RPAP3
RPE
RPF2
RPIA
RPL10
RPL10A
RPL11
RPL12
RPL13
RPL13A
RPL14
RPL15
RPL17
RPL18
RPL18A
RPL19
RPL22
RPL23
RPL23A
RPL24
RPL27
RPL27A
RPL28
RPL29
RPL3
RPL30
RPL31
RPL32
RPL34
RPL35
RPL35A
RPL36
RPL36A
RPL36AL
RPL37
RPL37A
RPL38
RPL39
RPL4
RPL41
RPL6
RPL7
RPL7A
RPL8
RPL9
RPLP0
RPLP2
RPN1
RPP21
RPP30
RPRD1B
RPS10
RPS11
RPS13
RPS14
RPS15
RPS15A
RPS16
RPS17
RPS18
RPS19
RPS19BP1
RPS2
RPS20
RPS21
RPS23
RPS24
RPS25
RPS27
RPS27A
RPS28
RPS3
RPS3A
RPS4X
RPS5
RPS6
RPS6KA4
RPS7
RPS8
RPS9
RPSA
RPUSD3
RPUSD4
RRAGA
RRAS2
RRM1
RRM2
RRN3
RRP12
RRP15
RRP7A
RRP9
RRS1
RSL24D1
RSU1
RTCB
RTEL1
RTFDC1
RTL8B
RTL9
RTN4IP1
RTTN
RUVBL1
RUVBL2
RWDD1
SAA1
SAAL1
SAE1
SAMD8
SAMM50
SAP18
SARS
SARS2
SAT1
SBNO1
SCAP
SCCPDH
SCD
SCO1
SCO2
SDAD1
SDE2
SDF2
SDHA
SDHAF2
SDHB
SDHC
SDHD
SDR39U1
SDR42E1
SEC13
SEC22B
SEC23IP
SEC61A1
SEC61B
SEC61G
SEC62
SEH1L
SEL1L
SEL1L3
SEM1
SEMA6A
SENP6
Septin11
Septin2
Septin7
SERF1A
SERF2
SERPINB1
SERPINC1
SET
SETD1A
SETDB1
SF3A1
SF3A2
SF3A3
SF3B1
SF3B2
SF3B4
SF3B5
SFMBT1
SFPQ
SFR1
SFXN2
SH2D2A
SHBG
SHOC2
SHQ1
SIPA1L2
SKA2
SKIV2L
SKIV2L2
SKP1
SKP2
SLC13A2
SLC25A1
SLC25A15
SLC25A3
SLC2A11
SLC35B3
SLC35F5
SLC38A7
SLC39A8
SLC3A2
SLC46A1
SLC50A1
SLC6A20
SLC6A6
SLC6A8
SLC7A6OS
SLF1
SLU7
SLX1A
SLX4
SMARCC2
SMC1A
SMC2
SMC3
SMC5
SMG1
SMG6
SMG9
SMIM18
SMIM25
SMIM4
SMN1
SMN2
SMNDC1
SMPD2
SMS
SMU1
SMURF2
SMYD5
SNCG
SND1
SNRNP200
SNRNP25
SNRNP27
SNRNP40
SNRNP70
SNRPA
SNRPB
SNRPD1
SNRPD2
SNRPD3
SNRPE
SNRPF
SNRPG
SNW1
SNX17
SNX7
SOD1
SOD2
SON
SP2
SPART
SPATA24
SPATA5
SPATA5L1
SPC24
SPC25
SPDYE2
SPDYE2B
SPDYE3
SPDYE6
SPIN3
SPINT1
SPTSSA
SQLE
SREBF2
SRF
SRP14
SRP54
SRP9
SRRM1
SRRM2
SRRT
SRSF1
SRSF11
SRSF2
SRSF3
SRSF6
SS18L2
SSRP1
SSU72
SSUH2
STARD7
STBD1
STIL
STK10
STK11
STN1
STRA8
STRAP
STRIP1
SUCLA2
SUCO
SUGT1
SUMO2
SUMO4
SUPT3H
SUPT4H1
SUPT5H
SUPT6H
SURF1
SURF6
SYMPK
SYNE2
SYS1
TAB1
TADA1
TADA2A
TADA2B
TAF10
TAF11
TAF13
TAF15
TAF1B
TAF1C
TAF2
TAF6
TAF6L
TAF8
TAGAP
TAMM41
TANGO6
TARDBP
TARS
TARS2
TASP1
TBC1D24
TBC1D3B
TBC1D3L
TBCA
TBCC
TBCD
TBCE
TBL1X
TBP
TCAF1
TCEAL9
TCL1B
TCOF1
TCP1
TDRD12
TDRD6
TEAD1
TEAD4
TECR
TEN1
TERF1
TERF2
TEX10
TF
TFAP2C
TFB2M
TFDP1
TFPI2
TGM7
THAP1
THAP11
THOC3
THOC5
THRB
TIAM1
TICRR
TIGD6
TIMELESS
TIMM10
TIMM13
TIMM23
TIMM29
TIMMDC1
TINF2
TIPIN
TIPRL
TKT
TLE4
TLK1
TLN1
TLX2
TM7SF2
TMEM110
TMEM116
TMEM131
TMEM132A
TMEM179B
TMEM199
TMEM212
TMEM240
TMEM258
TMEM53
TMEM54
TMX2
TNFAIP8
TNPO1
TNS3
TOMM40
TOP1
TOP1MT
TOP2A
TOPBP1
TP53I3
TP53RK
TPH1
TPI1
TPM1
TPT1
TPTE
TPX2
TRA2A
TRA2B
TRAF2
TRAIP
TRAPPC11
TRAPPC3
TRAPPC4
TRAPPC5
TRIAP1
TRIB1
TRIM3
TRIT1
TRMT112
TRMT5
TRMT6
TRMT61A
TRNT1
TRPV3
TRRAP
TRUB2
TSC1
TSC2
TSC22D2
TSFM
TSPAN5
TSR1
TSR3
TST
TTC1
TTC14
TTC22
TTC27
TTC3
TTC37
TTF1
TTI2
TTK
TTLL5
TUBA1B
TUBB8
TUBD1
TUBGCP2
TUBGCP3
TUBGCP4
TUFM
TUT1
TWISTNB
TWNK
TXN
TXN2
TXNRD1
TYMS
U2AF1
UBA1
UBA2
UBA3
UBA5
UBA52
UBA6
UBAP1
UBAP2
UBE2C
UBE2G1
UBE2I
UBE2Q1
UBE2V1
UBE2Z
UBFD1
UBL5
UBR4
UBTF
UBXN10
UBXN6
UCHL3
UFD1
UGP2
UGT3A1
ULK2
UMPS
UNC45B
UNC50
UPF1
UQCC3
UQCRB
UQCRC1
UQCRFS1
UQCRQ
URB1
URB2
URI1
URM1
UROS
USB1
USF2
USP1
USP21
USP37
[truncated: 139 more rows]

## Sheet: hTSC essential TFs
AHCTF1
ANKRD30A
ARID3A
ARID5B
ATF4
ATMIN
BATF3
BLZF1
CDC5L
CEBPZ
CENPA
CENPS
CENPT
CENPX
CSRNP2
CTCF
DLX1
DNAJC2
E2F4
E4F1
ETV1
ETV4
FOSL1
FOXD2
FOXD4L4
FOXM1
GABPB1
GATA2
GATAD2A
GFI1B
GRHL1
GRHL2
GTF2I
GTF3A
HES7
HIC2
HIF3A
HINFP
HMGA1
JUN
JUND
KLF16
KLF6
MIS18BP1
MLX
MSX2
MTF1
MYBL2
MYC
MYRF
MYT1L
NCOR1
NFX1
NKRF
NRF1
PATZ1
PAXBP1
PHB
PIAS4
PKNOX1
PRDM15
PREB
PRRX2
RCOR1
SETDB1
SFPQ
SMARCC2
SON
SP2
SREBF2
SRF
SSRP1
TADA2A
TADA2B
TEAD1
TEAD4
TERF1
TERF2
TFAP2C
TFDP1
THAP11
THAP1
THRB
TLX2
TSC22D2
TTF1
UBTF
USF2
WDHD1
YY1
ZBTB1
ZBTB17
ZBTB2
ZFHX3
ZFP36L1
ZFP91
ZNF131
ZNF138
ZNF212
ZNF22
ZNF224
ZNF236
ZNF266
ZNF276
ZNF284
ZNF322
ZNF37A
ZNF407
ZNF408
ZNF439
ZNF488
ZNF506
ZNF510
ZNF567
ZNF568
ZNF622
ZNF626
ZNF675
ZNF681
ZNF720
ZNF789
ZNF79
ZNF841
ZNF92

## Sheet: hTSC-specific EGs
AAGAB
ABHD17A
ABLIM1
ABRAXAS1
ACO1
ACSL3
ACTBL2
ACTG1
ADA2
ADAM9
ADAMTS7
ADAP2
ADGRA2
ADH5
AFP
AGAP4
AGAP5
AGO1
AGO2
AHCYL1
AIMP2
AK6
AKAP11
AKAP2
ALDH1L2
ALDH5A1
ALG1L2
ALG6
ALG8
AMHR2
ANKFN1
ANKRA2
ANKRD11
ANKRD13B
ANKRD17
ANKRD30A
ANP32A
ANXA8L1
APCDD1L
APELA
APIP
APOBEC3D
APOD
APPL2
AQP7
ARF1
ARHGAP1
ARHGAP5
ARHGEF12
ARHGEF38
ARHGEF7
ARID3A
ARID5B
ARL5B
ARL6IP6
ASB3
ASF1A
ASPM
ATF4
ATIC
ATMIN
ATP5E
ATP5G1
ATP5J2
ATP5L2
ATP6AP1
ATP6V0D1
ATP6V1H
ATP8B2
ATPAF1
ATXN10
ATXN7
ATXN7L2
BAG2
BAGE2
BARD1
BATF3
BBOF1
BCAP29
BCAR1
BEND3
BET1L
BGN
BLOC1S1
BLZF1
BMS1
BORA
BTF3
C11orf49
C12orf43
C12orf49
C12orf73
C14orf159
C15orf41
C17orf82
C19orf53
C1orf122
C1orf131
C1orf53
C1QL1
C2orf49
C3orf38
C5orf42
C6orf47
C8orf33
C8orf44
C8orf82
CABIN1
CABP7
CAD
CALHM3
CAP1
CAPN14
CARNMT1
CARS
CASC1
CASP10
CBWD1
CBWD2
CCDC113
CCDC127
CCDC171
CCDC174
CCDC181
CCDC187
CCDC61
CCDC71
CCNB1
CCND1
CCS
CD177
CD3G
CD84
CDADC1
CDC25B
CDH24
CDK18
CDK2AP1
CDK5R1
CDK6
CELF1
CEP112
CEP295
CEP89
CFAP70
CGB1
CGB2
CGB7
CHRAC1
CHTF18
CIDEC
CIR1
CKAP2L
CKS1B
CLDN10
CLPSL1
CMIP
CNKSR3
CNN1
CNTD1
COA7
COL4A3BP
COMMD2
COQ3
COX18
COX7A2
CPEB4
CPSF6
CRACR2B
CRAMP1
CRK
CSNK1D
CSRNP2
CT45A5
CTNNB1
CUL4A
CYB5R4
CYP27B1
CYP51A1
DBNDD1
DCAF1
DCP2
DCTN1
DCTN4
DCTN6
DCUN1D5
DDA1
DDAH1
DDX52
DENND2D
DENND5A
DERL1
DET1
DHRS2
DHX38
DLG5
DLGAP5
DLL3
DLX1
DNA2
DNAJC3
DNASE1L1
DOCK7
DPH6
DPH7
DPP4
DRAM1
DYNLL1
DYNLRB2
EBP
ECM1
ECT2
EDC3
EGFR
EIF4B
ELOB
EMC1
EMC3
EMC6
EMSY
EPHA3
EPOP
EPS8L1
ERG28
ERLIN1
ERLIN2
ETNK2
ETV1
ETV4
EVI5
EVI5L
EXOC1
EXOC3L1
EXOSC9
EZH2
F2RL1
F8A1
FAAP24
FADD
FADS6
FAF1
FAM122A
FAM151A
FAM157A
FAM160A2
FAM200B
FAM219B
FAM60A
FAM72C
FAM89B
FAM98A
FAM98B
FBXL12
FBXO48
FETUB
FGF22
FGFBP3
FH
FLCN
FLII
FLT3LG
FMC1
FMO5
FNDC3A
FNDC5
FOXD2
FOXD4L4
FOXRED1
FOXRED2
FRAT1
FRRS1
FUNDC2
FUS
FZD9
G3BP1
GAB1
GATA2
GCN1
GDAP1
GFI1B
GGA3
GGACT
GINM1
GINS1
GIPC1
GIT2
GLMN
GNPNAT1
GOLGA6L10
GOLGA6L4
GOLGA8R
GON7
GP1BA
GPANK1
GPHN
GPR37
GPR89A
GPR89B
GPRASP2
GPS2
GRHL1
GRIK1
GRK2
GTF2H2
GTF2I
GTF3C6
GULP1
GVQW2
H1FX
H3F3B
HBS1L
HDAC2
HELZ
HES7
HIF3A
HIST1H2BI
HIST1H2BJ
HIST1H3A
HIST1H3I
HIST1H4B
HIST1H4I
HIST1H4K
HIST2H2AA4
HIST2H4A
HIST3H3
HK2
HMCES
HMGA1
HRCT1
HS3ST3B1
HSD17B1
HSD17B11
HSPA4
IAH1
ICE1
ICMT
IDH3A
IDI1
IER3
IFITM3
IFT74
IL1F10
IL34
ILVBL
IMMT
IMPDH2
INF2
INPP5B
INTS14
INTS7
IPPK
ISCA2
ISG15
ISYNA1
ITGA2
JADE2
JAK3
JTB
JUN
JUND
KAAG1
KATNA1
KDM1A
KDM2A
KDM6A
KIAA0100
KIAA1524
KIAA2026
KIF22
KIF4A
KLF6
KPTN
KRT1
KRT18
KRT2
KRTCAP2
KXD1
L3HYPDH
LAMTOR3
LARP7
LCAT
LDLRAD3
LENG9
LEO1
LGALS9
LMO4
LNP1
LRFN3
LRP1
LRP4
LRRC37A
LRRC37A2
LRRC37A3
LRRIQ3
LSM4
LTBP3
LY6E
MAD1L1
MAGEA12
MAIP1
MALSU1
MAMDC4
MANF
MAP2K4
MAP2K7
MAP3K2
MAP4K3
MAPK1
MAU2
MBD6
MCHR1
MDGA2
MDH2
MED19
MED29
MED6
MEN1
METTL3
MFHAS1
MGAT1
MIS18A
MKNK2
MKS1
MLH1
MMAA
MMP3
MMRN2
MNAT1
MND1
MOCS2
MOGS
MPC1
MRE11
MRFAP1L1
MRPL19
MRPL2
MRPL23
MRPL32
MRPL49
MRPL52
MRPS26
MRPS30
MRPS31
MS4A7
MSMB
MST1L
MST1R
MSX2
MTF1
MUC20
MVD
MXRA5
MXRA7
MYH9
MYL6
MYRF
NAA30
NACA2
NADK
NAPRT
NBPF10
NBPF11
NBPF14
NBPF15
NBPF20
NBPF9
NCCRP1
NCOA4
NCOR1
NDRG2
NDUFA1
NDUFA11
NDUFA6
NDUFAF3
NDUFAF7
NDUFAF8
NDUFB11
NDUFB2
NDUFC1
NDUFC2
NDUFS2
NDUFS8
NEK2
NEK7
NHLRC2
NIPBL
NKRF
NME9
NOMO1
NOP10
NOP53
NOTCH2NL
NPIPA1
NPIPB3
NPIPB6
NPIPB9
NRBP1
NSMCE4A
NUDCD2
NUP35
NUPL2
NUPR2
NUTM2G
NXPE3
NXPH2
OAT
OAZ1
OCM2
OPRL1
OR10H1
OR2L5
OR56A3
P3H1
P3H2
PABPC4L
PAGR1
PAK2
PARD6B
PARVA
PATZ1
PCDH12
PCGF1
PDCD6
PDE11A
PDHB
PDIA4
PDSS2
PEX16
PFDN5
PGM3
PGP
PHIP
PHLDA2
PI4KB
PIAS4
PIK3R4
PIKFYVE
PIMREG
PINX1
PKHD1
PKNOX1
PLA2G10
PLA2G2F
PLAC9
PLCD1
PLEKHA4
PLEKHD1
PLEKHF2
PLEKHG6
PLK2
PLXND1
PMF1
POC1B-GALNT4
PODN
POLA1
POLG
POLR1D
POLR2K
POMT1
POMT2
PON2
POR
POTEF
POTEG
POTEJ
PPCDC
PPM1E
PPP1R15A
PPP2R5D
PPP6R3
PQBP1
PRDM15
PRIM2
PRKAG1
PRKDC
PRMT7
PRPF6
PRRG1
PRRG2
PRRX2
PSMG1
PTGES3L
PTGR2
PTPN11
PTPRF
PXN
RAB13
RAB21
RAB37
RAB40A
RAC1
RAD21L1
RAD9B
RARS
RASA4
RBBP8
RBM10
RBM15
RBM27
RCAN3
RCOR1
RELL2
RFC1
RFWD2
RGPD1
RGS4
RHBDF1
RHOG
RHOT2
RIDA
RNASEH2B
RNF113A
ROR2
RPA3
RPA4
RPAP3
RPIA
RPL22
RPL36A
RPL37
RPL41
RPS10
RPS24
RPS28
RPS6KA4
RPUSD3
RRAS2
RRM2
RRP15
RSL24D1
RSU1
RTFDC1
RTL8B
RTL9
RTN4IP1
SAA1
SAAL1
SAMD8
SAT1
SCCPDH
SDF2
SDHA
SDHAF2
SDR39U1
SDR42E1
SEC22B
SEC23IP
SEC61B
SEL1L
SEL1L3
SEM1
SENP6
Septin11
Septin2
Septin7
SERF2
SERPINB1
SET
SETDB1
SFMBT1
SFPQ
SFR1
SFXN2
SH2D2A
SHBG
SHOC2
SIPA1L2
SKP2
SLC13A2
SLC25A15
SLC25A3
SLC2A11
SLC35B3
SLC35F5
SLC38A7
SLC39A8
SLC3A2
SLC46A1
SLC6A20
SLC6A6
SLC6A8
SLF1
SLX1A
SLX4
SMARCC2
SMG1
SMG9
SMIM18
SMIM25
SMIM4
SMN1
SMN2
SMPD2
SMS
SMURF2
SMYD5
SNCG
SNX7
SOD2
SON
SPART
SPATA24
SPDYE2
SPDYE3
SPDYE6
SPIN3
SPTSSA
SREBF2
SRP54
SSUH2
STBD1
STK10
STK11
STRA8
SUCLA2
SUCO
SUMO2
SUMO4
SURF1
SYNE2
TAB1
TADA1
TADA2B
TAF2
TAF6L
TAF8
TAGAP
TASP1
TBC1D24
TBC1D3B
TBC1D3L
TBL1X
TCAF1
TCEAL9
TCL1B
TDRD12
TDRD6
TEAD1
TEAD4
TERF2
TF
TFAP2C
TFDP1
TFPI2
TGM7
THRB
TIAM1
TIMM29
TIPIN
TKT
TLE4
TLK1
TLX2
TM7SF2
TMEM110
TMEM116
TMEM131
TMEM212
TMEM240
TMEM53
TMEM54
TNFAIP8
TNS3
TP53I3
TPH1
TPM1
TPTE
TRA2B
TRAF2
TRIB1
TRIM3
TRNT1
TRPV3
TSC1
TSC2
TSC22D2
TSPAN5
TST
TTC14
TTC22
TTF1
TTLL5
TYMS
UBA6
UBE2G1
UBE2V1
UBFD1
UBXN10
UBXN6
UCHL3
UFD1
UGP2
UGT3A1
ULK2
UMPS
UNC45B
UQCC3
UQCRQ
URI1
UROS
USB1
USF2
USP21
USP47
USP6NL
UST
UTP14A
UTP4
VAMP4
VAPA
VCL
VDAC1
VIRMA
VN1R1
VPS11
VPS33A
VPS35
VPS51
WASHC1
WBP4
WDR26
WDR36
WDR41
WDR5B
WDR6
WNK1
WNT11
WWTR1
XCL2
XPNPEP1
XPR1
XRCC4
XYLT2
YME1L1
ZAP70
ZBTB2
ZC3H13
ZC3H8
ZCCHC11
ZCCHC6
ZCCHC8
ZCRB1
ZER1
ZFHX3
ZFP36L1
ZFP91
ZNF138
ZNF212
ZNF22
ZNF224
ZNF266
ZNF284
ZNF37A
ZNF439
ZNF488
ZNF506
ZNF510
ZNF567
ZNF568
ZNF626
ZNF675
ZNF681
ZNF720
ZNF789
ZNF79
ZNF804A
ZNF841
ZNF92
ZPR1
ZRANB2
ZUFSP
ZWINT

## Sheet: CTB-enriched hTSC-specific EGs
PLXND1
PLEKHG6
PGM3
BCAR1
SYNE2
GINM1
CYB5R4
EVI5
STK10
TIPIN
PXN
EXOC1
IFT74
TBL1X
FNDC3A
SLC25A15
USB1
PON2
ERLIN1
HSD17B1
GAB1
ASF1A
BAG2
ALDH5A1
HBS1L
CPEB4
SLC35F5
MOGS
PCGF1
ARID3A
DOCK7
STBD1
UCHL3
MSX2
TMEM54
ZC3H13
HS3ST3B1
IPPK
EMC1
POMT1
MGAT1
IMMT
DCTN4
CCNB1
GRHL1
SMPD2
SMYD5
DRAM1
TNS3
TAF8
SLC39A8
TPM1
ZFHX3
LMO4
ECM1
SKP2
PLK2
TNFAIP8
EGFR
ARID5B
THRB
DLG5
SFMBT1
IDH3A
CTNNB1
ADAM9
ZNF439
GPHN
SAA1
RHOG
IMPDH2
LDLRAD3
GATA2
PHLDA2
MXRA7
HMCES
ADAP2
OR56A3
NKRF
TEAD1
MTF1
PARVA
TCAF1
TLK1
INF2
MAGEA12
LRRC37A2
CGB1
NBPF9
NBPF14
NBPF10

## Sheet: EG Timecourse
Day 6 EGs	Day 12 EGs	Day 18 EGs
PSMC5	ABLIM1	AAGAB
RPS3A	ACO1	ACSL3
COPA	ACR	ACTBL2
NUP214	ACTG1	ADAP2
SRRT	ACTR3	AKAP2
PAF1	ADA2	ALKBH8
ESF1	ADAM9	ANKRA2
NUP93	ADAMTS7	ANKRD11
RPAP2	AFP	ANKRD30A
SBNO1	AGK	ANXA8L1
CDC5L	AGO1	ARHGEF4
TRAPPC11	ALDH1L2	ARHGEF7
CHAF1A	ALG6	ATP5F1
ICE1	ALG8	ATPAF1
CCT3	ALKBH5	ATXN7L2
RNF113A	ANAPC13	BAG2
PPP1R10	ANKFN1	BBOF1
RPL12	APCDD1L	BCAP29
SLC7A6OS	APIP	BGN
DNTTIP2	ARHGAP1	C11ORF49
RAD21	ARHGAP5	C1ORF122
TIPIN	ARHGEF12	C1QL1
MCM7	ARID3A	C8ORF82
ZNF236	ARID5B	CCDC127
AURKB	ASB3	CCDC171
NBAS	ASF1A	CCDC181
RRP9	ASPM	CCDC61
SMN2	ATIC	CCDC71
GBF1	ATMIN	CCS
RPL32	ATP5J2-PTCD1	CD177
UTP14A	BAHD1	CD3G
CCT5	BET1L	CDK18
GPR89B	BLZF1	CDK2AP1
EIF3G	BRCA1	CENPS
KRR1	C12ORF73	CIDEC
PLK1	C14ORF159	CLPB
LRRC37A3	C15ORF41	CLPSL1
GMPPB	C2ORF49	CNKSR3
AKIRIN2	C3ORF38	CORT
TAF6	C5ORF42	CRAMP1
ALG1L2	C8G	CRLS1
TBC1D3B	C8ORF33	DCP2
DNAJC13	CABP7	DCUN1D5
MARS	CAPN14	DERL1
RPL36AL	CAPRIN1	DHRS2
UTP20	CASP10	DIP2A
CHEK1	CCDC113	DLGAP5
GRPEL1	CDC25B	DNAJC3
PAFAH1B1	CDH24	DNM2
NAPG	CENPO	DPH1
BUD31	CENPX	DPH6
SEC13	CEP112	DPH7
MSTO1	CEP57	DYNLRB2
MED11	CFAP70	ECM1
NOLC1	CIR1	ERLIN2
MDN1	CKAP2L	EXO1
HEATR1	CLDN10	FADS6
CCDC174	CLEC7A	FAM200B
SFPQ	CLUAP1	FAM210A
HIST1H2BL	CMTR1	FBXO48
USP7	CNN1	FH
EXOSC7	COA7	FMC1
RPSA	COMMD2	FNDC3A
ALG11	COMMD3	FOSL1
CHMP3	COMMD5	GAB1
UBL5	COX14	GFI1B
SF3B5	COX15	GRHL1
SUPT6H	COX16	GRK2
HIST2H2AA4	COX18	HEATR5B
C7orf26	COX7A2	HELZ
PGD	CPEB4	HIST1H1B
SNRNP200	CRACR2B	HIST1H3A
PSMB2	CSNK1A1	HIST1H4I
SUPT5H	CTCF	HLCS
GPKOW	CTDSPL2	HRCT1
DCAF13	CYB5R4	HSPA12B
URI1	DARS2	ICK
MCL1	DAXX	JAK3
SKIV2L2	DBNDD1	KATNA1
RANGAP1	DDA1	KDM6A
BRIX1	DDX1	KIF18B
NOL8	DENND5A	L3HYPDH
RPF2	DET1	LCAT
EIF5	DICER1	LENG9
POP1	DLEC1	LNP1
CYP51A1	DLL3	LRFN3
PDCD7	DLX1	LY6E
CENPL	DNAJA3	MAIP1
PDCD11	DNAJC11	MAP2K4
MCM6	DNAJC2	MCHR1
SPDYE3	DNMT1	MDGA2
BANP	DOCK1	MFHAS1
EIF3B	DOCK7	MMAA
BUB1B	DPP4	MORN1
DDX46	DRAP1	MRM2
UBA1	DSCC1	MRPS18B
SQLE	EAF1	MSMB
U2AF1	EDC3	MXRA5
ANAPC2	EHMT2	NCCRP1
TUBGCP3	EIF3J	NCOA4
MED14	ELOC	NFX1
HINFP	ELP6	NKRF
HSD17B7	EMC1	NME9
PLRG1	EMSY	NUP35
HSPA9	EPHA3	NVL
PSMA4	EPS8L1	OAT
ARF1	ERAL1	OR10H1
EIF1AX	ERLIN1	OR56A3
EEF2	ETNK2	ORC5
PSMB7	ETV1	P3H2
SRSF2	EVI5L	PABPC4L
EEF1B2	EXOSC5	PCDH12
CENPW	EXTL1	PDE11A
EIF3C	FAAP100	PGM3
MAD2L2	FAAP24	PINX1
PSMD14	FAM103A1	PLEKHA4
RPL13A	FAM160A2	PLK2
KARS	FAM219B	PPCDC
NBPF10	FANCA	PPHLN1
DDX23	FBXW5	PPP2R5D
VPS13D	FDXR	PQBP1
CHMP6	FETUB	PRDM15
LSM7	FGF22	PRICKLE2
EIF4A3	FGFBP3	PTGR1
EIF2S3	FIGNL1	PTGR2
C21orf59	FLCN	RAB11FIP4
RPL4	FLII	RAB13
GOSR2	FMO5	RCAN3
DYNC1H1	FNDC5	RCOR1
RASA4	FRAT1	RHOG
OGT	FRRS1	RHOT2
UBE2I	FUNDC2	RPA4
PES1	FUS	RPS21
TIMM23	G3BP1	RPS6KA4
ZC3H13	G6PD	RWDD1
PRPF31	GATB	SAAL1
QARS	GATC	SAMD8
SNRPG	GCN1	SCCPDH
NACA	GDAP1	SDR42E1
NUP98	GGA3	SEL1L3
GPN1	GGACT	SFR1
SPDYE2	GINM1	SH2D2A
USP37	GINS1	SIPA1L2
POLR3E	GLMN	SLC35B3
SSRP1	GNB1L	SLF1
PPAN	GNPNAT1	SMIM25
POLA2	GON7	SMURF2
SRRM1	GPANK1	SNX7
EIF3A	GPATCH1	SP2
NPIPB3	GPHN	SPART
ANAPC1	GPR37	SSUH2
PSMD3	GPRASP2	STBD1
HAUS4	GRHL2	STK10
POLE	GRIK1	SUMO4
RBM25	GRWD1	SUPT3H
MFAP1	GTF2H4	TAF13
UPF1	GTF2I	TAF15
HDAC3	GTF3C6	TASP1
RPL37	GTPBP10	TBC1D24
NBPF9	H3F3B	TCL1B
RANBP2	HBS1L	TDRD12
RPL17	HDAC2	TDRD6
HNRNPU	HES7	TF
POLD3	HIRA	TGM7
RPL14	HIST1H3B	THRB
RPL28	HIST1H3I	TIAM1
PWP1	HIST2H4A	TIMMDC1
RPS25	HIST3H3	TIPRL
POLD2	HMCES	TLE4
RRM1	HNRNPA2B1	TLK1
ATP5D	HS3ST3B1	TMEM110
HARS	HSD11B1L	TMEM212
RRS1	HSD17B1	TMEM54
PHB	HSPA14	TNFAIP8
EXOSC4	IAH1	TPH1
DDX27	IBA57	TRIM3
NUP155	ICMT	TRUB2
TUBA1B	IER3	TSPAN5
SCAP	IFT74	TXN2
PELP1	IL1F10	UCHL3
TIMELESS	ILK	UGT3A1
NOP53	ILVBL	UST
NUS1	INF2	VAMP4
EXOSC6	INPP5B	VN1R1
RPS19BP1	INTS10	VPS11
EBNA1BP2	IPO5	VPS35
CCT2	IPPK	XRCC4
RPL35A	IST1	ZBTB1
ALG2	ISYNA1	ZCCHC11
NUP133	ITGA2	ZER1
INTS11	JUN	ZNF212
CDC45	KAAG1	ZNF224
POLR3C	KDM2A	ZNF276
GTPBP4	KDM8	ZNF284
PMVK	KIAA1524	ZNF408
PSMD8	KIF15	ZNF439
EBP	KLF6	ZNF681
DAD1	KLHL29	ZNF789
RPS19	KRT1	ZNF79
GPN2	KRT2	ZNF92
MED30	LAMTOR3
LIN52	LARP7
USPL1	LDLRAD3
INTS4	LEO1
ZNHIT3	LIG3
LSM4	LMO4
FTH1	LRRIQ3
EXOSC9	LSM10
ERCC3	LSM11
PHAX	MAGEA12
EIF2S2	MALSU1
TPX2	MAP2K2
ABHD17A	MAP4K3
EIF3CL	MAPK1
EXOC3	MCAT
TRRAP	MCMBP
MEPCE	MDM4
CDT1	MECR
POLR1A	METTL3
DUT	MGAT1
PRPF19	MKNK2
RRN3	MMP3
C1orf109	MOCS2
ZNF830	MOGS
PGAM1	MPI
RBM19	MRE11
ZBTB8OS	MRPL13
EMG1	MRPL2
ELP5	MRPL22
SRP54	MRPL23
NHP2	MRPL34
SNRPD3	MRPL40
ELOB	MRPL46
RPL35	MRPL50
RPL8	MRPL51
SETD1A	MRPS2
HAUS5	MRPS26
UTP15	MS4A7
EWSR1	MST1R
CENPM	MT1E
RPL11	MTF1
INTS5	MTFMT
FERMT2	MTG1
INTS14	MYRF
PPP1R15B	MYT1L
SSU72	NDOR1
NDC80	NDRG2
SNRNP27	NDUFAF8
SNRPD1	NDUFB9
DDX21	NDUFC2
NOP16	NEK2
HSPD1	NOMO1
PKMYT1	NSMCE1
NFS1	NSMCE3
DCAF1	NSMCE4A
MRPL41	NUBP2
NELFCD	NUDCD2
SF3B1	NUPL2
NOP56	NXT1
CDC42	OAZ1
DHX37	OCM2
DGCR8	OPA1
EGFR	OPRL1
POLR3B	OR2L5
MAK16	OR4K13
ECD	OSBPL3
NIP7	OXSM
SF3B4	PARD6B
POP7	PARN
NUTF2	PARP1
RPS4X	PARS2
RPS5	PCGF1
TBC1D3L	PDCD6
TP53RK	PDSS2
NIPBL	PET100
POLR2C	PFDN5
SF3B2	PFN1
EIF6	PGP
TLN1	PGS1
MVK	PHLDA2
ZPR1	PIMREG
TOPBP1	PKHD1
THAP1	PKNOX1
SEC22B	PLA2G2F
MRPS18C	PLCD1
HTATSF1	PLEKHD1
LSG1	PLEKHF2
RPS2	PLXND1
PHF5A	POC1B-GALNT4
SMU1	PODN
ETF1	POLG
UXT	POLG2
GRB2	POMT1
WDR77	POMT2
CHMP2A	POR
HNRNPC	POT1
EXOSC8	POTEF
RPS27A	PPA1
CCT4	PPM1E
GNL3	PPM1G
UBA52	PPP1R15A
RPL10A	PPP2R2A
NPIPA1	PPP6C
INTS6	PRRG2
ANKLE2	PSMG1
IPO13	PTPRF
RBBP6	PTPRH
WDR70	RAB21
PGGT1B	RAD21L1
MOCS3	RAD9B
NPLOC4	RBFA
NSA2	RBM14-RBM4
SLU7	RBM27
FCF1	RELL2
POLR2D	RGS4
RPA3	RIC8A
THOC5	RIDA
BMS1	RIF1
PRPF38A	RNASEH2A
IARS2	RNASEH2B
UTP3	RNF40
MAT2A	RNF8
IMP4	RPUSD3
PSMG3	RSU1
ATP6V1A	RTL8B
PPP1R11	RTL9
NOP2	RTTN
NOB1	SAA1
RPL10	SCO1
TTC1	SDF2
RPN1	SDHB
RPL34	SEC61B
EIF3D	SEH1L
ATP5C1	SEL1L
SCD	44076
ALDOA	SERPINB1
PSMB3	SFMBT1
ENO1	SFXN2
ATP2A2	SHBG
YAP1	SHQ1
DHX8	SKIV2L
CSTF3	SLC25A15
YARS2	SLC35F5
SDHD	SLC39A8
VPS28	SLC50A1
RPL23A	SLX4
SRSF1	SMARCC2
CCT7	SMG6
GOLGA6L4	SMPD2
NPIPB6	SMS
GOLGA6L10	SNCG
SPDYE2B	SNRPA
PWP2	SNX17
AGAP4	SRP9
LRRC37A	STN1
ZNHIT2	STRA8
HIST1H2BN	SUCO
WASHC1	SYNE2
SPDYE6	TADA2A
HIST1H2AI	TAF11
GVQW2	TAGAP
TAF1C	TAMM41
CNOT3	TBCD
ELL	TBCE
CMIP	TBL1X
TAF10	TCEAL9
NBPF15	TECR
CBWD5	TEN1
DDX47	TMEM179B
TICRR	TMEM199
TIMM29	TMEM240
COG8	TMEM53
DDX54	TMX2
NOM1	TNS3
ZNF626	TPTE
RPP21	TRA2A
EIF4A1	TRIB1
SURF6	TRIT1
TUT1	TRMT6
DHFR	TRMT61A
WDR25	TSC1
ORAOV1	TSC2
RAD9A	TSR3
ARMC7	TST
ALG1	TTC14
TERF2	TTC22
SREBF2	TTC3
THOC3	TTI2
VARS	TTLL5
LSS	UBA3
PSMA6	UBA5
POLR3H	UBA6
CDC16	UBE2Z
POLA1	UBXN6
YRDC	ULK2
PMF1	UMPS
RPL7	UNC45B
STIL	UQCRB
HSCB	UROS
USP1	USB1
GATAD2A	USF2
PREB	USP21
DNA2	USP6NL
KIF11	VAPA
CDC7	VPS16
PRPF4B	VPS72
ZNHIT6	WDR26
RPAIN	WDR4
WDR74	WDR5B
NAPA	WDR73
XPO1	WDR83
CYC1	WNT11
DNAJC9	WRAP53
SDE2	WRB
RPS15A	XCL2
NUP205	XPO5
NOP14	XRCC1
POLR3A	XRCC3
NLE1	YEATS2
NUBP1	ZBTB2
SF3A1	ZCCHC6
TRNT1	ZFHX3
HSD17B12	ZFP91
EIF4G1	ZNF266
PTPN11	ZNF322
CCNH	ZNF488
POLR1B	ZNF506
LUC7L3	ZNF622
PRIM1	ZNF675
ORC6	ZNF841
CCNA2	ZRANB2
SMC2	ZUFSP
C12orf49
DCTN5
PMPCA
ZFP36L1
RRM2
DDX10
IMP3
ECT2
SNRNP25
PCBP1
NEDD1
PRPF8
TEX10
SAMM50
CARS
TRAPPC4
RABGGTA
COX17
TWISTNB
NUDC
RUVBL1
VCP
NUP107
ATP6V1B2
RPS27
NOL10
CEBPZ
CRK
SKP1
SPC24
MYBL2
NR2C2AP
KPNB1
RPL6
GARS
TFAP2C
RAC1
UTP6
MRPS12
PSMA5
FBL
ACTR1A
PPP4C
POLR2J
DHX15
RPL18A
PRMT5
SNRPF
POLR2I
IGBP1
CTNNBL1
GINS2
POLR1C
MRPL57
HMGCR
TOP2A
PRMT1
PDRG1
IARS
GPI
SS18L2
BUB3
SUPT4H1
NDUFB11
WDR1
PHB2
RFC3
RBX1
CYCS
RPL13
UTP4
SAE1
HSPE1
SKP2
ACLY
CAPZB
SPTSSA
VPS25
RPS17
RPL24
POLR3K
PRELID3B
RPS9
ASNA1
ANAPC11
SAP18
ZWINT
RPS24
EEF1A1
RPL31
ACAT2
CCT6A
HMGA1
RPS15
HMGCS1
TCP1
TRMT112
FAM96B
RPL23
RPL18
PFDN2
RPS20
LSM2
FAU
COX4I1
RPL7A
PSMA7
TIMM10
PCNA
HNRNPK
PSMB4
RPS8
POLR2L
TKT
SRP14
SOD1
RPS16
RPS13
TXN
SNRPD2
RPL36
RPS14
RPL27
PSMB5
HSPA5
RPL19
RACK1
RPLP2
RPLP0
RPL3
TPI1
RPS18
RPS6
RPS11
NOP10
GAPDH
HIST1H2BJ
FAM72C
KIAA0391
CDC73
SDAD1
SMNDC1
MVD
HYOU1
PSMD12
TSC22D2
EIF2B4
DNAJC17
TTK
NKAP
PLK4
INTS1
IK
EIF3I
GMNN
PAXBP1
GPR89A
PSMD6
RPL9
GFPT1
POP5
FAM157A
FASN
SMC3
CRNKL1
POLR1E
MBTPS1
MEAF6
OXA1L
TTF1
DROSHA
EFNA3
DDX49
TANGO6
WDR33
COPS6
SYS1
WDR46
KIF4A
PKM
WDHD1
MRPL48
SEC61A1
CTNNB1
HIST1H4B
TAF8
CTU1
PDCD2
PSMC6
RFC5
DDX5
VHL
CENPK
RARS
RPL38
PAGR1
ARPC4
RPA2
PGK1
RAE1
IMPDH2
MIS18BP1
SPATA5L1
SMN1
CRCP
WDR3
EIF2B5
RAD51C
NDUFAF1
FAM60A
PPP1R8
RPIA
COASY
ADRM1
ACTR2
BCS1L
FDFT1
E4F1
GTF2H2
RBMX
BUB1
NUTM2G
XAB2
HCFC1
NCAPD3
ATP6AP1
SRSF3
VIRMA
POLE2
BLOC1S1
ARCN1
RHEB
ATP6V0D1
PDE4DIP
COPZ1
DDX56
MAP3K1
SON
CKS1B
NCAPG2
SLC25A1
NEDD8
RPL37A
PAK2
SNRPE
AATF
RFC1
KRI1
MST1
CLTC
GATA2
RACGAP1
AAMP
UBE2V1
C1orf131
PRPF4
EXOSC2
COMT
NPIPB9
HIST2H2AC
GGPS1
RPS10
SPATA5
COPS2
MRPL10
GOLGA8R
KRT18
MASTL
EAPP
CS
NOP9
USP47
TAF1B
NDUFS5
UBAP1
HAUS7
GABPB1
EXOC1
INTS7
MRPS16
MBD6
ACACA
POLR2K
H3F3A
SUMO2
RRP15
ADSL
IDI1
NUDT21
ZCCHC9
BRAP
ILF2
RUVBL2
RPS3
BOP1
CPSF4
CGB1
HIST2H3D
RPAP3
IPO9
GFER
MRPS25
PPM1D
ERG28
FOXRED1
RPL22
C1QBP
NDUFC1
NADK
N6AMT1
KTI12
WNK1
CEPT1
EARS2
GEMIN8
NCAPG
CRKL
WWTR1
WDR43
SRSF6
DTYMK
C1orf56
RNF103-CHMP3
CLNS1A
USP8
KIAA0100
TBCC
CAD
DHODH
SRF
DHX9
RPAP1
RBM22
TRAIP
RPL15
SLC6A6
PI4KB
ELP3
HSD17B11
NOC2L
GAR1
PSMA2
CCAR1
RRP12
NUP88
YARS
DIMT1
DARS
MPHOSPH10
PPP1CB
PABPC1
DCTN1
SF3A3
EXOSC10
RTEL1
LRRC37A2
VPS51
CDC37
AK6
MRPS34
CLP1
MCM3
CT45A5
TUBGCP2
PTCD3
DBR1
ATXN10
MED29
CPSF6
PUF60
ENSA
SERF1A
NUP62
EIF4B
CHCHD4
BRF2
ATP5B
UBTF
NAA30
EIF1AD
STRIP1
CTU2
GPS2
MCM5
DTL
SEC61G
SETDB1
FIP1L1
STARD7
MST1L
LAS1L
COL4A3BP
ISCA1
RTFDC1
RTCB
RAPGEF1
WDR82
MRPS14
NDUFB10
MYL6
KCMF1
RBBP5
MRPL28
RPP30
MTBP
SNRNP40
TINF2
MIS12
TWNK
WDR18
HAUS8
NDUFB2
DHX38
COX7C
AQP7
MRPS30
NUPR2
PSMD4
MTOR
JTB
SYMPK
NOTCH2NL
SARS
PDPK1
HJURP
CARNMT1
SEPT7
DIS3
ABCF1
C19orf53
PRKDC
PRPF6
ANKRD13B
MED6
TAF2
LAMTOR2
BTF3
FAM122A
JUND
EIF5A
ZCRB1
GEMIN7
GMPS
DNLZ
STK11
HK2
CHERP
KRTCAP2
HSPA4
NPIPB5
LRP1
MAPK7
CBWD2
HIST2H2BE
NCBP2
NAA50
SLC6A20
KBTBD2
HNRNPL
NRF1
ZBTB17
SNRPB
CCDC187
EXOSC3
MFN2
SERPINC1
URB2
PUM1
SUCLA2
CCNB1
CBWD6
CDC23
XYLT2
MRPL27
TARS
ZNF37A
RGPD1
IFITM3
MAP3K2
RAD51
CENPN
TCAF1
MRPL45
AHCYL1
IDH3A
PSMB6
UQCRFS1
PDHB
EPOP
ISG20L2
MAU2
DCTN4
SEM1
SDR39U1
SKA2
PPP1R12A
COG3
TFPI2
NSDHL
AIMP2
TMEM258
TTC27
LSM8
CHORDC1
MRPL53
NDUFAF7
CASC1
C10orf76
MRPL3
PPP6R3
MUC20
ANKRD49
GTF3C1
MCM2
F8A1
NME3
PTMA
KXD1
XRCC6
FAM89B
MRPL37
NAA20
RBBP4
ATP6V1G1
ZNF131
TPT1
RPS23
ZNRD1
NMD3
RIOK1
PRMT7
TRA2B
PFDN6
ABCB7
GTF3C3
GTF2A2
SPC25
ATP5J2
GFM1
PTCD1
TARS2
RRAS2
MTERF4
CD3EAP
NDUFAB1
NDUFB7
MSX2
EDC4
HARS2
RPE
ISCA2
CGB2
PTPMT1
RBM15
CDIPT
CDK6
VPS52
TEAD1
SNW1
DNAJC8
PPP1R7
FLT3LG
SEC62
CBWD1
FOXD4L4
RPL39
PRRX2
RPL36A
MRPL33
RPL30
PRKAG1
PRC1
KAT5
TIMM13
NBPF14
KAT7
TSR1
ZC3H8
TUBGCP4
UBE2Q1
COPS5
ZNF138
LRR1
KPNA2
NOL6
EMC6
GTF3A
EXOC3L1
SRRM2
PNKP
TM7SF2
DIEXF
SARS2
CABIN1
FAM98A
SCO2
COG4
NDUFV1
VARS2
FXN
MKS1
PRIM2
CIAO1
ACTB
EMC3
UQCRC1
POLRMT
RCC1L
UBFD1
KDM1A
METTL17
MRPL44
MEN1
KAT8
SMG1
RCC1
NPM1
SENP6
NDUFA11
ZNF407
PPIL2
RPL27A
TTC37
ERH
DDX20
KLHL42
ATF4
FZD9
POTEG
RBM10
MRPL18
GADD45GIP1
MTPAP
APPL2
MDH2
ATL2
NDUFA6
ATP5L2
PON2
ROMO1
ATP1A1
HSPA8
SNRNP70
APELA
RARS2
TRMT5
RTN4IP1
MRPL19
PLA2G10
MRPS31
NBPF11
TERF1
DNASE1L1
UBAP2
RPRD1B
MRPL32
ZNF568
E2F4
ATP5G1
MRPL15
YME1L1
CMPK1
ZC3H14
DOHH
NDUFA2
STRAP
DOLK
SDHA
RGL2
SUGT1
MRPL16
FOXM1
DHX16
RPS7
KIF23
KANSL3
HIST1H2BI
DDX52
CENPT
PTGES3L
DNAJA1
CYP27B1
PXN
TOP1
NDUFAF3
NBPF20
ACTR8
PSMG4
PRPF3
VPS29
CELF1
TCOF1
POP4
PRRG1
AHCTF1
SLC6A8
SF3A2
PTGES2
BTF3L4
RPL41
GINS3
DPAGT1
RPL29
CUL1
NOL12
COA5
TSFM
MOB4
TOMM40
RFC4
CEP295
FAF1
RRAGA
NOC4L
TXNRD1
PDE4A
RFWD2
DYNLRB1
ARFRP1
DNM1L
MRPL38
FNTB
NCKAP1
CHRAC1
MARS2
ALG13
MRPS18A
ADH5
NACA2
UNC50
APOBEC3D
WARS
LGALS9
PLAC9
MYC
AFG3L2
DKC1
ATP5E
XRCC5
TFDP1
MED19
C11orf57
PLEKHG6
ZRSR2
MAPRE1
BARD1
VMP1
CDK5R1
MRPL49
TNPO1
ALYREF
SPIN3
MRPS6
PPP1R14B
POLR1D
NAA25
GART
CCDC115
FAM98B
TMEM131
CCDC84
ANKRD17
NAA38
LRP4
METTL2B
ANLN
UFD1
MYBBP1A
INCENP
HIST1H2BC
AKAP11
MRPL9
PMPCB
SHOC2
RPUSD4
P3H1
COX11
AGAP5
EP400
SLC25A3
NEK7
PDCL3
SEMA6A
DPH5
SURF1
NARS2
YY1
RAB37
F2RL1
TP53I3
RNGTT
PEX16
BRIP1
KPTN
NRBP1
SMC1A
FOXRED2
SLC3A2
LTBP3
GULP1
ATP6V1D
CENPA
ATP5H
MT2A
PDIA4
ZNF22
DLG5
MLX
JMJD6
PTTG1
DDX59
DRAM1
POTEJ
HIC2
MED18
NDUFS8
ZNF510
SMIM18
FARSB
NAA15
SAT1
RIC1
MRPL14
ATP5A1
TEAD4
AURKAIP1
ARHGEF38
ATXN7
MED4
KATNB1
PET117
ANP32A
COA6
NDUFB6
HSD17B10
CPSF1
ETV4
C6orf47
SLX1A
MIS18A
AGO2
CEP89
PATZ1
ZFC3H1
SERF2
DSN1
ANAPC5
VPS33A
MAMDC4
NDUFA1
PIK3R4
TARDBP
TRAPPC5
NDUFS2
PNISR
UGP2
SMIM4
CD84
SET
CGB7
SLC2A11
POLR2J3
EXOC4
RRP7A
LSM6
SND1
SLC13A2
PNRC2
ARL2
TMEM132A
BEND3
BORA
SRSF11
CHAF1B
RNPS1
ZNF567
CNTD1
RSL24D1
DDX19A
TIGD6
URB1
LAGE3
TAF6L
FECH
PPP1R2
IL34
MPC1
BAGE2
PIAS4
TLX2
TYMS
URM1
TRIAP1
FADD
COX5B
MRPL43
CDADC1
MRPL17
HNRNPH1
PPP2R1A
ORC3
MRPL20
COQ3
ERCC2
ATP5I
RAD51D
NDUFB4
TUFM
ROR2
SMYD5
WDR41
ARL6IP6
ATP6V1H
RNF20
TUBB8
TRAPPC3
NLRP12
SPATA24
MND1
MRPL52
CINP
PC
MAP2K7
CTC1
AARS2
CCND1
GLRX5
CEP85
THAP11
C14orf80
DHPS
ANAPC4
ANKRD20A4
ZNF804A
WBP4
ZNF720
C12orf43
SDHAF2
SOD2
PDCL
APOD
SPINT1
ISG15
UBXN10
UQCC3
ALG5
XPNPEP1
DDX41
ALDH5A1
BATF3
POLD1
MYH9
MRPS22
RHBDF1
TMEM116
TRPV3
SLC46A1
MAD1L1
MRPL4
DYNLL1
LARS2
HMBS
C1orf53
H1FX
UBR4
MLH1
XPR1
IPO4
NXPE3
WDR6
CSRNP2
ATP6V1E1
UBA2
NDUFAF4
PNPT1
FBXL12
PPP1CA
EZH2
CUL4A
TUBD1
ABRAXAS1
FCGR1A
AUNIP
UBE2C
SMC5
UQCRQ
IMMT
PELO
SEC23IP
C17orf82
ATP8B2
HNRNPA0
TPM1
MMRN2
PAQR6
HIST1H4K
NCL
CAP1
PHIP
ACER1
CHRNA9
C8orf44
HIF3A
GIT2
KIAA2026
NXPH2
SLC38A7
SEPT11
MXRA7
VDAC1
POGZ
MTG2
INTS13
NSMCE2
SMG9
CALHM3
MANF
C11orf84
FOXD2
EVI5
WDR36
DDAH1
CFL1
TBP
RPS28
PIKFYVE
CUL3
NSRP1
GEMIN4
UBE2G1
DDOST
HUS1
FAM151A
MNAT1
TADA1
AIFM1
FEN1
TBCA
RAB40A
JADE2
BCAR1
TAB1
VCL
CHTF18
ADGRA2
RBBP8
NAPRT
AMHR2
MRPL11
MRFAP1L1
GP1BA
DENND2D
ZAP70
ARL5B
MRPS10
GTF3C4
TOP1MT
LSM12
KIF22
NCOR1
DDX28
SDHC
KLF16
ZCCHC8
GIPC1
CSNK1D
NHLRC2
FARS2
DCTN6
PARVA
TRAF2
PITPNB
TFB2M
TADA2B
MRPL36
