# Supplementary material for: A genome-wide CRISPR-Cas9 knockout screen identifies essential and growth-restricting genes in human trophoblast stem cells
Source: Nat Commun. 2022 May 10;13:2548. doi: 10.1038/s41467-022-30207-9 (PMC9090837; doi:10.1038/s41467-022-30207-9)
Supplement: Supplementary file 5 — Supplementary Data 2 [file 41467_2022_30207_MOESM5_ESM.xlsx]

## Sheet: All hTSC EGs GO
Category	ID	Name	Source	p-value	q-value Bonferroni	q-value FDR B&H	q-value FDR B&Y	Hit Count in Query List	Hit Count in Genome	Hit in Query List
GO: Biological Process	GO:0022613	ribonucleoprotein complex biogenesis		5.152e-107	4.457e-103	4.457e-103	4.298e-102	245	512	AAMP,ZRSR2,WDR18,CUL4A,TICRR,DHX37,NOB1,ZNF622,NOP14,RUVBL1,MRPL22,DROSHA,EIF3A,EIF3B,EIF3C,EIF3D,EIF3G,LSM2,EIF3I,EIF3J,NCL,RPL10A,EIF2S2,C1QBP,MALSU1,NOP2,NPM1,NUP88,NVL,RPL14,PRPF3,RRP9,DDX21,NOLC1,WDR46,ZNHIT3,GAR1,CLNS1A,DDX54,DDX23,NLE1,NOC4L,LSM4,PRMT7,TSR3,WDR77,EXOSC4,MRM2,EXOSC9,EXOSC10,DCAF13,DDX49,NOP53,POLR2D,DDX56,WDR74,ZNHIT6,RRN3,GEMIN4,PRPF31,NOC2L,EIF4A3,MTG2,BMS1,URB2,TEX10,DDX…
GO: Biological Process	GO:0016071	mRNA metabolic process		1.711e-105	1.481e-101	7.403e-102	7.138e-101	331	901	ZRSR2,RBM10,MFAP1,MLH1,MNAT1,DHX16,LEO1,THOC5,SSU72,ATF4,LSM2,RNGTT,BARD1,RPL10A,PELO,ZFP36L1,ZPR1,BUD31,PRPF4B,C1QBP,CNOT3,NPM1,NUP98,RPL14,CCNB1,CCNH,PRPF4,PRPF3,PARN,CDC5L,PCBP1,TRMT61A,SRSF11,RPRD1B,RPL23,PNPT1,RBM25,RBM27,CLNS1A,ZRANB2,SNRNP40,CPSF1,DDX23,TRA2A,LSM4,PRMT7,PLRG1,WDR77,EXOSC4,EXOSC9,RPL36,EXOSC10,POLR2C,POLR2D,POLR2I,POLR2J,POLR2K,POLR2L,CIR1,PAF1,VIRMA,PPP1R8,PPP2R1A,PPP2R2A,…
GO: Biological Process	GO:0042254	ribosome biogenesis		1.916e-92	1.657e-88	5.524e-89	5.327e-88	174	303	AAMP,WDR18,CUL4A,DHX37,NOB1,ZNF622,NOP14,MRPL22,DROSHA,NCL,RPL10A,C1QBP,MALSU1,NOP2,NPM1,NUP88,NVL,RPL14,RRP9,DDX21,NOLC1,WDR46,ZNHIT3,GAR1,DDX54,NLE1,NOC4L,TSR3,EXOSC4,MRM2,EXOSC9,EXOSC10,DCAF13,DDX49,NOP53,DDX56,WDR74,ZNHIT6,RRN3,GEMIN4,NOC2L,EIF4A3,MTG2,BMS1,URB2,TEX10,DDX10,URB1,ERAL1,PWP2,DKC1,NOL8,MRPL20,RIOK1,EXOSC3,RRP15,HEATR1,IPO4,SDAD1,NMD3,SHQ1,FCF1,CEBPZ,MRPS2,AATF,MPHOSPH10,IMP3,RPL…
GO: Biological Process	GO:0034660	ncRNA metabolic process		9.965e-91	8.621e-87	2.155e-87	2.078e-86	220	482	CTU2,MARS1,WDR18,LAGE3,AARS2,XPO5,TRMT5,CTU1,DHX37,NOB1,YARS1,MTFMT,NOP14,DROSHA,NCL,RPL10A,PELO,NOP2,NPM1,CARS1,NVL,GATC,RPL14,RRP9,PARN,DDX21,TRMT61A,NOLC1,WDR46,GATB,FAM98B,ZNHIT3,PNPT1,GAR1,DDX54,CPSF1,NOC4L,DGCR8,TSR3,C2orf49,EXOSC4,MRM2,EXOSC9,EXOSC10,DCAF13,DDX49,INTS7,NOP53,DDX56,PPA1,PARS2,WDR74,ZNHIT6,PTCD1,GEMIN4,PRORP,TDRD12,TRIT1,EARS2,EIF4A3,INTS1,BMS1,ELP6,DARS1,TEX10,DDX1,DDX10,UR…
GO: Biological Process	GO:0034470	ncRNA processing		6.822e-79	5.902e-75	1.18e-75	1.138e-74	184	389	CTU2,WDR18,LAGE3,AARS2,TRMT5,CTU1,DHX37,NOB1,MTFMT,NOP14,DROSHA,NCL,RPL10A,NOP2,NPM1,NVL,RPL14,RRP9,PARN,DDX21,TRMT61A,NOLC1,WDR46,FAM98B,ZNHIT3,GAR1,DDX54,CPSF1,NOC4L,DGCR8,TSR3,C2orf49,EXOSC4,MRM2,EXOSC9,EXOSC10,DCAF13,DDX49,INTS7,NOP53,DDX56,WDR74,ZNHIT6,PTCD1,GEMIN4,PRORP,TRIT1,EIF4A3,INTS1,BMS1,ELP6,TEX10,DDX1,DDX10,URB1,ALKBH8,INTS11,PWP2,DKC1,NOL8,RIOK1,USB1,TUT7,EXOSC3,RRP15,HEATR1,ELP3,S…
GO: Biological Process	GO:0006414	translational elongation		1.5e-76	1.297e-72	1.853e-73	1.787e-72	264	764	ABCF1,MARS1,ACO1,AARS2,TICRR,MRPS18B,MRPL13,GADD45GIP1,YARS1,MTFMT,MRPL18,MRPL15,MRPL22,N6AMT1,MRPS34,ATF4,EIF3A,EIF3B,EIF3C,EIF3D,EIF3G,EIF3I,EIF3J,MVK,NCL,RPL10A,ZFP36L1,EIF2B4,EIF2B5,EIF2S2,C1QBP,MALSU1,MRPL49,CNOT3,NPM1,CARS1,GATC,RPL14,OXA1L,PCBP1,NOLC1,GATB,RPL23,MRPL57,SEC61A1,MRPL50,RPL36,POLR2D,MRPL33,PPA1,PARS2,PPP1CA,MAPK1,PUM1,DNAJC3,EARS2,EIF4A3,MTG2,MRPL19,DARS1,DDX1,DHX9,SARS2,MRPL…
GO: Biological Process	GO:0006412	translation		1.5e-76	1.297e-72	1.853e-73	1.787e-72	264	764	ABCF1,MARS1,ACO1,AARS2,TICRR,MRPS18B,MRPL13,GADD45GIP1,YARS1,MTFMT,MRPL18,MRPL15,MRPL22,N6AMT1,MRPS34,ATF4,EIF3A,EIF3B,EIF3C,EIF3D,EIF3G,EIF3I,EIF3J,MVK,NCL,RPL10A,ZFP36L1,EIF2B4,EIF2B5,EIF2S2,C1QBP,MALSU1,MRPL49,CNOT3,NPM1,CARS1,GATC,RPL14,OXA1L,PCBP1,NOLC1,GATB,RPL23,MRPL57,SEC61A1,MRPL50,RPL36,POLR2D,MRPL33,PPA1,PARS2,PPP1CA,MAPK1,PUM1,DNAJC3,EARS2,EIF4A3,MTG2,MRPL19,DARS1,DDX1,DHX9,SARS2,MRPL…
GO: Biological Process	GO:0043043	peptide biosynthetic process		7.752e-73	6.706e-69	8.383e-70	8.084e-69	264	791	ABCF1,MARS1,ACO1,AARS2,TICRR,MRPS18B,MRPL13,GADD45GIP1,YARS1,MTFMT,MRPL18,MRPL15,MRPL22,N6AMT1,MRPS34,ATF4,EIF3A,EIF3B,EIF3C,EIF3D,EIF3G,EIF3I,EIF3J,MVK,NCL,RPL10A,ZFP36L1,EIF2B4,EIF2B5,EIF2S2,C1QBP,MALSU1,MRPL49,CNOT3,NPM1,CARS1,GATC,RPL14,OXA1L,PCBP1,NOLC1,GATB,RPL23,MRPL57,SEC61A1,MRPL50,RPL36,POLR2D,MRPL33,PPA1,PARS2,PPP1CA,MAPK1,PUM1,DNAJC3,EARS2,EIF4A3,MTG2,MRPL19,DARS1,DDX1,DHX9,SARS2,MRPL…
GO: Biological Process	GO:0034622	cellular protein-containing complex assembly		3.067e-72	2.653e-68	2.948e-69	2.843e-68	351	1277	CHAF1B,ZRSR2,MCM2,MCM3,MCM5,MCM6,MCM7,H3-4,H4C9,MAP3K1,CDC45,PARP1,H2BC13,H2BC15,H2BC10,H2BC4,H2BC21,H3C1,AARS2,H3C11,H3C2,H4C12,H4C2,H4C14,MNAT1,PSMG4,CUL4A,MRE11,TICRR,ARF1,ARL2,NDUFAF4,RUVBL1,MRPL22,UQCC3,PSMG1,EIF3A,EIF3B,EIF3C,EIF3D,EIF3G,LSM2,EIF3I,EIF3J,VAMP4,ATP5F1D,MYH9,ATP6AP1,CENPX,NAPA,NDUFA1,NDUFA2,NDUFA6,NDUFAB1,NDUFB2,NDUFB4,NDUFB6,BCS1L,NDUFB7,NDUFB9,NDUFB10,NDUFC1,NDUFC2,NDUFS2,N…
GO: Biological Process	GO:0043604	amide biosynthetic process		1.829e-67	1.583e-63	1.583e-64	1.526e-63	282	930	ABCF1,ACACA,MARS1,ACLY,ACO1,AARS2,TICRR,MRPS18B,MRPL13,GADD45GIP1,YARS1,MTFMT,MRPL18,MRPL15,MRPL22,N6AMT1,MRPS34,ATF4,EIF3A,EIF3B,ATIC,EIF3C,EIF3D,EIF3G,EIF3I,EIF3J,MVK,NCL,RPL10A,ZFP36L1,EIF2B4,EIF2B5,EIF2S2,C1QBP,MALSU1,MRPL49,CNOT3,NPM1,CARS1,GATC,RPL14,OXA1L,PCBP1,NOLC1,PDHB,GATB,RPL23,MRPL57,SEC61A1,MRPL50,RPL36,TECR,POLR2D,MRPL33,PPA1,PARS2,PPP1CA,MAPK1,PUM1,DNAJC3,EARS2,EIF4A3,MTG2,MRPL19,…
GO: Biological Process	GO:0006401	RNA catabolic process		2.214e-63	1.916e-59	1.742e-60	1.679e-59	173	417	RBM10,MLH1,DROSHA,LSM2,RPL10A,PELO,ZFP36L1,ZPR1,CNOT3,NPM1,RPL14,PARN,PCNA,RPL23,PNPT1,LSM4,EXOSC4,EXOSC9,RPL36,EXOSC10,POLA1,POLE,POLR2D,PPP1R8,PPP2R1A,PPP2R2A,TTC37,PUM1,EIF4A3,PSMA2,PSMA4,PSMA5,PSMA6,PSMA7,PSMB2,PSMB3,PSMB4,PSMB5,PSMB6,PSMB7,PSMC5,PSMC6,PSMD3,PSMD4,PSMD8,PSMD12,ALKBH5,DDX5,DHX9,PSMD6,DKC1,DNA2,RNASEH2B,TUT7,EXOSC3,UPF1,MTPAP,AGO1,EIF4G1,PSMD14,RPL3,RPL4,RPL6,RPL7,RPL7A,RPL8,RP…
GO: Biological Process	GO:0006396	RNA processing		2.973e-63	2.572e-59	2.143e-60	2.067e-59	367	1474	CTU2,ZRSR2,RBM10,WDR18,LAGE3,MFAP1,AARS2,TRMT5,MNAT1,CTU1,DHX16,LEO1,DHX37,NOB1,THOC5,MTFMT,NOP14,SSU72,DROSHA,LSM2,RNGTT,BARD1,NCL,RPL10A,ZFP36L1,ZPR1,BUD31,PRPF4B,C1QBP,NOP2,NPM1,NUP98,NVL,RPL14,CCNB1,CCNH,PRPF4,PRPF3,RRP9,PARN,CDC5L,DDX21,PCBP1,TRMT61A,NOLC1,WDR46,SRSF11,FAM98B,ZNHIT3,RPRD1B,PNPT1,RBM25,GAR1,RBM27,CLNS1A,DDX54,ZRANB2,SNRNP40,CPSF1,DDX23,TRA2A,NOC4L,LSM4,DGCR8,PRMT7,TSR3,C2orf4…
GO: Biological Process	GO:0006364	rRNA processing		2.69e-62	2.327e-58	1.79e-59	1.726e-58	121	217	WDR18,DHX37,NOB1,NOP14,NCL,RPL10A,NOP2,NPM1,NVL,RPL14,RRP9,DDX21,NOLC1,WDR46,ZNHIT3,GAR1,DDX54,NOC4L,TSR3,EXOSC4,MRM2,EXOSC9,EXOSC10,DCAF13,DDX49,NOP53,DDX56,WDR74,ZNHIT6,GEMIN4,EIF4A3,BMS1,TEX10,DDX10,URB1,PWP2,DKC1,NOL8,RIOK1,EXOSC3,RRP15,HEATR1,SHQ1,FCF1,MPHOSPH10,IMP3,RPL7,RPL7A,RBFA,RPL11,DDX47,POP7,RPL27,RPL35A,FBL,RPS2,RPS6,RPS7,RPS8,RPS9,RPS14,RPS15,RPS16,RPS17,RPS19,NOL10,RPS21,RPS24,RPS…
GO: Biological Process	GO:0000184	nuclear-transcribed mRNA catabolic process, nonsense-mediated decay		5.872e-62	5.08e-58	3.628e-59	3.499e-58	89	120	RPL10A,RPL14,PARN,RPL23,RPL36,EXOSC10,PPP2R1A,PPP2R2A,EIF4A3,UPF1,EIF4G1,RPL3,RPL4,RPL6,RPL7,RPL7A,RPL8,RPL9,RPL10,RPL11,RPL12,RPL13,RPL15,RPL17,RPL18,RPL18A,RPL19,RPL22,RPL23A,RPL24,RPL27,RPL30,RPL27A,RPL28,RPL29,RPL31,RPL32,RPL34,RPL35A,RPL37,RPL37A,RPL38,RPL39,RPL41,RPL36A,RPLP0,RPLP2,RPS2,RPS3,RPS3A,RPS4X,RPS5,RPS6,RPS7,RPS8,ETF1,RPS9,RPS10,RPS11,RPS13,RPS14,RPS15,RPS15A,RPS16,RPS17,RPS18,RPS…
GO: Biological Process	GO:0016072	rRNA metabolic process		7.736e-62	6.692e-58	4.461e-59	4.302e-58	124	229	WDR18,DHX37,NOB1,NOP14,DROSHA,NCL,RPL10A,PELO,NOP2,NPM1,NVL,RPL14,RRP9,DDX21,NOLC1,WDR46,ZNHIT3,GAR1,DDX54,NOC4L,TSR3,EXOSC4,MRM2,EXOSC9,EXOSC10,DCAF13,DDX49,NOP53,DDX56,WDR74,ZNHIT6,GEMIN4,EIF4A3,BMS1,TEX10,DDX10,URB1,PWP2,DKC1,NOL8,RIOK1,EXOSC3,RRP15,HEATR1,SHQ1,FCF1,MPHOSPH10,IMP3,RPL7,RPL7A,RBFA,RPL11,DDX47,POP7,RPL27,RPL35A,FBL,RPS2,RPS6,RPS7,RPS8,RPS9,RPS14,RPS15,RPS16,RPS17,RPS19,NOL10,RPS…
GO: Biological Process	GO:0000956	nuclear-transcribed mRNA catabolic process		1.195e-60	1.034e-56	6.46e-58	6.229e-57	118	212	MLH1,LSM2,RPL10A,PELO,ZFP36L1,CNOT3,RPL14,PARN,RPL23,LSM4,EXOSC4,EXOSC9,RPL36,EXOSC10,POLR2D,PPP2R1A,PPP2R2A,TTC37,EIF4A3,DDX5,TUT7,EXOSC3,UPF1,MTPAP,AGO1,EIF4G1,RPL3,RPL4,RPL6,RPL7,RPL7A,RPL8,RPL9,RPL10,RPL11,RPL12,RPL13,RPL15,RPL17,RPL18,RPL18A,RPL19,RPL22,RPL23A,RPL24,RPL27,RPL30,RPL27A,RPL28,RPL29,RPL31,RPL32,RPL34,RPL35A,RPL37,RPL37A,RPL38,RPL39,RPL41,RPL36A,RPLP0,RPLP2,RPS2,RPS3,RPS3A,RPS4X…
GO: Biological Process	GO:0006518	peptide metabolic process		1.148e-59	9.93e-56	5.841e-57	5.632e-56	271	940	ABCF1,MARS1,ACO1,AARS2,TICRR,MRPS18B,MRPL13,GADD45GIP1,YARS1,MTFMT,MRPL18,MRPL15,MRPL22,N6AMT1,MRPS34,ATF4,EIF3A,EIF3B,EIF3C,EIF3D,EIF3G,EIF3I,EIF3J,MVK,NCL,RPL10A,ZFP36L1,EIF2B4,EIF2B5,EIF2S2,C1QBP,MALSU1,MRPL49,CNOT3,NPM1,CARS1,GATC,RPL14,OXA1L,PCBP1,NOLC1,GATB,RPL23,MRPL57,SEC61A1,MRPL50,RPL36,POLR2D,MRPL33,PPA1,PARS2,PPP1CA,MAPK1,PUM1,DNAJC3,EARS2,EIF4A3,MTG2,MRPL19,DARS1,DDX1,DHX9,SARS2,MRPL…
GO: Biological Process	GO:0006397	mRNA processing		1.257e-58	1.087e-54	6.014e-56	5.799e-55	197	557	ZRSR2,RBM10,MFAP1,MNAT1,DHX16,LEO1,THOC5,SSU72,LSM2,RNGTT,BARD1,ZFP36L1,ZPR1,BUD31,PRPF4B,C1QBP,NPM1,NUP98,CCNB1,CCNH,PRPF4,PRPF3,CDC5L,PCBP1,SRSF11,RPRD1B,PNPT1,RBM25,RBM27,CLNS1A,ZRANB2,SNRNP40,CPSF1,DDX23,TRA2A,LSM4,PRMT7,PLRG1,WDR77,EXOSC9,EXOSC10,POLR2C,POLR2D,POLR2I,POLR2J,POLR2K,POLR2L,CIR1,PAF1,VIRMA,PPP1R8,GEMIN4,CSTF3,ZNF830,SF3B5,PRPF31,EIF4A3,DHX38,RNF40,ALKBH5,DDX1,DDX5,DHX8,DHX9,DHX…
GO: Biological Process	GO:0006402	mRNA catabolic process		1.321e-58	1.143e-54	6.014e-56	5.799e-55	158	377	RBM10,MLH1,LSM2,RPL10A,PELO,ZFP36L1,CNOT3,NPM1,RPL14,PARN,RPL23,PNPT1,LSM4,EXOSC4,EXOSC9,RPL36,EXOSC10,POLR2D,PPP2R1A,PPP2R2A,TTC37,PUM1,EIF4A3,PSMA2,PSMA4,PSMA5,PSMA6,PSMA7,PSMB2,PSMB3,PSMB4,PSMB5,PSMB6,PSMB7,PSMC5,PSMC6,PSMD3,PSMD4,PSMD8,PSMD12,ALKBH5,DDX5,DHX9,PSMD6,TUT7,EXOSC3,UPF1,MTPAP,AGO1,EIF4G1,PSMD14,RPL3,RPL4,RPL6,RPL7,RPL7A,RPL8,RPL9,RPL10,RPL11,RPL12,RPL13,RPL15,RPL17,RPL18,RPL18A,RP…
GO: Biological Process	GO:0006259	DNA metabolic process		3.881e-56	3.357e-52	1.679e-53	1.619e-52	289	1080	CHAF1B,SDE2,SMC1A,WDR18,MCM2,MCM3,MCM5,MCM6,MCM7,H3-4,H4C9,TRRAP,CDC7,MEN1,CDC45,PARP1,H4C12,H4C2,H4C14,MLH1,MNAT1,CUL4A,MRE11,TICRR,PPM1D,BEND3,USP37,CHCHD4,RUVBL1,N6AMT1,FLCN,MYC,CENPX,BARD1,SFR1,NEK2,BRCA1,IER3,ZPR1,TIMELESS,NSMCE1,NPM1,H1-10,MIS18A,NUP98,RNF8,NVL,CHRAC1,CCNA2,DNAJA3,CCNH,ORC5,CCT6A,SMC3,AIFM1,EXO1,PARN,CDC5L,CDC42,PCNA,AURKB,PTTG1,CHEK1,PFN1,COPS2,PHB,AUNIP,GAR1,PRMT7,DSCC1,N…
GO: Biological Process	GO:0007049	cell cycle		1.082e-55	9.36e-52	4.457e-53	4.298e-52	427	1971	SEH1L,CHAF1B,SDE2,SMC1A,ACTB,SPC25,MCM2,MCM3,MCM5,SKA2,MCM6,MCM7,MDM4,TRRAP,CDC7,MEN1,CDC45,FZD9,GFI1B,MAD1L1,MLH1,KLHL42,UXT,MNAT1,CUL4A,CUL3,CUL1,MRE11,TICRR,LAMTOR2,RAE1,PPM1D,USP37,NUPR2,GADD45GIP1,THOC5,ARF1,SPC24,MSX2,ARL2,RUVBL1,RACGAP1,FLCN,LAMTOR3,DYNLL1,ZFHX3,CDC23,MYBL2,MYC,MYH9,GBF1,CENPX,PPP1R12A,BARD1,NUBP1,CCND1,SEPTIN2,HDAC3,NEK2,CDK5R1,PELO,BRCA1,ZFP36L1,IER3,CDC16,ZPR1,BUB1,BUB1…
GO: Biological Process	GO:0006413	translational initiation		2.048e-55	1.772e-51	8.053e-53	7.766e-52	109	198	ABCF1,TICRR,MTFMT,ATF4,EIF3A,EIF3B,EIF3C,EIF3D,EIF3G,EIF3I,EIF3J,RPL10A,EIF2B4,EIF2B5,EIF2S2,NPM1,RPL14,RPL23,RPL36,POLR2D,PPP1CA,DNAJC3,DDX1,EIF1AX,EIF2S3,EIF4A1,EIF4B,EIF4G1,EIF5,RPL3,RPL4,RPL6,RPL7,RPL7A,RPL8,RPL9,RPL10,RPL11,RPL12,RPL13,RPL15,RPL17,RPL18,RPL18A,RPL19,RPL22,RPL23A,RPL24,RPL27,RPL30,RPL27A,RPL28,RPL29,RPL31,RPL32,RPL34,RPL35A,RPL37,RPL37A,RPL38,RPL39,RPL41,RPL36A,RPLP0,RPLP2,RP…
GO: Biological Process	GO:0051276	chromosome organization		5.212e-54	4.509e-50	1.96e-51	1.89e-50	319	1287	SEH1L,CHAF1B,SMC1A,ACTB,MCM2,MCM3,MCM5,MCM6,MCM7,H3-4,H4C9,TRRAP,MEN1,CDC45,GFI1B,H2AC13,PARP1,H2AC20,H2BC13,H2BC15,H2BC10,H2BC4,H2BC21,H3C1,H3C11,H3C2,H4C12,H4C2,H4C14,MAD1L1,MLH1,MNAT1,CUL4A,CUL3,MRE11,SUPT3H,OGT,LEO1,RAE1,EP400,PPM1D,BEND3,RUVBL1,RACGAP1,FLCN,CDC23,MYC,CENPX,HDAC3,NEK2,PELO,BRCA1,BUB1,BUB1B,NPM1,H2BC11,H1-10,RPS6KA4,MIS18A,NUP98,RNF8,CHRAC1,PRC1,CCNA2,CCNB1,CCT6A,SMC3,AIFM1,EX…
GO: Biological Process	GO:0019080	viral gene expression		1.055e-52	9.127e-49	3.803e-50	3.667e-49	110	211	SEH1L,RAE1,EIF3A,EIF3B,EIF3D,EIF3G,RPL10A,NUP88,NUP98,RPL14,PFN1,RPL23,RPL36,APOBEC3D,POLR2C,POLR2D,POLR2I,POLR2J,POLR2K,POLR2L,NUP155,NUP93,DHX9,SETDB1,RANBP2,RPL3,RPL4,RPL6,RPL7,RPL7A,RPL8,RPL9,RPL10,RPL11,RPL12,RPL13,RPL15,RPL17,RPL18,RPL18A,RPL19,RPL22,RPL23A,RPL24,RPL27,RPL30,RPL27A,RPL28,RPL29,RPL31,RPL32,RPL34,RPL35A,RPL37,RPL37A,RPL38,RPL39,RPL41,RPL36A,RPLP0,RPLP2,RPS2,RPS3,RPS3A,RPS4X,R…
GO: Biological Process	GO:0019083	viral transcription		1.345e-52	1.163e-48	4.653e-50	4.487e-49	106	197	SEH1L,RAE1,RPL10A,NUP88,NUP98,RPL14,PFN1,RPL23,RPL36,APOBEC3D,POLR2C,POLR2D,POLR2I,POLR2J,POLR2K,POLR2L,NUP155,NUP93,DHX9,SETDB1,RANBP2,RPL3,RPL4,RPL6,RPL7,RPL7A,RPL8,RPL9,RPL10,RPL11,RPL12,RPL13,RPL15,RPL17,RPL18,RPL18A,RPL19,RPL22,RPL23A,RPL24,RPL27,RPL30,RPL27A,RPL28,RPL29,RPL31,RPL32,RPL34,RPL35A,RPL37,RPL37A,RPL38,RPL39,RPL41,RPL36A,RPLP0,RPLP2,RPS2,RPS3,RPS3A,RPS4X,RPS5,RPS6,RPS7,RPS8,RPS9,…
GO: Biological Process	GO:0006614	SRP-dependent cotranslational protein targeting to membrane		9.992e-52	8.644e-48	3.325e-49	3.206e-48	76	105	RPL10A,RPL14,RPL23,SEC61A1,RPL36,RPL3,RPL4,RPL6,RPL7,RPL7A,RPL8,RPL9,RPL10,RPL11,RPL12,RPL13,RPL15,RPL17,RPL18,RPL18A,RPL19,RPL22,RPL23A,RPL24,RPL27,RPL30,RPL27A,RPL28,RPL29,RPL31,RPL32,RPL34,RPL35A,RPL37,RPL37A,RPL38,RPL39,RPL41,RPL36A,RPLP0,RPLP2,RPS2,RPS3,RPS3A,RPS4X,RPS5,RPS6,RPS7,RPS8,RPS9,RPS10,RPS11,RPS13,RPS14,RPS15,RPS15A,RPS16,RPS17,RPS18,RPS19,RPS20,RPS21,RPS23,RPS24,RPS25,RPS27,RPS27A…
GO: Biological Process	GO:0006613	cotranslational protein targeting to membrane		4.259e-51	3.685e-47	1.365e-48	1.316e-47	77	109	RPL10A,RPL14,RPL23,SEC61A1,RPL36,RPL3,RPL4,RPL6,RPL7,RPL7A,RPL8,RPL9,RPL10,RPL11,RPL12,RPL13,RPL15,RPL17,RPL18,RPL18A,RPL19,RPL22,RPL23A,RPL24,RPL27,RPL30,RPL27A,RPL28,RPL29,RPL31,RPL32,RPL34,RPL35A,RPL37,RPL37A,RPL38,RPL39,RPL41,RPL36A,RPLP0,RPLP2,RPS2,RPS3,RPS3A,RPS4X,RPS5,RPS6,RPS7,RPS8,RPS9,RPS10,RPS11,RPS13,RPS14,RPS15,RPS15A,RPS16,RPS17,RPS18,RPS19,RPS20,RPS21,RPS23,RPS24,RPS25,RPS27,RPS27A…
GO: Biological Process	GO:0043603	cellular amide metabolic process		5.865e-51	5.074e-47	1.812e-48	1.747e-47	303	1225	ABCF1,ACACA,MARS1,ACLY,ACO1,AARS2,TICRR,MRPS18B,MRPL13,GADD45GIP1,YARS1,MTFMT,MRPL18,MRPL15,MRPL22,N6AMT1,MRPS34,ATF4,EIF3A,EIF3B,ATIC,EIF3C,EIF3D,EIF3G,EIF3I,EIF3J,MVD,MVK,NCL,SUCLA2,RPL10A,ZFP36L1,ALDH1L2,EIF2B4,EIF2B5,EIF2S2,C1QBP,MALSU1,MRPL49,CNOT3,NPM1,CARS1,GATC,RPL14,OXA1L,PC,PCBP1,NOLC1,PDHB,GATB,PGAM1,RPL23,MRPL57,SEC61A1,MRPL50,RPL36,TECR,POLR2D,MRPL33,PPA1,PARS2,PPP1CA,PPP2R1A,CS,MAPK…
GO: Biological Process	GO:0045047	protein targeting to ER		5.598e-50	4.843e-46	1.618e-47	1.56e-46	80	120	GET3,RPL10A,RPL14,RPL23,SEC61A1,RPL36,RPL3,RPL4,RPL6,RPL7,RPL7A,RPL8,RPL9,RPL10,RPL11,RPL12,RPL13,RPL15,RPL17,RPL18,RPL18A,RPL19,RPL22,RPL23A,RPL24,RPL27,RPL30,RPL27A,RPL28,RPL29,RPL31,RPL32,RPL34,RPL35A,RPL37,RPL37A,RPL38,RPL39,RPL41,RPL36A,RPLP0,RPLP2,RPS2,RPS3,RPS3A,RPS4X,RPS5,RPS6,RPS7,RPS8,RPS9,RPS10,RPS11,RPS13,RPS14,RPS15,RPS15A,RPS16,RPS17,RPS18,RPS19,RPS20,RPS21,RPS23,RPS24,RPS25,RPS27,R…
GO: Biological Process	GO:0022402	cell cycle process		5.609e-50	4.853e-46	1.618e-47	1.56e-46	364	1632	SEH1L,SDE2,SMC1A,SPC25,MCM2,MCM3,MCM5,SKA2,MCM6,MCM7,MDM4,TRRAP,CDC7,MEN1,CDC45,FZD9,GFI1B,MAD1L1,MLH1,UXT,MNAT1,CUL4A,CUL3,CUL1,MRE11,TICRR,LAMTOR2,RAE1,PPM1D,USP37,NUPR2,GADD45GIP1,ARF1,MSX2,ARL2,RACGAP1,FLCN,LAMTOR3,DYNLL1,ZFHX3,CDC23,MYBL2,MYC,MYH9,GBF1,CENPX,PPP1R12A,BARD1,NUBP1,CCND1,SEPTIN2,HDAC3,NEK2,CDK5R1,BRCA1,ZFP36L1,IER3,CDC16,ZPR1,BUB1,BUB1B,TIMELESS,CNOT3,NPM1,NUP88,UBA3,PRC1,CCNA2…
GO: Biological Process	GO:0071897	DNA biosynthetic process		7.094e-50	6.137e-46	1.98e-47	1.909e-46	165	461	CHAF1B,SDE2,SMC1A,WDR18,MCM2,MCM3,MCM5,MCM6,MCM7,CDC7,MEN1,CDC45,MRE11,TICRR,USP37,MYC,CENPX,BARD1,NEK2,BRCA1,ZPR1,TIMELESS,NPM1,NUP98,NVL,CHRAC1,CCNA2,DNAJA3,ORC5,CCT6A,SMC3,EXO1,PARN,CDC42,PCNA,AURKB,CHEK1,PHB,GAR1,DSCC1,RPA4,EXOSC10,APOBEC3D,POLA1,POLD1,POLD2,POLE,POLE2,POLG,POT1,NEK7,RAD9B,PPP2R1A,ISG15,PRIM1,PRIM2,ANKRD17,ZNF830,MAPK1,CTNNB1,TEN1,MAP2K7,GINS1,DHX9,SETDB1,TINF2,TIPIN,DKC1,PIN…
GO: Biological Process	GO:0034655	nucleobase-containing compound catabolic process		2.291e-48	1.982e-44	6.193e-46	5.972e-45	183	562	RBM10,MGAT1,MLH1,DROSHA,LSM2,RPL10A,PELO,ZFP36L1,ZPR1,CNOT3,NPM1,RPL14,AIFM1,PARN,PCNA,PDE4A,RPL23,PNPT1,LSM4,EXOSC4,EXOSC9,RPL36,EXOSC10,APOBEC3D,POLA1,POLE,POLR2D,PPP1R8,PPP2R1A,PPP2R2A,TTC37,PUM1,EIF4A3,PSMA2,PSMA4,PSMA5,PSMA6,PSMA7,PSMB2,PSMB3,PSMB4,PSMB5,PSMB6,PSMB7,PSMC5,PSMC6,PSMD3,PSMD4,PSMD8,PSMD12,ALKBH5,DDX5,DHX9,PSMD6,DKC1,DNA2,DNASE1L1,RNASEH2B,TUT7,DUT,EXOSC3,UPF1,MTPAP,AGO1,EIF4G1,…
GO: Biological Process	GO:0072599	establishment of protein localization to endoplasmic reticulum		2.555e-48	2.211e-44	6.699e-46	6.459e-45	80	124	GET3,RPL10A,RPL14,RPL23,SEC61A1,RPL36,RPL3,RPL4,RPL6,RPL7,RPL7A,RPL8,RPL9,RPL10,RPL11,RPL12,RPL13,RPL15,RPL17,RPL18,RPL18A,RPL19,RPL22,RPL23A,RPL24,RPL27,RPL30,RPL27A,RPL28,RPL29,RPL31,RPL32,RPL34,RPL35A,RPL37,RPL37A,RPL38,RPL39,RPL41,RPL36A,RPLP0,RPLP2,RPS2,RPS3,RPS3A,RPS4X,RPS5,RPS6,RPS7,RPS8,RPS9,RPS10,RPS11,RPS13,RPS14,RPS15,RPS15A,RPS16,RPS17,RPS18,RPS19,RPS20,RPS21,RPS23,RPS24,RPS25,RPS27,R…
GO: Biological Process	GO:0008380	RNA splicing		1.034e-47	8.946e-44	2.631e-45	2.537e-44	165	476	ZRSR2,RBM10,MFAP1,DHX16,THOC5,LSM2,ZPR1,BUD31,PRPF4B,C1QBP,NPM1,NUP98,PRPF4,PRPF3,CDC5L,PCBP1,SRSF11,FAM98B,RBM25,CLNS1A,ZRANB2,SNRNP40,CPSF1,DDX23,TRA2A,LSM4,PRMT7,C2orf49,PLRG1,WDR77,POLR2C,POLR2D,POLR2I,POLR2J,POLR2K,POLR2L,CIR1,VIRMA,PPP1R8,PPP2R1A,GEMIN4,CSTF3,ZNF830,SF3B5,PRPF31,EIF4A3,DHX38,DDX1,DDX5,DHX8,DHX9,DHX15,DDX46,GEMIN8,RBM19,SNRNP25,USB1,GPATCH1,PDCD7,PQBP1,GEMIN7,UBL5,SMU1,ALYRE…
GO: Biological Process	GO:0016032	viral process		3.615e-47	3.127e-43	8.935e-45	8.616e-44	234	853	SEH1L,GRK2,CUL4A,CUL1,MRE11,OGT,RAE1,GADD45GIP1,ARF1,MST1R,DYNLL1,EIF3A,EIF3B,EIF3D,EIF3G,MYC,GBF1,RNGTT,FADD,RPL10A,BUB1,NFX1,C1QBP,NPM1,NUP88,NUP98,RPL14,CCNA2,SMC3,PAK2,PC,PCBP1,CDC42,PCNA,XPR1,VAPA,CENPA,CFL1,RCC1,PFN1,RPL23,PDCL3,RPL36,APOBEC3D,DERL1,POLA1,POLR2C,POLR2D,POLR2I,POLR2J,POLR2K,POLR2L,PPP1CA,NUP155,ISG15,ANKRD17,NUP93,MAPK1,CTNNB1,USP6NL,DCAF1,PSMA4,PSMA7,PSMB2,PSMB3,PSMB4,PSMB5…
GO: Biological Process	GO:0000278	mitotic cell cycle		2.151e-46	1.861e-42	4.898e-44	4.723e-43	271	1083	SEH1L,SMC1A,SPC25,MCM2,MCM3,MCM5,SKA2,MCM6,MCM7,MDM4,TRRAP,CDC7,MEN1,CDC45,GFI1B,MAD1L1,MNAT1,CUL4A,CUL3,CUL1,MRE11,TICRR,RAE1,PPM1D,USP37,GADD45GIP1,ARF1,RACGAP1,DYNLL1,CDC23,MYBL2,MYC,GBF1,PPP1R12A,CCND1,HDAC3,NEK2,BRCA1,ZFP36L1,IER3,CDC16,ZPR1,BUB1,BUB1B,CNOT3,NUP88,UBA3,PRC1,CCNA2,CCNB1,PKMYT1,CCNH,ORC5,USP8,SMC3,PAFAH1B1,CDC5L,SEPTIN7,BUB3,CDC25B,CDC42,PCNA,AURKB,CDK6,NOLC1,PTTG1,CENPA,CFL1,…
GO: Biological Process	GO:0140014	mitotic nuclear division		2.151e-46	1.861e-42	4.898e-44	4.723e-43	271	1083	SEH1L,SMC1A,SPC25,MCM2,MCM3,MCM5,SKA2,MCM6,MCM7,MDM4,TRRAP,CDC7,MEN1,CDC45,GFI1B,MAD1L1,MNAT1,CUL4A,CUL3,CUL1,MRE11,TICRR,RAE1,PPM1D,USP37,GADD45GIP1,ARF1,RACGAP1,DYNLL1,CDC23,MYBL2,MYC,GBF1,PPP1R12A,CCND1,HDAC3,NEK2,BRCA1,ZFP36L1,IER3,CDC16,ZPR1,BUB1,BUB1B,CNOT3,NUP88,UBA3,PRC1,CCNA2,CCNB1,PKMYT1,CCNH,ORC5,USP8,SMC3,PAFAH1B1,CDC5L,SEPTIN7,BUB3,CDC25B,CDC42,PCNA,AURKB,CDK6,NOLC1,PTTG1,CENPA,CFL1,…
GO: Biological Process	GO:1903047	mitotic cell cycle process		2.151e-46	1.861e-42	4.898e-44	4.723e-43	271	1083	SEH1L,SMC1A,SPC25,MCM2,MCM3,MCM5,SKA2,MCM6,MCM7,MDM4,TRRAP,CDC7,MEN1,CDC45,GFI1B,MAD1L1,MNAT1,CUL4A,CUL3,CUL1,MRE11,TICRR,RAE1,PPM1D,USP37,GADD45GIP1,ARF1,RACGAP1,DYNLL1,CDC23,MYBL2,MYC,GBF1,PPP1R12A,CCND1,HDAC3,NEK2,BRCA1,ZFP36L1,IER3,CDC16,ZPR1,BUB1,BUB1B,CNOT3,NUP88,UBA3,PRC1,CCNA2,CCNB1,PKMYT1,CCNH,ORC5,USP8,SMC3,PAFAH1B1,CDC5L,SEPTIN7,BUB3,CDC25B,CDC42,PCNA,AURKB,CDK6,NOLC1,PTTG1,CENPA,CFL1,…
GO: Biological Process	GO:0140053	mitochondrial gene expression		9.271e-46	8.02e-42	2.056e-43	1.983e-42	90	164	AARS2,TRMT5,MRPS18B,MRPL13,GADD45GIP1,MRPL18,MRPL15,MRPL22,MRPS34,C1QBP,MALSU1,MRPL49,GATC,OXA1L,GATB,PNPT1,MRPL57,MRPL50,POLRMT,MRPL33,PRORP,TRIT1,EARS2,MTG2,MRPL19,MRPL16,ERAL1,AURKAIP1,PTCD3,MRPL20,MRPL53,MRPS16,MRPS18C,DARS2,TSFM,YARS2,MRPL2,MRPS18A,MRPL4,MRPS10,TRNT1,MRPS2,MRPL46,MRPS31,MRPL23,MTG1,MRPS12,MRPL37,MRPL51,MRPL27,MRPL10,MRPL28,MRPL45,TARS2,TRUB2,MRPL17,IARS2,MRPL48,MRPS14,GARS1,…
GO: Biological Process	GO:0044403	symbiotic process		1.362e-45	1.178e-41	2.945e-43	2.84e-42	241	911	SEH1L,GRK2,CUL4A,CUL1,MRE11,OGT,RAE1,GADD45GIP1,THOC5,ARF1,MST1R,DYNLL1,EIF3A,EIF3B,EIF3D,EIF3G,MYC,GBF1,RNGTT,FADD,RPL10A,BUB1,NFX1,C1QBP,NPM1,NUP88,NUP98,RPL14,CCNA2,SMC3,PAK2,PC,PCBP1,CDC42,PCNA,XPR1,VAPA,CENPA,CFL1,RCC1,PFN1,RPL23,PDCL3,RPL36,APOBEC3D,DERL1,POLA1,POLR2C,POLR2D,POLR2I,POLR2J,POLR2K,POLR2L,PPP1CA,NUP155,ISG15,ANKRD17,NUP93,MAPK1,CTNNB1,ULK2,USP6NL,DCAF1,PSMA4,PSMA7,PSMB2,PSMB3,…
GO: Biological Process	GO:0000375	RNA splicing, via transesterification reactions		2.806e-45	2.428e-41	5.922e-43	5.71e-42	144	391	ZRSR2,RBM10,MFAP1,DHX16,LSM2,BUD31,PRPF4B,C1QBP,NPM1,NUP98,PRPF4,PRPF3,CDC5L,PCBP1,SRSF11,RBM25,CLNS1A,SNRNP40,CPSF1,DDX23,TRA2A,LSM4,PRMT7,PLRG1,WDR77,POLR2C,POLR2D,POLR2I,POLR2J,POLR2K,POLR2L,GEMIN4,CSTF3,SF3B5,PRPF31,EIF4A3,DHX38,DDX1,DDX5,DHX8,DHX9,DHX15,DDX46,GEMIN8,RBM19,SNRNP25,GPATCH1,PDCD7,PQBP1,GEMIN7,UBL5,SMU1,ALYREF,MPHOSPH10,DBR1,SRRM1,SF3B4,WDR33,SAP18,SMNDC1,SF3A1,NSRP1,CRNKL1,PRMT…
GO: Biological Process	GO:0000280	nuclear division		3.78e-45	3.27e-41	7.786e-43	7.508e-42	296	1256	SEH1L,SMC1A,SPC25,MCM2,MCM3,MCM5,SKA2,MCM6,MCM7,MDM4,TRRAP,CDC7,MEN1,CDC45,GFI1B,MAD1L1,MLH1,MNAT1,CUL4A,CUL3,CUL1,MRE11,TICRR,RAE1,PPM1D,USP37,GADD45GIP1,ARF1,MSX2,RACGAP1,DYNLL1,CDC23,MYBL2,MYC,MYH9,GBF1,CENPX,PPP1R12A,CCND1,HDAC3,NEK2,BRCA1,ZFP36L1,IER3,CDC16,ZPR1,BUB1,BUB1B,CNOT3,NUP88,UBA3,PRC1,CCNA2,CCNB1,PKMYT1,CCNH,ORC5,USP8,SMC3,PAFAH1B1,EXO1,CDC5L,SEPTIN7,BUB3,CDC25B,CDC42,PCNA,AURKB,CD…
GO: Biological Process	GO:0032543	mitochondrial translation		5.115e-45	4.425e-41	9.98e-43	9.623e-42	81	136	AARS2,MRPS18B,MRPL13,GADD45GIP1,MRPL18,MRPL15,MRPL22,MRPS34,C1QBP,MALSU1,MRPL49,GATC,OXA1L,GATB,MRPL57,MRPL50,MRPL33,EARS2,MTG2,MRPL19,MRPL16,ERAL1,AURKAIP1,PTCD3,MRPL20,MRPL53,MRPS16,MRPS18C,DARS2,TSFM,YARS2,MRPL2,MRPS18A,MRPL4,MRPS10,MRPS2,MRPL46,MRPS31,MRPL23,MTG1,MRPS12,MRPL37,MRPL51,MRPL27,MRPL10,MRPL28,MRPL45,TARS2,TRUB2,MRPL17,IARS2,MRPL48,MRPS14,GARS1,MRPL43,MRPS30,RPUSD3,LARS2,RPUSD4,MRP…
GO: Biological Process	GO:0000398	mRNA splicing, via spliceosome		5.191e-45	4.491e-41	9.98e-43	9.623e-42	143	388	ZRSR2,RBM10,MFAP1,DHX16,LSM2,BUD31,PRPF4B,C1QBP,NPM1,NUP98,PRPF4,PRPF3,CDC5L,PCBP1,SRSF11,RBM25,CLNS1A,SNRNP40,CPSF1,DDX23,TRA2A,LSM4,PRMT7,PLRG1,WDR77,POLR2C,POLR2D,POLR2I,POLR2J,POLR2K,POLR2L,GEMIN4,CSTF3,SF3B5,PRPF31,EIF4A3,DHX38,DDX1,DDX5,DHX8,DHX9,DHX15,DDX46,GEMIN8,RBM19,SNRNP25,GPATCH1,PDCD7,PQBP1,GEMIN7,UBL5,SMU1,ALYREF,DBR1,SRRM1,SF3B4,WDR33,SAP18,SMNDC1,SF3A1,NSRP1,CRNKL1,PRMT5,DDX41,SF…
GO: Biological Process	GO:0000377	RNA splicing, via transesterification reactions with bulged adenosine as nucleophile		5.191e-45	4.491e-41	9.98e-43	9.623e-42	143	388	ZRSR2,RBM10,MFAP1,DHX16,LSM2,BUD31,PRPF4B,C1QBP,NPM1,NUP98,PRPF4,PRPF3,CDC5L,PCBP1,SRSF11,RBM25,CLNS1A,SNRNP40,CPSF1,DDX23,TRA2A,LSM4,PRMT7,PLRG1,WDR77,POLR2C,POLR2D,POLR2I,POLR2J,POLR2K,POLR2L,GEMIN4,CSTF3,SF3B5,PRPF31,EIF4A3,DHX38,DDX1,DDX5,DHX8,DHX9,DHX15,DDX46,GEMIN8,RBM19,SNRNP25,GPATCH1,PDCD7,PQBP1,GEMIN7,UBL5,SMU1,ALYREF,DBR1,SRRM1,SF3B4,WDR33,SAP18,SMNDC1,SF3A1,NSRP1,CRNKL1,PRMT5,DDX41,SF…
GO: Biological Process	GO:0048285	organelle fission		1.11e-44	9.601e-41	2.087e-42	2.013e-41	302	1301	SEH1L,SMC1A,SPC25,MCM2,MCM3,MCM5,SKA2,MCM6,MCM7,MDM4,TRRAP,CDC7,MEN1,CDC45,GFI1B,MAD1L1,MLH1,MNAT1,CUL4A,CUL3,CUL1,MRE11,TICRR,RAE1,PPM1D,USP37,GADD45GIP1,ARF1,MSX2,RACGAP1,DYNLL1,CDC23,MYBL2,MYC,MYH9,GBF1,CENPX,PPP1R12A,CCND1,HDAC3,NEK2,BRCA1,ZFP36L1,IER3,CDC16,ZPR1,BUB1,BUB1B,CNOT3,NUP88,UBA3,PRC1,OPA1,CCNA2,CCNB1,PKMYT1,CCNH,ORC5,USP8,SMC3,PAFAH1B1,EXO1,CDC5L,SEPTIN7,BUB3,CDC25B,CDC42,PCNA,AUR…
GO: Biological Process	GO:0044270	cellular nitrogen compound catabolic process		2.581e-44	2.233e-40	4.751e-42	4.582e-41	187	617	RBM10,MGAT1,MLH1,DROSHA,LSM2,RPL10A,PELO,ZFP36L1,ALDH1L2,ZPR1,CNOT3,NPM1,RPL14,AIFM1,PARN,PCNA,PDE4A,RPL23,PNPT1,LSM4,EXOSC4,EXOSC9,RPL36,EXOSC10,APOBEC3D,POLA1,POLE,POLR2D,POR,PPP1R8,PPP2R1A,PPP2R2A,TTC37,PUM1,EIF4A3,PSMA2,PSMA4,PSMA5,PSMA6,PSMA7,PSMB2,PSMB3,PSMB4,PSMB5,PSMB6,PSMB7,PSMC5,PSMC6,PSMD3,PSMD4,PSMD8,PSMD12,ALKBH5,DDX5,DHX9,PSMD6,DKC1,DNA2,DNASE1L1,RNASEH2B,TUT7,DUT,EXOSC3,UPF1,MTPAP,…
GO: Biological Process	GO:0070972	protein localization to endoplasmic reticulum		5.04e-44	4.36e-40	9.083e-42	8.759e-41	84	149	GET3,GBF1,RPL10A,RPL14,VAPA,RPL23,SEC61A1,RPL36,RPL3,RPL4,RPL6,RPL7,RPL7A,RPL8,RPL9,RPL10,RPL11,RPL12,RPL13,RPL15,RPL17,RPL18,RPL18A,RPL19,RPL22,RPL23A,RPL24,RPL27,RPL30,RPL27A,RPL28,RPL29,RPL31,RPL32,RPL34,RPL35A,RPL37,RPL37A,RPL38,RPL39,RPL41,RPL36A,RPLP0,RPLP2,RPS2,RPS3,RPS3A,RPS4X,RPS5,RPS6,RPS7,RPS8,RPS9,RPS10,RPS11,RPS13,RPS14,RPS15,RPS15A,RPS16,RPS17,RPS18,RPS19,RPS20,RPS21,RPS23,RPS24,RPS…
GO: Biological Process	GO:0022618	ribonucleoprotein complex assembly		2.002e-43	1.732e-39	3.535e-41	3.409e-40	118	284	ZRSR2,TICRR,RUVBL1,MRPL22,EIF3A,EIF3B,EIF3C,EIF3D,EIF3G,LSM2,EIF3I,EIF3J,EIF2S2,C1QBP,NOP2,NPM1,PRPF3,ZNHIT3,CLNS1A,DDX23,NLE1,LSM4,PRMT7,WDR77,NOP53,POLR2D,ZNHIT6,GEMIN4,PRPF31,DDX1,DHX9,ERAL1,GEMIN8,RAMAC,PWP2,CDC73,DYNC1H1,MRPL20,PQBP1,SHQ1,GEMIN7,AGO1,G3BP1,MRPS2,EIF2S3,EIF4B,EIF5,RPL3,RPL6,RSL24D1,RPL10,RPL11,RPL12,BRIX1,RPL23A,RPL24,RPL38,RPLP0,RPS2,RPS5,SF3A1,RPS10,RPS14,RPS15,RPS19,RPS23,…
GO: Biological Process	GO:0044419	interspecies interaction between organisms		2.072e-43	1.792e-39	3.584e-41	3.456e-40	245	960	SEH1L,GRK2,H2BC21,CUL4A,CUL1,MRE11,OGT,RAE1,GADD45GIP1,THOC5,ARF1,MST1R,DYNLL1,EIF3A,EIF3B,EIF3D,EIF3G,MYC,GBF1,RNGTT,FADD,RPL10A,BUB1,NFX1,C1QBP,NPM1,H2BC11,NUP88,NUP98,RPL14,CCNA2,SMC3,PAK2,PC,PCBP1,CDC42,PCNA,XPR1,VAPA,CENPA,CFL1,RCC1,PFN1,RPL23,PDCL3,RPL36,APOBEC3D,DERL1,POLA1,POLR2C,POLR2D,POLR2I,POLR2J,POLR2K,POLR2L,PPP1CA,NUP155,ISG15,ANKRD17,NUP93,MAPK1,CTNNB1,ULK2,USP6NL,DCAF1,ROMO1,PSMA…
GO: Biological Process	GO:0071826	ribonucleoprotein complex subunit organization		2.939e-43	2.542e-39	4.985e-41	4.806e-40	121	298	ZRSR2,TICRR,RUVBL1,MRPL22,EIF3A,EIF3B,EIF3C,EIF3D,EIF3G,LSM2,EIF3I,EIF3J,PELO,EIF2S2,C1QBP,NOP2,NPM1,PRPF3,ZNHIT3,CLNS1A,DDX23,NLE1,LSM4,PRMT7,WDR77,NOP53,POLR2D,ZNHIT6,GEMIN4,PRPF31,DDX1,DHX8,DHX9,ERAL1,GEMIN8,RAMAC,PWP2,CDC73,DYNC1H1,MRPL20,PQBP1,SHQ1,GEMIN7,AGO1,G3BP1,MRPS2,EIF2S3,EIF4B,EIF5,RPL3,RPL6,RSL24D1,RPL10,RPL11,RPL12,BRIX1,RPL23A,RPL24,RPL38,RPLP0,RPS2,RPS5,SF3A1,RPS10,RPS14,RPS15,RP…
GO: Biological Process	GO:0046700	heterocycle catabolic process		3.259e-43	2.82e-39	5.422e-41	5.229e-40	185	616	RBM10,MGAT1,MLH1,DROSHA,LSM2,RPL10A,PELO,ZFP36L1,ALDH1L2,ZPR1,CNOT3,NPM1,RPL14,AIFM1,PARN,PCNA,PDE4A,RPL23,PNPT1,LSM4,EXOSC4,EXOSC9,RPL36,EXOSC10,APOBEC3D,POLA1,POLE,POLR2D,PPP1R8,PPP2R1A,PPP2R2A,TTC37,PUM1,EIF4A3,PSMA2,PSMA4,PSMA5,PSMA6,PSMA7,PSMB2,PSMB3,PSMB4,PSMB5,PSMB6,PSMB7,PSMC5,PSMC6,PSMD3,PSMD4,PSMD8,PSMD12,ALKBH5,DDX5,DHX9,PSMD6,DKC1,DNA2,DNASE1L1,RNASEH2B,TUT7,DUT,EXOSC3,UPF1,MTPAP,AGO1…
GO: Biological Process	GO:0019439	aromatic compound catabolic process		4.303e-43	3.722e-39	7.023e-41	6.772e-40	187	628	RBM10,MGAT1,MLH1,DROSHA,LSM2,RPL10A,PELO,ZFP36L1,ALDH1L2,ZPR1,CNOT3,NPM1,RPL14,AIFM1,PARN,PCNA,PDE4A,RPL23,PNPT1,LSM4,EXOSC4,EXOSC9,RPL36,EXOSC10,APOBEC3D,COMT,POLA1,POLE,POLR2D,PON2,PPP1R8,PPP2R1A,PPP2R2A,TTC37,PUM1,EIF4A3,PSMA2,PSMA4,PSMA5,PSMA6,PSMA7,PSMB2,PSMB3,PSMB4,PSMB5,PSMB6,PSMB7,PSMC5,PSMC6,PSMD3,PSMD4,PSMD8,PSMD12,ALKBH5,DDX5,DHX9,PSMD6,DKC1,DNA2,DNASE1L1,RNASEH2B,TUT7,DUT,EXOSC3,UPF1,…
GO: Biological Process	GO:0044265	cellular macromolecule catabolic process		9.45e-41	8.175e-37	1.514e-38	1.46e-37	278	1201	ACR,RBM10,MLH1,KLHL42,RIC1,CUL4A,CUL3,CUL1,OGT,USP37,DROSHA,LSM2,CDC23,RPL10A,NEDD8,PELO,ZFP36L1,CDC16,ZPR1,BUB1B,CNOT3,NPM1,RNF8,RPL14,CCNB1,USP8,AIFM1,PARN,BUB3,PCNA,AURKB,PTTG1,RPL23,PNPT1,DDA1,PDCL3,ANAPC2,CLTC,FBXW5,LSM4,PLK1,EXOSC4,ANAPC4,POMT2,FBXO48,EXOSC9,RPL36,EXOSC10,DERL1,NOP53,POLA1,POLE,POLR2D,BAG2,WWTR1,PPP1R8,PPP2R1A,PPP2R2A,ISG15,CSNK1A1,CSNK1D,TTC37,CTNNB1,PUM1,DNAJC3,FAM122A,EI…
GO: Biological Process	GO:0071824	protein-DNA complex subunit organization		2.993e-40	2.589e-36	4.708e-38	4.54e-37	132	367	CHAF1B,MCM2,MCM3,MCM5,MCM6,MCM7,H3-4,H4C9,CDC45,PARP1,H2BC13,H2BC15,H2BC10,H2BC4,H2BC21,H3C1,H3C11,H3C2,H4C12,H4C2,H4C14,MNAT1,CUL4A,MRE11,RUVBL1,MYC,CENPX,NEK2,NPM1,H2BC11,H1-10,MIS18A,TAF1C,TAF1B,RNF8,CCNH,CCT6A,PARN,AURKB,CENPA,GTF3C3,RPL23,MIS12,GAR1,CENPM,ASF1A,EXOSC10,POT1,NEK7,CENPO,PAF1,RRN3,SENP6,MAPK1,CTNNB1,TEN1,MAP2K7,CENPL,PSMC5,PSMC6,DAXX,PTMA,TINF2,DKC1,PINX1,RBX1,RAD51,MED6,GRWD1,…
GO: Biological Process	GO:0033365	protein localization to organelle		3.573e-40	3.091e-36	5.52e-38	5.322e-37	307	1400	ABHD17A,TIMM23,SYS1,H4C9,TBC1D24,PARP1,GRK2,H4C12,H4C2,H4C14,OGT,APOD,CCDC113,CHCHD4,ARL2,RUVBL1,NXT1,GET3,FLCN,DYNLL1,TIMM29,MBTPS1,GBF1,CENPX,BARD1,SEPTIN2,RPL10A,HDAC3,NEK2,ZPR1,BUB1B,UBXN10,NPM1,MIS18A,NUP88,NUP98,NVL,RPL14,CCT6A,ATP6V0D1,OXA1L,PAFAH1B1,SEPTIN7,BUB3,EVI5L,AURKB,VAPA,NOLC1,CENPA,MFHAS1,CFL1,GDAP1,RPL23,MIS12,CENPM,ANLN,PEX16,PKHD1,SAMM50,ATXN10,PLK1,SEC61A1,NIPBL,PLRG1,RPL36,P…
GO: Biological Process	GO:0006260	DNA replication		3.999e-40	3.459e-36	6.069e-38	5.852e-37	115	289	CHAF1B,SDE2,SMC1A,WDR18,MCM2,MCM3,MCM5,MCM6,MCM7,CDC7,CDC45,MRE11,TICRR,USP37,CENPX,BARD1,BRCA1,ZPR1,TIMELESS,NPM1,NUP98,CCNA2,DNAJA3,ORC5,SMC3,EXO1,CDC42,PCNA,CHEK1,DSCC1,RPA4,POLA1,POLD1,POLD2,POLE,POLE2,POLG,RAD9B,PPP2R1A,PRIM1,PRIM2,ANKRD17,ZNF830,GINS1,DHX9,TIPIN,TOP1MT,DNA2,RAC1,RAD9A,RAD51,GRWD1,RBBP4,RBBP6,RBBP8,CHAF1A,DUT,CENPS,E4F1,UPF1,RFC1,RFC3,RFC4,RFC5,GMNN,EGFR,ALYREF,RPA2,RPA3,MCM…
GO: Biological Process	GO:1901361	organic cyclic compound catabolic process		4.572e-40	3.955e-36	6.819e-38	6.575e-37	189	668	RBM10,MGAT1,MLH1,DROSHA,LSM2,RPL10A,PELO,ZFP36L1,ALDH1L2,ZPR1,CNOT3,NPM1,RPL14,AIFM1,PARN,PCNA,PDE4A,RPL23,PNPT1,LSM4,EXOSC4,EXOSC9,RPL36,EXOSC10,APOBEC3D,COMT,POLA1,POLE,POLR2D,PPP1R8,PPP2R1A,PPP2R2A,TTC37,PUM1,EIF4A3,PSMA2,PSMA4,PSMA5,PSMA6,PSMA7,SNX17,CYP27B1,PSMB2,PSMB3,PSMB4,PSMB5,PSMB6,PSMB7,PSMC5,PSMC6,PSMD3,PSMD4,PSMD8,PSMD12,ALKBH5,DDX5,DHX9,PSMD6,DKC1,DNA2,DNASE1L1,RNASEH2B,TUT7,DUT,EXO…
GO: Biological Process	GO:0032200	telomere organization		1.889e-39	1.635e-35	2.77e-37	2.671e-36	88	180	H3-4,H4C9,PARP1,H3C1,H3C11,H3C2,H4C12,H4C2,H4C14,MRE11,MYC,NEK2,CCT6A,EXO1,PARN,PCNA,AURKB,GAR1,EXOSC10,POLA1,POLD1,POLD2,POLE,POLE2,POT1,NEK7,PPP1R10,PRIM1,PRIM2,PRKDC,MAPK1,CTNNB1,TEN1,MAP2K7,TINF2,DKC1,PINX1,DNA2,GNL3,RAD51,RAD51C,RAD51D,UPF1,RFC1,RFC3,WRAP53,RFC4,RFC5,RIF1,RPA2,RPA3,STN1,FEN1,NOP10,CTC1,CCT7,CCT4,CCT2,NHP2,CCT5,POLD3,SLX4,XRCC6,SMG1,RTEL1,SMC5,SMG6,TCP1,TERF1,TERF2,LTO1,H3-3A…
GO: Biological Process	GO:0065004	protein-DNA complex assembly		1.925e-39	1.665e-35	2.776e-37	2.676e-36	122	325	CHAF1B,MCM2,MCM3,MCM5,MCM6,MCM7,H3-4,H4C9,CDC45,PARP1,H2BC13,H2BC15,H2BC10,H2BC4,H2BC21,H3C1,H3C11,H3C2,H4C12,H4C2,H4C14,MNAT1,CUL4A,MRE11,RUVBL1,CENPX,NEK2,NPM1,H2BC11,H1-10,MIS18A,TAF1C,TAF1B,CCNH,CCT6A,PARN,AURKB,CENPA,GTF3C3,MIS12,GAR1,CENPM,ASF1A,EXOSC10,POT1,NEK7,CENPO,RRN3,SENP6,MAPK1,CTNNB1,TEN1,MAP2K7,CENPL,PSMC5,PSMC6,DAXX,TINF2,DKC1,PINX1,RBX1,RAD51,MED6,GRWD1,RBBP4,CHAF1A,CENPS,RFC1,I…
GO: Biological Process	GO:0070125	mitochondrial translational elongation		3.325e-38	2.877e-34	4.716e-36	4.547e-35	60	89	MRPS18B,MRPL13,GADD45GIP1,MRPL18,MRPL15,MRPL22,MRPS34,MRPL49,OXA1L,MRPL57,MRPL50,MRPL33,MRPL19,MRPL16,ERAL1,AURKAIP1,PTCD3,MRPL20,MRPL53,MRPS16,MRPS18C,TSFM,MRPL2,MRPS18A,MRPL4,MRPS10,MRPS2,MRPL46,MRPS31,MRPL23,MRPS12,MRPL37,MRPL51,MRPL27,MRPL10,MRPL28,MRPL45,MRPL17,MRPL48,MRPS14,MRPL43,MRPS30,MRPS25,MRPL3,TUFM,MRPL14,MRPS26,MRPS6,MRPL41,MRPL40,MRPL38,MRPL36,MRPL34,MRPL32,GFM1,MRPL11,MRPL9,MRPL44…
GO: Biological Process	GO:0000723	telomere maintenance		5.814e-38	5.029e-34	8.112e-36	7.822e-35	83	167	H3-4,H4C9,PARP1,H4C12,H4C2,H4C14,MRE11,MYC,NEK2,CCT6A,EXO1,PARN,PCNA,AURKB,GAR1,EXOSC10,POLA1,POLD1,POLD2,POLE,POLE2,POT1,NEK7,PPP1R10,PRIM1,PRIM2,PRKDC,MAPK1,CTNNB1,TEN1,MAP2K7,TINF2,DKC1,PINX1,DNA2,GNL3,RAD51,RAD51C,RAD51D,UPF1,RFC1,RFC3,WRAP53,RFC4,RFC5,RIF1,RPA2,RPA3,STN1,FEN1,NOP10,CTC1,CCT7,CCT4,CCT2,NHP2,CCT5,POLD3,SLX4,XRCC6,SMG1,RTEL1,SMC5,SMG6,TCP1,TERF1,TERF2,LTO1,PNKP,CCT3,POLA2,HNRNP…
GO: Biological Process	GO:0006281	DNA repair		5.621e-37	4.863e-33	7.718e-35	7.443e-34	165	564	CHAF1B,SMC1A,MCM2,MCM3,MCM5,MCM6,MCM7,H3-4,H4C9,TRRAP,CDC7,MEN1,CDC45,PARP1,H4C12,H4C2,H4C14,MLH1,MNAT1,CUL4A,MRE11,TICRR,CHCHD4,RUVBL1,CENPX,BARD1,SFR1,BRCA1,IER3,TIMELESS,NSMCE1,NPM1,RNF8,CCNH,SMC3,EXO1,CDC5L,PCNA,PTTG1,CHEK1,COPS2,AUNIP,NIPBL,RPA4,ASF1A,NOP53,POLA1,POLD1,POLD2,POLE,FAAP24,POLE2,POLG,POLR2C,POLR2D,POLR2I,POLR2J,POLR2K,POLR2L,RAD9B,HINFP,PPP4C,ISG15,ZNF830,PRKDC,NSMCE4A,PAGR1,AL…
GO: Biological Process	GO:0009057	macromolecule catabolic process		2.997e-35	2.593e-31	4.051e-33	3.906e-32	303	1453	ABHD17A,ACR,RBM10,MDM4,MLH1,KLHL42,RIC1,CUL4A,CUL3,CUL1,OGT,USP37,DROSHA,LSM2,CDC23,ADAM9,BARD1,BGN,RPL10A,NEDD8,PELO,ZFP36L1,IER3,CDC16,ZPR1,BUB1B,CNOT3,NPM1,STBD1,RNF8,OAZ1,RPL14,CCNB1,USP8,AIFM1,PARN,BUB3,PCNA,AURKB,PTTG1,PHB,RPL23,PNPT1,DDA1,PDCL3,ANAPC2,CLTC,FBXW5,LSM4,PLK1,EXOSC4,ANAPC4,POMT2,FBXO48,EXOSC9,RPL36,EXOSC10,DERL1,NOP53,POLA1,POLE,POLR2D,BAG2,WWTR1,SEC22B,PPP1CA,PPP1CB,PPP1R8,PP…
GO: Biological Process	GO:0006415	translational termination		9.012e-35	7.796e-31	1.199e-32	1.157e-31	62	104	MRPS18B,MRPL13,GADD45GIP1,MRPL18,MRPL15,MRPL22,N6AMT1,MRPS34,MRPL49,OXA1L,MRPL57,MRPL50,MRPL33,MRPL19,MRPL16,ERAL1,AURKAIP1,PTCD3,MRPL20,MRPL53,MRPS16,MRPS18C,UPF1,MRPL2,MRPS18A,MRPL4,MRPS10,MRPS2,EIF5A,MRPL46,MRPS31,MRPL23,MRPS12,MRPL37,MRPL51,ETF1,MRPL27,MRPL10,TRMT112,MRPL28,MRPL45,MRPL17,MRPL48,MRPS14,MRPL43,MRPS30,MRPS25,MRPL3,MRPL14,MRPS26,MRPS6,MRPL41,MRPL40,MRPL38,MRPL36,MRPL34,MRPL32,MRP…
GO: Biological Process	GO:0070126	mitochondrial translational termination		1.646e-34	1.424e-30	2.158e-32	2.081e-31	57	89	MRPS18B,MRPL13,GADD45GIP1,MRPL18,MRPL15,MRPL22,MRPS34,MRPL49,OXA1L,MRPL57,MRPL50,MRPL33,MRPL19,MRPL16,ERAL1,AURKAIP1,PTCD3,MRPL20,MRPL53,MRPS16,MRPS18C,MRPL2,MRPS18A,MRPL4,MRPS10,MRPS2,MRPL46,MRPS31,MRPL23,MRPS12,MRPL37,MRPL51,MRPL27,MRPL10,MRPL28,MRPL45,MRPL17,MRPL48,MRPS14,MRPL43,MRPS30,MRPS25,MRPL3,MRPL14,MRPS26,MRPS6,MRPL41,MRPL40,MRPL38,MRPL36,MRPL34,MRPL32,MRPL11,MRPL9,MRPL44,MRPS22,MRPL52
GO: Biological Process	GO:0006403	RNA localization		2.06e-34	1.782e-30	2.66e-32	2.565e-31	96	237	SEH1L,XPO5,RAE1,THOC5,MRPL18,RUVBL1,NXT1,ZFP36L1,NPM1,NUP88,NUP98,CCT6A,PARN,NPIPA1,SRSF11,ZNHIT3,PNPT1,RBM27,CPSF1,EXOSC10,AHCTF1,POLR2D,ZNHIT6,NUP155,NUP93,PRPF31,EIF4A3,DHX38,ALKBH5,DHX9,DKC1,RANBP2,EXOSC3,UPF1,WRAP53,SDAD1,NMD3,SHQ1,EIF5A,ALYREF,NUTF2,SRRM1,DDX19A,FBL,WDR33,RPS15,NOP10,SEC13,SFPQ,SRSF1,SRSF2,SRSF3,SRSF6,SLU7,CCT7,CCT4,CCT2,THOC3,NHP2,NUP35,NCBP2,CCT5,NUP133,SMG1,PHAX,RUVBL2,N…
GO: Biological Process	GO:0072594	establishment of protein localization to organelle		2.098e-34	1.815e-30	2.669e-32	2.573e-31	169	612	TIMM23,APOD,CHCHD4,NXT1,GET3,TIMM29,MBTPS1,RPL10A,HDAC3,ZPR1,NUP88,NUP98,RPL14,CCT6A,OXA1L,NOLC1,CFL1,GDAP1,RPL23,PEX16,SAMM50,SEC61A1,NIPBL,RPL36,PMPCB,POT1,GOSR2,PPP1R10,NUP155,IPO13,NUP93,MAPK1,ROMO1,DDX5,MFN2,DKC1,MAIP1,PHIP,DNM2,RANBP2,SAE1,IPO4,WRAP53,ECT2,VPS13D,TIMM13,UBL5,TIMM10,APPL2,VPS28,NUTF2,RPL3,RPL4,RPL6,RPL7,RPL7A,RPL8,RPL9,RPL10,RPL11,RPL12,RPL13,RPL15,RPL17,RPL18,RPL18A,RPL19,R…
GO: Biological Process	GO:0042273	ribosomal large subunit biogenesis		1.727e-33	1.494e-29	2.165e-31	2.088e-30	50	71	AAMP,ZNF622,RPL10A,MALSU1,NOP2,NPM1,NVL,RPL14,ZNHIT3,NLE1,NOP53,WDR74,ZNHIT6,NOC2L,URB1,MRPL20,SDAD1,RPL3,RPL6,RPL7,RPL7A,RSL24D1,RPL10,RPL11,RPL12,BRIX1,RPL23A,RPL24,RPL35A,RPL38,RPLP0,RPF2,NIP7,NOP16,NHP2,DDX28,MDN1,RRS1,SURF6,BOP1,EBNA1BP2,GTF3A,LTO1,PES1,RPL35,GTPBP4,PPAN,MRPL11,EIF6,LAS1L
GO: Biological Process	GO:0006974	cellular response to DNA damage stimulus		3.02e-33	2.613e-29	3.733e-31	3.6e-30	212	884	CHAF1B,SMC1A,MCL1,MCM2,MCM3,MCM5,MCM6,MCM7,H3-4,MDM4,H4C9,TRRAP,CDC7,MEN1,CDC45,PARP1,H4C12,H4C2,H4C14,MLH1,MNAT1,CUL4A,MRE11,TICRR,PPM1D,NUPR2,THOC5,CHCHD4,RUVBL1,MYC,CENPX,BARD1,CCND1,SFR1,BRCA1,IER3,TIMELESS,CNOT3,NSMCE1,NPM1,RNF8,CCNB1,CCNH,SMC3,EXO1,CDC5L,PCNA,PTTG1,CHEK1,COPS2,AUNIP,PLK1,NIPBL,RPA4,ASF1A,INTS7,NOP53,POLA1,POLD1,POLD2,POLE,FAAP24,POLE2,POLG,POLR2C,POLR2D,POLR2I,POLR2J,POLR2K…
GO: Biological Process	GO:0051726	regulation of cell cycle		4.474e-32	3.87e-28	5.451e-30	5.256e-29	272	1295	SDE2,SMC1A,ACTB,MDM4,TRRAP,CDC7,MEN1,CDC45,FZD9,GFI1B,MAD1L1,UXT,MNAT1,CUL4A,CUL3,CUL1,MRE11,TICRR,LAMTOR2,RAE1,NUPR2,GADD45GIP1,THOC5,MSX2,RACGAP1,FLCN,LAMTOR3,DYNLL1,ZFHX3,CDC23,MYBL2,MYC,GBF1,BARD1,NUBP1,CCND1,HDAC3,NEK2,CDK5R1,BRCA1,ZFP36L1,IER3,CDC16,BUB1,BUB1B,TIMELESS,CNOT3,NPM1,UBA3,PRC1,CCNA2,CCNB1,PKMYT1,CCNH,SMC3,PAFAH1B1,CDC5L,SEPTIN7,BUB3,CDC25B,CDC42,PCNA,AURKB,CDK6,CDK18,PTTG1,RCC1…
GO: Biological Process	GO:0044770	cell cycle phase transition		5.886e-32	5.092e-28	7.072e-30	6.819e-29	174	668	MCM2,MCM3,MCM5,MCM6,MCM7,MDM4,CDC7,MEN1,CDC45,GFI1B,MAD1L1,MNAT1,CUL4A,CUL3,CUL1,MRE11,TICRR,PPM1D,USP37,DYNLL1,CDC23,MYC,PPP1R12A,CCND1,NEK2,BRCA1,ZFP36L1,IER3,CDC16,ZPR1,BUB1,BUB1B,TIMELESS,CNOT3,NPM1,CCNA2,CCNB1,PKMYT1,CCNH,ORC5,PAFAH1B1,SEPTIN7,BUB3,CDC25B,PCNA,AURKB,CDK6,RCC1,CHEK1,CKS1B,ANLN,ANAPC2,PLK1,PLRG1,RPA4,ANAPC4,NOP53,POLA1,POLE,POLE2,PAF1,PPP1CB,HINFP,PPP2R1A,PPP2R2A,PPP6C,CSNK1D,…
GO: Biological Process	GO:0006399	tRNA metabolic process		7.013e-32	6.067e-28	8.31e-30	8.013e-29	81	186	CTU2,MARS1,LAGE3,AARS2,TRMT5,CTU1,YARS1,MTFMT,CARS1,GATC,TRMT61A,GATB,FAM98B,CPSF1,C2orf49,EXOSC9,EXOSC10,PPA1,PARS2,PTCD1,PRORP,TRIT1,EARS2,ELP6,DARS1,DDX1,ALKBH8,SARS2,QARS1,RARS1,EXOSC3,FARSB,ELP3,NARS2,DARS2,YARS2,TRNT1,POP7,RPP21,SARS1,POP5,TP53RK,RTCB,TRMT112,RPP30,KTI12,TARS2,TRUB2,IARS2,TRMT6,FARS2,EXOSC7,METTL2B,POLR3K,POP4,WDR4,GARS1,CPSF4,MOCS3,POP1,CLP1,TARS1,MARS2,LARS2,EXOSC2,HARS2,…
GO: Biological Process	GO:0044772	mitotic cell cycle phase transition		7.367e-32	6.373e-28	8.612e-30	8.304e-29	166	622	MCM2,MCM3,MCM5,MCM6,MCM7,MDM4,CDC7,CDC45,GFI1B,MAD1L1,MNAT1,CUL4A,CUL3,CUL1,MRE11,TICRR,PPM1D,USP37,DYNLL1,CDC23,MYC,PPP1R12A,CCND1,NEK2,BRCA1,ZFP36L1,IER3,CDC16,ZPR1,BUB1,BUB1B,CNOT3,CCNA2,CCNB1,PKMYT1,CCNH,ORC5,PAFAH1B1,SEPTIN7,BUB3,CDC25B,PCNA,AURKB,CDK6,RCC1,CHEK1,CKS1B,ANLN,ANAPC2,PLK1,PLRG1,RPA4,ANAPC4,NOP53,POLA1,POLE,POLE2,PPP1CB,HINFP,PPP2R1A,PPP2R2A,PPP6C,CSNK1D,PRIM1,PRIM2,ANKRD17,ZNF8…
GO: Biological Process	GO:0006612	protein targeting to membrane		5.291e-31	4.577e-27	6.102e-29	5.884e-28	86	212	OGT,GET3,RPL10A,CDK5R1,RPL14,RPL23,PEX16,SEC61A1,RPL36,TCAF1,ACTR3,RPL3,RPL4,RPL6,RPL7,RPL7A,RPL8,RPL9,RPL10,RPL11,RPL12,RPL13,RPL15,RPL17,RPL18,RPL18A,RPL19,RPL22,RPL23A,RPL24,RPL27,RPL30,RPL27A,RPL28,RPL29,RPL31,RPL32,RPL34,RPL35A,RPL37,RPL37A,RPL38,RPL39,RPL41,RPL36A,RPLP0,RPLP2,RPS2,RPS3,RPS3A,RPS4X,RPS5,RPS6,RPS7,RPS8,RPS9,RPS10,RPS11,RPS13,RPS14,RPS15,RPS15A,RPS16,RPS17,RPS18,RPS19,RPS20,RP…
GO: Biological Process	GO:0031123	RNA 3'-end processing		3.087e-30	2.671e-26	3.514e-28	3.389e-27	71	153	LEO1,THOC5,SSU72,BARD1,ZFP36L1,CCNB1,PARN,SRSF11,RPRD1B,PNPT1,CPSF1,EXOSC4,EXOSC9,EXOSC10,INTS7,POLR2D,PAF1,VIRMA,PTCD1,CSTF3,EIF4A3,DHX38,INTS1,RNF40,DKC1,CDC73,USB1,TUT7,EXOSC3,MTPAP,INTS6,TRNT1,ALYREF,SRRM1,ZC3H14,FBL,WDR33,RPS21,SRSF1,SRSF2,SRSF3,SRSF6,SLU7,THOC3,PABPC1,NCBP2,SNRPA,EXOSC7,AHCYL1,POLR3K,CPSF4,RNPS1,SUPT5H,CLP1,TUT4,NUDT21,CPSF6,EXOSC2,INTS5,RNF20,HSD17B10,EXOSC8,U2AF1,CT45A5,L…
GO: Biological Process	GO:0006886	intracellular protein transport		1.439e-29	1.245e-25	1.617e-27	1.559e-26	300	1536	SEH1L,TIMM23,TBC1D24,XPO5,RIC1,OGT,RAE1,APOD,TBC1D3B,THOC5,ARCN1,ARF1,CCDC113,CHCHD4,NXT1,GET3,DYNLL1,TIMM29,MBTPS1,BARD1,NAPG,NAPA,SEPTIN2,RPL10A,HDAC3,NEK2,CDK5R1,ZPR1,UBXN10,NPM1,NUP88,NUP98,OAZ1,RPL14,ATP6V0D1,OXA1L,PAFAH1B1,SEPTIN7,CDC42,EVI5L,NOLC1,CFL1,GDAP1,SRSF11,RPL23,CLTC,PEX16,PKHD1,CPSF1,SAMM50,ATXN10,PLK1,SEC61A1,RPL36,COPA,DERL1,PMPCB,POLR2D,WWTR1,GOSR2,PPP1R10,PPP2R1A,NUP155,CSNK1…
GO: Biological Process	GO:0033044	regulation of chromosome organization		2.182e-29	1.888e-25	2.42e-27	2.334e-26	119	384	MCM2,MEN1,CDC45,GFI1B,PARP1,MAD1L1,MNAT1,CUL3,MRE11,OGT,FLCN,CDC23,MYC,NEK2,BRCA1,BUB1,BUB1B,H1-10,RPS6KA4,CCNB1,CCT6A,PARN,BUB3,AURKB,PTTG1,CHEK1,PLK1,NIPBL,ASF1A,ANAPC4,EXOSC10,POT1,NEK7,PAF1,PPP1R10,NCOR1,SENP6,MAPK1,CTNNB1,TEN1,MAP2K7,SETD1A,NOC2L,DLGAP5,DAXX,RNF40,SETDB1,TLK1,TINF2,DKC1,PINX1,GNL3,DNMT1,RAD21,WDR70,UPF1,RIF1,STN1,NDC80,FEN1,MAD2L2,FH,ANAPC5,SET,SFPQ,SLF1,CTC1,ANAPC11,CCT7,CC…
GO: Biological Process	GO:0042274	ribosomal small subunit biogenesis		2.953e-29	2.555e-25	3.234e-27	3.118e-26	46	69	DHX37,NOB1,NOP14,NPM1,WDR46,TSR3,DCAF13,BMS1,ERAL1,PWP2,RIOK1,HEATR1,FCF1,RPL38,RPS2,RPS5,RPS6,RPS7,RPS8,RPS10,RPS14,RPS15,RPS16,RPS17,RPS19,NOL10,RPS21,RPS24,RPS25,RPS27,RPS28,EMG1,UTP25,TSR1,UTP6,RRS1,SURF6,UTP20,RRP7A,DDX52,LSM6,NOM1,UTP4,KRI1,UTP3,RPSA
GO: Biological Process	GO:0051169	nuclear transport		5.243e-29	4.536e-25	5.67e-27	5.467e-26	118	382	SEH1L,XPO5,RAE1,APOD,THOC5,CHCHD4,NXT1,MBTPS1,PPP1R12A,BARD1,HDAC3,IER3,ZPR1,NPM1,NUP88,NUP98,NOLC1,CFL1,SRSF11,RPL23,RBM27,CPSF1,POLR2D,PPP1R10,NUP155,PRKAG1,GEMIN4,IPO13,NUP93,MAPK1,EIF4A3,DHX38,ALKBH5,DDX5,DHX9,PTPN11,GEMIN8,PHIP,RANBP2,RANGAP1,FRAT1,UPF1,IPO4,ECT2,SDAD1,NMD3,GEMIN7,APPL2,EIF5A,ALYREF,NUTF2,SRRM1,DDX19A,WDR33,LSG1,RPS15,SEC13,SRSF1,SRSF2,SRSF3,SRSF6,CTDSPL2,RPAIN,SLU7,THOC3,NU…
GO: Biological Process	GO:0006913	nucleocytoplasmic transport		9.649e-29	8.347e-25	1.031e-26	9.937e-26	117	379	SEH1L,XPO5,RAE1,APOD,THOC5,CHCHD4,NXT1,MBTPS1,PPP1R12A,BARD1,HDAC3,IER3,ZPR1,NPM1,NUP88,NUP98,NOLC1,CFL1,SRSF11,RPL23,RBM27,CPSF1,POLR2D,PPP1R10,NUP155,PRKAG1,GEMIN4,IPO13,NUP93,MAPK1,EIF4A3,DHX38,ALKBH5,DDX5,DHX9,PTPN11,GEMIN8,PHIP,RANBP2,RANGAP1,FRAT1,UPF1,IPO4,ECT2,SDAD1,NMD3,GEMIN7,APPL2,EIF5A,ALYREF,NUTF2,SRRM1,DDX19A,WDR33,LSG1,RPS15,SEC13,SRSF1,SRSF2,SRSF3,SRSF6,CTDSPL2,RPAIN,SLU7,THOC3,NU…
GO: Biological Process	GO:0002181	cytoplasmic translation		6.425e-28	5.558e-24	6.779e-26	6.536e-25	55	102	TICRR,EIF3A,EIF3B,EIF3C,EIF3D,EIF3G,EIF3I,EIF3J,RPL10A,EIF2S2,RPL36,DHX9,DPH1,EEF2,EIF2S3,EIF4A1,EIF4B,EIF4G1,EIF5,HSPA14,RPL6,RPL8,RPL9,RPL11,RPL15,RPL17,RPL18,RPL18A,RPL19,RPL24,RPL30,RPL29,RPL31,RPL32,RPL35A,RPL38,RPL39,RPL41,RPL36A,RPLP0,RPS2,ETF1,RPS21,RPS23,RPS28,RWDD1,DPH5,MTOR,CPEB4,DPH7,RPL13A,METTL3,EIF3CL,RPSA,DPH6
GO: Biological Process	GO:0090150	establishment of protein localization to membrane		7.497e-28	6.485e-24	7.814e-26	7.535e-25	111	355	SYS1,OGT,BLZF1,GET3,TIMM29,VAMP4,RPL10A,CDK5R1,RPL14,OXA1L,RPL23,PEX16,SAMM50,SEC61A1,RPL36,TCAF1,ROMO1,MAIP1,WASHC1,ACTR3,TIMM13,TIMM10,ARFRP1,EGFR,RPL3,RPL4,RPL6,RPL7,RPL7A,RPL8,RPL9,RPL10,RPL11,RPL12,RPL13,RPL15,RPL17,RPL18,RPL18A,RPL19,RPL22,RPL23A,RPL24,RPL27,RPL30,RPL27A,RPL28,RPL29,RPL31,RPL32,RPL34,RPL35A,RPL37,RPL37A,RPL38,RPL39,RPL41,RPL36A,RPLP0,RPLP2,RPS2,RPS3,RPS3A,RPS4X,RPS5,RPS6,RP…
GO: Biological Process	GO:0090305	nucleic acid phosphodiester bond hydrolysis		6.801e-27	5.884e-23	7.004e-25	6.754e-24	113	374	PARP1,CUL4A,MRE11,NOB1,NOP14,DROSHA,BARD1,PELO,BRCA1,NPM1,AIFM1,EXO1,PARN,PCNA,PNPT1,CPSF1,DGCR8,EXOSC4,EXOSC9,EXOSC10,APOBEC3D,POLD1,POLD2,POLE,POLG,POLR2I,RAD9B,PPP1R8,CSTF3,PRORP,DDX1,SETDB1,DNA2,DNASE1L1,RBX1,RAD9A,RAD51C,RNASEH2B,USB1,RBBP8,WDR70,EXOSC3,RFC1,RFC3,RFC4,RFC5,FCF1,AGO1,G3BP1,DBR1,RPA2,RPA3,RIDA,POP7,ERCC2,BRIP1,ERCC3,RPP21,RPS3,RPS21,RPS27A,POLR1H,POP5,FEN1,EDC3,KAT5,RNASEH2A,R…
GO: Biological Process	GO:0042255	ribosome assembly		8.255e-27	7.141e-23	8.402e-25	8.101e-24	43	66	MRPL22,C1QBP,NOP2,NPM1,NLE1,NOP53,ERAL1,PWP2,MRPL20,MRPS2,RPL3,RPL6,RSL24D1,RPL10,RPL11,RPL12,BRIX1,RPL23A,RPL24,RPL38,RPLP0,RPS2,RPS5,RPS10,RPS14,RPS15,RPS19,RPS25,RPS27,RPS28,RPF2,NIP7,DDX28,MDN1,RRS1,SURF6,RRP7A,BOP1,PPAN,MRPL11,EIF6,RPSA,MTERF4
GO: Biological Process	GO:0007346	regulation of mitotic cell cycle		4.864e-25	4.208e-21	4.893e-23	4.718e-22	167	713	SMC1A,MDM4,TRRAP,CDC7,CDC45,GFI1B,MAD1L1,CUL4A,CUL3,CUL1,MRE11,TICRR,RAE1,GADD45GIP1,DYNLL1,CDC23,MYC,GBF1,CCND1,HDAC3,NEK2,BRCA1,ZFP36L1,IER3,CDC16,BUB1,BUB1B,CNOT3,CCNB1,PKMYT1,SMC3,PAFAH1B1,SEPTIN7,BUB3,CDC25B,CDC42,PCNA,AURKB,CDK6,PTTG1,RCC1,CHEK1,CKS1B,PNPT1,ANLN,ANAPC2,CLTC,FBXW5,NLE1,PLK1,NIPBL,PLRG1,ANAPC4,NOP53,NEK7,RAD9B,PPP1R10,PPP2R1A,CSNK1D,ANKRD17,ZNF830,PRKDC,CTNNB1,CEP57,PSMA2,PSM…
GO: Biological Process	GO:0006261	DNA-dependent DNA replication		5.909e-25	5.112e-21	5.876e-23	5.666e-22	66	158	SMC1A,WDR18,MCM2,MCM3,MCM5,MCM6,MCM7,CDC7,CDC45,MRE11,TICRR,CENPX,ZPR1,TIMELESS,NPM1,DNAJA3,ORC5,SMC3,PCNA,DSCC1,RPA4,POLA1,POLD1,POLD2,POLE,POLE2,POLG,PRIM1,PRIM2,ZNF830,GINS1,TIPIN,DNA2,RAD51,CENPS,UPF1,RFC1,RFC3,RFC4,RFC5,GMNN,ALYREF,RPA2,RPA3,MCMBP,FEN1,RPAIN,RTF2,CHTF18,GINS2,POLD3,RTEL1,TERF1,TERF2,WDHD1,POLG2,PNKP,ORC6,ORC3,HMGA1,POLA2,GINS3,TWNK,CDT1,LIG3,CDK2AP1
GO: Biological Process	GO:0010564	regulation of cell cycle process		8.769e-25	7.586e-21	8.621e-23	8.313e-22	186	839	SDE2,SMC1A,MDM4,CDC7,MEN1,CDC45,FZD9,GFI1B,MAD1L1,UXT,CUL4A,CUL3,CUL1,MRE11,TICRR,RAE1,NUPR2,MSX2,RACGAP1,FLCN,DYNLL1,CDC23,NUBP1,CCND1,NEK2,CDK5R1,BRCA1,ZFP36L1,IER3,CDC16,BUB1,BUB1B,CNOT3,NPM1,PRC1,CCNB1,PKMYT1,SMC3,PAFAH1B1,SEPTIN7,BUB3,CDC25B,CDC42,PCNA,AURKB,CDK6,PTTG1,RCC1,CHEK1,RPRD1B,RPL23,ANLN,ANAPC2,CLTC,FBXW5,PKHD1,PLK1,NIPBL,PLRG1,ANAPC4,KIF23,NOP53,AHCTF1,PAF1,PPP1R10,PPP2R1A,CSNK1D,…
GO: Biological Process	GO:0007059	chromosome segregation		1.726e-24	1.493e-20	1.659e-22	1.6e-21	103	342	SEH1L,SMC1A,SPC25,SKA2,MAD1L1,MLH1,CUL3,MRE11,RACGAP1,CDC23,CENPX,NEK2,BRCA1,BUB1,BUB1B,MIS18A,PRC1,CCNB1,SMC3,BUB3,CDC42,AURKB,PTTG1,RCC1,MIS12,CIAO1,DSCC1,PLK1,NIPBL,ANAPC4,KIF23,PPP1R7,PPP2R1A,CTNNB1,PUM1,DLGAP5,TLK1,PINX1,DYNC1H1,RAD21,RAD51C,CHMP6,CENPS,ECT2,ACTR3,ACTR2,MSTO1,ERCC2,MCMBP,BRIP1,CENPW,RPS3,HJURP,KATNB1,DSN1,NDC80,FEN1,MAD2L2,ANAPC5,SFPQ,CENPT,SLF1,ANAPC11,NAA50,SMC2,CTCF,CHTF1…
GO: Biological Process	GO:1903311	regulation of mRNA metabolic process		1.726e-24	1.493e-20	1.659e-22	1.6e-21	103	342	RBM10,LEO1,BARD1,ZFP36L1,C1QBP,NPM1,NUP98,CCNB1,PARN,PNPT1,RBM25,TRA2A,EXOSC4,EXOSC9,PAF1,VIRMA,PUM1,EIF4A3,PSMA2,PSMA4,PSMA5,PSMA6,PSMA7,PSMB2,PSMB3,PSMB4,PSMB5,PSMB6,PSMB7,PSMC5,PSMC6,PSMD3,PSMD4,PSMD8,RNF40,PSMD12,ALKBH5,DDX5,DHX9,PSMD6,RBM19,CDC73,EXOSC3,UPF1,EIF4G1,SMU1,PSMD14,RIDA,ZC3H14,SF3B4,SAP18,RPS27A,NSRP1,SET,SRSF1,SRSF2,SRSF3,SRSF6,TRA2B,PABPC1,DIS3,NCBP2,NBAS,SNW1,CELF1,MTOR,SNRNP7…
GO: Biological Process	GO:0006405	RNA export from nucleus		2.582e-24	2.234e-20	2.455e-22	2.367e-21	60	136	SEH1L,XPO5,RAE1,THOC5,NXT1,NPM1,NUP88,NUP98,SRSF11,RBM27,CPSF1,POLR2D,NUP155,NUP93,EIF4A3,DHX38,ALKBH5,DHX9,RANBP2,UPF1,SDAD1,NMD3,EIF5A,ALYREF,SRRM1,DDX19A,WDR33,RPS15,SEC13,SRSF1,SRSF2,SRSF3,SRSF6,SLU7,THOC3,NUP35,NCBP2,NUP133,SMG1,PHAX,NUP205,CPSF4,RNPS1,RRS1,SUPT6H,SMG6,CPSF6,NUP42,TSC1,NUP62,HNRNPA2B1,U2AF1,XPO1,NOL6,EIF6,FIP1L1,NUP107,SEM1,NUP214,SYMPK
GO: Biological Process	GO:0051301	cell division		2.531e-23	2.189e-19	2.38e-21	2.295e-20	165	725	SEH1L,SDE2,SMC1A,SPC25,SKA2,CDC7,MEN1,FZD9,MAD1L1,KLHL42,CUL3,RAE1,USP37,THOC5,ARF1,SPC24,RUVBL1,RACGAP1,FLCN,CDC23,MYC,MYH9,CENPX,CCND1,SEPTIN2,NEK2,PELO,ZFP36L1,CDC16,BUB1,BUB1B,TIMELESS,MIS18A,RNF8,PRC1,CCNA2,CCNB1,USP8,SMC3,PAFAH1B1,SEPTIN7,BUB3,CDC25B,CDC42,AURKB,CDK6,PDCD2,PTTG1,CENPA,CFL1,RCC1,CKS1B,MIS12,ANLN,ANAPC2,CLTC,ASPM,PIMREG,DGCR8,PLK1,ANAPC13,ANAPC4,KIF23,AHCTF1,WWTR1,BCAR1,PPP1C…
GO: Biological Process	GO:0043039	tRNA aminoacylation		2.563e-23	2.217e-19	2.384e-21	2.299e-20	34	48	MARS1,AARS2,YARS1,CARS1,GATC,GATB,PPA1,PARS2,EARS2,DARS1,SARS2,QARS1,RARS1,FARSB,NARS2,DARS2,YARS2,SARS1,TARS2,IARS2,FARS2,GARS1,TARS1,MARS2,LARS2,HARS2,HARS1,VARS1,WARS1,IARS1,KARS1,RARS2,AIMP2,VARS2
GO: Biological Process	GO:0034502	protein localization to chromosome		3.298e-23	2.853e-19	3.036e-21	2.927e-20	57	129	H4C9,H4C12,H4C2,H4C14,RUVBL1,CENPX,BUB1B,NPM1,MIS18A,CCT6A,BUB3,AURKB,CENPA,MIS12,CENPM,PLK1,NIPBL,POT1,CENPO,CENPL,DAXX,TINF2,DKC1,PINX1,GNL3,RAD21,RBBP4,CENPS,WRAP53,RPA2,MIS18BP1,CENPW,HJURP,EZH2,NDC80,CENPT,SLF1,CCT7,CCT4,PPHLN1,CCT2,CCT5,CTCF,MTBP,CENPN,RUVBL2,CENPK,TCP1,MAU2,TERF1,TERF2,H1-5,CCT3,TTK,XRCC5,IK,CDT1
GO: Biological Process	GO:0044786	cell cycle DNA replication		3.933e-23	3.402e-19	3.581e-21	3.453e-20	42	73	SMC1A,MCM2,MCM3,MCM5,MCM6,MCM7,CDC7,CDC45,MRE11,ZPR1,SMC3,PCNA,RPA4,POLA1,POLD1,POLD2,POLE,POLE2,PRIM1,PRIM2,ZNF830,GINS1,TIPIN,DNA2,RAD51,UPF1,RFC1,RFC3,RFC4,RFC5,GMNN,RPA2,RPA3,FEN1,RTF2,POLD3,RTEL1,TERF1,TERF2,ORC3,POLA2,CDT1
GO: Biological Process	GO:0051168	nuclear export		4.788e-23	4.142e-19	4.315e-21	4.16e-20	73	201	SEH1L,XPO5,RAE1,THOC5,CHCHD4,NXT1,BARD1,HDAC3,NPM1,NUP88,NUP98,SRSF11,RBM27,CPSF1,POLR2D,NUP155,NUP93,EIF4A3,DHX38,ALKBH5,DHX9,PTPN11,RANBP2,RANGAP1,FRAT1,UPF1,SDAD1,NMD3,EIF5A,ALYREF,NUTF2,SRRM1,DDX19A,WDR33,LSG1,RPS15,SEC13,SRSF1,SRSF2,SRSF3,SRSF6,CTDSPL2,SLU7,THOC3,NUP35,NCBP2,RBM22,NUP133,SMG1,AHCYL1,PHAX,NUP205,CPSF4,RNPS1,RRS1,SUPT6H,SMG6,CPSF6,NUP42,TSC1,NUP62,HNRNPA2B1,TXN,U2AF1,HSPA9,XPO…
GO: Biological Process	GO:0006353	DNA-templated transcription, termination		6.129e-23	5.302e-19	5.466e-21	5.271e-20	43	77	MNAT1,SSU72,POLR1F,TAF1C,TAF1B,CCNH,CPSF1,POLR1A,POLR1C,POLR2K,POLR2L,CSTF3,MED18,DHX9,ERCC2,ERCC3,WDR33,POLR1H,PRMT5,POLR1B,NCBP2,SMN1,SMN2,SNRPB,SNRPD3,SNRPE,SNRPF,SNRPG,POLR3K,POLR1G,CPSF4,CLP1,TBP,NUDT21,GTF2H2,GTF2H4,POLR1E,LSM10,TTF1,UBTF,LSM11,FIP1L1,SYMPK
GO: Biological Process	GO:0071103	DNA conformation change		6.678e-23	5.777e-19	5.895e-21	5.684e-20	99	335	CHAF1B,MCM2,MCM3,MCM5,MCM6,MCM7,H3-4,H4C9,CDC45,PARP1,H2BC13,H2BC15,H2BC10,H2BC4,H2BC21,H3C1,H3C11,H3C2,H4C12,H4C2,H4C14,MNAT1,CUL4A,MRE11,RUVBL1,CENPX,NPM1,H2BC11,H1-10,MIS18A,RNF8,CCNB1,AIFM1,CENPA,CENPM,DSCC1,NIPBL,ASF1A,POT1,CENPO,PAF1,CENPL,NOC2L,DAXX,NCAPG2,GINS1,DDX1,DHX9,TOP1MT,DNA2,RBX1,RAD51,GRWD1,RBBP4,CHAF1A,CENPS,IPO4,RFC3,RFC4,RFC5,G3BP1,ERCC2,BRIP1,ERCC3,MIS18BP1,CENPW,HJURP,RPS27A…
GO: Biological Process	GO:0043038	amino acid activation		7.545e-23	6.527e-19	6.593e-21	6.358e-20	34	49	MARS1,AARS2,YARS1,CARS1,GATC,GATB,PPA1,PARS2,EARS2,DARS1,SARS2,QARS1,RARS1,FARSB,NARS2,DARS2,YARS2,SARS1,TARS2,IARS2,FARS2,GARS1,TARS1,MARS2,LARS2,HARS2,HARS1,VARS1,WARS1,IARS1,KARS1,RARS2,AIMP2,VARS2
GO: Biological Process	GO:0031124	mRNA 3'-end processing		9.224e-23	7.98e-19	7.98e-21	7.695e-20	51	107	LEO1,THOC5,SSU72,BARD1,ZFP36L1,CCNB1,SRSF11,RPRD1B,PNPT1,CPSF1,EXOSC9,EXOSC10,POLR2D,PAF1,VIRMA,CSTF3,EIF4A3,DHX38,RNF40,CDC73,EXOSC3,MTPAP,ALYREF,SRRM1,ZC3H14,WDR33,SRSF1,SRSF2,SRSF3,SRSF6,SLU7,THOC3,PABPC1,NCBP2,SNRPA,EXOSC7,AHCYL1,CPSF4,RNPS1,SUPT5H,CLP1,NUDT21,CPSF6,EXOSC2,RNF20,EXOSC8,U2AF1,LSM11,TUT1,FIP1L1,SYMPK
GO: Biological Process	GO:0006605	protein targeting		1.327e-22	1.148e-18	1.136e-20	1.096e-19	120	457	TIMM23,OGT,CHCHD4,GET3,TIMM29,RPL10A,CDK5R1,RPL14,OXA1L,GDAP1,RPL23,PEX16,SAMM50,SEC61A1,RPL36,PMPCB,GOSR2,TCAF1,ROMO1,MFN2,MAIP1,SAE1,ACTR3,VPS13D,TIMM13,UBL5,TIMM10,RPL3,RPL4,RPL6,RPL7,RPL7A,RPL8,RPL9,RPL10,RPL11,RPL12,RPL13,RPL15,RPL17,RPL18,RPL18A,RPL19,RPL22,RPL23A,RPL24,RPL27,RPL30,RPL27A,RPL28,RPL29,RPL31,RPL32,RPL34,RPL35A,RPL37,RPL37A,RPL38,RPL39,RPL41,RPL36A,RPLP0,RPLP2,RPS2,RPS3,RPS3A,…
GO: Biological Process	GO:0033260	nuclear DNA replication		1.935e-22	1.674e-18	1.641e-20	1.583e-19	38	62	MCM2,MCM3,MCM5,MCM6,MCM7,CDC7,CDC45,PCNA,RPA4,POLA1,POLD1,POLD2,POLE,POLE2,PRIM1,PRIM2,ZNF830,GINS1,TIPIN,DNA2,RAD51,UPF1,RFC1,RFC3,RFC4,RFC5,GMNN,RPA2,RPA3,FEN1,RTF2,POLD3,RTEL1,TERF1,TERF2,ORC3,POLA2,CDT1
GO: Biological Process	GO:0071166	ribonucleoprotein complex localization		2.303e-22	1.992e-18	1.934e-20	1.865e-19	56	129	SEH1L,RAE1,THOC5,NXT1,NPM1,NUP88,NUP98,SRSF11,CPSF1,POLR2D,NUP155,NUP93,PRPF31,EIF4A3,DHX38,ALKBH5,RANBP2,UPF1,SDAD1,NMD3,EIF5A,ALYREF,SRRM1,DDX19A,WDR33,RPS15,SEC13,SRSF1,SRSF2,SRSF3,SRSF6,SLU7,THOC3,NUP35,NCBP2,NUP133,SMG1,NUP205,CPSF4,RNPS1,RRS1,SUPT6H,SMG6,NUP42,TSC1,NUP62,HNRNPA2B1,U2AF1,XPO1,NOL6,EIF6,FIP1L1,NUP107,SEM1,NUP214,SYMPK
GO: Biological Process	GO:0006418	tRNA aminoacylation for protein translation		4.164e-22	3.602e-18	3.464e-20	3.34e-19	32	45	MARS1,AARS2,YARS1,CARS1,PPA1,PARS2,EARS2,DARS1,SARS2,QARS1,RARS1,FARSB,NARS2,DARS2,YARS2,SARS1,TARS2,IARS2,FARS2,GARS1,TARS1,MARS2,LARS2,HARS2,HARS1,VARS1,WARS1,IARS1,KARS1,RARS2,AIMP2,VARS2
GO: Biological Process	GO:0032204	regulation of telomere maintenance		6.234e-22	5.393e-18	5.136e-20	4.953e-19	44	84	PARP1,MRE11,MYC,NEK2,CCT6A,PARN,AURKB,EXOSC10,POT1,NEK7,PPP1R10,MAPK1,CTNNB1,TEN1,MAP2K7,TINF2,DKC1,PINX1,GNL3,UPF1,STN1,CTC1,CCT7,CCT4,CCT2,CCT5,SLX4,SMG1,RTEL1,SMG6,TCP1,TERF1,TERF2,PNKP,CCT3,HNRNPA2B1,HNRNPC,HNRNPU,DCP2,XRCC1,XRCC4,XRCC5,USP7,SLX1A
GO: Biological Process	GO:0006611	protein export from nucleus		9.576e-22	8.284e-18	7.815e-20	7.536e-19	68	186	SEH1L,XPO5,RAE1,THOC5,CHCHD4,NXT1,BARD1,HDAC3,NPM1,NUP88,NUP98,SRSF11,CPSF1,POLR2D,NUP155,NUP93,EIF4A3,DHX38,ALKBH5,PTPN11,RANBP2,RANGAP1,FRAT1,UPF1,SDAD1,NMD3,EIF5A,ALYREF,NUTF2,SRRM1,DDX19A,WDR33,RPS15,SEC13,SRSF1,SRSF2,SRSF3,SRSF6,CTDSPL2,SLU7,THOC3,NUP35,NCBP2,RBM22,NUP133,SMG1,AHCYL1,NUP205,CPSF4,RNPS1,RRS1,SUPT6H,SMG6,NUP42,TSC1,NUP62,HNRNPA2B1,TXN,U2AF1,HSPA9,XPO1,NOL6,EIF6,FIP1L1,NUP107,S…
GO: Biological Process	GO:0071426	ribonucleoprotein complex export from nucleus		9.919e-22	8.581e-18	8.02e-20	7.733e-19	55	128	SEH1L,RAE1,THOC5,NXT1,NPM1,NUP88,NUP98,SRSF11,CPSF1,POLR2D,NUP155,NUP93,EIF4A3,DHX38,ALKBH5,RANBP2,UPF1,SDAD1,NMD3,EIF5A,ALYREF,SRRM1,DDX19A,WDR33,RPS15,SEC13,SRSF1,SRSF2,SRSF3,SRSF6,SLU7,THOC3,NUP35,NCBP2,NUP133,SMG1,NUP205,CPSF4,RNPS1,RRS1,SUPT6H,SMG6,NUP42,TSC1,NUP62,HNRNPA2B1,U2AF1,XPO1,NOL6,EIF6,FIP1L1,NUP107,SEM1,NUP214,SYMPK
GO: Biological Process	GO:0000819	sister chromatid segregation		1.211e-21	1.048e-17	9.703e-20	9.357e-19	71	201	SEH1L,SMC1A,MAD1L1,CUL3,MRE11,RACGAP1,CDC23,NEK2,BUB1,BUB1B,PRC1,CCNB1,SMC3,BUB3,AURKB,PTTG1,MIS12,DSCC1,PLK1,NIPBL,ANAPC4,KIF23,PPP2R1A,CTNNB1,DLGAP5,PINX1,RAD21,RAD51C,CHMP6,MSTO1,MCMBP,KATNB1,DSN1,NDC80,FEN1,MAD2L2,ANAPC5,SFPQ,SLF1,ANAPC11,NAA50,SMC2,CTCF,CHMP3,POGZ,SMC5,CENPK,CHMP2A,NCAPG,RRS1,NCAPD3,MAU2,TERF1,ZWINT,TOP2A,PHB2,NUP62,TTK,HNRNPU,HIRA,ANAPC1,XRCC3,NSMCE2,IK,KIF18B,INCENP,RAD21L…
GO: Biological Process	GO:0051236	establishment of RNA localization		1.683e-21	1.456e-17	1.336e-19	1.288e-18	71	202	SEH1L,XPO5,RAE1,THOC5,MRPL18,NXT1,ZFP36L1,NPM1,NUP88,NUP98,NPIPA1,SRSF11,PNPT1,RBM27,CPSF1,AHCTF1,POLR2D,NUP155,NUP93,EIF4A3,DHX38,ALKBH5,DHX9,RANBP2,UPF1,SDAD1,NMD3,EIF5A,ALYREF,NUTF2,SRRM1,DDX19A,WDR33,RPS15,SEC13,SFPQ,SRSF1,SRSF2,SRSF3,SRSF6,SLU7,THOC3,NUP35,NCBP2,NUP133,SMG1,PHAX,NUP205,CPSF4,RNPS1,RRS1,SUPT6H,SMG6,CPSF6,NUP42,TERF1,TERF2,TSC1,NUP62,TST,HNRNPA2B1,HNRNPU,U2AF1,XPO1,NOL6,EIF6,F…
GO: Biological Process	GO:0051052	regulation of DNA metabolic process		2.034e-21	1.76e-17	1.6e-19	1.543e-18	106	389	WDR18,MEN1,PARP1,MLH1,CUL4A,MRE11,TICRR,FLCN,MYC,NEK2,BRCA1,IER3,TIMELESS,NPM1,H1-10,MIS18A,RNF8,NVL,CCT6A,AIFM1,PARN,PCNA,AURKB,CHEK1,PFN1,AUNIP,DSCC1,EXOSC10,POT1,NEK7,PPP1R10,PPP4C,PRKDC,MAPK1,CTNNB1,TEN1,MAP2K7,PAGR1,DHX9,TINF2,DKC1,PINX1,GNL3,DNMT1,RAD51,WDR70,EXOSC3,UPF1,RFC3,WRAP53,RFC4,RFC5,ACTR2,RIF1,EGFR,ALYREF,RPA2,ERCC2,RPS3,GRHL2,STN1,ABRAXAS1,PRMT5,MAD2L2,FH,FOXM1,SLF1,CTC1,CCT7,CCT…
GO: Biological Process	GO:0050658	RNA transport		3.076e-21	2.661e-17	2.376e-19	2.291e-18	70	199	SEH1L,XPO5,RAE1,THOC5,MRPL18,NXT1,ZFP36L1,NPM1,NUP88,NUP98,NPIPA1,SRSF11,PNPT1,RBM27,CPSF1,AHCTF1,POLR2D,NUP155,NUP93,EIF4A3,DHX38,ALKBH5,DHX9,RANBP2,UPF1,SDAD1,NMD3,EIF5A,ALYREF,NUTF2,SRRM1,DDX19A,WDR33,RPS15,SEC13,SFPQ,SRSF1,SRSF2,SRSF3,SRSF6,SLU7,THOC3,NUP35,NCBP2,NUP133,SMG1,PHAX,NUP205,CPSF4,RNPS1,RRS1,SUPT6H,SMG6,CPSF6,NUP42,TERF2,TSC1,NUP62,TST,HNRNPA2B1,HNRNPU,U2AF1,XPO1,NOL6,EIF6,FIP1L1,…
GO: Biological Process	GO:0050657	nucleic acid transport		3.076e-21	2.661e-17	2.376e-19	2.291e-18	70	199	SEH1L,XPO5,RAE1,THOC5,MRPL18,NXT1,ZFP36L1,NPM1,NUP88,NUP98,NPIPA1,SRSF11,PNPT1,RBM27,CPSF1,AHCTF1,POLR2D,NUP155,NUP93,EIF4A3,DHX38,ALKBH5,DHX9,RANBP2,UPF1,SDAD1,NMD3,EIF5A,ALYREF,NUTF2,SRRM1,DDX19A,WDR33,RPS15,SEC13,SFPQ,SRSF1,SRSF2,SRSF3,SRSF6,SLU7,THOC3,NUP35,NCBP2,NUP133,SMG1,PHAX,NUP205,CPSF4,RNPS1,RRS1,SUPT6H,SMG6,CPSF6,NUP42,TERF2,TSC1,NUP62,TST,HNRNPA2B1,HNRNPU,U2AF1,XPO1,NOL6,EIF6,FIP1L1,…
GO: Biological Process	GO:0098781	ncRNA transcription		4.009e-20	3.468e-16	3.069e-18	2.959e-17	49	111	MARS1,NCL,NPM1,TAF1B,GTF3C4,GTF3C3,RPRD1B,POLR1A,INTS7,NOP53,POLR2C,POLR2D,POLR2I,POLR2J,POLR2K,POLR2L,INTS1,INTS11,GTF3C6,INTS10,INTS6,INTS4,USPL1,RPAP2,POLR1B,NCBP2,SRRT,MTOR,INTS13,ZC3H8,PHAX,POLR1G,TAF8,TAF6,TAF11,TAF13,TBP,TCOF1,ICE1,PWP1,GTF2A2,INTS5,GTF3A,GTF3C1,POLR1E,TOP1,IPPK,INTS14,ELL
GO: Biological Process	GO:0046034	ATP metabolic process		4.06e-20	3.512e-16	3.081e-18	2.971e-17	93	329	SEH1L,PARP1,ALDOA,MPI,OGT,RAE1,BEND3,GADD45GIP1,UQCC3,FLCN,ATP5F1A,ATP5F1B,ATP5F1C,ATP5F1D,MYC,ATP5F1E,ATP5PB,ATP5MC1,ATP5ME,ATP6V1A,ATP6V1B2,NDUFA1,NDUFA2,NDUFA6,NDUFAB1,NDUFB2,NDUFB4,NDUFB6,NDUFB7,NDUFB9,NDUFB10,NDUFC1,NDUFC2,NDUFS2,NDUFV1,NDUFS5,NDUFS8,IER3,ATP5MGL,NUP88,NUP98,CCNB1,CYCS,PGAM1,PGK1,PKM,NDUFB11,COX4I1,COX5B,COX7A2,COX7C,COX15,ATP5MF,NCOR1,NUP155,PRKAG1,NUP93,CYC1,SDHAF2,RANBP2,…
GO: Biological Process	GO:1901990	regulation of mitotic cell cycle phase transition		4.9e-20	4.239e-16	3.686e-18	3.554e-17	117	470	MDM4,CDC7,CDC45,GFI1B,MAD1L1,CUL4A,CUL3,CUL1,MRE11,TICRR,DYNLL1,CDC23,CCND1,NEK2,BRCA1,ZFP36L1,IER3,CDC16,BUB1,BUB1B,CNOT3,CCNB1,PAFAH1B1,SEPTIN7,BUB3,CDC25B,PCNA,AURKB,CDK6,CHEK1,ANLN,ANAPC2,PLK1,PLRG1,ANAPC4,NOP53,PPP2R1A,CSNK1D,ANKRD17,ZNF830,PRKDC,CEP57,PSMA2,PSMA4,PSMA5,PSMA6,PSMA7,PSMB2,DLGAP5,PSMB3,PSMB4,PSMB5,PSMB6,PSMB7,PSMC5,PSMC6,PSMD3,PSMD4,PSMD8,PSMD12,DCTN1,PSMD6,HAUS4,PINX1,CDC73,D…
GO: Biological Process	GO:0000070	mitotic sister chromatid segregation		5.509e-20	4.766e-16	4.108e-18	3.962e-17	60	160	SEH1L,SMC1A,MAD1L1,CUL3,RACGAP1,CDC23,NEK2,BUB1,BUB1B,PRC1,CCNB1,BUB3,AURKB,PTTG1,MIS12,DSCC1,PLK1,NIPBL,ANAPC4,KIF23,PPP2R1A,DLGAP5,PINX1,RAD21,CHMP6,MSTO1,KATNB1,DSN1,NDC80,MAD2L2,ANAPC5,SLF1,ANAPC11,NAA50,SMC2,CHMP3,POGZ,SMC5,CENPK,CHMP2A,NCAPG,RRS1,NCAPD3,MAU2,TERF1,ZWINT,NUP62,TTK,HNRNPU,HIRA,ANAPC1,XRCC3,NSMCE2,IK,KIF18B,INCENP,KIF4A,CDT1,KIF22,KPNB1
GO: Biological Process	GO:0010833	telomere maintenance via telomere lengthening		1.703e-19	1.473e-15	1.259e-17	1.214e-16	42	86	PARP1,MRE11,NEK2,CCT6A,PARN,AURKB,GAR1,EXOSC10,POT1,NEK7,MAPK1,CTNNB1,TEN1,MAP2K7,TINF2,DKC1,PINX1,RAD51,RFC1,WRAP53,STN1,NOP10,CTC1,CCT7,CCT4,CCT2,NHP2,CCT5,SLX4,RTEL1,SMG6,TCP1,TERF1,TERF2,PNKP,CCT3,HNRNPA2B1,HNRNPC,HNRNPU,DCP2,XRCC5,SLX1A
GO: Biological Process	GO:1901987	regulation of cell cycle phase transition		1.795e-19	1.553e-15	1.316e-17	1.269e-16	122	508	MDM4,CDC7,MEN1,CDC45,GFI1B,MAD1L1,CUL4A,CUL3,CUL1,MRE11,TICRR,DYNLL1,CDC23,CCND1,NEK2,BRCA1,ZFP36L1,IER3,CDC16,BUB1,BUB1B,CNOT3,NPM1,CCNB1,PAFAH1B1,SEPTIN7,BUB3,CDC25B,PCNA,AURKB,CDK6,CHEK1,ANLN,ANAPC2,PLK1,PLRG1,ANAPC4,NOP53,PAF1,PPP2R1A,CSNK1D,ANKRD17,ZNF830,PRKDC,CEP57,PSMA2,PSMA4,PSMA5,PSMA6,PSMA7,PSMB2,DLGAP5,PSMB3,PSMB4,PSMB5,PSMB6,PSMB7,PSMC5,PSMC6,PSMD3,PSMD4,PSMD8,PAGR1,PSMD12,DCTN1,PSMD…
GO: Biological Process	GO:0007005	mitochondrion organization		2.333e-19	2.018e-15	1.695e-17	1.635e-16	131	566	TIMM23,MCL1,MAP3K1,FZD9,PARP1,AARS2,OGT,CHCHD4,NDUFAF4,MRPL15,UQCC3,FUNDC2,FLCN,TIMM29,ATP5F1A,ATP5F1B,ATP5F1C,ATP5F1D,MYC,ATP5F1E,ATP5PB,ATP5MC1,ATP5ME,NDUFA1,NDUFA2,NDUFA6,NDUFAB1,NDUFB2,NDUFB4,NDUFB6,BCS1L,NDUFB7,NDUFB9,NDUFB10,NDUFC1,NDUFC2,NDUFS2,NDUFV1,NDUFS5,NDUFS8,IER3,NRF1,OPA1,DNAJA3,OXA1L,AIFM1,CYCS,GDAP1,PHB,PNPT1,SAMM50,NDUFB11,PMPCB,NDUFAF3,POLRMT,COX7A2,ATP5MF,ROMO1,NDUFAF8,PET100,…
GO: Biological Process	GO:2001252	positive regulation of chromosome organization		2.352e-19	2.034e-15	1.695e-17	1.635e-16	66	193	MEN1,GFI1B,CUL3,MRE11,OGT,NEK2,BRCA1,RPS6KA4,CCNB1,CCT6A,PARN,AURKB,NIPBL,ANAPC4,POT1,NEK7,PAF1,PPP1R10,NCOR1,MAPK1,CTNNB1,MAP2K7,DLGAP5,DAXX,RNF40,SETDB1,DKC1,GNL3,DNMT1,RAD21,RIF1,FEN1,ANAPC5,SFPQ,SLF1,ANAPC11,CCT7,CCT4,PPHLN1,CCT2,SNW1,CCT5,KDM2A,SLX4,KDM1A,RTEL1,SMC5,RUVBL2,TADA2A,TCP1,TERF1,TERF2,KAT7,GTF2H2,RNF20,H1-5,PNKP,CCT3,HNRNPA2B1,HNRNPU,XRCC5,NSMCE2,TADA2B,CDT1,SLX1A,PAXBP1
GO: Biological Process	GO:0098813	nuclear chromosome segregation		6.437e-19	5.569e-15	4.602e-17	4.438e-16	82	280	SEH1L,SMC1A,MAD1L1,MLH1,CUL3,MRE11,RACGAP1,CDC23,CENPX,NEK2,BUB1,BUB1B,PRC1,CCNB1,SMC3,BUB3,CDC42,AURKB,PTTG1,MIS12,DSCC1,PLK1,NIPBL,ANAPC4,KIF23,PPP2R1A,CTNNB1,DLGAP5,PINX1,DYNC1H1,RAD21,RAD51C,CHMP6,CENPS,ECT2,ACTR3,ACTR2,MSTO1,MCMBP,BRIP1,KATNB1,DSN1,NDC80,FEN1,MAD2L2,ANAPC5,SFPQ,SLF1,ANAPC11,NAA50,SMC2,CTCF,CHMP3,SLX4,POGZ,SMC5,CENPK,CHMP2A,NCAPG,EHMT2,RRS1,NCAPD3,MAU2,TERF1,ZWINT,TOP2A,PHB2,…
GO: Biological Process	GO:0000086	G2/M transition of mitotic cell cycle		9.722e-19	8.41e-15	6.894e-17	6.647e-16	78	260	CDC7,MNAT1,CUL1,MRE11,TICRR,PPM1D,DYNLL1,PPP1R12A,CCND1,NEK2,BRCA1,IER3,CCNA2,CCNB1,PKMYT1,CCNH,PAFAH1B1,CDC25B,AURKB,CHEK1,PLK1,NOP53,PPP1CB,PPP2R1A,PPP2R2A,CSNK1D,ZNF830,CEP57,PSMA2,PSMA4,PSMA5,PSMA6,PSMA7,PSMB2,PSMB3,PSMB4,PSMB5,PSMB6,PSMB7,FBXL12,PSMC5,PSMC6,PSMD3,PSMD4,PSMD8,PSMD12,DCTN1,PSMD6,HAUS4,PINX1,DYNC1H1,USP47,DNM2,RBX1,RAD21,RAD51C,RNASEH2B,ACTR1A,KDM8,PSMD14,ENSA,BORA,FOXM1,HAUS7,…
GO: Biological Process	GO:1904356	regulation of telomere maintenance via telomere lengthening		1.577e-18	1.364e-14	1.109e-16	1.07e-15	35	64	PARP1,NEK2,CCT6A,PARN,AURKB,EXOSC10,POT1,NEK7,MAPK1,CTNNB1,TEN1,MAP2K7,TINF2,DKC1,PINX1,STN1,CTC1,CCT7,CCT4,CCT2,CCT5,SLX4,RTEL1,SMG6,TCP1,TERF1,TERF2,PNKP,CCT3,HNRNPA2B1,HNRNPC,HNRNPU,DCP2,XRCC5,SLX1A
GO: Biological Process	GO:0044839	cell cycle G2/M phase transition		1.883e-18	1.629e-14	1.314e-16	1.267e-15	81	279	CDC7,MNAT1,CUL1,MRE11,TICRR,PPM1D,DYNLL1,PPP1R12A,CCND1,NEK2,BRCA1,IER3,NPM1,CCNA2,CCNB1,PKMYT1,CCNH,PAFAH1B1,CDC25B,AURKB,CHEK1,PLK1,NOP53,PPP1CB,PPP2R1A,PPP2R2A,CSNK1D,ZNF830,CEP57,PSMA2,PSMA4,PSMA5,PSMA6,PSMA7,PSMB2,PSMB3,PSMB4,PSMB5,PSMB6,PSMB7,FBXL12,PSMC5,PSMC6,PSMD3,PSMD4,PSMD8,PAGR1,PSMD12,DCTN1,PSMD6,HAUS4,PINX1,DYNC1H1,USP47,DNM2,RBX1,RAD21,RAD51C,RNASEH2B,ACTR1A,KDM8,PSMD14,ENSA,BORA,A…
GO: Biological Process	GO:0006091	generation of precursor metabolites and energy		2.068e-18	1.789e-14	1.431e-16	1.38e-15	131	580	SEH1L,ACO1,MDH2,ADH5,ADSL,ALDOA,MPI,OGT,RAE1,GADD45GIP1,CHCHD4,UQCC3,FLCN,ATP5F1A,ATP5F1B,ATP5F1C,ATP5F1D,MYC,ATP5F1E,ATP5PB,ATP5MC1,ATP5ME,NDUFA1,NDUFA2,NDUFA6,NDUFAB1,SUCLA2,NDUFB2,NDUFB4,NDUFB6,NDUFB7,NDUFB9,NDUFB10,NDUFC1,NDUFC2,NDUFS2,NDUFV1,NDUFS5,NDUFS8,IER3,STBD1,NRF1,NUP88,NUP98,CCNB1,OXA1L,AIFM1,CYCS,PDHB,PGAM1,PGD,PGK1,PNPT1,PKM,NDUFB11,NOP53,COX4I1,COX5B,COX7A2,COX7C,POR,COX11,COX15,A…
GO: Biological Process	GO:0043624	cellular protein complex disassembly		3.228e-18	2.793e-14	2.217e-16	2.137e-15	73	238	MRPS18B,MRPL13,GADD45GIP1,MRPL18,MRPL15,MRPL22,N6AMT1,MRPS34,MYH9,NAPA,MRPL49,CAPZB,OXA1L,CFL1,MRPL57,MRPL50,MRPL33,MRPL19,MRPL16,ERAL1,AURKAIP1,WDR1,PTCD3,MRPL20,MRPL53,MRPS16,MRPS18C,UPF1,MRPL2,MRPS18A,MRPL4,MRPS10,MRPS2,EIF5A,MRPL46,MRPS31,MRPL23,MRPS12,MRPL37,MRPL51,ETF1,KATNB1,MRPL27,MRPL10,F2RL1,TRMT112,MRPL28,MRPL45,MRPL17,MRPL48,MRPS14,MRPL43,NEDD1,MRPS30,MRPS25,MRPL3,TPM1,HSPA8,MRPL14,MR…
GO: Biological Process	GO:0043631	RNA polyadenylation		4.338e-18	3.753e-14	2.955e-16	2.85e-15	34	62	LEO1,SSU72,PARN,PNPT1,CPSF1,EXOSC4,EXOSC9,EXOSC10,PAF1,VIRMA,CSTF3,RNF40,CDC73,EXOSC3,MTPAP,ZC3H14,WDR33,PABPC1,NCBP2,SNRPA,EXOSC7,AHCYL1,SUPT5H,CLP1,NUDT21,CPSF6,EXOSC2,RNF20,EXOSC8,TUT1,EXOSC5,EXOSC6,FIP1L1,SYMPK
GO: Biological Process	GO:0006302	double-strand break repair		5.833e-18	5.046e-14	3.942e-16	3.801e-15	75	251	MCM2,MCM3,MCM5,MCM6,MCM7,H3-4,H4C9,CDC7,CDC45,PARP1,H4C12,H4C2,H4C14,MLH1,MRE11,BARD1,SFR1,BRCA1,TIMELESS,NSMCE1,RNF8,CHEK1,AUNIP,NIPBL,RPA4,POLA1,PPP4C,PRKDC,DDX1,DNA2,RAD21,RAD51,RAD51C,RAD51D,RBBP8,WDR70,WRAP53,ACTR2,RIF1,PSMD14,RPA2,RPA3,BRIP1,ABRAXAS1,FEN1,MAD2L2,FH,FOXM1,SFPQ,SLF1,KAT5,PIAS4,GINS2,KDM2A,FUS,FIGNL1,SLX4,XRCC6,KDM1A,RTEL1,SMC5,PRPF19,VCP,HUS1,XRCC1,XRCC3,XRCC4,XRCC5,NSMCE2,YY…
GO: Biological Process	GO:0033108	mitochondrial respiratory chain complex assembly		6.47e-18	5.597e-14	4.339e-16	4.184e-15	43	97	AARS2,NDUFAF4,UQCC3,NDUFA1,NDUFA2,NDUFA6,NDUFAB1,NDUFB2,NDUFB4,NDUFB6,BCS1L,NDUFB7,NDUFB9,NDUFB10,NDUFC1,NDUFC2,NDUFS2,NDUFV1,NDUFS5,NDUFS8,OXA1L,AIFM1,SAMM50,NDUFB11,NDUFAF3,NDUFAF8,PET100,PET117,SDHAF2,SCO2,COX17,NDUFAF1,COX16,TIMMDC1,NDUFAF7,COA5,SCO1,FOXRED1,SURF1,COX18,COX14,UQCRB,NDUFA11
GO: Biological Process	GO:0032201	telomere maintenance via semi-conservative replication		8.709e-18	7.534e-14	5.796e-16	5.588e-15	22	27	PCNA,POLA1,POLD1,POLD2,POLE,POLE2,PRIM1,PRIM2,DNA2,UPF1,RFC1,RFC3,RFC4,RFC5,RPA2,RPA3,FEN1,POLD3,RTEL1,TERF1,TERF2,POLA2
GO: Biological Process	GO:0090501	RNA phosphodiester bond hydrolysis		9.012e-18	7.797e-14	5.952e-16	5.739e-15	62	185	NOB1,NOP14,DROSHA,NPM1,EXO1,PARN,PNPT1,CPSF1,DGCR8,EXOSC4,EXOSC9,EXOSC10,APOBEC3D,POLR2I,PPP1R8,CSTF3,PRORP,SETDB1,RNASEH2B,USB1,EXOSC3,FCF1,AGO1,DBR1,RIDA,POP7,RPP21,RPS21,POLR1H,POP5,FEN1,EDC3,RNASEH2A,RPP30,NHP2,DIS3,NCBP2,SND1,EXOSC7,POLR3K,POP4,AGO2,CPSF4,RRS1,POP1,UTP20,BOP1,SMG6,NUDT21,CPSF6,EXOSC2,DICER1,TOP2A,EXOSC8,DCP2,TUT1,MRPL44,KRI1,EXOSC5,EXOSC6,FIP1L1,ISG20L2
GO: Biological Process	GO:0006406	mRNA export from nucleus		1.833e-17	1.586e-13	1.193e-15	1.15e-14	46	112	SEH1L,RAE1,THOC5,NXT1,NUP88,NUP98,SRSF11,CPSF1,POLR2D,NUP155,NUP93,EIF4A3,DHX38,ALKBH5,RANBP2,UPF1,EIF5A,ALYREF,SRRM1,DDX19A,WDR33,SEC13,SRSF1,SRSF2,SRSF3,SRSF6,SLU7,THOC3,NUP35,NCBP2,NUP133,SMG1,NUP205,CPSF4,RNPS1,SUPT6H,SMG6,NUP42,NUP62,HNRNPA2B1,U2AF1,FIP1L1,NUP107,SEM1,NUP214,SYMPK
GO: Biological Process	GO:0071427	mRNA-containing ribonucleoprotein complex export from nucleus		1.833e-17	1.586e-13	1.193e-15	1.15e-14	46	112	SEH1L,RAE1,THOC5,NXT1,NUP88,NUP98,SRSF11,CPSF1,POLR2D,NUP155,NUP93,EIF4A3,DHX38,ALKBH5,RANBP2,UPF1,EIF5A,ALYREF,SRRM1,DDX19A,WDR33,SEC13,SRSF1,SRSF2,SRSF3,SRSF6,SLU7,THOC3,NUP35,NCBP2,NUP133,SMG1,NUP205,CPSF4,RNPS1,SUPT6H,SMG6,NUP42,NUP62,HNRNPA2B1,U2AF1,FIP1L1,NUP107,SEM1,NUP214,SYMPK
GO: Biological Process	GO:0009142	nucleoside triphosphate biosynthetic process		3.352e-17	2.9e-13	2.164e-15	2.087e-14	66	210	PARP1,ALDOA,GADD45GIP1,UQCC3,FLCN,ATP5F1A,ATP5F1B,ATP5F1C,ATP5F1D,MYC,ATP5F1E,ATP5PB,ATP5MC1,ATP5ME,NDUFA1,NDUFA2,NDUFA6,NDUFAB1,NDUFB2,NDUFB4,NDUFB6,NDUFB7,NDUFB9,NDUFB10,NDUFC1,NDUFC2,NDUFS2,NDUFV1,NDUFS5,NDUFS8,NME3,ATP5MGL,CAD,CCNB1,CYCS,PGK1,PKM,NDUFB11,COX4I1,COX5B,COX7A2,COX7C,COX15,ATP5MF,CYC1,SDHAF2,DTYMK,NDUFAF1,ENO1,ATP5PD,SDHA,SDHC,SDHD,FXN,UQCRQ,CMPK1,SURF1,TYMS,UQCRB,UQCRC1,UQCRFS1,…
GO: Biological Process	GO:0007004	telomere maintenance via telomerase		4.382e-17	3.79e-13	2.787e-15	2.688e-14	36	73	MRE11,NEK2,CCT6A,PARN,AURKB,GAR1,EXOSC10,POT1,NEK7,MAPK1,CTNNB1,TEN1,MAP2K7,TINF2,DKC1,PINX1,RFC1,WRAP53,STN1,NOP10,CTC1,CCT7,CCT4,CCT2,NHP2,CCT5,SMG6,TCP1,TERF1,TERF2,PNKP,CCT3,HNRNPC,HNRNPU,DCP2,XRCC5
GO: Biological Process	GO:1905324	telomere-telomerase complex assembly		4.382e-17	3.79e-13	2.787e-15	2.688e-14	36	73	MRE11,NEK2,CCT6A,PARN,AURKB,GAR1,EXOSC10,POT1,NEK7,MAPK1,CTNNB1,TEN1,MAP2K7,TINF2,DKC1,PINX1,RFC1,WRAP53,STN1,NOP10,CTC1,CCT7,CCT4,CCT2,NHP2,CCT5,SMG6,TCP1,TERF1,TERF2,PNKP,CCT3,HNRNPC,HNRNPU,DCP2,XRCC5
GO: Biological Process	GO:0045786	negative regulation of cell cycle		6.762e-17	5.85e-13	4.27e-15	4.117e-14	142	677	SDE2,SMC1A,MDM4,TRRAP,CDC7,MEN1,CDC45,FZD9,GFI1B,MAD1L1,UXT,CUL4A,CUL1,MRE11,TICRR,LAMTOR2,NUPR2,GADD45GIP1,THOC5,LAMTOR3,ZFHX3,MYC,BARD1,NUBP1,CCND1,NEK2,CDK5R1,BRCA1,ZFP36L1,IER3,BUB1,BUB1B,TIMELESS,CNOT3,NPM1,CCNB1,SMC3,CDC5L,SEPTIN7,BUB3,PCNA,AURKB,CDK6,PTTG1,CHEK1,RPL23,PNPT1,NLE1,PLK1,RPA4,INTS7,NOP53,RAD9B,PPM1G,HINFP,PPP1R10,PRKAG1,ZNF830,PRKDC,CTNNB1,PSMA2,PSMA4,PSMA5,PSMA6,PSMA7,PSMB2,P…
GO: Biological Process	GO:0030490	maturation of SSU-rRNA		8.934e-17	7.729e-13	5.6e-15	5.4e-14	28	46	DHX37,NOB1,NOP14,WDR46,TSR3,DCAF13,BMS1,PWP2,RIOK1,HEATR1,FCF1,RPS8,RPS14,RPS16,RPS19,NOL10,RPS21,RPS28,UTP25,TSR1,UTP6,RRS1,UTP20,DDX52,LSM6,UTP4,KRI1,UTP3
GO: Biological Process	GO:0009206	purine ribonucleoside triphosphate biosynthetic process		9.327e-17	8.069e-13	5.805e-15	5.598e-14	62	193	PARP1,ALDOA,GADD45GIP1,UQCC3,FLCN,ATP5F1A,ATP5F1B,ATP5F1C,ATP5F1D,MYC,ATP5F1E,ATP5PB,ATP5MC1,ATP5ME,NDUFA1,NDUFA2,NDUFA6,NDUFAB1,NDUFB2,NDUFB4,NDUFB6,NDUFB7,NDUFB9,NDUFB10,NDUFC1,NDUFC2,NDUFS2,NDUFV1,NDUFS5,NDUFS8,NME3,ATP5MGL,CCNB1,CYCS,PGK1,PKM,NDUFB11,COX4I1,COX5B,COX7A2,COX7C,COX15,ATP5MF,CYC1,SDHAF2,NDUFAF1,ENO1,ATP5PD,SDHA,SDHC,SDHD,FXN,UQCRQ,SURF1,UQCRB,UQCRC1,UQCRFS1,VCP,NDUFA11,IMPDH2,NM…
GO: Biological Process	GO:0009201	ribonucleoside triphosphate biosynthetic process		1.178e-16	1.019e-12	7.282e-15	7.021e-14	63	199	PARP1,ALDOA,GADD45GIP1,UQCC3,FLCN,ATP5F1A,ATP5F1B,ATP5F1C,ATP5F1D,MYC,ATP5F1E,ATP5PB,ATP5MC1,ATP5ME,NDUFA1,NDUFA2,NDUFA6,NDUFAB1,NDUFB2,NDUFB4,NDUFB6,NDUFB7,NDUFB9,NDUFB10,NDUFC1,NDUFC2,NDUFS2,NDUFV1,NDUFS5,NDUFS8,NME3,ATP5MGL,CAD,CCNB1,CYCS,PGK1,PKM,NDUFB11,COX4I1,COX5B,COX7A2,COX7C,COX15,ATP5MF,CYC1,SDHAF2,NDUFAF1,ENO1,ATP5PD,SDHA,SDHC,SDHD,FXN,UQCRQ,SURF1,UQCRB,UQCRC1,UQCRFS1,VCP,NDUFA11,IMPDH…
GO: Biological Process	GO:0006360	transcription by RNA polymerase I		1.214e-16	1.05e-12	7.45e-15	7.184e-14	35	71	MARS1,MNAT1,ATF4,NCL,POLR1F,TAF1C,TAF1B,CCNH,POLR1A,NOP53,POLR1C,POLR2K,POLR2L,RRN3,HEATR1,PDCD7,POLR1D,ERCC2,ERCC3,POLR1H,UTP15,POLR1B,MTOR,POLR1G,WDR43,TBP,TCOF1,PWP1,GTF2H2,GTF2H4,POLR1E,PPP1R15A,TTF1,UBTF,IPPK
GO: Biological Process	GO:0009145	purine nucleoside triphosphate biosynthetic process		1.235e-16	1.068e-12	7.525e-15	7.256e-14	62	194	PARP1,ALDOA,GADD45GIP1,UQCC3,FLCN,ATP5F1A,ATP5F1B,ATP5F1C,ATP5F1D,MYC,ATP5F1E,ATP5PB,ATP5MC1,ATP5ME,NDUFA1,NDUFA2,NDUFA6,NDUFAB1,NDUFB2,NDUFB4,NDUFB6,NDUFB7,NDUFB9,NDUFB10,NDUFC1,NDUFC2,NDUFS2,NDUFV1,NDUFS5,NDUFS8,NME3,ATP5MGL,CCNB1,CYCS,PGK1,PKM,NDUFB11,COX4I1,COX5B,COX7A2,COX7C,COX15,ATP5MF,CYC1,SDHAF2,NDUFAF1,ENO1,ATP5PD,SDHA,SDHC,SDHD,FXN,UQCRQ,SURF1,UQCRB,UQCRC1,UQCRFS1,VCP,NDUFA11,IMPDH2,NM…
GO: Biological Process	GO:0006354	DNA-templated transcription, elongation		1.402e-16	1.212e-12	8.479e-15	8.176e-14	46	117	MNAT1,LEO1,THOC5,POLR1F,TAF1C,TAF1B,RNF8,CCNH,POLR1A,POLR2C,POLR2D,POLR1C,POLR2I,POLR2J,POLR2K,POLR2L,PAF1,CDC73,ELP3,TSFM,ALYREF,ERCC2,ERCC3,EZH2,POLR1H,POLR1B,NELFCD,NCBP2,EAPP,SSRP1,POLR1G,SUPT4H1,SUPT5H,SUPT6H,HTATSF1,TBP,ELOC,ELOB,ADRM1,GTF2H2,GTF2H4,POLR1E,HNRNPU,UBTF,EAF1,ELL
GO: Biological Process	GO:0060249	anatomical structure homeostasis		1.586e-16	1.372e-12	9.526e-15	9.185e-14	113	493	ACACA,ACTB,ACTG1,H3-4,H4C9,PARP1,H4C12,H4C2,H4C14,ALDOA,MRE11,ANKRD11,MYC,ATP6AP1,BARD1,NEK2,CCT6A,EXO1,PARN,PCNA,AURKB,GAR1,EXOSC10,POLA1,POLD1,POLD2,POLE,POLE2,POT1,NEK7,WWTR1,PPP1R10,PRIM1,PRIM2,ZNF830,PRKDC,MAPK1,CTNNB1,TEN1,MAP2K7,DCTN1,MKS1,PTPN11,TINF2,DKC1,PINX1,DNA2,GNL3,RAC1,RAD51,RAD51C,RAD51D,UPF1,RFC1,RFC3,WRAP53,RFC4,RFC5,RIF1,EGFR,RPA2,RPA3,STN1,YAP1,FEN1,NOP10,FH,FLT3LG,CTC1,CCT7,…
GO: Biological Process	GO:0034504	protein localization to nucleus		2.062e-16	1.784e-12	1.23e-14	1.186e-13	81	300	PARP1,GRK2,OGT,APOD,ARL2,NXT1,FLCN,MBTPS1,BARD1,HDAC3,ZPR1,NPM1,NUP88,NUP98,NVL,CCT6A,NOLC1,MFHAS1,CFL1,RPL23,PLK1,PLRG1,POLR1A,NOP53,PAF1,PPP1R10,NUP155,IPO13,NUP93,MAPK1,DDX5,BANP,DKC1,PINX1,PHIP,NOL8,RANBP2,RANGAP1,IPO4,WRAP53,ECT2,NMD3,APPL2,NUTF2,RPL11,RPF2,RPAIN,CCT7,CCT4,CCT2,SKP1,NUP35,RBM22,IPO9,CCT5,INTS13,NUP133,STK11,TAF8,RRS1,SYNE2,TCP1,KAT7,TARDBP,CCT3,PHB2,TSC2,NUP62,POLA2,HNRNPU,T…
GO: Biological Process	GO:0015986	ATP synthesis coupled proton transport		2.372e-16	2.052e-12	1.396e-14	1.346e-13	54	156	GADD45GIP1,UQCC3,ATP5F1A,ATP5F1B,ATP5F1C,ATP5F1D,MYC,ATP5F1E,ATP5PB,ATP5MC1,ATP5ME,NDUFA1,NDUFA2,NDUFA6,NDUFAB1,NDUFB2,NDUFB4,NDUFB6,NDUFB7,NDUFB9,NDUFB10,NDUFC1,NDUFC2,NDUFS2,NDUFV1,NDUFS5,NDUFS8,ATP5MGL,CCNB1,CYCS,PGK1,NDUFB11,COX4I1,COX5B,COX7A2,COX7C,COX15,ATP5MF,CYC1,SDHAF2,NDUFAF1,ATP5PD,SDHA,SDHC,SDHD,FXN,UQCRQ,SURF1,UQCRB,UQCRC1,UQCRFS1,VCP,NDUFA11,COA6
GO: Biological Process	GO:0015985	energy coupled proton transport, down electrochemical gradient		2.372e-16	2.052e-12	1.396e-14	1.346e-13	54	156	GADD45GIP1,UQCC3,ATP5F1A,ATP5F1B,ATP5F1C,ATP5F1D,MYC,ATP5F1E,ATP5PB,ATP5MC1,ATP5ME,NDUFA1,NDUFA2,NDUFA6,NDUFAB1,NDUFB2,NDUFB4,NDUFB6,NDUFB7,NDUFB9,NDUFB10,NDUFC1,NDUFC2,NDUFS2,NDUFV1,NDUFS5,NDUFS8,ATP5MGL,CCNB1,CYCS,PGK1,NDUFB11,COX4I1,COX5B,COX7A2,COX7C,COX15,ATP5MF,CYC1,SDHAF2,NDUFAF1,ATP5PD,SDHA,SDHC,SDHD,FXN,UQCRQ,SURF1,UQCRB,UQCRC1,UQCRFS1,VCP,NDUFA11,COA6
GO: Biological Process	GO:0006754	ATP biosynthetic process		2.415e-16	2.089e-12	1.412e-14	1.361e-13	59	181	PARP1,ALDOA,GADD45GIP1,UQCC3,FLCN,ATP5F1A,ATP5F1B,ATP5F1C,ATP5F1D,MYC,ATP5F1E,ATP5PB,ATP5MC1,ATP5ME,NDUFA1,NDUFA2,NDUFA6,NDUFAB1,NDUFB2,NDUFB4,NDUFB6,NDUFB7,NDUFB9,NDUFB10,NDUFC1,NDUFC2,NDUFS2,NDUFV1,NDUFS5,NDUFS8,ATP5MGL,CCNB1,CYCS,PGK1,PKM,NDUFB11,COX4I1,COX5B,COX7A2,COX7C,COX15,ATP5MF,CYC1,SDHAF2,NDUFAF1,ENO1,ATP5PD,SDHA,SDHC,SDHD,FXN,UQCRQ,SURF1,UQCRB,UQCRC1,UQCRFS1,VCP,NDUFA11,COA6
GO: Biological Process	GO:0006283	transcription-coupled nucleotide-excision repair		3.688e-16	3.19e-12	2.136e-14	2.059e-13	35	73	MNAT1,CUL4A,CCNH,PCNA,COPS2,POLD1,POLD2,POLR2C,POLR2D,POLR2I,POLR2J,POLR2K,POLR2L,ZNF830,RBX1,RFC1,RFC3,RFC4,RFC5,RPA2,RPA3,ERCC2,ERCC3,RPS27A,POLD3,PRPF19,COPS6,COPS5,GTF2H2,GTF2H4,UBA52,XRCC1,XAB2,USP7,LIG3
GO: Biological Process	GO:0006289	nucleotide-excision repair		3.703e-16	3.203e-12	2.136e-14	2.059e-13	45	115	PARP1,MNAT1,CUL4A,CCNH,PCNA,COPS2,RPA4,POLA1,POLD1,POLD2,POLE,POLR2C,POLR2D,POLR2I,POLR2J,POLR2K,POLR2L,ZNF830,RBX1,RAD51D,RBBP8,RFC1,RFC3,RFC4,RFC5,RPA2,RPA3,ERCC2,BRIP1,ERCC3,RPS27A,POLD3,SLX4,PRPF19,COPS6,COPS5,GTF2H2,GTF2H4,PNKP,UBA52,HUS1,XRCC1,XAB2,USP7,LIG3
GO: Biological Process	GO:0070647	protein modification by small protein conjugation or removal		3.88e-16	3.357e-12	2.223e-14	2.144e-13	205	1138	SEH1L,CTU2,SDE2,ACTB,MBD6,MDM4,TRRAP,MAP3K1,BRAP,H2BC13,H2BC15,H2BC10,H2BC4,KLHL42,CTU1,CUL4A,CUL3,CUL1,SUPT3H,MED30,OGT,LEO1,RAE1,USP37,RUVBL1,CDC23,MYC,CENPX,BARD1,NEDD8,HDAC3,BRCA1,CDC16,NFX1,NSMCE1,NPM1,H2BC11,NUP88,NUP98,RNF8,UBA3,CCNA2,DNAJA3,USP8,CDC42,PCNA,COPS2,RPL23,ANAPC2,FBXW5,PLK1,ANAPC13,ANAPC4,DCAF13,DERL1,NOP53,BAG2,WWTR1,PAF1,NUP155,ISG15,SENP6,PRKDC,NUP93,CTNNB1,DCAF1,MED18,PSMA…
GO: Biological Process	GO:0006119	oxidative phosphorylation		4.328e-16	3.745e-12	2.463e-14	2.375e-13	53	153	GADD45GIP1,UQCC3,ATP5F1A,ATP5F1B,ATP5F1C,ATP5F1D,MYC,ATP5F1E,ATP5PB,ATP5MC1,ATP5ME,NDUFA1,NDUFA2,NDUFA6,NDUFAB1,NDUFB2,NDUFB4,NDUFB6,NDUFB7,NDUFB9,NDUFB10,NDUFC1,NDUFC2,NDUFS2,NDUFV1,NDUFS5,NDUFS8,CCNB1,CYCS,PGK1,NDUFB11,COX4I1,COX5B,COX7A2,COX7C,COX15,ATP5MF,CYC1,SDHAF2,NDUFAF1,ATP5PD,SDHA,SDHC,SDHD,FXN,UQCRQ,SURF1,UQCRB,UQCRC1,UQCRFS1,VCP,NDUFA11,COA6
GO: Biological Process	GO:0000027	ribosomal large subunit assembly		4.639e-16	4.013e-12	2.623e-14	2.529e-13	22	30	NOP2,NLE1,NOP53,MRPL20,RPL3,RPL6,RSL24D1,RPL10,RPL11,RPL12,BRIX1,RPL23A,RPL24,RPL38,RPLP0,RPF2,DDX28,MDN1,RRS1,BOP1,PPAN,MRPL11
GO: Biological Process	GO:0006310	DNA recombination		4.728e-16	4.09e-12	2.656e-14	2.561e-13	81	304	MCM2,MCM3,MCM5,MCM6,MCM7,CDC7,CDC45,PARP1,MLH1,MRE11,RUVBL1,CENPX,SFR1,BRCA1,TIMELESS,NSMCE1,H1-10,RNF8,EXO1,CHEK1,AUNIP,NIPBL,RPA4,PPP4C,PRKDC,NSMCE4A,DCAF1,PAGR1,RAD21,RAD51,RAD51C,RAD51D,RBBP8,EXOSC3,CENPS,WRAP53,ACTR2,RIF1,CNTD1,ALYREF,PSMD14,RPA2,RPA3,ERCC2,BRIP1,MND1,FEN1,MAD2L2,SFPQ,RPAIN,CHTF18,GINS2,FUS,FIGNL1,SLX4,XRCC6,KDM1A,RTEL1,SMC5,RUVBL2,SUPT6H,TOPBP1,NSMCE3,TERF2,H1-5,TOP2A,HSPD1…
GO: Biological Process	GO:0032210	regulation of telomere maintenance via telomerase		4.904e-16	4.242e-12	2.737e-14	2.639e-13	30	55	NEK2,CCT6A,PARN,AURKB,EXOSC10,POT1,NEK7,MAPK1,CTNNB1,TEN1,MAP2K7,TINF2,DKC1,PINX1,STN1,CTC1,CCT7,CCT4,CCT2,CCT5,SMG6,TCP1,TERF1,TERF2,PNKP,CCT3,HNRNPC,HNRNPU,DCP2,XRCC5
GO: Biological Process	GO:0015931	nucleobase-containing compound transport		5.471e-16	4.733e-12	3.034e-14	2.926e-13	71	248	SEH1L,XPO5,RAE1,THOC5,MRPL18,NXT1,ZFP36L1,NPM1,NUP88,NUP98,NPIPA1,SRSF11,PNPT1,RBM27,CPSF1,AHCTF1,POLR2D,NUP155,NUP93,EIF4A3,DHX38,ALKBH5,DHX9,RANBP2,SLC35B3,UPF1,SDAD1,NMD3,EIF5A,ALYREF,NUTF2,SRRM1,DDX19A,WDR33,RPS15,SEC13,SFPQ,SRSF1,SRSF2,SRSF3,SRSF6,SLU7,THOC3,NUP35,NCBP2,NUP133,SMG1,PHAX,NUP205,CPSF4,RNPS1,RRS1,SUPT6H,SMG6,CPSF6,NUP42,TERF2,TSC1,NUP62,TST,HNRNPA2B1,HNRNPU,U2AF1,XPO1,NOL6,EIF6…
GO: Biological Process	GO:0009205	purine ribonucleoside triphosphate metabolic process		7.658e-16	6.625e-12	4.22e-14	4.069e-13	63	206	PARP1,ALDOA,GADD45GIP1,UQCC3,FLCN,ATP5F1A,ATP5F1B,ATP5F1C,ATP5F1D,MYC,ATP5F1E,ATP5PB,ATP5MC1,ATP5ME,NDUFA1,NDUFA2,NDUFA6,NDUFAB1,NDUFB2,NDUFB4,NDUFB6,NDUFB7,NDUFB9,NDUFB10,NDUFC1,NDUFC2,NDUFS2,NDUFV1,NDUFS5,NDUFS8,NME3,ATP5MGL,OPA1,CCNB1,CYCS,PGK1,PKM,NDUFB11,COX4I1,COX5B,COX7A2,COX7C,COX15,ATP5MF,CYC1,SDHAF2,NDUFAF1,ENO1,ATP5PD,SDHA,SDHC,SDHD,FXN,UQCRQ,SURF1,UQCRB,UQCRC1,UQCRFS1,VCP,NDUFA11,IMPD…
GO: Biological Process	GO:0032446	protein modification by small protein conjugation		8.468e-16	7.326e-12	4.637e-14	4.471e-13	176	935	SEH1L,CTU2,SDE2,MAP3K1,BRAP,H2BC13,H2BC15,H2BC10,H2BC4,KLHL42,CTU1,CUL4A,CUL3,CUL1,MED30,OGT,LEO1,RAE1,CDC23,CENPX,BARD1,NEDD8,HDAC3,BRCA1,CDC16,NFX1,NSMCE1,NPM1,H2BC11,NUP88,NUP98,RNF8,UBA3,DNAJA3,CDC42,PCNA,RPL23,ANAPC2,FBXW5,PLK1,ANAPC13,ANAPC4,DCAF13,DERL1,BAG2,WWTR1,PAF1,NUP155,ISG15,SENP6,PRKDC,NUP93,CTNNB1,DCAF1,MED18,PSMA2,PSMA4,PSMA5,PSMA6,PSMA7,PSMB2,PSMB3,PSMB4,PSMB5,PSMB6,PSMB7,FBXL12…
GO: Biological Process	GO:0006378	mRNA polyadenylation		9.523e-16	8.238e-12	5.181e-14	4.996e-13	30	56	LEO1,SSU72,PNPT1,CPSF1,EXOSC9,EXOSC10,PAF1,VIRMA,CSTF3,RNF40,CDC73,EXOSC3,MTPAP,ZC3H14,WDR33,PABPC1,NCBP2,SNRPA,EXOSC7,AHCYL1,SUPT5H,CLP1,NUDT21,CPSF6,EXOSC2,RNF20,EXOSC8,TUT1,FIP1L1,SYMPK
GO: Biological Process	GO:0006278	RNA-dependent DNA biosynthetic process		9.765e-16	8.447e-12	5.28e-14	5.091e-13	44	113	MEN1,MRE11,MYC,NEK2,NVL,CCT6A,PARN,AURKB,GAR1,EXOSC10,APOBEC3D,POT1,NEK7,MAPK1,CTNNB1,TEN1,MAP2K7,SETDB1,TINF2,DKC1,PINX1,RFC1,WRAP53,GRHL2,STN1,NOP10,CTC1,CCT7,CCT4,CCT2,NHP2,CCT5,SMG6,TCP1,TERF1,TERF2,TOP2A,PNKP,CCT3,HNRNPA2B1,HNRNPC,HNRNPU,DCP2,XRCC5
GO: Biological Process	GO:0009199	ribonucleoside triphosphate metabolic process		1.173e-15	1.015e-11	6.303e-14	6.078e-13	64	213	PARP1,ALDOA,GADD45GIP1,UQCC3,FLCN,ATP5F1A,ATP5F1B,ATP5F1C,ATP5F1D,MYC,ATP5F1E,ATP5PB,ATP5MC1,ATP5ME,NDUFA1,NDUFA2,NDUFA6,NDUFAB1,NDUFB2,NDUFB4,NDUFB6,NDUFB7,NDUFB9,NDUFB10,NDUFC1,NDUFC2,NDUFS2,NDUFV1,NDUFS5,NDUFS8,NME3,ATP5MGL,CAD,OPA1,CCNB1,CYCS,PGK1,PKM,NDUFB11,COX4I1,COX5B,COX7A2,COX7C,COX15,ATP5MF,CYC1,SDHAF2,NDUFAF1,ENO1,ATP5PD,SDHA,SDHC,SDHD,FXN,UQCRQ,SURF1,UQCRB,UQCRC1,UQCRFS1,VCP,NDUFA11,…
GO: Biological Process	GO:0090685	RNA localization to nucleus		2.242e-15	1.94e-11	1.176e-13	1.134e-12	17	19	RUVBL1,CCT6A,PARN,EXOSC10,DKC1,WRAP53,SHQ1,NOP10,CCT7,CCT4,CCT2,NHP2,CCT5,RUVBL2,TCP1,CCT3,DCP2
GO: Biological Process	GO:0090672	telomerase RNA localization		2.242e-15	1.94e-11	1.176e-13	1.134e-12	17	19	RUVBL1,CCT6A,PARN,EXOSC10,DKC1,WRAP53,SHQ1,NOP10,CCT7,CCT4,CCT2,NHP2,CCT5,RUVBL2,TCP1,CCT3,DCP2
GO: Biological Process	GO:0090670	RNA localization to Cajal body		2.242e-15	1.94e-11	1.176e-13	1.134e-12	17	19	RUVBL1,CCT6A,PARN,EXOSC10,DKC1,WRAP53,SHQ1,NOP10,CCT7,CCT4,CCT2,NHP2,CCT5,RUVBL2,TCP1,CCT3,DCP2
GO: Biological Process	GO:0090671	telomerase RNA localization to Cajal body		2.242e-15	1.94e-11	1.176e-13	1.134e-12	17	19	RUVBL1,CCT6A,PARN,EXOSC10,DKC1,WRAP53,SHQ1,NOP10,CCT7,CCT4,CCT2,NHP2,CCT5,RUVBL2,TCP1,CCT3,DCP2
GO: Biological Process	GO:2000278	regulation of DNA biosynthetic process		2.747e-15	2.376e-11	1.431e-13	1.38e-12	46	125	MEN1,MYC,NEK2,NPM1,NVL,CCT6A,PARN,AURKB,CHEK1,DSCC1,EXOSC10,POT1,NEK7,MAPK1,CTNNB1,TEN1,MAP2K7,TINF2,DKC1,PINX1,RFC3,WRAP53,RFC4,RFC5,GRHL2,STN1,CTC1,CCT7,CCT4,CCT2,DNAJC2,CCT5,CHTF18,GFER,SMG6,TCP1,TERF1,TERF2,TFDP1,PNKP,CCT3,HNRNPA2B1,HNRNPC,HNRNPU,DCP2,XRCC5
GO: Biological Process	GO:0019693	ribose phosphate metabolic process		2.986e-15	2.583e-11	1.547e-13	1.492e-12	124	585	SEH1L,ACACA,ACLY,PARP1,ADSL,ALDOA,MPI,OGT,RAE1,GADD45GIP1,UQCC3,FLCN,ATIC,ATP5F1A,MVD,MVK,ATP5F1B,ATP5F1C,ATP5F1D,MYC,ATP5F1E,ATP5PB,ATP5MC1,ATP5ME,NDUFA1,NDUFA2,NDUFA6,NDUFAB1,SUCLA2,NDUFB2,NDUFB4,NDUFB6,NDUFB7,NDUFB9,NDUFB10,NDUFC1,NDUFC2,NDUFS2,NDUFV1,NDUFS5,NDUFS8,GMPS,IER3,NME3,ATP5MGL,CAD,NUP88,NUP98,OPA1,CCNB1,CYCS,PDE4A,PDHB,PGAM1,PGK1,PKM,NDUFB11,COX4I1,COX5B,TECR,COX7A2,COX7C,COX15,ATP5…
GO: Biological Process	GO:0009165	nucleotide biosynthetic process		3.004e-15	2.599e-11	1.547e-13	1.492e-12	99	423	ACACA,ACLY,PARP1,ADSL,ALDOA,GADD45GIP1,UQCC3,FLCN,ATIC,ATP5F1A,ATP5F1B,ATP5F1C,ATP5F1D,MYC,ATP5F1E,ATP5PB,ATP5MC1,ATP5ME,NDUFA1,NDUFA2,NDUFA6,NDUFAB1,NDUFB2,NDUFB4,NDUFB6,NDUFB7,NDUFB9,NDUFB10,NDUFC1,NDUFC2,NDUFS2,NDUFV1,NDUFS5,NDUFS8,GMPS,NME3,ATP5MGL,CAD,CCNB1,TAMM41,CYCS,PDHB,PGK1,PKM,NDUFB11,COX4I1,COX5B,TECR,COX7A2,COX7C,COX15,ATP5MF,MAPK1,CYC1,SDHAF2,DHODH,DTYMK,SLC35B3,DUT,NDUFAF1,HSD17B12…
GO: Biological Process	GO:0050684	regulation of mRNA processing		3.705e-15	3.205e-11	1.897e-13	1.829e-12	51	150	RBM10,LEO1,BARD1,ZFP36L1,C1QBP,NPM1,NUP98,CCNB1,RBM25,TRA2A,PAF1,VIRMA,EIF4A3,RNF40,DDX5,DHX9,RBM19,CDC73,SMU1,ZC3H14,SF3B4,SAP18,NSRP1,SRSF1,SRSF2,SRSF3,SRSF6,TRA2B,NCBP2,SNW1,CELF1,SNRNP70,SNRPA,SON,AHCYL1,CPSF4,RNPS1,JMJD6,SUPT5H,SUPT6H,RBMX,PRPF19,NUDT21,CPSF6,RNF20,HNRNPA2B1,HNRNPK,HNRNPL,HNRNPU,HSPA8,RBM15
GO: Biological Process	GO:0046390	ribose phosphate biosynthetic process		4.311e-15	3.729e-11	2.194e-13	2.115e-12	85	339	ACACA,ACLY,PARP1,ADSL,ALDOA,GADD45GIP1,UQCC3,FLCN,ATIC,ATP5F1A,ATP5F1B,ATP5F1C,ATP5F1D,MYC,ATP5F1E,ATP5PB,ATP5MC1,ATP5ME,NDUFA1,NDUFA2,NDUFA6,NDUFAB1,NDUFB2,NDUFB4,NDUFB6,NDUFB7,NDUFB9,NDUFB10,NDUFC1,NDUFC2,NDUFS2,NDUFV1,NDUFS5,NDUFS8,GMPS,NME3,ATP5MGL,CAD,CCNB1,CYCS,PDHB,PGK1,PKM,NDUFB11,COX4I1,COX5B,TECR,COX7A2,COX7C,COX15,ATP5MF,CYC1,SDHAF2,DHODH,SLC35B3,NDUFAF1,HSD17B12,ENO1,ACSL3,FASN,SCD,AT…
GO: Biological Process	GO:0031145	anaphase-promoting complex-dependent catabolic process		4.576e-15	3.959e-11	2.315e-13	2.232e-12	36	82	CUL3,CDC23,CDC16,BUB1B,CCNB1,BUB3,AURKB,PTTG1,ANAPC2,PLK1,ANAPC4,PSMA2,PSMA4,PSMA5,PSMA6,PSMA7,PSMB2,PSMB3,PSMB4,PSMB5,PSMB6,PSMB7,PSMC5,PSMC6,PSMD3,PSMD4,PSMD8,PSMD12,PSMD6,PSMD14,RPS27A,ANAPC5,ANAPC11,UBE2C,UBA52,ANAPC1
GO: Biological Process	GO:1901293	nucleoside phosphate biosynthetic process		4.872e-15	4.215e-11	2.45e-13	2.363e-12	99	426	ACACA,ACLY,PARP1,ADSL,ALDOA,GADD45GIP1,UQCC3,FLCN,ATIC,ATP5F1A,ATP5F1B,ATP5F1C,ATP5F1D,MYC,ATP5F1E,ATP5PB,ATP5MC1,ATP5ME,NDUFA1,NDUFA2,NDUFA6,NDUFAB1,NDUFB2,NDUFB4,NDUFB6,NDUFB7,NDUFB9,NDUFB10,NDUFC1,NDUFC2,NDUFS2,NDUFV1,NDUFS5,NDUFS8,GMPS,NME3,ATP5MGL,CAD,CCNB1,TAMM41,CYCS,PDHB,PGK1,PKM,NDUFB11,COX4I1,COX5B,TECR,COX7A2,COX7C,COX15,ATP5MF,MAPK1,CYC1,SDHAF2,DHODH,DTYMK,SLC35B3,DUT,NDUFAF1,HSD17B12…
GO: Biological Process	GO:0009141	nucleoside triphosphate metabolic process		5.033e-15	4.354e-11	2.515e-13	2.425e-12	68	241	PARP1,ALDOA,GADD45GIP1,UQCC3,FLCN,ATP5F1A,ATP5F1B,ATP5F1C,ATP5F1D,MYC,ATP5F1E,ATP5PB,ATP5MC1,ATP5ME,NDUFA1,NDUFA2,NDUFA6,NDUFAB1,NDUFB2,NDUFB4,NDUFB6,NDUFB7,NDUFB9,NDUFB10,NDUFC1,NDUFC2,NDUFS2,NDUFV1,NDUFS5,NDUFS8,NME3,ATP5MGL,CAD,OPA1,CCNB1,CYCS,PGK1,PKM,NDUFB11,COX4I1,COX5B,COX7A2,COX7C,COX15,ATP5MF,CYC1,SDHAF2,DTYMK,DUT,NDUFAF1,ENO1,ATP5PD,SDHA,SDHC,SDHD,FXN,UQCRQ,CMPK1,SURF1,TYMS,UQCRB,UQCRC1…
GO: Biological Process	GO:0051028	mRNA transport		5.059e-15	4.376e-11	2.515e-13	2.425e-12	52	156	SEH1L,RAE1,THOC5,NXT1,ZFP36L1,NUP88,NUP98,NPIPA1,SRSF11,CPSF1,AHCTF1,POLR2D,NUP155,NUP93,EIF4A3,DHX38,ALKBH5,DHX9,RANBP2,UPF1,EIF5A,ALYREF,NUTF2,SRRM1,DDX19A,WDR33,SEC13,SRSF1,SRSF2,SRSF3,SRSF6,SLU7,THOC3,NUP35,NCBP2,NUP133,SMG1,NUP205,CPSF4,RNPS1,SUPT6H,SMG6,NUP42,NUP62,HNRNPA2B1,U2AF1,XPO1,FIP1L1,NUP107,SEM1,NUP214,SYMPK
GO: Biological Process	GO:0051054	positive regulation of DNA metabolic process		5.725e-15	4.953e-11	2.83e-13	2.729e-12	63	214	PARP1,MLH1,MRE11,MYC,NEK2,BRCA1,TIMELESS,NPM1,RNF8,NVL,CCT6A,PARN,PCNA,AURKB,PFN1,DSCC1,POT1,NEK7,PPP1R10,PRKDC,MAPK1,CTNNB1,MAP2K7,PAGR1,DHX9,DKC1,GNL3,RAD51,EXOSC3,RFC3,WRAP53,RFC4,RFC5,ACTR2,RIF1,EGFR,ERCC2,RPS3,GRHL2,ABRAXAS1,MAD2L2,FH,FOXM1,SLF1,CCT7,CCT4,CCT2,CCT5,CHTF18,FUS,SLX4,RTEL1,GFER,TCP1,TERF2,PNKP,CCT3,HNRNPA2B1,XRCC1,XRCC5,EXOSC6,USP7,SLX1A
GO: Biological Process	GO:0045333	cellular respiration		6.347e-15	5.491e-11	3.12e-13	3.008e-12	62	209	ACO1,MDH2,ADSL,CHCHD4,UQCC3,FLCN,ATP5F1D,MYC,NDUFA1,NDUFA2,NDUFA6,NDUFAB1,SUCLA2,NDUFB2,NDUFB4,NDUFB6,NDUFB7,NDUFB9,NDUFB10,NDUFC1,NDUFC2,NDUFS2,NDUFV1,NDUFS5,NDUFS8,CCNB1,OXA1L,AIFM1,CYCS,PDHB,PNPT1,NDUFB11,NOP53,COX4I1,COX5B,COX7C,COX15,CS,CYC1,SDHAF2,SCO2,NDUFAF1,FH,SDHA,SDHB,SDHC,SDHD,MYBBP1A,FXN,UQCRQ,SOD2,BLOC1S1,SURF1,POLG2,UQCRB,UQCRC1,UQCRFS1,VCP,IDH3A,NDUFA11,COA6,ALDH5A1
GO: Biological Process	GO:0006325	chromatin organization		7.302e-15	6.317e-11	3.569e-13	3.441e-12	160	841	CHAF1B,ACTB,MCM2,H3-4,H4C9,TRRAP,MEN1,CDC45,GFI1B,H2AC13,H2AC20,H2BC13,H2BC15,H2BC10,H2BC4,H2BC21,H3C1,H3C11,H3C2,H4C12,H4C2,H4C14,SUPT3H,OGT,LEO1,EP400,PPM1D,BEND3,RUVBL1,FLCN,MYC,CENPX,HDAC3,BRCA1,NPM1,H2BC11,H1-10,RPS6KA4,MIS18A,RNF8,CHRAC1,CCNA2,CCNB1,AURKB,CENPA,CHEK1,GTF3C4,PHB,CENPM,PRMT7,NIPBL,ASF1A,WDR5B,CENPO,PAF1,NCOR1,CTNNB1,DCAF1,SETD1A,CENPL,NOC2L,DAXX,RNF40,PAGR1,PTMA,SETDB1,TLK1,B…
GO: Biological Process	GO:0009144	purine nucleoside triphosphate metabolic process		9.281e-15	8.029e-11	4.511e-13	4.35e-12	63	216	PARP1,ALDOA,GADD45GIP1,UQCC3,FLCN,ATP5F1A,ATP5F1B,ATP5F1C,ATP5F1D,MYC,ATP5F1E,ATP5PB,ATP5MC1,ATP5ME,NDUFA1,NDUFA2,NDUFA6,NDUFAB1,NDUFB2,NDUFB4,NDUFB6,NDUFB7,NDUFB9,NDUFB10,NDUFC1,NDUFC2,NDUFS2,NDUFV1,NDUFS5,NDUFS8,NME3,ATP5MGL,OPA1,CCNB1,CYCS,PGK1,PKM,NDUFB11,COX4I1,COX5B,COX7A2,COX7C,COX15,ATP5MF,CYC1,SDHAF2,NDUFAF1,ENO1,ATP5PD,SDHA,SDHC,SDHD,FXN,UQCRQ,SURF1,UQCRB,UQCRC1,UQCRFS1,VCP,NDUFA11,IMPD…
GO: Biological Process	GO:0010389	regulation of G2/M transition of mitotic cell cycle		1.149e-14	9.939e-11	5.542e-13	5.344e-12	61	206	CDC7,CUL1,MRE11,TICRR,DYNLL1,CCND1,NEK2,BRCA1,IER3,CCNB1,PAFAH1B1,CDC25B,AURKB,CHEK1,PLK1,NOP53,PPP2R1A,CSNK1D,ZNF830,CEP57,PSMA2,PSMA4,PSMA5,PSMA6,PSMA7,PSMB2,PSMB3,PSMB4,PSMB5,PSMB6,PSMB7,PSMC5,PSMC6,PSMD3,PSMD4,PSMD8,PSMD12,DCTN1,PSMD6,HAUS4,PINX1,DYNC1H1,USP47,RBX1,RAD21,RAD51C,RNASEH2B,ACTR1A,PSMD14,HAUS7,CTC1,DTL,SKP1,MAPRE1,TPX2,PLK4,NEDD1,HAUS5,TOPBP1,HAUS8,HUS1
GO: Biological Process	GO:0000724	double-strand break repair via homologous recombination		1.153e-14	9.976e-11	5.542e-13	5.344e-12	47	134	MCM2,MCM3,MCM5,MCM6,MCM7,CDC7,CDC45,PARP1,MRE11,SFR1,BRCA1,TIMELESS,NSMCE1,CHEK1,AUNIP,NIPBL,RPA4,PPP4C,RAD51,RAD51C,RAD51D,RBBP8,WRAP53,ACTR2,RIF1,PSMD14,RPA2,RPA3,FEN1,MAD2L2,SFPQ,GINS2,FUS,FIGNL1,SLX4,KDM1A,RTEL1,SMC5,HUS1,XRCC1,XRCC3,NSMCE2,YY1,RAD21L1,SLX1A,SEM1,LIG3
GO: Biological Process	GO:0009259	ribonucleotide metabolic process		1.298e-14	1.123e-10	6.199e-13	5.977e-12	121	576	SEH1L,ACACA,ACLY,PARP1,ADSL,ALDOA,MPI,OGT,RAE1,GADD45GIP1,UQCC3,FLCN,ATIC,ATP5F1A,MVD,MVK,ATP5F1B,ATP5F1C,ATP5F1D,MYC,ATP5F1E,ATP5PB,ATP5MC1,ATP5ME,NDUFA1,NDUFA2,NDUFA6,NDUFAB1,SUCLA2,NDUFB2,NDUFB4,NDUFB6,NDUFB7,NDUFB9,NDUFB10,NDUFC1,NDUFC2,NDUFS2,NDUFV1,NDUFS5,NDUFS8,GMPS,IER3,NME3,ATP5MGL,CAD,NUP88,NUP98,OPA1,CCNB1,CYCS,PDE4A,PDHB,PGAM1,PGK1,PKM,NDUFB11,COX4I1,COX5B,TECR,COX7A2,COX7C,COX15,ATP5…
GO: Biological Process	GO:0009260	ribonucleotide biosynthetic process		1.304e-14	1.128e-10	6.199e-13	5.977e-12	83	333	ACACA,ACLY,PARP1,ADSL,ALDOA,GADD45GIP1,UQCC3,FLCN,ATIC,ATP5F1A,ATP5F1B,ATP5F1C,ATP5F1D,MYC,ATP5F1E,ATP5PB,ATP5MC1,ATP5ME,NDUFA1,NDUFA2,NDUFA6,NDUFAB1,NDUFB2,NDUFB4,NDUFB6,NDUFB7,NDUFB9,NDUFB10,NDUFC1,NDUFC2,NDUFS2,NDUFV1,NDUFS5,NDUFS8,GMPS,NME3,ATP5MGL,CAD,CCNB1,CYCS,PDHB,PGK1,PKM,NDUFB11,COX4I1,COX5B,TECR,COX7A2,COX7C,COX15,ATP5MF,CYC1,SDHAF2,DHODH,SLC35B3,NDUFAF1,HSD17B12,ENO1,ACSL3,FASN,SCD,AT…
GO: Biological Process	GO:1902749	regulation of cell cycle G2/M phase transition		1.325e-14	1.146e-10	6.263e-13	6.039e-12	64	223	CDC7,CUL1,MRE11,TICRR,DYNLL1,CCND1,NEK2,BRCA1,IER3,NPM1,CCNB1,PAFAH1B1,CDC25B,AURKB,CHEK1,PLK1,NOP53,PPP2R1A,CSNK1D,ZNF830,CEP57,PSMA2,PSMA4,PSMA5,PSMA6,PSMA7,PSMB2,PSMB3,PSMB4,PSMB5,PSMB6,PSMB7,PSMC5,PSMC6,PSMD3,PSMD4,PSMD8,PAGR1,PSMD12,DCTN1,PSMD6,HAUS4,PINX1,DYNC1H1,USP47,RBX1,RAD21,RAD51C,RNASEH2B,ACTR1A,PSMD14,ABRAXAS1,HAUS7,CTC1,DTL,SKP1,MAPRE1,TPX2,PLK4,NEDD1,HAUS5,TOPBP1,HAUS8,HUS1
GO: Biological Process	GO:0000725	recombinational repair		1.594e-14	1.379e-10	7.495e-13	7.227e-12	47	135	MCM2,MCM3,MCM5,MCM6,MCM7,CDC7,CDC45,PARP1,MRE11,SFR1,BRCA1,TIMELESS,NSMCE1,CHEK1,AUNIP,NIPBL,RPA4,PPP4C,RAD51,RAD51C,RAD51D,RBBP8,WRAP53,ACTR2,RIF1,PSMD14,RPA2,RPA3,FEN1,MAD2L2,SFPQ,GINS2,FUS,FIGNL1,SLX4,KDM1A,RTEL1,SMC5,HUS1,XRCC1,XRCC3,NSMCE2,YY1,RAD21L1,SLX1A,SEM1,LIG3
GO: Biological Process	GO:0009117	nucleotide metabolic process		1.694e-14	1.465e-10	7.919e-13	7.636e-12	138	694	SEH1L,ACACA,ACLY,PARP1,ADSL,ALDOA,MPI,OGT,RAE1,GADD45GIP1,UQCC3,FLCN,ATIC,ATP5F1A,MVD,MVK,ATP5F1B,ATP5F1C,ATP5F1D,MYC,ATP5F1E,ATP5PB,ATP5MC1,ATP5ME,NDUFA1,NDUFA2,NDUFA6,NDUFAB1,SUCLA2,NDUFB2,NDUFB4,NDUFB6,NDUFB7,NDUFB9,NDUFB10,NDUFC1,NDUFC2,NDUFS2,NDUFV1,NDUFS5,NDUFS8,GMPS,IER3,NME3,ATP5MGL,CAD,NUP88,NUP98,OPA1,CCNB1,TAMM41,CYCS,PDE4A,PDHB,PGAM1,PGK1,PKM,NDUFB11,COX4I1,COX5B,TECR,COX7A2,COX7C,COX…
GO: Biological Process	GO:1904872	regulation of telomerase RNA localization to Cajal body		1.959e-14	1.695e-10	9.112e-13	8.786e-12	16	18	RUVBL1,CCT6A,PARN,EXOSC10,DKC1,SHQ1,NOP10,CCT7,CCT4,CCT2,NHP2,CCT5,RUVBL2,TCP1,CCT3,DCP2
GO: Biological Process	GO:0043487	regulation of RNA stability		2.524e-14	2.184e-10	1.168e-12	1.126e-11	58	193	RBM10,ZFP36L1,NPM1,PARN,EXOSC4,EXOSC9,PUM1,PSMA2,PSMA4,PSMA5,PSMA6,PSMA7,PSMB2,PSMB3,PSMB4,PSMB5,PSMB6,PSMB7,PSMC5,PSMC6,PSMD3,PSMD4,PSMD8,PSMD12,ALKBH5,DHX9,PSMD6,DKC1,EXOSC3,UPF1,EIF4G1,PSMD14,RIDA,ZC3H14,RPS27A,SET,PABPC1,DIS3,MTOR,EXOSC7,HNRNPA0,SMG6,EXOSC2,DICER1,TARDBP,METTL3,EXOSC8,HNRNPC,HNRNPU,UBA52,HSPA8,DCP2,XPO1,EXOSC5,EXOSC6,TNPO1,NUP214,ANP32A
GO: Biological Process	GO:0055086	nucleobase-containing small molecule metabolic process		2.64e-14	2.284e-10	1.215e-12	1.172e-11	151	789	SEH1L,ACACA,ACLY,PARP1,MGAT1,ADSL,ALDOA,MPI,OGT,RAE1,GADD45GIP1,UQCC3,FLCN,ATIC,ATP5F1A,MVD,MVK,ATP5F1B,ATP5F1C,ATP5F1D,MYC,ATP5F1E,ATP5PB,ATP5MC1,ATP5ME,NDUFA1,NDUFA2,NDUFA6,NDUFAB1,SUCLA2,NDUFB2,NDUFB4,NDUFB6,NDUFB7,NDUFB9,NDUFB10,NDUFC1,NDUFC2,NDUFS2,NDUFV1,NDUFS5,NDUFS8,GMPS,IER3,NME3,ATP5MGL,CAD,NUP88,NUP98,OPA1,CCNB1,TAMM41,CYCS,PDE4A,PDHB,PGAM1,PGK1,PGM3,PKM,GMPPB,NDUFB11,APOBEC3D,COX4I1,C…
GO: Biological Process	GO:0090502	RNA phosphodiester bond hydrolysis, endonucleolytic		3.145e-14	2.721e-10	1.44e-12	1.388e-11	38	95	NOB1,NOP14,DROSHA,NPM1,EXO1,CPSF1,DGCR8,PRORP,RNASEH2B,FCF1,AGO1,DBR1,RIDA,POP7,RPP21,RPS21,POP5,FEN1,EDC3,RNASEH2A,RPP30,NCBP2,SND1,POP4,AGO2,CPSF4,RRS1,POP1,UTP20,BOP1,SMG6,NUDT21,CPSF6,DICER1,TUT1,MRPL44,KRI1,FIP1L1
GO: Biological Process	GO:2001251	negative regulation of chromosome organization		3.823e-14	3.307e-10	1.741e-12	1.679e-11	52	163	MCM2,GFI1B,PARP1,MAD1L1,MNAT1,BRCA1,BUB1,BUB1B,H1-10,CCNB1,BUB3,AURKB,PTTG1,PLK1,ASF1A,EXOSC10,POT1,TEN1,NOC2L,TINF2,PINX1,DNMT1,RAD21,STN1,NDC80,MAD2L2,FH,SET,CTC1,SLX4,KDM1A,RTEL1,SUPT6H,SMG6,TERF1,TERF2,H1-5,H3-3A,H3-3B,TOP2A,HMGA1,TTK,HNRNPC,HNRNPU,DCP2,XRCC1,XRCC3,XRCC4,XRCC5,IK,CDT1,SLX1A
GO: Biological Process	GO:0006753	nucleoside phosphate metabolic process		4.298e-14	3.719e-10	1.947e-12	1.877e-11	138	702	SEH1L,ACACA,ACLY,PARP1,ADSL,ALDOA,MPI,OGT,RAE1,GADD45GIP1,UQCC3,FLCN,ATIC,ATP5F1A,MVD,MVK,ATP5F1B,ATP5F1C,ATP5F1D,MYC,ATP5F1E,ATP5PB,ATP5MC1,ATP5ME,NDUFA1,NDUFA2,NDUFA6,NDUFAB1,SUCLA2,NDUFB2,NDUFB4,NDUFB6,NDUFB7,NDUFB9,NDUFB10,NDUFC1,NDUFC2,NDUFS2,NDUFV1,NDUFS5,NDUFS8,GMPS,IER3,NME3,ATP5MGL,CAD,NUP88,NUP98,OPA1,CCNB1,TAMM41,CYCS,PDE4A,PDHB,PGAM1,PGK1,PKM,NDUFB11,COX4I1,COX5B,TECR,COX7A2,COX7C,COX…
GO: Biological Process	GO:0043488	regulation of mRNA stability		5.002e-14	4.328e-10	2.254e-12	2.173e-11	56	185	RBM10,ZFP36L1,NPM1,PARN,EXOSC4,EXOSC9,PUM1,PSMA2,PSMA4,PSMA5,PSMA6,PSMA7,PSMB2,PSMB3,PSMB4,PSMB5,PSMB6,PSMB7,PSMC5,PSMC6,PSMD3,PSMD4,PSMD8,PSMD12,ALKBH5,DHX9,PSMD6,EXOSC3,UPF1,EIF4G1,PSMD14,RIDA,ZC3H14,RPS27A,SET,PABPC1,DIS3,MTOR,EXOSC7,HNRNPA0,EXOSC2,DICER1,TARDBP,METTL3,EXOSC8,HNRNPC,HNRNPU,UBA52,HSPA8,DCP2,XPO1,EXOSC5,EXOSC6,TNPO1,NUP214,ANP32A
GO: Biological Process	GO:0007051	spindle organization		5.324e-14	4.606e-10	2.387e-12	2.301e-11	58	196	SMC1A,SPC25,MLH1,RAE1,RACGAP1,MYBL2,MYH9,HDAC3,NEK2,PRC1,CCNB1,SMC3,AURKB,RCC1,AUNIP,CLTC,ASPM,PLK1,KIF23,NEK7,NCOR1,PPP2R1A,CSNK1D,SENP6,DCTN1,HAUS4,DYNC1H1,WASHC1,MSTO1,BORA,CENPW,RPS3,NDC80,TUBGCP3,HAUS7,STIL,MAPRE1,INTS13,DCTN6,TPX2,CHMP3,PLK2,TUBGCP2,TUBGCP4,CHMP2A,TBCE,HAUS5,GOLGA8R,DICER1,NUP62,TTK,HNRNPU,HAUS8,VCP,TUBB8,KIF4A,KIF11,KPNB1
GO: Biological Process	GO:0071459	protein localization to chromosome, centromeric region		5.975e-14	5.169e-10	2.665e-12	2.569e-11	30	63	H4C9,H4C12,H4C2,H4C14,RUVBL1,CENPX,BUB1B,NPM1,MIS18A,BUB3,AURKB,CENPA,MIS12,CENPM,CENPO,CENPL,RBBP4,CENPS,MIS18BP1,CENPW,HJURP,NDC80,CENPT,CTCF,MTBP,CENPN,CENPK,TTK,IK,CDT1
GO: Biological Process	GO:0000462	maturation of SSU-rRNA from tricistronic rRNA transcript (SSU-rRNA, 5.8S rRNA, LSU-rRNA)		7.002e-14	6.057e-10	3.106e-12	2.995e-11	22	35	DHX37,NOP14,WDR46,DCAF13,BMS1,PWP2,HEATR1,FCF1,RPS8,RPS14,RPS16,RPS19,NOL10,RPS21,UTP25,TSR1,UTP6,RRS1,UTP20,UTP4,KRI1,UTP3
GO: Biological Process	GO:0010948	negative regulation of cell cycle process		7.045e-14	6.094e-10	3.109e-12	2.998e-11	90	386	SMC1A,MDM4,CDC7,MEN1,FZD9,GFI1B,MAD1L1,UXT,CUL1,MRE11,TICRR,NUPR2,NUBP1,CCND1,NEK2,BRCA1,ZFP36L1,IER3,BUB1,BUB1B,CNOT3,NPM1,CCNB1,SMC3,SEPTIN7,BUB3,PCNA,AURKB,CDK6,PTTG1,CHEK1,RPL23,PLK1,NOP53,PPP1R10,ZNF830,PRKDC,PSMA2,PSMA4,PSMA5,PSMA6,PSMA7,PSMB2,PSMB3,PSMB4,PSMB5,PSMB6,PSMB7,PSMC5,PSMC6,PSMD3,PSMD4,PSMD8,PSMD12,PSMD6,PINX1,AURKAIP1,CDC73,USP47,RBX1,RAD21,RAD51,ARID3A,RBBP4,RBBP8,E2F4,PSMD14,R…
GO: Biological Process	GO:0009152	purine ribonucleotide biosynthetic process		9.843e-14	8.515e-10	4.323e-12	4.168e-11	79	320	ACACA,ACLY,PARP1,ADSL,ALDOA,GADD45GIP1,UQCC3,FLCN,ATIC,ATP5F1A,ATP5F1B,ATP5F1C,ATP5F1D,MYC,ATP5F1E,ATP5PB,ATP5MC1,ATP5ME,NDUFA1,NDUFA2,NDUFA6,NDUFAB1,NDUFB2,NDUFB4,NDUFB6,NDUFB7,NDUFB9,NDUFB10,NDUFC1,NDUFC2,NDUFS2,NDUFV1,NDUFS5,NDUFS8,GMPS,NME3,ATP5MGL,CCNB1,CYCS,PDHB,PGK1,PKM,NDUFB11,COX4I1,COX5B,TECR,COX7A2,COX7C,COX15,ATP5MF,CYC1,SDHAF2,SLC35B3,NDUFAF1,HSD17B12,ENO1,ACSL3,FASN,SCD,ATP5PD,SDHA,…
GO: Biological Process	GO:0008033	tRNA processing		1.002e-13	8.672e-10	4.38e-12	4.224e-11	45	131	CTU2,LAGE3,AARS2,TRMT5,CTU1,MTFMT,TRMT61A,FAM98B,CPSF1,C2orf49,PTCD1,PRORP,TRIT1,ELP6,DDX1,ALKBH8,ELP3,TRNT1,POP7,RPP21,SARS1,POP5,TP53RK,RTCB,TRMT112,RPP30,KTI12,TRUB2,TRMT6,FARS2,METTL2B,POLR3K,POP4,WDR4,CPSF4,MOCS3,POP1,CLP1,RPUSD4,LSM6,HSD17B10,ELP5,ZBTB8OS,KARS1,URM1
GO: Biological Process	GO:0016073	snRNA metabolic process		1.042e-13	9.018e-10	4.532e-12	4.37e-11	24	42	EXOSC4,EXOSC9,EXOSC10,INTS7,INTS1,INTS11,DKC1,USB1,EXOSC3,INTS10,INTS6,INTS4,NOP10,NHP2,EXOSC7,EXOSC2,INTS5,MEPCE,EXOSC8,CT45A5,TUT1,EXOSC5,INTS14,EXOSC6
GO: Biological Process	GO:0045930	negative regulation of mitotic cell cycle		1.416e-13	1.225e-09	6.124e-12	5.905e-11	85	359	MDM4,TRRAP,GFI1B,MAD1L1,CUL1,MRE11,TICRR,GADD45GIP1,CCND1,BRCA1,ZFP36L1,IER3,BUB1,BUB1B,CNOT3,CCNB1,SEPTIN7,BUB3,PCNA,AURKB,CDK6,PTTG1,CHEK1,PNPT1,NLE1,PLK1,NOP53,RAD9B,PPP1R10,ZNF830,PRKDC,CTNNB1,PSMA2,PSMA4,PSMA5,PSMA6,PSMA7,PSMB2,PSMB3,PSMB4,PSMB5,PSMB6,PSMB7,PSMC5,PSMC6,PSMD3,PSMD4,PSMD8,PSMD12,PSMD6,TIPIN,PINX1,AURKAIP1,CDC73,USP47,RBX1,RAD9A,RAD21,ARID3A,E2F4,E4F1,EGFR,PSMD14,RPA2,RPL24,RPS…
GO: Biological Process	GO:0009150	purine ribonucleotide metabolic process		1.454e-13	1.258e-09	6.259e-12	6.035e-11	116	561	SEH1L,ACACA,ACLY,PARP1,ADSL,ALDOA,MPI,OGT,RAE1,GADD45GIP1,UQCC3,FLCN,ATIC,ATP5F1A,MVD,MVK,ATP5F1B,ATP5F1C,ATP5F1D,MYC,ATP5F1E,ATP5PB,ATP5MC1,ATP5ME,NDUFA1,NDUFA2,NDUFA6,NDUFAB1,SUCLA2,NDUFB2,NDUFB4,NDUFB6,NDUFB7,NDUFB9,NDUFB10,NDUFC1,NDUFC2,NDUFS2,NDUFV1,NDUFS5,NDUFS8,GMPS,IER3,NME3,ATP5MGL,NUP88,NUP98,OPA1,CCNB1,CYCS,PDE4A,PDHB,PGAM1,PGK1,PKM,NDUFB11,COX4I1,COX5B,TECR,COX7A2,COX7C,COX15,ATP5MF,N…
GO: Biological Process	GO:0006352	DNA-templated transcription, initiation		1.547e-13	1.339e-09	6.626e-12	6.389e-11	68	257	H4C9,H4C12,H4C2,H4C14,MNAT1,MED30,PPM1D,MED4,MYC,CCND1,POLR1F,TAF1C,TAF1B,CCNB1,CCNH,MED14,GTF3C4,GTF3C3,NRBP1,POLR1A,POLR2C,POLR2D,POLR1C,POLR2I,POLR2J,POLR2K,POLR2L,POLRMT,WWTR1,RRN3,CTNNB1,PSMC5,PSMC6,MED6,BRF2,ERCC2,ERCC3,POLR1H,YAP1,POLR1B,TAF6L,SNW1,SRF,POLR1G,CRCP,TFB2M,TAF2,TAF6,TAF10,TAF11,TAF13,TBP,TEAD1,TEAD4,GTF2A2,GTF2H2,GTF2H4,GTF2I,THRB,GTF3C1,POLR1E,TTF1,UBTF,NR2C2AP,POLR3H,JUN,FO…
GO: Biological Process	GO:0033043	regulation of organelle organization		1.818e-13	1.573e-09	7.748e-12	7.471e-11	229	1391	SMC1A,MCM2,SKA2,MAP3K1,TBC1D24,MEN1,CDC45,FZD9,GFI1B,PARP1,MAD1L1,MNAT1,CUL3,MRE11,OGT,RAE1,ARF1,RHOG,MSX2,ARL2,FLCN,DYNLL1,CDC23,MYC,MYH9,NUBP1,NEK2,CDK5R1,BRCA1,IER3,BUB1,BUB1B,NPM1,H1-10,RPS6KA4,CAPZB,OPA1,CCNB1,PKMYT1,CCT6A,SMC3,PAFAH1B1,PARN,SEPTIN7,BUB3,CDC42,EVI5L,AURKB,PTTG1,CFL1,RCC1,PFDN2,CHEK1,PFN1,ANLN,CLTC,FBXW5,PKHD1,PLK1,NIPBL,ASF1A,ANAPC4,EXOSC10,POT1,NEK7,SEC22B,PAF1,CRK,PPP1R10,…
GO: Biological Process	GO:0061013	regulation of mRNA catabolic process		1.979e-13	1.712e-09	8.39e-12	8.091e-11	59	207	RBM10,ZFP36L1,NPM1,PARN,PNPT1,EXOSC4,EXOSC9,PUM1,PSMA2,PSMA4,PSMA5,PSMA6,PSMA7,PSMB2,PSMB3,PSMB4,PSMB5,PSMB6,PSMB7,PSMC5,PSMC6,PSMD3,PSMD4,PSMD8,PSMD12,ALKBH5,DHX9,PSMD6,EXOSC3,UPF1,EIF4G1,PSMD14,RIDA,ZC3H14,RPS27A,SET,PABPC1,DIS3,NBAS,MTOR,EXOSC7,AGO2,HNRNPA0,EXOSC2,DICER1,TARDBP,METTL3,EXOSC8,HNRNPC,HNRNPU,UBA52,HSPA8,DCP2,XPO1,EXOSC5,EXOSC6,TNPO1,NUP214,ANP32A
GO: Biological Process	GO:0006164	purine nucleotide biosynthetic process		2.826e-13	2.445e-09	1.192e-11	1.15e-10	79	326	ACACA,ACLY,PARP1,ADSL,ALDOA,GADD45GIP1,UQCC3,FLCN,ATIC,ATP5F1A,ATP5F1B,ATP5F1C,ATP5F1D,MYC,ATP5F1E,ATP5PB,ATP5MC1,ATP5ME,NDUFA1,NDUFA2,NDUFA6,NDUFAB1,NDUFB2,NDUFB4,NDUFB6,NDUFB7,NDUFB9,NDUFB10,NDUFC1,NDUFC2,NDUFS2,NDUFV1,NDUFS5,NDUFS8,GMPS,NME3,ATP5MGL,CCNB1,CYCS,PDHB,PGK1,PKM,NDUFB11,COX4I1,COX5B,TECR,COX7A2,COX7C,COX15,ATP5MF,CYC1,SDHAF2,SLC35B3,NDUFAF1,HSD17B12,ENO1,ACSL3,FASN,SCD,ATP5PD,SDHA,…
GO: Biological Process	GO:0022904	respiratory electron transport chain		3.337e-13	2.887e-09	1.401e-11	1.351e-10	43	125	UQCC3,NDUFA1,NDUFA2,NDUFA6,NDUFAB1,NDUFB2,NDUFB4,NDUFB6,NDUFB7,NDUFB9,NDUFB10,NDUFC1,NDUFC2,NDUFS2,NDUFV1,NDUFS5,NDUFS8,CCNB1,AIFM1,CYCS,NDUFB11,COX4I1,COX5B,COX7C,COX15,CYC1,SDHAF2,SCO2,NDUFAF1,SDHA,SDHB,SDHC,SDHD,MYBBP1A,UQCRQ,SOD2,POLG2,UQCRB,UQCRC1,UQCRFS1,NDUFA11,COA6,ALDH5A1
GO: Biological Process	GO:0060968	regulation of gene silencing		3.773e-13	3.264e-09	1.577e-11	1.521e-10	50	161	SEH1L,H4C9,CDC45,H3C1,H3C11,H3C2,XPO5,H4C12,H4C2,H4C14,RAE1,H1-10,NUP88,NUP98,ASF1A,POLR2C,POLR2D,POLR2I,POLR2J,POLR2K,POLR2L,NCOR1,NUP155,NUP93,PUM1,MAP2K2,DDX5,DHX9,SETDB1,DNMT1,RANBP2,AGO1,EGFR,EIF4G1,SEC13,H3C13,PPHLN1,NUP35,NUP133,AGO2,NUP205,NUP42,H1-5,H3-3A,H3-3B,NUP62,HMGA1,HIRA,NUP107,NUP214
GO: Biological Process	GO:0032508	DNA duplex unwinding		3.923e-13	3.394e-09	1.632e-11	1.573e-10	40	111	MCM2,MCM3,MCM5,MCM6,MCM7,CDC45,PARP1,MNAT1,CUL4A,MRE11,RUVBL1,DSCC1,POT1,GINS1,DDX1,DHX9,DNA2,RBX1,RAD51,RFC3,RFC4,RFC5,G3BP1,ERCC2,BRIP1,ERCC3,RPS27A,CHTF18,GINS2,XRCC6,RTEL1,RUVBL2,GTF2H2,GTF2H4,TOP2A,HMGA1,UBA52,TWNK,XRCC5,ACTR8
GO: Biological Process	GO:0000460	maturation of 5.8S rRNA		4.641e-13	4.015e-09	1.921e-11	1.852e-10	19	28	NOP14,NPM1,EXOSC4,EXOSC9,EXOSC10,URB1,EXOSC3,FCF1,RPS21,EXOSC7,RRS1,UTP20,BOP1,EXOSC2,PES1,MTREX,EXOSC8,KRI1,LAS1L
GO: Biological Process	GO:0007007	inner mitochondrial membrane organization		5.552e-13	4.803e-09	2.287e-11	2.206e-10	25	48	UQCC3,TIMM29,ATP5F1A,ATP5F1B,ATP5F1C,ATP5F1D,MYC,ATP5F1E,ATP5PB,ATP5MC1,ATP5ME,OPA1,OXA1L,SAMM50,ATP5MF,ROMO1,MAIP1,TIMM13,TIMM10,ATP5PD,DNAJC11,AGK,AFG3L2,IMMT,COX18
GO: Biological Process	GO:0032206	positive regulation of telomere maintenance		6.644e-13	5.747e-09	2.724e-11	2.627e-10	26	52	MRE11,NEK2,CCT6A,PARN,AURKB,POT1,NEK7,PPP1R10,MAPK1,CTNNB1,MAP2K7,DKC1,GNL3,CCT7,CCT4,CCT2,CCT5,SLX4,RTEL1,TCP1,TERF2,PNKP,CCT3,HNRNPA2B1,XRCC5,SLX1A
GO: Biological Process	GO:0072522	purine-containing compound biosynthetic process		7.558e-13	6.539e-09	3.084e-11	2.974e-10	80	338	ACACA,ACLY,PARP1,ADSL,ALDOA,GADD45GIP1,UQCC3,FLCN,ATIC,ATP5F1A,ATP5F1B,ATP5F1C,ATP5F1D,MYC,ATP5F1E,ATP5PB,ATP5MC1,ATP5ME,NDUFA1,NDUFA2,NDUFA6,NDUFAB1,NDUFB2,NDUFB4,NDUFB6,NDUFB7,NDUFB9,NDUFB10,NDUFC1,NDUFC2,NDUFS2,NDUFV1,NDUFS5,NDUFS8,GMPS,NME3,ATP5MGL,CCNB1,CYCS,PDHB,PGK1,PKM,NDUFB11,COX4I1,COX5B,TECR,COX7A2,COX7C,COX15,ATP5MF,CYC1,SDHAF2,SLC35B3,NDUFAF1,HSD17B12,ENO1,ACSL3,FASN,SCD,ATP5PD,SDHA,…
GO: Biological Process	GO:0031497	chromatin assembly		7.62e-13	6.592e-09	3.095e-11	2.984e-10	51	169	CHAF1B,MCM2,H3-4,H4C9,H2BC13,H2BC15,H2BC10,H2BC4,H2BC21,H3C1,H3C11,H3C2,H4C12,H4C2,H4C14,RUVBL1,CENPX,NPM1,H2BC11,H1-10,MIS18A,CENPA,CENPM,ASF1A,CENPO,PAF1,CENPL,NOC2L,DAXX,GRWD1,RBBP4,CHAF1A,CENPS,IPO4,MIS18BP1,CENPW,HJURP,SET,CENPT,H3C13,BAHD1,CTCF,CENPN,CENPK,H1-5,H2BC5,H3-3A,H3-3B,CABIN1,HMGA1,HIRA
GO: Biological Process	GO:0006323	DNA packaging		8.193e-13	7.088e-09	3.312e-11	3.194e-10	60	219	CHAF1B,MCM2,H3-4,H4C9,H2BC13,H2BC15,H2BC10,H2BC4,H2BC21,H3C1,H3C11,H3C2,H4C12,H4C2,H4C14,RUVBL1,CENPX,NPM1,H2BC11,H1-10,MIS18A,RNF8,CCNB1,AIFM1,CENPA,CENPM,NIPBL,ASF1A,CENPO,PAF1,CENPL,NOC2L,DAXX,NCAPG2,GRWD1,RBBP4,CHAF1A,CENPS,IPO4,MIS18BP1,CENPW,HJURP,SET,CENPT,H3C13,SMC2,BAHD1,CTCF,CENPN,CENPK,NCAPG,NCAPD3,H1-5,H2BC5,H3-3A,H3-3B,CABIN1,TOP2A,HMGA1,HIRA
GO: Biological Process	GO:0051170	import into nucleus		9.184e-13	7.945e-09	3.695e-11	3.563e-10	54	186	APOD,NXT1,MBTPS1,HDAC3,ZPR1,NUP88,NUP98,NOLC1,CFL1,RPL23,PPP1R10,NUP155,PRKAG1,GEMIN4,IPO13,NUP93,MAPK1,DDX5,GEMIN8,PHIP,RANBP2,IPO4,ECT2,GEMIN7,APPL2,NUTF2,RPAIN,NUP35,RBM22,IPO9,NUP133,SMN1,SMN2,SNRPB,SNRPD1,SNRPD2,SNRPD3,SNRPE,SNRPF,SNRPG,TARDBP,DDX20,PHB2,TSC2,NUP62,POLA2,HSPA8,RGPD1,KPNB1,KPNA2,TNPO1,IPO5,NUP107,NUP214
GO: Biological Process	GO:0032392	DNA geometric change		1.11e-12	9.606e-09	4.447e-11	4.289e-10	41	119	MCM2,MCM3,MCM5,MCM6,MCM7,CDC45,PARP1,MNAT1,CUL4A,MRE11,RUVBL1,DSCC1,POT1,GINS1,DDX1,DHX9,DNA2,RBX1,RAD51,RFC3,RFC4,RFC5,G3BP1,ERCC2,BRIP1,ERCC3,RPS27A,CHTF18,GINS2,XRCC6,RTEL1,RUVBL2,GTF2H2,GTF2H4,TOP2A,HMGA1,HNRNPA2B1,UBA52,TWNK,XRCC5,ACTR8
GO: Biological Process	GO:0006363	termination of RNA polymerase I transcription		1.14e-12	9.862e-09	4.545e-11	4.382e-10	20	32	MNAT1,POLR1F,TAF1C,TAF1B,CCNH,POLR1A,POLR1C,POLR2K,POLR2L,ERCC2,ERCC3,POLR1H,POLR1B,POLR1G,TBP,GTF2H2,GTF2H4,POLR1E,TTF1,UBTF
GO: Biological Process	GO:0034728	nucleosome organization		1.163e-12	1.007e-08	4.596e-11	4.432e-10	54	187	CHAF1B,MCM2,H3-4,H4C9,H2BC13,H2BC15,H2BC10,H2BC4,H2BC21,H3C1,H3C11,H3C2,H4C12,H4C2,H4C14,RUVBL1,CENPX,NPM1,H2BC11,H1-10,MIS18A,RNF8,CENPA,CENPM,ASF1A,CENPO,PAF1,CENPL,DAXX,PTMA,GRWD1,RBBP4,CHAF1A,CENPS,IPO4,MIS18BP1,CENPW,HJURP,SET,CENPT,H3C13,CTCF,SMARCC2,CENPN,CENPK,SUPT6H,VPS72,H1-5,H2BC5,H3-3A,H3-3B,CABIN1,HMGA1,HIRA
GO: Biological Process	GO:1901796	regulation of signal transduction by p53 class mediator		1.163e-12	1.007e-08	4.596e-11	4.432e-10	54	187	MDM4,MRE11,BARD1,CDK5R1,BRCA1,NOP2,NPM1,EXO1,AURKB,CHEK1,RPL23,NOP53,RAD9B,RRN3,PRKAG1,NOC2L,DDX5,BANP,DNA2,RAD9A,RBBP4,RBBP8,RFC3,RFC4,RFC5,RPA2,RPA3,RPL11,BRIP1,RPS7,PRMT5,RPF2,TP53RK,KAT5,TRIAP1,TPX2,KDM1A,SSRP1,STK11,EHMT2,RRS1,BOP1,TAF2,TAF6,TAF10,TAF11,TAF13,TBP,TOPBP1,HDAC2,HNRNPK,MEAF6,HUS1,TAF15
GO: Biological Process	GO:0000075	cell cycle checkpoint		1.391e-12	1.204e-08	5.471e-11	5.276e-10	62	233	MDM4,TRRAP,CDC45,MAD1L1,CUL4A,MRE11,TICRR,THOC5,CCND1,BRCA1,IER3,BUB1,BUB1B,TIMELESS,CNOT3,CCNB1,CDC5L,BUB3,PCNA,AURKB,CHEK1,PLK1,RPA4,INTS7,NOP53,RAD9B,HINFP,PPP1R10,ZNF830,PRKDC,PTPN11,TIPIN,DNA2,RAD9A,RNASEH2B,ARID3A,E2F4,RPA2,RPL24,BRIP1,RPS6,NDC80,ABRAXAS1,MAD2L2,TRIAP1,DTL,STIL,MTBP,PLK2,PRPF19,TOPBP1,TERF1,TFDP1,ZWINT,TOP2A,TTK,PRMT1,HUS1,XRCC3,IK,TIPRL,CDT1
GO: Biological Process	GO:0032984	protein-containing complex disassembly		1.503e-12	1.3e-08	5.881e-11	5.671e-10	94	432	MRPS18B,MRPL13,GADD45GIP1,MRPL18,MRPL15,MRPL22,N6AMT1,MRPS34,MYC,MYH9,NAPA,PELO,MRPL49,CAPZB,OXA1L,CFL1,RPL23,MRPL57,CLTC,MRPL50,MRPL33,PPP1CA,CSNK1A1,CTNNB1,IST1,MRPL19,DHX8,MRPL16,ERAL1,AURKAIP1,WDR1,PTCD3,MRPL20,GRWD1,FRAT1,WASHC1,MRPL53,MRPS16,MRPS18C,UPF1,MRPL2,MRPS18A,MRPL4,MRPS10,MRPS2,EIF5A,MRPL46,MRPS31,MRPL23,MRPS12,MRPL37,MRPL51,ETF1,KATNB1,MRPL27,MRPL10,F2RL1,SET,TRMT112,MRPL28,MRPL45…
GO: Biological Process	GO:0006163	purine nucleotide metabolic process		1.509e-12	1.305e-08	5.881e-11	5.671e-10	116	580	SEH1L,ACACA,ACLY,PARP1,ADSL,ALDOA,MPI,OGT,RAE1,GADD45GIP1,UQCC3,FLCN,ATIC,ATP5F1A,MVD,MVK,ATP5F1B,ATP5F1C,ATP5F1D,MYC,ATP5F1E,ATP5PB,ATP5MC1,ATP5ME,NDUFA1,NDUFA2,NDUFA6,NDUFAB1,SUCLA2,NDUFB2,NDUFB4,NDUFB6,NDUFB7,NDUFB9,NDUFB10,NDUFC1,NDUFC2,NDUFS2,NDUFV1,NDUFS5,NDUFS8,GMPS,IER3,NME3,ATP5MGL,NUP88,NUP98,OPA1,CCNB1,CYCS,PDE4A,PDHB,PGAM1,PGK1,PKM,NDUFB11,COX4I1,COX5B,TECR,COX7A2,COX7C,COX15,ATP5MF,N…
GO: Biological Process	GO:0072657	protein localization to membrane		1.731e-12	1.498e-08	6.717e-11	6.477e-10	131	686	ABHD17A,ACTB,SYS1,FZD9,OGT,BLZF1,RHOG,GET3,TIMM29,VAMP4,RPL10A,CDK5R1,RPL14,DNAJA3,OXA1L,PDPK1,RPL23,CLTC,PEX16,SAMM50,SEC61A1,RPL36,CRKL,NUP155,TCAF1,ROMO1,MAIP1,RAB13,RAC1,WASHC1,ACTR3,TSPAN5,TIMM13,TIMM10,ARFRP1,EGFR,RPL3,RPL4,RPL6,RPL7,RPL7A,RPL8,RPL9,RPL10,RPL11,RPL12,RPL13,EPHA3,RPL15,RPL17,RPL18,RPL18A,RPL19,RPL22,GPHN,RPL23A,RPL24,RPL27,RPL30,RPL27A,RPL28,RPL29,RPL31,RPL32,RPL34,RPL35A,RP…
GO: Biological Process	GO:0006336	DNA replication-independent nucleosome assembly		2.047e-12	1.77e-08	7.904e-11	7.621e-10	26	54	H4C9,H4C12,H4C2,H4C14,RUVBL1,CENPX,NPM1,MIS18A,CENPA,CENPM,ASF1A,CENPO,CENPL,RBBP4,CENPS,IPO4,MIS18BP1,CENPW,HJURP,CENPT,CENPN,CENPK,H3-3A,H3-3B,CABIN1,HIRA
GO: Biological Process	GO:0060147	regulation of posttranscriptional gene silencing		2.072e-12	1.793e-08	7.933e-11	7.649e-10	41	121	SEH1L,H4C9,H3C1,H3C11,H3C2,XPO5,H4C12,H4C2,H4C14,RAE1,NUP88,NUP98,POLR2C,POLR2D,POLR2I,POLR2J,POLR2K,POLR2L,NCOR1,NUP155,NUP93,PUM1,MAP2K2,DDX5,DHX9,RANBP2,AGO1,EGFR,EIF4G1,SEC13,H3C13,NUP35,NUP133,AGO2,NUP205,NUP42,H3-3A,H3-3B,NUP62,NUP107,NUP214
GO: Biological Process	GO:0060966	regulation of gene silencing by RNA		2.072e-12	1.793e-08	7.933e-11	7.649e-10	41	121	SEH1L,H4C9,H3C1,H3C11,H3C2,XPO5,H4C12,H4C2,H4C14,RAE1,NUP88,NUP98,POLR2C,POLR2D,POLR2I,POLR2J,POLR2K,POLR2L,NCOR1,NUP155,NUP93,PUM1,MAP2K2,DDX5,DHX9,RANBP2,AGO1,EGFR,EIF4G1,SEC13,H3C13,NUP35,NUP133,AGO2,NUP205,NUP42,H3-3A,H3-3B,NUP62,NUP107,NUP214
GO: Biological Process	GO:0006334	nucleosome assembly		2.422e-12	2.095e-08	9.229e-11	8.899e-10	46	147	CHAF1B,MCM2,H3-4,H4C9,H2BC13,H2BC15,H2BC10,H2BC4,H2BC21,H3C1,H3C11,H3C2,H4C12,H4C2,H4C14,RUVBL1,CENPX,NPM1,H2BC11,H1-10,MIS18A,CENPA,CENPM,ASF1A,CENPO,CENPL,DAXX,GRWD1,RBBP4,CHAF1A,CENPS,IPO4,MIS18BP1,CENPW,HJURP,SET,CENPT,H3C13,CENPN,CENPK,H1-5,H2BC5,H3-3A,H3-3B,CABIN1,HIRA
GO: Biological Process	GO:0060964	regulation of gene silencing by miRNA		2.774e-12	2.4e-08	1.053e-10	1.015e-09	40	117	SEH1L,H4C9,H3C1,H3C11,H3C2,H4C12,H4C2,H4C14,RAE1,NUP88,NUP98,POLR2C,POLR2D,POLR2I,POLR2J,POLR2K,POLR2L,NCOR1,NUP155,NUP93,PUM1,MAP2K2,DDX5,DHX9,RANBP2,AGO1,EGFR,EIF4G1,SEC13,H3C13,NUP35,NUP133,AGO2,NUP205,NUP42,H3-3A,H3-3B,NUP62,NUP107,NUP214
GO: Biological Process	GO:0006362	transcription elongation from RNA polymerase I promoter		2.993e-12	2.589e-08	1.131e-10	1.09e-09	19	30	MNAT1,POLR1F,TAF1C,TAF1B,CCNH,POLR1A,POLR1C,POLR2K,POLR2L,ERCC2,ERCC3,POLR1H,POLR1B,POLR1G,TBP,GTF2H2,GTF2H4,POLR1E,UBTF
GO: Biological Process	GO:0034724	DNA replication-independent nucleosome organization		3.501e-12	3.029e-08	1.317e-10	1.27e-09	26	55	H4C9,H4C12,H4C2,H4C14,RUVBL1,CENPX,NPM1,MIS18A,CENPA,CENPM,ASF1A,CENPO,CENPL,RBBP4,CENPS,IPO4,MIS18BP1,CENPW,HJURP,CENPT,CENPN,CENPK,H3-3A,H3-3B,CABIN1,HIRA
GO: Biological Process	GO:0051983	regulation of chromosome segregation		3.695e-12	3.197e-08	1.384e-10	1.334e-09	39	113	MAD1L1,CUL3,RACGAP1,CDC23,NEK2,BUB1,BUB1B,CCNB1,BUB3,CDC42,AURKB,PTTG1,PLK1,NIPBL,ANAPC4,CTNNB1,PUM1,DLGAP5,DYNC1H1,RAD21,ECT2,NDC80,FEN1,MAD2L2,ANAPC5,SFPQ,SLF1,ANAPC11,CTCF,CHTF18,SMC5,TERF1,TTK,HNRNPU,ANAPC1,XRCC3,NSMCE2,IK,CDT1
GO: Biological Process	GO:0006275	regulation of DNA replication		3.783e-12	3.272e-08	1.411e-10	1.36e-09	40	118	SMC1A,WDR18,CDC7,MRE11,TICRR,USP37,TIMELESS,NPM1,CCNA2,SMC3,CDC42,PCNA,DSCC1,PPP2R1A,ANKRD17,ZNF830,DHX9,TIPIN,DNA2,RAC1,RBBP6,RFC3,RFC4,RFC5,GMNN,EGFR,STN1,MAP2K4,CTC1,CHTF18,EHMT2,TERF1,TERF2,FAF1,GTPBP4,TTF1,HUS1,JUN,CDT1,LIG3
GO: Biological Process	GO:0009301	snRNA transcription		4.496e-12	3.89e-08	1.669e-10	1.61e-09	30	72	RPRD1B,INTS7,POLR2C,POLR2D,POLR2I,POLR2J,POLR2K,POLR2L,INTS1,INTS11,INTS10,INTS6,INTS4,USPL1,RPAP2,NCBP2,SRRT,INTS13,ZC3H8,PHAX,TAF8,TAF6,TAF11,TAF13,TBP,ICE1,GTF2A2,INTS5,INTS14,ELL
GO: Biological Process	GO:1902750	negative regulation of cell cycle G2/M phase transition		4.895e-12	4.234e-08	1.81e-10	1.745e-09	38	109	CUL1,MRE11,TICRR,BRCA1,IER3,AURKB,CHEK1,PLK1,NOP53,ZNF830,PSMA2,PSMA4,PSMA5,PSMA6,PSMA7,PSMB2,PSMB3,PSMB4,PSMB5,PSMB6,PSMB7,PSMC5,PSMC6,PSMD3,PSMD4,PSMD8,PSMD12,PSMD6,PINX1,USP47,RBX1,RAD21,PSMD14,ABRAXAS1,DTL,SKP1,TOPBP1,HUS1
GO: Biological Process	GO:0043628	ncRNA 3'-end processing		5.127e-12	4.436e-08	1.888e-10	1.82e-09	24	48	PARN,EXOSC4,EXOSC9,EXOSC10,INTS7,PTCD1,INTS1,DKC1,USB1,EXOSC3,INTS6,TRNT1,FBL,RPS21,EXOSC7,POLR3K,EXOSC2,INTS5,HSD17B10,EXOSC8,CT45A5,EXOSC5,INTS14,EXOSC6
GO: Biological Process	GO:1901991	negative regulation of mitotic cell cycle phase transition		5.793e-12	5.012e-08	2.124e-10	2.048e-09	66	264	MDM4,GFI1B,MAD1L1,CUL1,MRE11,TICRR,CCND1,BRCA1,ZFP36L1,IER3,BUB1,BUB1B,CNOT3,CCNB1,SEPTIN7,BUB3,PCNA,AURKB,CDK6,CHEK1,PLK1,NOP53,ZNF830,PRKDC,PSMA2,PSMA4,PSMA5,PSMA6,PSMA7,PSMB2,PSMB3,PSMB4,PSMB5,PSMB6,PSMB7,PSMC5,PSMC6,PSMD3,PSMD4,PSMD8,PSMD12,PSMD6,PINX1,CDC73,USP47,RBX1,RAD21,ARID3A,E2F4,PSMD14,RPA2,EZH2,NDC80,MAD2L2,TRIAP1,SKP1,PLK2,TOPBP1,TERF1,TFDP1,TTK,PRMT1,HUS1,XRCC3,IK,CDT1
GO: Biological Process	GO:0072521	purine-containing compound metabolic process		6.846e-12	5.923e-08	2.499e-10	2.41e-09	119	614	SEH1L,ACACA,ACLY,PARP1,ADSL,ALDOA,MPI,OGT,RAE1,GADD45GIP1,UQCC3,FLCN,ATIC,ATP5F1A,MVD,MVK,ATP5F1B,ATP5F1C,ATP5F1D,MYC,ATP5F1E,ATP5PB,ATP5MC1,ATP5ME,NDUFA1,NDUFA2,NDUFA6,NDUFAB1,SUCLA2,NDUFB2,NDUFB4,NDUFB6,NDUFB7,NDUFB9,NDUFB10,NDUFC1,NDUFC2,NDUFS2,NDUFV1,NDUFS5,NDUFS8,GMPS,IER3,NME3,ATP5MGL,NUP88,NUP98,OPA1,CCNB1,CYCS,PDE4A,PDHB,PGAM1,PGK1,PKM,NDUFB11,COX4I1,COX5B,TECR,COX7A2,COX7C,COX15,ATP5MF,N…
GO: Biological Process	GO:0070925	organelle assembly		7.472e-12	6.464e-08	2.704e-10	2.607e-09	163	934	SMC1A,ACTG1,TBC1D24,MLH1,CCDC113,MRPL22,RACGAP1,DYNLL1,MYBL2,CENPX,SEPTIN2,HDAC3,NEK2,BRCA1,C1QBP,NOP2,UBXN10,NPM1,ATP6V0D1,SMC3,PAFAH1B1,SEPTIN7,EVI5L,AURKB,CENPA,RCC1,MIS12,ANLN,CLTC,ASPM,PKHD1,NLE1,LSM4,ATXN10,PLK1,KIF23,NOP53,RTTN,NEK7,WWTR1,SEC22B,NCOR1,PPP2R1A,CSNK1D,SENP6,CEP57,ULK2,USP6NL,EMC6,IST1,DCTN1,MKS1,HAUS4,ERAL1,PWP2,MFN2,DYNLRB2,DYNLRB1,WDR1,DYNC1H1,DNM2,MRPL20,CHMP6,WASHC1,CENP…
GO: Biological Process	GO:0090592	DNA synthesis involved in DNA replication		7.501e-12	6.489e-08	2.704e-10	2.607e-09	14	17	MCM3,MCM7,PCNA,POLA1,POLD2,POLE,GINS1,DNA2,RFC3,RFC4,GINS2,POLD3,GINS3,LIG3
GO: Biological Process	GO:0006271	DNA strand elongation involved in DNA replication		7.501e-12	6.489e-08	2.704e-10	2.607e-09	14	17	MCM3,MCM7,PCNA,POLA1,POLD2,POLE,GINS1,DNA2,RFC3,RFC4,GINS2,POLD3,GINS3,LIG3
GO: Biological Process	GO:1901988	negative regulation of cell cycle phase transition		7.971e-12	6.896e-08	2.861e-10	2.759e-09	69	284	MDM4,MEN1,GFI1B,MAD1L1,CUL1,MRE11,TICRR,CCND1,BRCA1,ZFP36L1,IER3,BUB1,BUB1B,CNOT3,CCNB1,SEPTIN7,BUB3,PCNA,AURKB,CDK6,CHEK1,PLK1,NOP53,ZNF830,PRKDC,PSMA2,PSMA4,PSMA5,PSMA6,PSMA7,PSMB2,PSMB3,PSMB4,PSMB5,PSMB6,PSMB7,PSMC5,PSMC6,PSMD3,PSMD4,PSMD8,PSMD12,PSMD6,PINX1,CDC73,USP47,RBX1,RAD21,ARID3A,E2F4,PSMD14,RPA2,EZH2,NDC80,ABRAXAS1,MAD2L2,TRIAP1,DTL,SKP1,PLK2,TOPBP1,TERF1,TFDP1,TTK,PRMT1,HUS1,XRCC3,IK…
GO: Biological Process	GO:1902600	proton transmembrane transport		8.124e-12	7.028e-08	2.904e-10	2.8e-09	68	278	GADD45GIP1,UQCC3,ATP1A1,ATP2A2,ATP5F1A,ATP5F1B,ATP5F1C,ATP5F1D,MYC,ATP5F1E,ATP5PB,ATP5MC1,ATP5ME,ATP6V1A,ATP6V1B2,ATP6V1E1,ATP6AP1,NDUFA1,NDUFA2,NDUFA6,NDUFAB1,NDUFB2,NDUFB4,NDUFB6,NDUFB7,NDUFB9,NDUFB10,NDUFC1,NDUFC2,NDUFS2,NDUFV1,NDUFS5,NDUFS8,ATP5MGL,CCNB1,ATP6V0D1,CYCS,PGK1,SLC25A3,NDUFB11,COX4I1,COX5B,COX7A2,COX7C,COX15,ATP6V1G1,ATP5MF,CYC1,SDHAF2,COX17,NDUFAF1,ATP6V1D,ATP5PD,SDHA,SDHC,SDHD,F…
GO: Biological Process	GO:0042773	ATP synthesis coupled electron transport		8.426e-12	7.289e-08	3e-10	2.892e-09	36	101	UQCC3,NDUFA1,NDUFA2,NDUFA6,NDUFAB1,NDUFB2,NDUFB4,NDUFB6,NDUFB7,NDUFB9,NDUFB10,NDUFC1,NDUFC2,NDUFS2,NDUFV1,NDUFS5,NDUFS8,CCNB1,CYCS,NDUFB11,COX4I1,COX5B,COX7C,COX15,CYC1,SDHAF2,NDUFAF1,SDHA,SDHC,SDHD,UQCRQ,UQCRB,UQCRC1,UQCRFS1,NDUFA11,COA6
GO: Biological Process	GO:0032981	mitochondrial respiratory chain complex I assembly		8.745e-12	7.566e-08	3.088e-10	2.978e-09	28	65	NDUFAF4,NDUFA1,NDUFA2,NDUFA6,NDUFAB1,NDUFB2,NDUFB4,NDUFB6,BCS1L,NDUFB7,NDUFB9,NDUFB10,NDUFC1,NDUFC2,NDUFS2,NDUFV1,NDUFS5,NDUFS8,OXA1L,AIFM1,NDUFB11,NDUFAF3,NDUFAF8,NDUFAF1,TIMMDC1,NDUFAF7,FOXRED1,NDUFA11
GO: Biological Process	GO:0010257	NADH dehydrogenase complex assembly		8.745e-12	7.566e-08	3.088e-10	2.978e-09	28	65	NDUFAF4,NDUFA1,NDUFA2,NDUFA6,NDUFAB1,NDUFB2,NDUFB4,NDUFB6,BCS1L,NDUFB7,NDUFB9,NDUFB10,NDUFC1,NDUFC2,NDUFS2,NDUFV1,NDUFS5,NDUFS8,OXA1L,AIFM1,NDUFB11,NDUFAF3,NDUFAF8,NDUFAF1,TIMMDC1,NDUFAF7,FOXRED1,NDUFA11
GO: Biological Process	GO:0006361	transcription initiation from RNA polymerase I promoter		8.885e-12	7.686e-08	3.125e-10	3.013e-09	21	38	MNAT1,POLR1F,TAF1C,TAF1B,CCNH,POLR1A,POLR1C,POLR2K,POLR2L,RRN3,ERCC2,ERCC3,POLR1H,POLR1B,POLR1G,TBP,GTF2H2,GTF2H4,POLR1E,TTF1,UBTF
GO: Biological Process	GO:0009894	regulation of catabolic process		9.408e-12	8.139e-08	3.295e-10	3.177e-09	177	1042	SEH1L,RBM10,MCL1,MDM4,RIC1,CUL4A,OGT,LAMTOR2,RAE1,FLCN,LAMTOR3,MYC,ATP6V1A,ATP6V1B2,ATP6V1E1,ADAM9,BARD1,CDK5R1,ZFP36L1,IER3,NPM1,NUP88,NUP98,OAZ1,USP8,ATP6V0D1,AIFM1,PARN,PGAM1,PHB,RPL23,PNPT1,DDA1,PDCL3,PLK1,EXOSC4,EXOSC9,NOP53,BAG2,ATP6V1G1,SEC22B,PPP1CA,PPP1CB,NCOR1,NUP155,CSNK1A1,CSNK1D,PRKAG1,NUP93,PUM1,ULK2,FAM122A,PSMA2,PSMA4,PSMA5,PSMA6,PSMA7,PSMB2,CYP51A1,PSMB3,PSMB4,PSMB5,PSMB6,PSMB7,P…
GO: Biological Process	GO:0016233	telomere capping		9.779e-12	8.46e-08	3.411e-10	3.289e-09	26	57	H3-4,H4C9,H4C12,H4C2,H4C14,MRE11,NEK2,AURKB,POT1,NEK7,PRKDC,MAPK1,TEN1,MAP2K7,TINF2,STN1,CTC1,RTEL1,SMG6,TERF1,TERF2,PNKP,HNRNPA2B1,XRCC1,XRCC4,USP7
GO: Biological Process	GO:1904874	positive regulation of telomerase RNA localization to Cajal body		1.249e-11	1.081e-07	4.341e-10	4.186e-09	13	15	RUVBL1,CCT6A,DKC1,SHQ1,NOP10,CCT7,CCT4,CCT2,NHP2,CCT5,RUVBL2,TCP1,CCT3
GO: Biological Process	GO:0010972	negative regulation of G2/M transition of mitotic cell cycle		1.533e-11	1.326e-07	5.306e-10	5.116e-09	35	98	CUL1,MRE11,TICRR,BRCA1,IER3,AURKB,CHEK1,NOP53,ZNF830,PSMA2,PSMA4,PSMA5,PSMA6,PSMA7,PSMB2,PSMB3,PSMB4,PSMB5,PSMB6,PSMB7,PSMC5,PSMC6,PSMD3,PSMD4,PSMD8,PSMD12,PSMD6,PINX1,USP47,RBX1,RAD21,PSMD14,SKP1,TOPBP1,HUS1
GO: Biological Process	GO:0000387	spliceosomal snRNP assembly		1.628e-11	1.408e-07	5.61e-10	5.41e-09	25	54	LSM2,PRPF3,CLNS1A,LSM4,PRMT7,WDR77,GEMIN4,PRPF31,GEMIN8,GEMIN7,PRMT5,PRPF8,SMN1,SMN2,SNRPB,SNRPD1,SNRPD2,SNRPD3,SNRPE,SNRPF,SNRPG,PRPF19,STRAP,DDX20,PRPF6
GO: Biological Process	GO:0042769	DNA damage response, detection of DNA damage		1.738e-11	1.503e-07	5.966e-10	5.753e-09	21	39	PARP1,CUL4A,PCNA,POLD1,POLD2,RBX1,RFC1,RFC3,RFC4,RFC5,RPA2,RPA3,RPS3,RPS27A,DTL,POLD3,PNKP,UBA52,DNAJA1,USP1,MRPS26
GO: Biological Process	GO:0042795	snRNA transcription by RNA polymerase II		1.846e-11	1.597e-07	6.311e-10	6.086e-09	29	71	RPRD1B,INTS7,POLR2C,POLR2D,POLR2I,POLR2J,POLR2K,POLR2L,INTS1,INTS11,INTS10,INTS6,INTS4,RPAP2,NCBP2,SRRT,INTS13,ZC3H8,PHAX,TAF8,TAF6,TAF11,TAF13,TBP,ICE1,GTF2A2,INTS5,INTS14,ELL
GO: Biological Process	GO:0000469	cleavage involved in rRNA processing		1.892e-11	1.637e-07	6.418e-10	6.189e-09	16	23	NOB1,NOP14,NPM1,EXOSC9,EXOSC10,EXOSC3,FCF1,RPS21,NHP2,EXOSC7,RRS1,UTP20,BOP1,EXOSC2,EXOSC8,KRI1
GO: Biological Process	GO:0000466	maturation of 5.8S rRNA from tricistronic rRNA transcript (SSU-rRNA, 5.8S rRNA, LSU-rRNA)		1.892e-11	1.637e-07	6.418e-10	6.189e-09	16	23	NOP14,NPM1,EXOSC9,EXOSC10,URB1,EXOSC3,FCF1,RPS21,EXOSC7,RRS1,UTP20,BOP1,EXOSC2,PES1,EXOSC8,KRI1
GO: Biological Process	GO:2000573	positive regulation of DNA biosynthetic process		2.338e-11	2.022e-07	7.9e-10	7.618e-09	30	76	MYC,NEK2,NPM1,NVL,CCT6A,PARN,AURKB,DSCC1,POT1,NEK7,MAPK1,CTNNB1,MAP2K7,DKC1,RFC3,WRAP53,RFC4,RFC5,GRHL2,CCT7,CCT4,CCT2,CCT5,CHTF18,GFER,TCP1,PNKP,CCT3,HNRNPA2B1,XRCC5
GO: Biological Process	GO:0042775	mitochondrial ATP synthesis coupled electron transport		2.966e-11	2.566e-07	9.983e-10	9.627e-09	35	100	UQCC3,NDUFA1,NDUFA2,NDUFA6,NDUFAB1,NDUFB2,NDUFB4,NDUFB6,NDUFB7,NDUFB9,NDUFB10,NDUFC1,NDUFC2,NDUFS2,NDUFV1,NDUFS5,NDUFS8,CCNB1,CYCS,NDUFB11,COX4I1,COX5B,COX7C,COX15,CYC1,SDHAF2,NDUFAF1,SDHA,SDHC,SDHD,UQCRQ,UQCRB,UQCRC1,UQCRFS1,NDUFA11
GO: Biological Process	GO:0043928	exonucleolytic catabolism of deadenylated mRNA		3.304e-11	2.858e-07	1.108e-09	1.068e-08	19	33	LSM2,LSM4,EXOSC4,EXOSC9,TTC37,EXOSC3,EDC3,SKIV2L,DIS3,EXOSC7,LSM7,HBS1L,EXOSC2,LSM6,EXOSC8,EDC4,DCP2,EXOSC5,EXOSC6
GO: Biological Process	GO:0090407	organophosphate biosynthetic process		3.319e-11	2.871e-07	1.109e-09	1.069e-08	136	751	ACACA,ACLY,PARP1,ADSL,PLA2G10,ALDOA,MOCS2,PTPMT1,PLEKHA4,GADD45GIP1,ARF1,UQCC3,FLCN,ATIC,ATP5F1A,MVD,MVK,ATP5F1B,ATP5F1C,ATP5F1D,MYC,ATP5F1E,ATP5PB,ATP5MC1,ATP5ME,NDUFA1,NDUFA2,NDUFA6,NDUFAB1,NDUFB2,NDUFB4,NDUFB6,NDUFB7,NDUFB9,NDUFB10,NDUFC1,NDUFC2,NDUFS2,NDUFV1,NDUFS5,NDUFS8,GMPS,NME3,ATP5MGL,CAD,NFS1,CCNB1,TAMM41,CYCS,PC,PDHB,PGK1,PI4KB,PKM,PLCD1,GGPS1,NDUFB11,PGS1,COX4I1,COX5B,TECR,COX7A2,COX7…
GO: Biological Process	GO:0006333	chromatin assembly or disassembly		3.707e-11	3.207e-07	1.234e-09	1.189e-08	53	197	CHAF1B,MCM2,H3-4,H4C9,H2BC13,H2BC15,H2BC10,H2BC4,H2BC21,H3C1,H3C11,H3C2,H4C12,H4C2,H4C14,RUVBL1,CENPX,NPM1,H2BC11,H1-10,MIS18A,CENPA,CENPM,ASF1A,CENPO,PAF1,CENPL,NOC2L,DAXX,TLK1,GRWD1,RBBP4,CHAF1A,CENPS,IPO4,MIS18BP1,CENPW,HJURP,SET,CENPT,H3C13,BAHD1,CTCF,SMARCC2,CENPN,CENPK,H1-5,H2BC5,H3-3A,H3-3B,CABIN1,HMGA1,HIRA
GO: Biological Process	GO:0071168	protein localization to chromatin		4.171e-11	3.608e-07	1.382e-09	1.333e-08	29	73	H4C9,H4C12,H4C2,H4C14,RUVBL1,CENPX,NPM1,MIS18A,CENPA,CENPM,PLK1,NIPBL,CENPO,CENPL,DAXX,RAD21,RBBP4,CENPS,MIS18BP1,CENPW,HJURP,EZH2,CENPT,PPHLN1,CENPN,RUVBL2,CENPK,MAU2,H1-5
GO: Biological Process	GO:0034508	centromere complex assembly		4.388e-11	3.796e-07	1.449e-09	1.397e-08	25	56	H4C9,H4C12,H4C2,H4C14,RUVBL1,CENPX,NPM1,MIS18A,CENPA,MIS12,CENPM,CENPO,SENP6,CENPL,RBBP4,CENPS,MIS18BP1,CENPW,HJURP,CENPT,CENPN,POGZ,CENPK,H3-3A,H3-3B
GO: Biological Process	GO:0006301	postreplication repair		4.494e-11	3.888e-07	1.478e-09	1.425e-08	24	52	BRCA1,NSMCE1,PCNA,POLD1,POLD2,POLE2,ISG15,RFC1,RFC3,RFC4,RFC5,RPA2,RPA3,WDR33,RPS27A,MAD2L2,DTL,ZBTB1,NPLOC4,POLD3,UBA52,UBE2V1,UFD1,VCP
GO: Biological Process	GO:0072331	signal transduction by p53 class mediator		4.76e-11	4.118e-07	1.56e-09	1.504e-08	66	276	MDM4,MRE11,PPM1D,BARD1,CDK5R1,BRCA1,NOP2,CNOT3,NPM1,CCNB1,EXO1,PCNA,AURKB,CHEK1,RPL23,NOP53,RAD9B,RRN3,PRKAG1,NOC2L,DDX5,BANP,DNA2,RAD9A,ARID3A,RBBP4,RBBP8,E2F4,RFC3,RFC4,RFC5,RPA2,RPA3,RPL11,BRIP1,RPS7,PRMT5,RPF2,TP53RK,FOXM1,MYBBP1A,KAT5,TRIAP1,SNW1,TPX2,KDM1A,PLK2,SSRP1,STK11,EHMT2,RRS1,BOP1,TAF2,TAF6,TAF10,TAF11,TAF13,TBP,TOPBP1,TFDP1,HDAC2,HNRNPK,PRMT1,MEAF6,HUS1,TAF15
GO: Biological Process	GO:1904358	positive regulation of telomere maintenance via telomere lengthening		4.818e-11	4.168e-07	1.573e-09	1.517e-08	20	37	NEK2,CCT6A,PARN,AURKB,POT1,NEK7,MAPK1,CTNNB1,MAP2K7,DKC1,CCT7,CCT4,CCT2,CCT5,RTEL1,TCP1,PNKP,CCT3,HNRNPA2B1,XRCC5
GO: Biological Process	GO:1902653	secondary alcohol biosynthetic process		5.062e-11	4.379e-07	1.646e-09	1.587e-08	30	78	ACACA,ACAT2,ACLY,MVD,MVK,MBTPS1,GGPS1,POR,CYP51A1,NSDHL,FASN,FDFT1,SCD,HSD17B7,ERLIN1,SCAP,PMVK,EBP,G6PD,SOD1,SQLE,SREBF2,ERLIN2,ERG28,TM7SF2,HMGCR,HMGCS1,IDI1,KPNB1,LSS
GO: Biological Process	GO:0022616	DNA strand elongation		5.129e-11	4.437e-07	1.662e-09	1.603e-08	16	24	MCM3,MCM7,MRE11,PCNA,POLA1,POLD2,POLE,POT1,GINS1,DNA2,RFC3,RFC4,GINS2,POLD3,GINS3,LIG3
GO: Biological Process	GO:0016567	protein ubiquitination		5.348e-11	4.626e-07	1.726e-09	1.665e-08	149	852	SDE2,MAP3K1,BRAP,H2BC13,H2BC15,H2BC10,H2BC4,KLHL42,CUL4A,CUL3,CUL1,MED30,OGT,LEO1,CDC23,CENPX,BARD1,NEDD8,HDAC3,BRCA1,CDC16,NFX1,NSMCE1,NPM1,H2BC11,RNF8,DNAJA3,CDC42,PCNA,RPL23,ANAPC2,FBXW5,PLK1,ANAPC13,ANAPC4,DCAF13,DERL1,BAG2,WWTR1,PAF1,ISG15,PRKDC,CTNNB1,DCAF1,MED18,PSMA2,PSMA4,PSMA5,PSMA6,PSMA7,PSMB2,PSMB3,PSMB4,PSMB5,PSMB6,PSMB7,FBXL12,PSMC5,PSMC6,PSMD3,PSMD4,DAXX,PSMD8,RNF40,PSMD12,PSMD6,PI…
GO: Biological Process	GO:0009451	RNA modification		7.046e-11	6.095e-07	2.266e-09	2.185e-08	47	166	CTU2,AARS2,TRMT5,CTU1,MTFMT,NOP2,PARN,TRMT61A,GAR1,TSR3,MRM2,APOBEC3D,VIRMA,PRORP,TRIT1,ELP6,ALKBH5,ALKBH8,RAMAC,DKC1,ELP3,FBL,EMG1,NOP10,TRMT112,KTI12,NHP2,TRUB2,TRMT6,METTL2B,CMTR1,WDR4,ZC3H13,DIMT1,MOCS3,JMJD6,RPUSD3,TFB2M,RPUSD4,MEPCE,HSD17B10,METTL3,ELP5,HNRNPC,RBM15,URM1,MTERF4
GO: Biological Process	GO:0051972	regulation of telomerase activity		7.412e-11	6.412e-07	2.375e-09	2.29e-08	24	53	MEN1,MYC,NEK2,NVL,PARN,AURKB,POT1,NEK7,MAPK1,CTNNB1,TEN1,MAP2K7,DKC1,PINX1,WRAP53,GRHL2,CCT4,CCT2,SMG6,TCP1,TERF1,PNKP,HNRNPA2B1,XRCC5
GO: Biological Process	GO:0097064	ncRNA export from nucleus		9.183e-11	7.945e-07	2.932e-09	2.827e-08	20	38	SEH1L,RAE1,NPM1,NUP88,NUP98,NUP155,NUP93,RANBP2,SEC13,NUP35,NCBP2,NUP133,PHAX,NUP205,NUP42,TSC1,NUP62,NOL6,NUP107,NUP214
GO: Biological Process	GO:0033045	regulation of sister chromatid segregation		9.235e-11	7.989e-07	2.937e-09	2.832e-08	32	89	MAD1L1,CUL3,CDC23,BUB1,BUB1B,CCNB1,BUB3,AURKB,PTTG1,PLK1,NIPBL,ANAPC4,CTNNB1,DLGAP5,RAD21,NDC80,FEN1,MAD2L2,ANAPC5,SFPQ,SLF1,ANAPC11,CTCF,SMC5,TERF1,TTK,HNRNPU,ANAPC1,XRCC3,NSMCE2,IK,CDT1
GO: Biological Process	GO:0022900	electron transport chain		1.027e-10	8.884e-07	3.254e-09	3.138e-08	53	202	ADH5,UQCC3,NDUFA1,NDUFA2,NDUFA6,NDUFAB1,NDUFB2,NDUFB4,NDUFB6,NDUFB7,NDUFB9,NDUFB10,NDUFC1,NDUFC2,NDUFS2,NDUFV1,NDUFS5,NDUFS8,CCNB1,AIFM1,CYCS,NDUFB11,COX4I1,COX5B,COX7A2,COX7C,POR,COX11,COX15,CYC1,SDHAF2,SCO2,COX17,NDUFAF1,GLRX5,SDHA,SDHB,SDHC,SDHD,PTGES2,MYBBP1A,UQCRQ,SOD2,SURF1,POLG2,PHB2,TXNRD1,UQCRB,UQCRC1,UQCRFS1,NDUFA11,COA6,ALDH5A1
GO: Biological Process	GO:0015980	energy derivation by oxidation of organic compounds		1.167e-10	1.01e-06	3.685e-09	3.553e-08	71	313	ACO1,MDH2,ADSL,CHCHD4,UQCC3,FLCN,ATP5F1D,MYC,NDUFA1,NDUFA2,NDUFA6,NDUFAB1,SUCLA2,NDUFB2,NDUFB4,NDUFB6,NDUFB7,NDUFB9,NDUFB10,NDUFC1,NDUFC2,NDUFS2,NDUFV1,NDUFS5,NDUFS8,STBD1,CCNB1,OXA1L,AIFM1,CYCS,PDHB,PNPT1,NDUFB11,NOP53,COX4I1,COX5B,COX7C,COX15,PPP1CA,PPP1CB,PPP1R2,CS,CYC1,SDHAF2,SCO2,NDUFAF1,PCDH12,FH,SDHA,SDHB,SDHC,SDHD,MYBBP1A,FXN,MTOR,UQCRQ,SOD2,BLOC1S1,GFPT1,SURF1,POLG2,PHLDA2,UGP2,UQCRB,UQC…
GO: Biological Process	GO:0051225	spindle assembly		1.485e-10	1.285e-06	4.672e-09	4.505e-08	40	131	SMC1A,MLH1,RACGAP1,MYBL2,HDAC3,NEK2,SMC3,AURKB,RCC1,CLTC,ASPM,PLK1,KIF23,NEK7,NCOR1,CSNK1D,SENP6,HAUS4,DYNC1H1,WASHC1,MSTO1,CENPW,RPS3,TUBGCP3,HAUS7,MAPRE1,TPX2,CHMP3,TUBGCP2,TUBGCP4,CHMP2A,HAUS5,GOLGA8R,DICER1,HNRNPU,HAUS8,TUBB8,KIF4A,KIF11,KPNB1
GO: Biological Process	GO:0032205	negative regulation of telomere maintenance		1.702e-10	1.472e-06	5.335e-09	5.144e-08	20	39	PARP1,EXOSC10,POT1,TEN1,TINF2,PINX1,STN1,CTC1,SLX4,RTEL1,SMG6,TERF1,TERF2,HNRNPC,HNRNPU,DCP2,XRCC1,XRCC4,XRCC5,SLX1A
GO: Biological Process	GO:0044843	cell cycle G1/S phase transition		1.724e-10	1.492e-06	5.385e-09	5.193e-08	72	322	MCM2,MCM3,MCM5,MCM6,MCM7,MDM4,CDC7,MEN1,CDC45,GFI1B,MNAT1,CUL4A,CUL3,CUL1,USP37,MYC,CCND1,ZPR1,CNOT3,CCNA2,CCNB1,CCNH,ORC5,SEPTIN7,PCNA,CDK6,RCC1,PLRG1,RPA4,POLA1,POLE,POLE2,PAF1,HINFP,PPP6C,PRIM1,PRIM2,ANKRD17,PRKDC,PAGR1,DHFR,CDC73,ARID3A,RBBP8,E2F4,GMNN,EGFR,EIF4G1,RPA2,RPA3,RPL17,RPS6,RRM2,EZH2,TRIAP1,SKP2,LARP7,MTBP,PLK2,TAF10,TFDP1,MEPCE,LSM10,ORC6,ORC3,ECD,PHB2,POLA2,TYMS,PRMT1,LSM11,CDT1
GO: Biological Process	GO:0006695	cholesterol biosynthetic process		1.92e-10	1.661e-06	5.973e-09	5.76e-08	29	77	ACACA,ACAT2,ACLY,MVD,MVK,MBTPS1,GGPS1,POR,CYP51A1,NSDHL,FASN,FDFT1,SCD,HSD17B7,ERLIN1,SCAP,PMVK,EBP,G6PD,SOD1,SQLE,SREBF2,ERLIN2,TM7SF2,HMGCR,HMGCS1,IDI1,KPNB1,LSS
GO: Biological Process	GO:0006270	DNA replication initiation		2.04e-10	1.765e-06	6.325e-09	6.099e-08	23	51	SMC1A,WDR18,MCM2,MCM3,MCM5,MCM6,MCM7,CDC45,MRE11,TICRR,ZPR1,ORC5,SMC3,RPA4,POLA1,POLE,POLE2,PRIM1,PRIM2,ORC6,ORC3,POLA2,CDT1
GO: Biological Process	GO:0000291	nuclear-transcribed mRNA catabolic process, exonucleolytic		2.555e-10	2.211e-06	7.811e-09	7.532e-08	19	36	LSM2,LSM4,EXOSC4,EXOSC9,TTC37,EXOSC3,EDC3,SKIV2L,DIS3,EXOSC7,LSM7,HBS1L,EXOSC2,LSM6,EXOSC8,EDC4,DCP2,EXOSC5,EXOSC6
GO: Biological Process	GO:0051973	positive regulation of telomerase activity		2.555e-10	2.211e-06	7.811e-09	7.532e-08	19	36	MYC,NEK2,NVL,PARN,AURKB,POT1,NEK7,MAPK1,CTNNB1,MAP2K7,DKC1,WRAP53,GRHL2,CCT4,CCT2,TCP1,PNKP,HNRNPA2B1,XRCC5
GO: Biological Process	GO:0016180	snRNA processing		2.555e-10	2.211e-06	7.811e-09	7.532e-08	19	36	EXOSC4,EXOSC9,INTS7,INTS1,INTS11,USB1,EXOSC3,INTS10,INTS6,INTS4,EXOSC7,EXOSC2,INTS5,EXOSC8,CT45A5,TUT1,EXOSC5,INTS14,EXOSC6
GO: Biological Process	GO:0002183	cytoplasmic translational initiation		2.555e-10	2.211e-06	7.811e-09	7.532e-08	19	36	TICRR,EIF3A,EIF3B,EIF3C,EIF3D,EIF3G,EIF3I,EIF3J,EIF2S2,EIF2S3,EIF4A1,EIF4B,EIF4G1,EIF5,RPS2,MTOR,RPL13A,METTL3,EIF3CL
GO: Biological Process	GO:0000726	non-recombinational repair		2.574e-10	2.227e-06	7.842e-09	7.562e-08	34	102	H3-4,H4C9,H4C12,H4C2,H4C14,MLH1,MRE11,BARD1,BRCA1,RNF8,AUNIP,POLA1,PRKDC,RBBP8,WRAP53,ACTR2,RIF1,PSMD14,ABRAXAS1,MAD2L2,FH,KAT5,PIAS4,KDM2A,SLX4,XRCC6,SMC5,PRPF19,XRCC1,XRCC4,XRCC5,NSMCE2,SLX1A,LIG3
GO: Biological Process	GO:0007088	regulation of mitotic nuclear division		2.958e-10	2.559e-06	8.98e-09	8.659e-08	49	184	SMC1A,MAD1L1,CUL3,CDC23,NEK2,BUB1,BUB1B,CCNB1,PKMYT1,SMC3,BUB3,CDC42,AURKB,PTTG1,RCC1,CHEK1,ANLN,FBXW5,PLK1,NIPBL,ANAPC4,DLGAP5,AURKAIP1,PHIP,RAD21,BORA,NDC80,PRMT5,MAD2L2,ANAPC5,SLF1,ANAPC11,CHMP3,MTBP,SMC5,CHMP2A,UBE2C,TERF1,PHB2,NUP62,TTK,HNRNPU,ANAPC1,CEP85,XRCC3,NSMCE2,IK,CDT1,KIF11
GO: Biological Process	GO:0016126	sterol biosynthetic process		3.056e-10	2.643e-06	9.243e-09	8.912e-08	30	83	ACACA,ACAT2,ACLY,MVD,MVK,MBTPS1,GGPS1,POR,CYP51A1,NSDHL,FASN,FDFT1,SCD,HSD17B7,ERLIN1,SCAP,PMVK,EBP,G6PD,SOD1,SQLE,SREBF2,ERLIN2,ERG28,TM7SF2,HMGCR,HMGCS1,IDI1,KPNB1,LSS
GO: Biological Process	GO:0106118	regulation of sterol biosynthetic process		3.301e-10	2.856e-06	9.916e-09	9.562e-08	23	52	ACACA,MVD,MVK,MBTPS1,GGPS1,POR,CYP51A1,FASN,FDFT1,SCD,ERLIN1,SCAP,PMVK,SOD1,SQLE,SREBF2,ERLIN2,TM7SF2,HMGCR,HMGCS1,IDI1,KPNB1,LSS
GO: Biological Process	GO:0045540	regulation of cholesterol biosynthetic process		3.301e-10	2.856e-06	9.916e-09	9.562e-08	23	52	ACACA,MVD,MVK,MBTPS1,GGPS1,POR,CYP51A1,FASN,FDFT1,SCD,ERLIN1,SCAP,PMVK,SOD1,SQLE,SREBF2,ERLIN2,TM7SF2,HMGCR,HMGCS1,IDI1,KPNB1,LSS
GO: Biological Process	GO:0031055	chromatin remodeling at centromere		3.426e-10	2.964e-06	1.025e-08	9.889e-08	22	48	H4C9,H4C12,H4C2,H4C14,RUVBL1,CENPX,NPM1,MIS18A,CENPA,CENPM,CENPO,CENPL,RBBP4,CENPS,MIS18BP1,CENPW,HJURP,CENPT,CENPN,CENPK,H3-3A,H3-3B
GO: Biological Process	GO:0033047	regulation of mitotic sister chromatid segregation		3.467e-10	3e-06	1.034e-08	9.974e-08	28	74	MAD1L1,CUL3,CDC23,BUB1,BUB1B,CCNB1,BUB3,AURKB,PTTG1,PLK1,NIPBL,ANAPC4,DLGAP5,RAD21,NDC80,MAD2L2,ANAPC5,SLF1,ANAPC11,SMC5,TERF1,TTK,HNRNPU,ANAPC1,XRCC3,NSMCE2,IK,CDT1
GO: Biological Process	GO:0034661	ncRNA catabolic process		3.706e-10	3.206e-06	1.102e-08	1.062e-07	18	33	DROSHA,PELO,PARN,PNPT1,EXOSC4,EXOSC9,EXOSC10,EXOSC3,DIS3,SND1,EXOSC7,POP1,TUT4,EXOSC2,DICER1,EXOSC8,EXOSC5,EXOSC6
GO: Biological Process	GO:0045787	positive regulation of cell cycle		4.177e-10	3.614e-06	1.238e-08	1.193e-07	87	428	MDM4,CDC7,CDC45,FZD9,MNAT1,CUL4A,CUL3,NUPR2,THOC5,MSX2,RACGAP1,MYC,CCND1,CDK5R1,BRCA1,CNOT3,NPM1,CCNB1,PAFAH1B1,CDC25B,CDC42,PCNA,AURKB,CHEK1,PGGT1B,RPL23,CKS1B,NIPBL,PLRG1,ANAPC4,KIF23,PAF1,PPP1R10,ANKRD17,DLGAP5,PAGR1,PTPN11,CDC73,PHIP,DYNC1H1,RAD21,RAD51C,ARID3A,E2F4,ECT2,EGFR,EIF4G1,RPL17,RPS15A,EZH2,NDC80,FEN1,ANAPC5,MYBBP1A,FLT3LG,SFPQ,SLF1,FNTB,TRIAP1,DTL,ANAPC11,STIL,LARP7,CHMP3,MTBP,RAB1…
GO: Biological Process	GO:0006368	transcription elongation from RNA polymerase II promoter		4.535e-10	3.923e-06	1.339e-08	1.291e-07	31	89	MNAT1,LEO1,RNF8,CCNH,POLR2C,POLR2D,POLR2I,POLR2J,POLR2K,POLR2L,PAF1,CDC73,ELP3,ERCC2,ERCC3,EZH2,NELFCD,NCBP2,EAPP,SSRP1,SUPT4H1,SUPT5H,SUPT6H,ELOC,ELOB,ADRM1,GTF2H2,GTF2H4,HNRNPU,EAF1,ELL
GO: Biological Process	GO:0009303	rRNA transcription		4.744e-10	4.104e-06	1.391e-08	1.341e-07	19	37	MARS1,NCL,NPM1,TAF1B,GTF3C4,GTF3C3,POLR1A,NOP53,GTF3C6,POLR1B,MTOR,POLR1G,TCOF1,PWP1,GTF3A,GTF3C1,POLR1E,TOP1,IPPK
GO: Biological Process	GO:0006296	nucleotide-excision repair, DNA incision, 5'-to lesion		4.744e-10	4.104e-06	1.391e-08	1.341e-07	19	37	PARP1,CUL4A,PCNA,POLD1,POLD2,RBX1,RFC1,RFC3,RFC4,RFC5,RPA2,RPA3,ERCC2,ERCC3,RPS27A,POLD3,GTF2H2,GTF2H4,UBA52
GO: Biological Process	GO:0007062	sister chromatid cohesion		5.241e-10	4.534e-06	1.532e-08	1.477e-07	26	66	SMC1A,MRE11,BUB1,BUB1B,SMC3,PTTG1,DSCC1,PLK1,NIPBL,PPP2R1A,CTNNB1,RAD21,RAD51C,MCMBP,FEN1,SFPQ,SLF1,NAA50,CTCF,POGZ,SMC5,MAU2,PHB2,NSMCE2,RAD21L1,KIF22
GO: Biological Process	GO:0019985	translesion synthesis		5.419e-10	4.688e-06	1.579e-08	1.522e-07	20	41	PCNA,POLD1,POLD2,POLE2,ISG15,RFC1,RFC3,RFC4,RFC5,RPA2,RPA3,RPS27A,MAD2L2,DTL,ZBTB1,NPLOC4,POLD3,UBA52,UFD1,VCP
GO: Biological Process	GO:0031570	DNA integrity checkpoint		5.462e-10	4.725e-06	1.586e-08	1.529e-07	45	164	MDM4,CDC45,CUL4A,MRE11,TICRR,THOC5,CCND1,BRCA1,IER3,TIMELESS,CNOT3,CCNB1,CDC5L,PCNA,CHEK1,PLK1,RPA4,INTS7,NOP53,RAD9B,HINFP,PPP1R10,ZNF830,PRKDC,PTPN11,TIPIN,DNA2,RAD9A,RNASEH2B,ARID3A,E2F4,RPA2,BRIP1,ABRAXAS1,TRIAP1,DTL,PLK2,PRPF19,TOPBP1,TFDP1,TOP2A,PRMT1,HUS1,TIPRL,CDT1
GO: Biological Process	GO:0032212	positive regulation of telomere maintenance via telomerase		7.115e-10	6.155e-06	2.059e-08	1.985e-07	18	34	NEK2,CCT6A,PARN,AURKB,POT1,NEK7,MAPK1,CTNNB1,MAP2K7,DKC1,CCT7,CCT4,CCT2,CCT5,TCP1,PNKP,CCT3,XRCC5
GO: Biological Process	GO:0000082	G1/S transition of mitotic cell cycle		7.785e-10	6.735e-06	2.245e-08	2.165e-07	67	300	MCM2,MCM3,MCM5,MCM6,MCM7,MDM4,CDC7,CDC45,GFI1B,MNAT1,CUL4A,CUL3,CUL1,USP37,MYC,CCND1,ZPR1,CNOT3,CCNB1,CCNH,ORC5,SEPTIN7,PCNA,CDK6,RCC1,PLRG1,RPA4,POLA1,POLE,POLE2,HINFP,PPP6C,PRIM1,PRIM2,ANKRD17,PRKDC,DHFR,CDC73,ARID3A,RBBP8,E2F4,GMNN,EGFR,EIF4G1,RPA2,RPA3,RPL17,RPS6,RRM2,EZH2,TRIAP1,SKP2,LARP7,MTBP,PLK2,TAF10,TFDP1,MEPCE,LSM10,ORC6,ORC3,ECD,POLA2,TYMS,PRMT1,LSM11,CDT1
GO: Biological Process	GO:0006297	nucleotide-excision repair, DNA gap filling		8.067e-10	6.979e-06	2.319e-08	2.236e-07	15	24	PCNA,POLD1,POLD2,POLE,RFC1,RFC3,RFC4,RFC5,RPA2,RPA3,RPS27A,POLD3,UBA52,XRCC1,LIG3
GO: Biological Process	GO:0006417	regulation of translation		8.232e-10	7.122e-06	2.358e-08	2.274e-07	95	489	ABCF1,ACO1,MRPL13,ATF4,EIF3A,EIF3B,EIF3C,EIF3D,EIF3G,EIF3I,EIF3J,MVK,NCL,ZFP36L1,EIF2B4,EIF2B5,EIF2S2,C1QBP,MALSU1,CNOT3,NPM1,PCBP1,NOLC1,POLR2D,PPP1CA,MAPK1,PUM1,DNAJC3,EIF4A3,MTG2,DDX1,DHX9,DHFR,PTCD3,DPH1,UPF1,TSFM,EEF1A1,EEF1B2,EEF2,AGO1,EIF1AX,EIF2S3,EIF4A1,EIF4B,EIF4G1,EIF5,EIF5A,RPL10,RPL22,RIDA,MTG1,RPL38,RPS3,RPS3A,RPS4X,ETF1,RPS9,RPS14,RACK1,FECH,EIF1AD,PABPC1,TRUB2,NCBP2,DPH5,CELF1,MTO…
GO: Biological Process	GO:0006520	cellular amino acid metabolic process		8.283e-10	7.166e-06	2.365e-08	2.28e-07	77	366	MARS1,AARS2,YARS1,ATF4,GMPS,CAD,CARS1,GATC,OAT,OAZ1,NFS1,GATB,TXN2,COMT,PPA1,PARS2,EARS2,PSMA2,PSMA4,PSMA5,PSMA6,PSMA7,PSMB2,PSMB3,PSMB4,PSMB5,PSMB6,PSMB7,PSMC5,PSMC6,PSMD3,PSMD4,DARS1,PSMD8,PSMD12,PSMD6,SARS2,QARS1,RARS1,FARSB,NARS2,DARS2,YARS2,APIP,PSMD14,RIDA,DGLUCY,SARS1,FH,TARS2,SLC6A6,IARS2,FARS2,SMS,GARS1,GART,GFPT1,TARS1,MARS2,LARS2,HARS2,ICMT,HSD17B10,CARNMT1,HARS1,TPH1,DDAH1,TST,TXNRD1,…
GO: Biological Process	GO:0000028	ribosomal small subunit assembly		8.583e-10	7.425e-06	2.443e-08	2.355e-07	14	21	ERAL1,PWP2,RPL38,RPS2,RPS5,RPS10,RPS14,RPS15,RPS19,RPS25,RPS27,RPS28,RRP7A,RPSA
GO: Biological Process	GO:0090068	positive regulation of cell cycle process		9.747e-10	8.433e-06	2.765e-08	2.666e-07	70	321	MDM4,CDC7,CDC45,CUL4A,CUL3,MSX2,RACGAP1,CCND1,CDK5R1,BRCA1,CNOT3,NPM1,CCNB1,CDC25B,CDC42,PCNA,AURKB,RPL23,NIPBL,PLRG1,ANAPC4,KIF23,PAF1,ANKRD17,DLGAP5,PAGR1,CDC73,PHIP,DYNC1H1,RAD21,RAD51C,ARID3A,E2F4,ECT2,EGFR,EIF4G1,RPL17,EZH2,NDC80,FEN1,ANAPC5,MYBBP1A,SFPQ,SLF1,TRIAP1,DTL,ANAPC11,LARP7,CHMP3,MTBP,RAB11FIP4,PLK4,GIPC1,PLK2,SMC5,UBE2C,TERF1,TFDP1,MEPCE,LSM10,PHB2,NUP62,HNRNPU,PRMT1,LSM11,XRCC3,N…
GO: Biological Process	GO:0006369	termination of RNA polymerase II transcription		1.323e-09	1.145e-05	3.741e-08	3.608e-07	18	35	SSU72,CPSF1,CSTF3,MED18,WDR33,NCBP2,SNRPB,SNRPD3,SNRPE,SNRPF,SNRPG,CPSF4,CLP1,NUDT21,LSM10,LSM11,FIP1L1,SYMPK
GO: Biological Process	GO:0070203	regulation of establishment of protein localization to telomere		1.34e-09	1.159e-05	3.777e-08	3.642e-07	10	11	CCT6A,DKC1,WRAP53,CCT7,CCT4,CCT2,CCT5,TCP1,TERF1,CCT3
GO: Biological Process	GO:0080135	regulation of cellular response to stress		1.37e-09	1.185e-05	3.847e-08	3.71e-07	139	815	SEH1L,MCL1,MAP3K1,TBC1D24,MEN1,PARP1,MMP3,CUL4A,OGT,RAE1,ZNF622,THOC5,ATF4,MYC,HDAC3,BRCA1,IER3,TIMELESS,NSMCE1,NPM1,ROR2,NUP88,NUP98,RNF8,OCM2,OPA1,PAFAH1B1,CDC42,PCNA,CDK6,MFHAS1,CHEK1,PNPT1,AUNIP,BAG2,PPP1R10,NCOR1,PPP4C,NUP155,PRKDC,NUP93,MAPK1,CTNNB1,MAPK7,MAP2K2,MAP2K7,DNAJC3,NSMCE4A,DAXX,PAGR1,DDX5,DHX9,PTPRF,DHFR,QARS1,USP47,RAD9A,RAD51,RNASEH2B,RANBP2,WDR70,WRAP53,ACTR2,RIF1,EGFR,EIF4G1,…
GO: Biological Process	GO:0000288	nuclear-transcribed mRNA catabolic process, deadenylation-dependent decay		1.422e-09	1.23e-05	3.981e-08	3.839e-07	28	78	MLH1,LSM2,ZFP36L1,CNOT3,PARN,LSM4,EXOSC4,EXOSC9,POLR2D,TTC37,TUT7,EXOSC3,EDC3,SKIV2L,PABPC1,DIS3,EXOSC7,LSM7,HBS1L,AGO2,TUT4,EXOSC2,LSM6,EXOSC8,EDC4,DCP2,EXOSC5,EXOSC6
GO: Biological Process	GO:0033683	nucleotide-excision repair, DNA incision		1.509e-09	1.306e-05	4.212e-08	4.062e-07	19	39	PARP1,CUL4A,PCNA,POLD1,POLD2,RBX1,RFC1,RFC3,RFC4,RFC5,RPA2,RPA3,ERCC2,ERCC3,RPS27A,POLD3,GTF2H2,GTF2H4,UBA52
GO: Biological Process	GO:0043632	modification-dependent macromolecule catabolic process		1.894e-09	1.639e-05	5.269e-08	5.08e-07	117	655	KLHL42,CUL4A,CUL3,CUL1,OGT,USP37,CDC23,NEDD8,CDC16,BUB1B,RNF8,CCNB1,USP8,BUB3,AURKB,PTTG1,RPL23,PNPT1,DDA1,PDCL3,ANAPC2,FBXW5,PLK1,ANAPC4,FBXO48,EXOSC9,EXOSC10,DERL1,NOP53,BAG2,WWTR1,ISG15,CSNK1A1,CSNK1D,CTNNB1,FAM122A,PSMA2,PSMA4,PSMA5,PSMA6,PSMA7,PSMB2,PSMB3,PSMB4,PSMB5,PSMB6,PSMB7,FBXL12,PSMC5,PSMC6,PSMD3,PSMD4,PSMD8,RNF40,PSMD12,PSMD6,USP47,RBX1,DET1,RBBP6,TUT7,EXOSC3,UBA6,VPS28,PSMD14,TRIB1,…
GO: Biological Process	GO:0018205	peptidyl-lysine modification		1.917e-09	1.658e-05	5.316e-08	5.126e-07	85	427	SEH1L,TRRAP,MEN1,GFI1B,SUPT3H,OGT,RAE1,EP400,BEND3,RUVBL1,FLCN,NDUFAB1,BRCA1,RPS6KA4,NUP88,NUP98,CHEK1,GTF3C4,WDR5B,POR,NUP155,SENP6,NUP93,CTNNB1,SETD1A,DOHH,NOC2L,PAGR1,SETDB1,DHPS,GNL3,DNMT1,RANBP2,RANGAP1,RBBP5,UBA2,SAE1,ELP3,RIF1,USPL1,SUMO4,GLRX5,EZH2,KAT8,FH,SET,KAT5,NAA50,NUP35,KANSL3,PIAS4,TAF6L,YEATS2,TADA1,SNW1,CTCF,NUP133,WDR82,SUMO2,KDM1A,GATA2,BLOC1S1,RUVBL2,NUP205,EHMT2,JMJD6,SUPT6H…
GO: Biological Process	GO:0006303	double-strand break repair via nonhomologous end joining		2.113e-09	1.828e-05	5.84e-08	5.632e-07	31	94	H3-4,H4C9,H4C12,H4C2,H4C14,MLH1,MRE11,BARD1,BRCA1,RNF8,AUNIP,POLA1,PRKDC,WRAP53,ACTR2,RIF1,PSMD14,ABRAXAS1,MAD2L2,FH,KAT5,PIAS4,KDM2A,XRCC6,SMC5,PRPF19,XRCC1,XRCC4,XRCC5,NSMCE2,LIG3
GO: Biological Process	GO:0000470	maturation of LSU-rRNA		2.135e-09	1.847e-05	5.883e-08	5.672e-07	14	22	RPL10A,NPM1,ZNHIT3,ZNHIT6,URB1,RPL7,RPL7A,RPF2,NHP2,BOP1,PES1,RPL35,GTPBP4,LAS1L
GO: Biological Process	GO:0000731	DNA synthesis involved in DNA repair		2.247e-09	1.944e-05	6.172e-08	5.952e-07	22	52	PCNA,POLA1,POLD1,POLD2,POLE,POLE2,ISG15,RFC1,RFC3,RFC4,RFC5,RPA2,RPA3,RPS27A,MAD2L2,DTL,ZBTB1,NPLOC4,POLD3,UBA52,UFD1,VCP
GO: Biological Process	GO:0061641	CENP-A containing chromatin organization		2.612e-09	2.259e-05	7.105e-08	6.851e-07	20	44	H4C9,H4C12,H4C2,H4C14,RUVBL1,CENPX,NPM1,MIS18A,CENPA,CENPM,CENPO,CENPL,RBBP4,CENPS,MIS18BP1,CENPW,HJURP,CENPT,CENPN,CENPK
GO: Biological Process	GO:0061644	protein localization to CENP-A containing chromatin		2.612e-09	2.259e-05	7.105e-08	6.851e-07	20	44	H4C9,H4C12,H4C2,H4C14,RUVBL1,CENPX,NPM1,MIS18A,CENPA,CENPM,CENPO,CENPL,RBBP4,CENPS,MIS18BP1,CENPW,HJURP,CENPT,CENPN,CENPK
GO: Biological Process	GO:0034080	CENP-A containing nucleosome assembly		2.612e-09	2.259e-05	7.105e-08	6.851e-07	20	44	H4C9,H4C12,H4C2,H4C14,RUVBL1,CENPX,NPM1,MIS18A,CENPA,CENPM,CENPO,CENPL,RBBP4,CENPS,MIS18BP1,CENPW,HJURP,CENPT,CENPN,CENPK
GO: Biological Process	GO:0031440	regulation of mRNA 3'-end processing		2.856e-09	2.47e-05	7.72e-08	7.444e-07	16	29	LEO1,BARD1,ZFP36L1,CCNB1,PAF1,VIRMA,RNF40,CDC73,ZC3H14,NCBP2,SNRPA,AHCYL1,SUPT5H,NUDT21,CPSF6,RNF20
GO: Biological Process	GO:0008334	histone mRNA metabolic process		2.856e-09	2.47e-05	7.72e-08	7.444e-07	16	29	EXOSC4,EXOSC10,TUT7,UPF1,MTPAP,NCBP2,SNRPB,SNRPD3,SNRPE,SNRPF,SNRPG,TUT4,LSM10,LSM11,DCP2,TUT1
GO: Biological Process	GO:0051306	mitotic sister chromatid separation		2.955e-09	2.557e-05	7.964e-08	7.68e-07	25	66	MAD1L1,CUL3,CDC23,BUB1,BUB1B,CCNB1,BUB3,AURKB,PTTG1,PLK1,ANAPC4,PPP2R1A,DLGAP5,RAD21,NDC80,MAD2L2,ANAPC5,ANAPC11,TERF1,TTK,ANAPC1,XRCC3,NSMCE2,IK,CDT1
GO: Biological Process	GO:0006383	transcription by RNA polymerase III		2.976e-09	2.574e-05	7.995e-08	7.709e-07	23	57	BRCA1,GTF3C4,GTF3C3,POLR1C,POLR2K,POLR2L,GTF3C6,POLR1D,BRF2,POLR3C,POLR3B,POLR3E,MTOR,POLR3K,ZC3H8,CRCP,TBP,ICE1,POLR3A,GTF3A,GTF3C1,POLR3H,ELL
GO: Biological Process	GO:0010638	positive regulation of organelle organization		3.06e-09	2.648e-05	8.197e-08	7.904e-07	119	675	MAP3K1,MEN1,GFI1B,CUL3,MRE11,OGT,ARF1,MSX2,ARL2,DYNLL1,NEK2,CDK5R1,BRCA1,NPM1,RPS6KA4,OPA1,CCNB1,CCT6A,PARN,SEPTIN7,CDC42,AURKB,CFL1,PFDN2,PFN1,NIPBL,ANAPC4,POT1,NEK7,PAF1,PPP1R10,NCOR1,MAPK1,CTNNB1,MAP2K7,DLGAP5,DAXX,RNF40,DCTN1,SETDB1,PXN,MFN2,DKC1,WDR1,PHIP,DYNC1H1,GNL3,RAC1,DNMT1,RAD21,WASHC1,SAE1,DNM1L,PQBP1,ARPC4,ACTR3,ACTR2,RIF1,VPS13D,UBL5,G3BP1,RPS3,KATNB1,F2RL1,FEN1,ANAPC5,SFPQ,SLF1,PPM…
GO: Biological Process	GO:0006370	7-methylguanosine mRNA capping		3.696e-09	3.197e-05	9.868e-08	9.516e-07	17	33	MNAT1,RNGTT,CCNH,POLR2C,POLR2D,POLR2I,POLR2J,POLR2K,POLR2L,RAMAC,ERCC2,ERCC3,NCBP2,CMTR1,SUPT5H,GTF2H2,GTF2H4
GO: Biological Process	GO:0032259	methylation		4.188e-09	3.623e-05	1.115e-07	1.075e-06	82	413	MAT2A,MEN1,GFI1B,PARP1,TRMT5,OGT,PPM1D,BEND3,N6AMT1,MYC,BRCA1,NOP2,MIS18A,TRMT61A,FAM98B,PRMT7,MRM2,WDR5B,COMT,FAM98A,PAF1,VIRMA,CTNNB1,PRORP,TDRD12,SETD1A,GATAD2A,PAGR1,SETDB1,ALKBH8,RAMAC,DNMT1,RBBP5,APIP,RIF1,FBL,ETF1,SMYD5,EZH2,GRHL2,NDUFAF7,PRMT5,EMG1,FH,TRMT112,PPHLN1,TRMT6,SNW1,DPH5,CTCF,WDR82,SNRPB,PRDM15,SNRPD3,KDM1A,METTL2B,AHCYL1,CMTR1,WDR4,ZC3H13,COQ3,DIMT1,EHMT2,SUPT6H,TFB2M,PWP1,ICM…
GO: Biological Process	GO:0007093	mitotic cell cycle checkpoint		5.206e-09	4.503e-05	1.381e-07	1.332e-06	46	181	MDM4,TRRAP,MAD1L1,MRE11,TICRR,CCND1,BRCA1,IER3,BUB1,BUB1B,CNOT3,CCNB1,BUB3,PCNA,AURKB,CHEK1,PLK1,NOP53,RAD9B,PPP1R10,ZNF830,PRKDC,TIPIN,RAD9A,ARID3A,E2F4,RPA2,RPL24,RPS6,NDC80,MAD2L2,TRIAP1,STIL,MTBP,PLK2,TOPBP1,TERF1,TFDP1,ZWINT,TOP2A,TTK,PRMT1,HUS1,XRCC3,IK,CDT1
GO: Biological Process	GO:0007052	mitotic spindle organization		5.307e-09	4.591e-05	1.404e-07	1.354e-06	34	113	SMC1A,SPC25,RAE1,RACGAP1,MYBL2,NEK2,PRC1,CCNB1,SMC3,AURKB,RCC1,CLTC,PLK1,KIF23,DCTN1,DYNC1H1,MSTO1,BORA,NDC80,STIL,INTS13,DCTN6,TPX2,CHMP3,PLK2,CHMP2A,TBCE,NUP62,TTK,HNRNPU,VCP,KIF4A,KIF11,KPNB1
GO: Biological Process	GO:0010965	regulation of mitotic sister chromatid separation		5.34e-09	4.619e-05	1.408e-07	1.358e-06	24	63	MAD1L1,CUL3,CDC23,BUB1,BUB1B,CCNB1,BUB3,AURKB,PTTG1,PLK1,ANAPC4,DLGAP5,RAD21,NDC80,MAD2L2,ANAPC5,ANAPC11,TERF1,TTK,ANAPC1,XRCC3,NSMCE2,IK,CDT1
GO: Biological Process	GO:0070198	protein localization to chromosome, telomeric region		5.532e-09	4.785e-05	1.455e-07	1.403e-06	16	30	CCT6A,POT1,TINF2,DKC1,PINX1,GNL3,WRAP53,CCT7,CCT4,CCT2,CCT5,TCP1,TERF1,TERF2,CCT3,XRCC5
GO: Biological Process	GO:0016075	rRNA catabolic process		5.597e-09	4.842e-05	1.467e-07	1.415e-06	13	20	DROSHA,PELO,EXOSC4,EXOSC9,EXOSC10,EXOSC3,DIS3,EXOSC7,EXOSC2,DICER1,EXOSC8,EXOSC5,EXOSC6
GO: Biological Process	GO:0051304	chromosome separation		6.59e-09	5.701e-05	1.722e-07	1.661e-06	31	98	MAD1L1,MLH1,CUL3,CDC23,CENPX,BUB1,BUB1B,CCNB1,BUB3,AURKB,PTTG1,PLK1,ANAPC4,PPP2R1A,DLGAP5,RAD21,CENPS,NDC80,MAD2L2,ANAPC5,ANAPC11,SLX4,NCAPD3,TERF1,TOP2A,TTK,ANAPC1,XRCC3,NSMCE2,IK,CDT1
GO: Biological Process	GO:0036260	RNA capping		6.68e-09	5.779e-05	1.735e-07	1.673e-06	17	34	MNAT1,RNGTT,CCNH,POLR2C,POLR2D,POLR2I,POLR2J,POLR2K,POLR2L,RAMAC,ERCC2,ERCC3,NCBP2,CMTR1,SUPT5H,GTF2H2,GTF2H4
GO: Biological Process	GO:0009452	7-methylguanosine RNA capping		6.68e-09	5.779e-05	1.735e-07	1.673e-06	17	34	MNAT1,RNGTT,CCNH,POLR2C,POLR2D,POLR2I,POLR2J,POLR2K,POLR2L,RAMAC,ERCC2,ERCC3,NCBP2,CMTR1,SUPT5H,GTF2H2,GTF2H4
GO: Biological Process	GO:0022411	cellular component disassembly		6.942e-09	6.006e-05	1.798e-07	1.734e-06	116	662	MMP3,MRPS18B,MRPL13,GADD45GIP1,MRPL18,MRPL15,MRPL22,N6AMT1,FUNDC2,MRPS34,MYC,MYH9,GBF1,NAPA,PELO,MRPL49,CAPZB,CCNB1,OXA1L,AIFM1,PAFAH1B1,CFL1,RPL23,MRPL57,CLTC,PLK1,MRPL50,MRPL33,PPP1CA,CSNK1A1,CTNNB1,IST1,MRPL19,DCTN1,DHX8,MRPL16,ERAL1,MFN2,AURKAIP1,WDR1,PTCD3,DPP4,MRPL20,GRWD1,FRAT1,WASHC1,MRPL53,DNM1L,MRPS16,MRPS18C,UPF1,MRPL2,MRPS18A,MRPL4,MRPS10,VPS13D,MRPS2,EIF5A,MRPL46,MRPS31,MRPL23,MRPS12…
GO: Biological Process	GO:0019637	organophosphate metabolic process		7.171e-09	6.204e-05	1.852e-07	1.786e-06	186	1203	SEH1L,ACACA,ACLY,PARP1,ADSL,PLA2G10,ALDOA,MOCS2,MPI,OGT,PTPMT1,RAE1,PLEKHA4,GADD45GIP1,ARF1,UQCC3,FLCN,ATIC,ATP5F1A,MVD,MVK,ATP5F1B,ATP5F1C,ATP5F1D,MYC,ATP5F1E,ATP5PB,ATP5MC1,ATP5ME,NDUFA1,NDUFA2,NDUFA6,NDUFAB1,SUCLA2,NDUFB2,NDUFB4,NDUFB6,NDUFB7,NDUFB9,NDUFB10,NDUFC1,NDUFC2,NDUFS2,NDUFV1,NDUFS5,NDUFS8,GMPS,IER3,NME3,ATP5MGL,CAD,NUP88,NUP98,NFS1,OPA1,CCNB1,TAMM41,PAFAH1B1,CYCS,PC,CDC42,PDE4A,PDHB,…
GO: Biological Process	GO:0043629	ncRNA polyadenylation		7.281e-09	6.299e-05	1.864e-07	1.797e-06	10	12	PARN,EXOSC4,EXOSC9,EXOSC10,EXOSC3,EXOSC7,EXOSC2,EXOSC8,EXOSC5,EXOSC6
GO: Biological Process	GO:1990173	protein localization to nucleoplasm		7.281e-09	6.299e-05	1.864e-07	1.797e-06	10	12	CCT6A,NOP53,DKC1,WRAP53,CCT7,CCT4,CCT2,CCT5,TCP1,CCT3
GO: Biological Process	GO:0070202	regulation of establishment of protein localization to chromosome		7.281e-09	6.299e-05	1.864e-07	1.797e-06	10	12	CCT6A,DKC1,WRAP53,CCT7,CCT4,CCT2,CCT5,TCP1,TERF1,CCT3
GO: Biological Process	GO:1902579	multi-organism localization		9.198e-09	7.957e-05	2.34e-07	2.257e-06	26	74	SEH1L,RAE1,THOC5,NUP88,NUP98,NUP155,NUP93,RANBP2,ALYREF,VPS28,UBAP1,RPS27A,SEC13,THOC3,NUP35,NUP133,NUP205,TCP1,NUP42,NUP62,UBA52,XPO1,KPNB1,KPNA2,NUP107,NUP214
GO: Biological Process	GO:0044766	multi-organism transport		9.198e-09	7.957e-05	2.34e-07	2.257e-06	26	74	SEH1L,RAE1,THOC5,NUP88,NUP98,NUP155,NUP93,RANBP2,ALYREF,VPS28,UBAP1,RPS27A,SEC13,THOC3,NUP35,NUP133,NUP205,TCP1,NUP42,NUP62,UBA52,XPO1,KPNB1,KPNA2,NUP107,NUP214
GO: Biological Process	GO:0060218	hematopoietic stem cell differentiation		9.598e-09	8.303e-05	2.435e-07	2.348e-06	28	84	CDK6,SETD1A,PSMA2,PSMA4,PSMA5,PSMA6,PSMA7,PSMB2,PSMB3,PSMB4,PSMB5,PSMB6,PSMB7,PSMC5,PSMC6,PSMD3,PSMD4,PSMD8,PSMD12,PSMD6,PSMD14,ERCC2,YAP1,GATA2,SRF,METTL3,HSPA9,XRCC5
GO: Biological Process	GO:0007091	metaphase/anaphase transition of mitotic cell cycle		9.64e-09	8.339e-05	2.438e-07	2.351e-06	23	60	MAD1L1,CUL3,CDC23,BUB1,BUB1B,CCNB1,BUB3,AURKB,PLK1,ANAPC4,DLGAP5,RAD21,NDC80,MAD2L2,ANAPC5,ANAPC11,TERF1,TTK,ANAPC1,XRCC3,NSMCE2,IK,CDT1
GO: Biological Process	GO:0008535	respiratory chain complex IV assembly		1.072e-08	9.271e-05	2.703e-07	2.606e-06	14	24	BCS1L,OXA1L,COX15,PET100,PET117,SCO2,COX17,COX16,COA5,SCO1,SURF1,COX18,COX14,COA6
GO: Biological Process	GO:0006338	chromatin remodeling		1.09e-08	9.428e-05	2.741e-07	2.643e-06	46	185	ACTB,H4C9,MEN1,H4C12,H4C2,H4C14,RUVBL1,MYC,CENPX,NPM1,MIS18A,RNF8,CHRAC1,CENPA,CENPM,CENPO,CENPL,DAXX,PTMA,RBBP4,CENPS,MIS18BP1,CENPW,HJURP,CENPT,ZBTB1,BAHD1,TAF6L,SMARCC2,CENPN,RUVBL2,CENPK,SUPT4H1,SUPT6H,TADA2A,VPS72,H3-3A,H3-3B,TOP1,HDAC2,HMGA1,TTF1,HNRNPC,KDM6A,TADA2B,ACTR8
GO: Biological Process	GO:0034248	regulation of cellular amide metabolic process		1.169e-08	0.0001011	2.931e-07	2.826e-06	99	543	ABCF1,ACO1,MRPL13,ATF4,EIF3A,EIF3B,EIF3C,EIF3D,EIF3G,EIF3I,EIF3J,MVK,NCL,ZFP36L1,EIF2B4,EIF2B5,EIF2S2,C1QBP,MALSU1,CNOT3,NPM1,PCBP1,NOLC1,PGAM1,POLR2D,PPP1CA,MAPK1,PUM1,DNAJC3,EIF4A3,MTG2,DDX1,DHX9,DHFR,PTCD3,DPH1,UPF1,TSFM,EEF1A1,EEF1B2,EEF2,AGO1,EIF1AX,EIF2S3,EIF4A1,EIF4B,EIF4G1,EIF5,EIF5A,RPL10,RPL22,RIDA,MTG1,RPL38,RPS3,RPS3A,RPS4X,ETF1,RPS9,RPS14,RACK1,FECH,EIF1AD,PABPC1,TRUB2,NCBP2,DPH5,CEL…
GO: Biological Process	GO:0030071	regulation of mitotic metaphase/anaphase transition		1.183e-08	0.0001023	2.933e-07	2.828e-06	22	56	MAD1L1,CUL3,CDC23,BUB1,BUB1B,CCNB1,BUB3,AURKB,PLK1,ANAPC4,DLGAP5,RAD21,NDC80,MAD2L2,ANAPC5,ANAPC11,TERF1,TTK,XRCC3,NSMCE2,IK,CDT1
GO: Biological Process	GO:1904867	protein localization to Cajal body		1.187e-08	0.0001027	2.933e-07	2.828e-06	9	10	CCT6A,DKC1,WRAP53,CCT7,CCT4,CCT2,CCT5,TCP1,CCT3
GO: Biological Process	GO:1904851	positive regulation of establishment of protein localization to telomere		1.187e-08	0.0001027	2.933e-07	2.828e-06	9	10	CCT6A,DKC1,WRAP53,CCT7,CCT4,CCT2,CCT5,TCP1,CCT3
GO: Biological Process	GO:0034427	nuclear-transcribed mRNA catabolic process, exonucleolytic, 3'-5'		1.187e-08	0.0001027	2.933e-07	2.828e-06	9	10	EXOSC4,EXOSC9,EXOSC3,SKIV2L,EXOSC7,EXOSC2,EXOSC8,EXOSC5,EXOSC6
GO: Biological Process	GO:1903405	protein localization to nuclear body		1.187e-08	0.0001027	2.933e-07	2.828e-06	9	10	CCT6A,DKC1,WRAP53,CCT7,CCT4,CCT2,CCT5,TCP1,CCT3
GO: Biological Process	GO:1990542	mitochondrial transmembrane transport		1.202e-08	0.000104	2.963e-07	2.857e-06	30	95	ACACA,TIMM23,SFXN2,CHCHD4,MRPL18,ATP5F1A,ATP5F1B,ATP5F1C,ATP5F1D,ATP5F1E,ATP5PB,ATP5MC1,ATP5ME,OPA1,PNPT1,COX5B,ATP5MF,CYC1,ROMO1,MAIP1,SLC25A15,TOMM40,ATP5PD,GRPEL1,SLC25A1,MPC1,AFG3L2,TST,HSPD1,DNLZ
GO: Biological Process	GO:1904814	regulation of protein localization to chromosome, telomeric region		1.268e-08	0.0001097	3.116e-07	3.005e-06	11	15	CCT6A,DKC1,GNL3,WRAP53,CCT7,CCT4,CCT2,CCT5,TCP1,TERF1,CCT3
GO: Biological Process	GO:0006450	regulation of translational fidelity		1.33e-08	0.000115	3.25e-07	3.133e-06	13	21	AARS2,GATC,YRDC,EIF2S3,HSPA14,RPS5,RPS9,TARS2,IARS2,LARS2,VARS1,IARS1,VARS2
GO: Biological Process	GO:0051383	kinetochore organization		1.33e-08	0.000115	3.25e-07	3.133e-06	13	21	CENPX,CENPA,MIS12,SENP6,CENPS,CENPW,NDC80,CENPT,SMC2,CENPN,POGZ,CENPK,CDT1
GO: Biological Process	GO:0043486	histone exchange		1.397e-08	0.0001208	3.404e-07	3.283e-06	23	61	H4C9,H4C12,H4C2,H4C14,RUVBL1,CENPX,NPM1,MIS18A,RNF8,CENPA,CENPM,CENPO,CENPL,PTMA,RBBP4,CENPS,MIS18BP1,CENPW,HJURP,CENPT,CENPN,CENPK,VPS72
GO: Biological Process	GO:0034475	U4 snRNA 3'-end processing		1.434e-08	0.0001241	3.485e-07	3.361e-06	8	8	EXOSC4,EXOSC9,EXOSC3,EXOSC7,EXOSC2,EXOSC8,EXOSC5,EXOSC6
GO: Biological Process	GO:0031503	protein-containing complex localization		1.457e-08	0.000126	3.531e-07	3.405e-06	117	678	SEH1L,TBC1D24,RAE1,THOC5,CCDC113,CEP112,NXT1,DYNLL1,SEPTIN2,NEK2,UBXN10,NPM1,NUP88,NUP98,ATP6V0D1,PAFAH1B1,SEPTIN7,EVI5L,SRSF11,PKHD1,CPSF1,EXOC3L1,ATXN10,PLK1,POLR2D,WWTR1,PPP2R1A,NUP155,CSNK1D,NUP93,CEP57,USP6NL,EIF4A3,DHX38,DCTN1,ALKBH5,MKS1,HAUS4,DYNLRB2,DYNLRB1,DYNC1H1,DNM2,RANBP2,E2F4,UPF1,PQBP1,ACTR3,ACTR2,SDAD1,NMD3,ACTR1A,EIF5A,ALYREF,GPHN,SRRM1,DDX19A,WDR33,RPS15,ATP6V1D,SEC13,BBOF1,HAU…
GO: Biological Process	GO:0090181	regulation of cholesterol metabolic process		1.565e-08	0.0001354	3.782e-07	3.647e-06	24	66	ACACA,MVD,MVK,MBTPS1,GGPS1,POR,CYP51A1,FASN,FDFT1,SCD,ERLIN1,SCAP,PMVK,SOD1,SQLE,SREBF2,ERLIN2,THRB,TM7SF2,HMGCR,HMGCS1,IDI1,KPNB1,LSS
GO: Biological Process	GO:0031146	SCF-dependent proteasomal ubiquitin-dependent protein catabolic process		1.577e-08	0.0001365	3.801e-07	3.665e-06	30	96	CUL4A,CUL3,CUL1,FBXW5,FBXO48,WWTR1,PSMA2,PSMA4,PSMA5,PSMA6,PSMA7,PSMB2,PSMB3,PSMB4,PSMB5,PSMB6,PSMB7,FBXL12,PSMC5,PSMC6,PSMD3,PSMD4,PSMD8,PSMD12,PSMD6,RBX1,PSMD14,SKP1,SKP2,NCCRP1
GO: Biological Process	GO:1901532	regulation of hematopoietic progenitor cell differentiation		1.665e-08	0.000144	4.001e-07	3.858e-06	29	91	FLCN,CDK6,PDCD2,SETD1A,PSMA2,PSMA4,PSMA5,PSMA6,PSMA7,PSMB2,PSMB3,PSMB4,PSMB5,PSMB6,PSMB7,PSMC5,PSMC6,PSMD3,PSMD4,PSMD8,PSMD12,PSMD6,PSMD14,YAP1,ZBTB1,GATA2,NUDT21,METTL3,HSPA9
GO: Biological Process	GO:0010608	posttranscriptional regulation of gene expression		1.725e-08	0.0001492	4.133e-07	3.986e-06	189	1241	SEH1L,ABCF1,ACO1,RBM10,H4C9,H3C1,H3C11,H3C2,XPO5,H4C12,H4C2,H4C14,RAE1,MRPL13,DROSHA,ATF4,EIF3A,EIF3B,EIF3C,EIF3D,EIF3G,EIF3I,EIF3J,MVK,NCL,ZFP36L1,EIF2B4,EIF2B5,EIF2S2,C1QBP,MALSU1,CNOT3,NPM1,NUP88,NUP98,PARN,PCBP1,NOLC1,DGCR8,EXOSC4,EXOSC9,POLR2C,POLR2D,POLR2I,POLR2J,POLR2K,POLR2L,PPP1CA,PPP1R8,NCOR1,NUP155,NUP93,MAPK1,PUM1,MAP2K2,DNAJC3,EIF4A3,PSMA2,MTG2,PSMA4,PSMA5,PSMA6,PSMA7,PSMB2,PSMB3,PSM…
GO: Biological Process	GO:0075733	intracellular transport of virus		1.739e-08	0.0001504	4.155e-07	4.007e-06	22	57	SEH1L,RAE1,NUP88,NUP98,NUP155,NUP93,RANBP2,VPS28,UBAP1,RPS27A,SEC13,NUP35,NUP133,NUP205,NUP42,NUP62,UBA52,XPO1,KPNB1,KPNA2,NUP107,NUP214
GO: Biological Process	GO:0051783	regulation of nuclear division		1.969e-08	0.0001703	4.691e-07	4.524e-06	50	213	SMC1A,MAD1L1,CUL3,MSX2,CDC23,NEK2,BUB1,BUB1B,CCNB1,PKMYT1,SMC3,BUB3,CDC42,AURKB,PTTG1,RCC1,CHEK1,ANLN,FBXW5,PLK1,NIPBL,ANAPC4,DLGAP5,AURKAIP1,PHIP,RAD21,BORA,NDC80,PRMT5,MAD2L2,ANAPC5,SLF1,ANAPC11,CHMP3,MTBP,SMC5,CHMP2A,UBE2C,TERF1,PHB2,NUP62,TTK,HNRNPU,ANAPC1,CEP85,XRCC3,NSMCE2,IK,CDT1,KIF11
GO: Biological Process	GO:0001207	histone displacement		2.005e-08	0.0001734	4.765e-07	4.594e-06	23	62	H4C9,H4C12,H4C2,H4C14,RUVBL1,CENPX,NPM1,MIS18A,RNF8,CENPA,CENPM,CENPO,CENPL,PTMA,RBBP4,CENPS,MIS18BP1,CENPW,HJURP,CENPT,CENPN,CENPK,VPS72
GO: Biological Process	GO:0043414	macromolecule methylation		2.339e-08	0.0002023	5.543e-07	5.345e-06	71	352	MEN1,GFI1B,PARP1,TRMT5,OGT,PPM1D,BEND3,N6AMT1,MYC,BRCA1,NOP2,MIS18A,TRMT61A,FAM98B,PRMT7,MRM2,WDR5B,FAM98A,PAF1,VIRMA,CTNNB1,PRORP,TDRD12,SETD1A,GATAD2A,PAGR1,SETDB1,ALKBH8,RAMAC,DNMT1,RBBP5,RIF1,FBL,ETF1,EZH2,GRHL2,NDUFAF7,PRMT5,EMG1,FH,TRMT112,PPHLN1,TRMT6,SNW1,CTCF,WDR82,SNRPB,SNRPD3,KDM1A,METTL2B,CMTR1,WDR4,ZC3H13,DIMT1,EHMT2,SUPT6H,TFB2M,PWP1,ICMT,RNF20,H1-5,MEPCE,HSD17B10,HDAC2,METTL3,PRMT1…
GO: Biological Process	GO:0061418	regulation of transcription from RNA polymerase II promoter in response to hypoxia		2.374e-08	0.0002054	5.612e-07	5.411e-06	26	77	PSMA2,PSMA4,PSMA5,PSMA6,PSMA7,PSMB2,PSMB3,PSMB4,PSMB5,PSMB6,PSMB7,PSMC5,PSMC6,PSMD3,PSMD4,PSMD8,PSMD12,PSMD6,RBX1,PSMD14,RPS27A,ELOC,ELOB,HIF3A,UBA52,VHL
GO: Biological Process	GO:0044784	metaphase/anaphase transition of cell cycle		2.85e-08	0.0002466	6.707e-07	6.468e-06	23	63	MAD1L1,CUL3,CDC23,BUB1,BUB1B,CCNB1,BUB3,AURKB,PLK1,ANAPC4,DLGAP5,RAD21,NDC80,MAD2L2,ANAPC5,ANAPC11,TERF1,TTK,ANAPC1,XRCC3,NSMCE2,IK,CDT1
GO: Biological Process	GO:0048024	regulation of mRNA splicing, via spliceosome		2.855e-08	0.000247	6.707e-07	6.468e-06	32	109	RBM10,C1QBP,NPM1,NUP98,RBM25,TRA2A,EIF4A3,DDX5,RBM19,SMU1,SF3B4,SAP18,NSRP1,SRSF1,SRSF2,SRSF3,SRSF6,TRA2B,SNW1,CELF1,SNRNP70,SON,RNPS1,JMJD6,RBMX,PRPF19,HNRNPA2B1,HNRNPK,HNRNPL,HNRNPU,HSPA8,RBM15
GO: Biological Process	GO:1904816	positive regulation of protein localization to chromosome, telomeric region		2.861e-08	0.0002475	6.707e-07	6.468e-06	10	13	CCT6A,DKC1,GNL3,WRAP53,CCT7,CCT4,CCT2,CCT5,TCP1,CCT3
GO: Biological Process	GO:1904357	negative regulation of telomere maintenance via telomere lengthening		2.894e-08	0.0002504	6.766e-07	6.525e-06	15	29	PARP1,EXOSC10,POT1,TEN1,TINF2,PINX1,STN1,CTC1,SLX4,TERF1,TERF2,HNRNPC,HNRNPU,DCP2,SLX1A
GO: Biological Process	GO:1902036	regulation of hematopoietic stem cell differentiation		3.189e-08	0.0002759	7.435e-07	7.17e-06	25	73	CDK6,SETD1A,PSMA2,PSMA4,PSMA5,PSMA6,PSMA7,PSMB2,PSMB3,PSMB4,PSMB5,PSMB6,PSMB7,PSMC5,PSMC6,PSMD3,PSMD4,PSMD8,PSMD12,PSMD6,PSMD14,YAP1,GATA2,METTL3,HSPA9
GO: Biological Process	GO:0043161	proteasome-mediated ubiquitin-dependent protein catabolic process		3.468e-08	0.0003001	8.066e-07	7.778e-06	82	432	KLHL42,CUL4A,CUL3,CUL1,OGT,CDC23,CDC16,BUB1B,CCNB1,BUB3,AURKB,PTTG1,DDA1,ANAPC2,FBXW5,PLK1,ANAPC4,FBXO48,DERL1,NOP53,BAG2,WWTR1,CSNK1A1,CSNK1D,CTNNB1,FAM122A,PSMA2,PSMA4,PSMA5,PSMA6,PSMA7,PSMB2,PSMB3,PSMB4,PSMB5,PSMB6,PSMB7,FBXL12,PSMC5,PSMC6,PSMD3,PSMD4,PSMD8,PSMD12,PSMD6,RBX1,DET1,PSMD14,TRIB1,RPL11,RPS27A,FOXRED2,RACK1,ANAPC5,SEL1L,KAT5,ANAPC11,SKP1,SKP2,NPLOC4,TRIM3,ERLIN1,SUMO2,GIPC1,PLK2,SE…
GO: Biological Process	GO:1902099	regulation of metaphase/anaphase transition of cell cycle		3.642e-08	0.000315	8.446e-07	8.144e-06	22	59	MAD1L1,CUL3,CDC23,BUB1,BUB1B,CCNB1,BUB3,AURKB,PLK1,ANAPC4,DLGAP5,RAD21,NDC80,MAD2L2,ANAPC5,ANAPC11,TERF1,TTK,XRCC3,NSMCE2,IK,CDT1
GO: Biological Process	GO:0017038	protein import		3.734e-08	0.000323	8.637e-07	8.329e-06	50	217	TIMM23,APOD,CHCHD4,NXT1,MBTPS1,HDAC3,ZPR1,NUP88,NUP98,NOLC1,CFL1,RPL23,PEX16,SAMM50,PPP1R10,NUP155,IPO13,NUP93,MAPK1,ROMO1,DDX5,PHIP,RANBP2,IPO4,ECT2,APPL2,NUTF2,TOMM40,RPAIN,NUP35,GRPEL1,RBM22,IPO9,NUP133,TARDBP,PHB2,TSC2,NUP62,POLA2,HSPA4,HSPA8,HSPD1,DNLZ,RGPD1,KPNB1,KPNA2,TNPO1,IPO5,NUP107,NUP214
GO: Biological Process	GO:0043044	ATP-dependent chromatin remodeling		4.003e-08	0.0003463	9.235e-07	8.905e-06	28	89	ACTB,H4C9,H4C12,H4C2,H4C14,RUVBL1,CENPX,NPM1,MIS18A,RNF8,CENPA,CENPM,CENPO,CENPL,PTMA,RBBP4,CENPS,MIS18BP1,CENPW,HJURP,CENPT,SMARCC2,CENPN,CENPK,VPS72,HDAC2,HNRNPC,ACTR8
GO: Biological Process	GO:1905818	regulation of chromosome separation		4.25e-08	0.0003676	9.778e-07	9.428e-06	24	69	MAD1L1,CUL3,CDC23,BUB1,BUB1B,CCNB1,BUB3,AURKB,PTTG1,PLK1,ANAPC4,DLGAP5,RAD21,NDC80,MAD2L2,ANAPC5,ANAPC11,TERF1,TTK,ANAPC1,XRCC3,NSMCE2,IK,CDT1
GO: Biological Process	GO:1901137	carbohydrate derivative biosynthetic process		4.437e-08	0.0003838	1.018e-06	9.817e-06	135	829	ACACA,ACLY,PARP1,MGAT1,ADSL,ALDOA,MUC20,MPI,OGT,GADD45GIP1,UQCC3,FLCN,ATIC,ATP5F1A,MVD,ATP5F1B,ATP5F1C,ATP5F1D,MYC,ATP5F1E,ATP5PB,ATP5MC1,ATP5ME,NDUFA1,NDUFA2,NDUFA6,NDUFAB1,NDUFB2,NDUFB4,NDUFB6,NDUFB7,NDUFB9,NDUFB10,NDUFC1,NDUFC2,NDUFS2,NDUFV1,NDUFS5,NDUFS8,BGN,GMPS,NME3,TMEM258,ATP5MGL,CAD,CCNB1,CYCS,PDHB,PGK1,PGM3,ALG5,CLTC,PKM,ALG8,GMPPB,ALG6,POMT2,NDUFB11,COX4I1,COX5B,TECR,COX7A2,COX7C,COX15…
GO: Biological Process	GO:0010498	proteasomal protein catabolic process		4.605e-08	0.0003984	1.054e-06	1.016e-05	90	492	KLHL42,CUL4A,CUL3,CUL1,OGT,CDC23,CDC16,BUB1B,CCNB1,BUB3,AURKB,PTTG1,DDA1,ANAPC2,FBXW5,PLK1,ANAPC4,POMT2,FBXO48,DERL1,NOP53,BAG2,WWTR1,CSNK1A1,CSNK1D,CTNNB1,FAM122A,PSMA2,PSMA4,PSMA5,PSMA6,PSMA7,PSMB2,PSMB3,PSMB4,PSMB5,PSMB6,PSMB7,FBXL12,PSMC5,PSMC6,PSMD3,PSMD4,PSMD8,RNF40,PSMD12,PSMD6,RBX1,DET1,PSMD14,TRIB1,RPL11,RPS27A,FOXRED2,RACK1,SCO1,ANAPC5,SDF2,SEL1L,KAT5,ANAPC11,SKP1,SKP2,NPLOC4,TRIM3,ERLI…
GO: Biological Process	GO:0001701	in utero embryonic development		4.719e-08	0.0004083	1.077e-06	1.039e-05	93	514	MGAT1,CUL4A,CUL3,THOC5,ANKRD11,FLCN,MYH9,NDUFA2,NEK2,PELO,ZFP36L1,BTF3,ZPR1,EIF2S2,NOP2,CNOT3,CCNB1,CHEK1,COPS2,NLE1,PLCD1,CIR1,HINFP,WDR74,RRN3,ZNF830,MAPK1,CTNNB1,GATAD2A,INTS1,DAD1,NCAPG2,GINS1,NSDHL,SETDB1,MFN2,RNASEH2B,SCO2,RBBP6,RBBP8,CERT1,EGFR,ETNK2,USPL1,ENO1,ERCC2,PCDH12,GRHL2,ZNF568,EMG1,TAB1,SRSF1,RTCB,STIL,DLL3,PRICKLE2,KDM2A,PLK4,KDM1A,GAB1,SP2,NCKAP1,SPINT1,GATA2,SRF,TAF8,SUPT6H,SM…
GO: Biological Process	GO:0031329	regulation of cellular catabolic process		4.859e-08	0.0004203	1.106e-06	1.067e-05	140	869	RBM10,MCL1,RIC1,OGT,LAMTOR2,FLCN,LAMTOR3,MYC,ATP6V1A,ATP6V1B2,ATP6V1E1,ADAM9,CDK5R1,ZFP36L1,NPM1,ATP6V0D1,AIFM1,PARN,PGAM1,RPL23,PNPT1,DDA1,PDCL3,PLK1,EXOSC4,EXOSC9,NOP53,BAG2,ATP6V1G1,SEC22B,PPP1CA,PPP1CB,CSNK1A1,CSNK1D,PRKAG1,PUM1,ULK2,FAM122A,PSMA2,PSMA4,PSMA5,PSMA6,PSMA7,PSMB2,PSMB3,PSMB4,PSMB5,PSMB6,PSMB7,PSMC5,PSMC6,PSMD3,PSMD4,PSMD8,RNF40,PSMD12,ALKBH5,DHX9,PSMD6,MFN2,DKC1,RBX1,DET1,WASHC1…
GO: Biological Process	GO:0051984	positive regulation of chromosome segregation		5.235e-08	0.0004529	1.184e-06	1.142e-05	15	30	CUL3,CCNB1,NIPBL,ANAPC4,DLGAP5,RAD21,FEN1,ANAPC5,SFPQ,SLF1,ANAPC11,SMC5,HNRNPU,NSMCE2,CDT1
GO: Biological Process	GO:0034472	snRNA 3'-end processing		5.235e-08	0.0004529	1.184e-06	1.142e-05	15	30	EXOSC4,EXOSC9,INTS7,INTS1,USB1,EXOSC3,INTS6,EXOSC7,EXOSC2,INTS5,EXOSC8,CT45A5,EXOSC5,INTS14,EXOSC6
GO: Biological Process	GO:0009060	aerobic respiration		5.243e-08	0.0004536	1.184e-06	1.142e-05	28	90	ACO1,MDH2,ADSL,ATP5F1D,SUCLA2,NDUFS8,OXA1L,CYCS,PDHB,NOP53,COX4I1,COX5B,COX7C,COX15,CS,SDHAF2,FH,SDHA,SDHB,SDHC,SDHD,FXN,BLOC1S1,SURF1,UQCRB,UQCRC1,VCP,IDH3A
GO: Biological Process	GO:1902850	microtubule cytoskeleton organization involved in mitosis		5.343e-08	0.0004622	1.204e-06	1.161e-05	37	140	SMC1A,SPC25,RAE1,RACGAP1,MYBL2,NEK2,PRC1,CCNB1,SMC3,PAFAH1B1,AURKB,CENPA,RCC1,CLTC,PLK1,KIF23,DCTN1,DYNC1H1,MSTO1,ACTR1A,BORA,NDC80,STIL,INTS13,DCTN6,TPX2,CHMP3,PLK2,CHMP2A,TBCE,NUP62,TTK,HNRNPU,VCP,KIF4A,KIF11,KPNB1
GO: Biological Process	GO:0043484	regulation of RNA splicing		5.519e-08	0.0004774	1.24e-06	1.196e-05	38	146	RBM10,ZPR1,C1QBP,NPM1,NUP98,RBM25,TRA2A,EIF4A3,DDX5,RBM19,PQBP1,SMU1,SF3B4,SAP18,RPS13,NSRP1,SRSF1,SRSF2,SRSF3,SRSF6,TRA2B,RBM22,SNW1,CELF1,FUS,SNRNP70,SON,RNPS1,JMJD6,RBMX,PRPF19,HNRNPA2B1,HNRNPH1,HNRNPK,HNRNPL,HNRNPU,HSPA8,RBM15
GO: Biological Process	GO:0006409	tRNA export from nucleus		5.601e-08	0.0004845	1.246e-06	1.201e-05	16	34	SEH1L,RAE1,NUP88,NUP98,NUP155,NUP93,RANBP2,SEC13,NUP35,NUP133,NUP205,NUP42,NUP62,NOL6,NUP107,NUP214
GO: Biological Process	GO:0050686	negative regulation of mRNA processing		5.601e-08	0.0004845	1.246e-06	1.201e-05	16	34	RBM10,BARD1,C1QBP,NPM1,RNF40,ZC3H14,SAP18,SRSF6,TRA2B,RNPS1,SUPT5H,RBMX,RNF20,HNRNPA2B1,HNRNPK,HNRNPL
GO: Biological Process	GO:0071431	tRNA-containing ribonucleoprotein complex export from nucleus		5.601e-08	0.0004845	1.246e-06	1.201e-05	16	34	SEH1L,RAE1,NUP88,NUP98,NUP155,NUP93,RANBP2,SEC13,NUP35,NUP133,NUP205,NUP42,NUP62,NOL6,NUP107,NUP214
GO: Biological Process	GO:0017004	cytochrome complex assembly		5.601e-08	0.0004845	1.246e-06	1.201e-05	16	34	UQCC3,BCS1L,OXA1L,COX15,PET100,PET117,SCO2,COX17,COX16,COA5,SCO1,SURF1,COX18,COX14,UQCRB,COA6
GO: Biological Process	GO:0043618	regulation of transcription from RNA polymerase II promoter in response to stress		6.92e-08	0.0005987	1.535e-06	1.48e-05	34	124	ATF4,CHEK1,MAPK7,PSMA2,PSMA4,PSMA5,PSMA6,PSMA7,PSMB2,PSMB3,PSMB4,PSMB5,PSMB6,PSMB7,PSMC5,PSMC6,PSMD3,PSMD4,PSMD8,PSMD12,PSMD6,RBX1,E2F4,PSMD14,RPS27A,GCN1,ELOC,ELOB,HIF3A,PPP1R15A,UBA52,HSPA5,VHL,JUN
GO: Biological Process	GO:0006457	protein folding		7.107e-08	0.0006148	1.572e-06	1.516e-05	52	234	CHCHD4,PTGES3L,DNAJA3,CCT6A,PDCL,VAPA,PFDN2,PFDN5,PDCL3,DERL1,BAG2,PDIA4,DNAJC3,EMC6,RANBP2,HSPA14,SUCO,PFDN6,CCT7,CCT4,CCT2,CHORDC1,DNAJC2,GRPEL1,CCT5,SNRNP70,NUDC,EMC3,EMC1,RUVBL2,P3H1,TBCA,TBCC,TBCD,TBCE,TCP1,CDC37,CCT3,TTC1,PPIL2,DNAJA1,HSPA5,HSPA8,HSPA9,VCP,HSPD1,HSPE1,NUDCD2,DNLZ,UNC45B,MOGS,PDRG1
GO: Biological Process	GO:0046794	transport of virus		7.333e-08	0.0006343	1.618e-06	1.56e-05	22	61	SEH1L,RAE1,NUP88,NUP98,NUP155,NUP93,RANBP2,VPS28,UBAP1,RPS27A,SEC13,NUP35,NUP133,NUP205,NUP42,NUP62,UBA52,XPO1,KPNB1,KPNA2,NUP107,NUP214
GO: Biological Process	GO:2001020	regulation of response to DNA damage stimulus		7.58e-08	0.0006558	1.669e-06	1.609e-05	51	228	MCL1,PARP1,CUL4A,THOC5,MYC,BRCA1,IER3,TIMELESS,NSMCE1,NPM1,RNF8,PCNA,CHEK1,AUNIP,PPP1R10,PPP4C,PRKDC,NSMCE4A,PAGR1,DDX5,DHX9,USP47,RAD9A,RAD51,RNASEH2B,WDR70,WRAP53,ACTR2,RIF1,EGFR,RPA2,RPS3,ABRAXAS1,MAD2L2,FH,FOXM1,SLF1,TRIAP1,PIAS4,FUS,FIGNL1,KDM1A,SMG1,RTEL1,TERF2,TPT1,HNRNPK,UBE2V1,USP1,XRCC1,XRCC4
GO: Biological Process	GO:0045815	positive regulation of gene expression, epigenetic		7.778e-08	0.0006728	1.704e-06	1.643e-05	23	66	ACTB,POLR1F,H1-10,TAF1C,TAF1B,DDX21,CHEK1,ASF1A,POLR1A,POLR1C,POLR2K,POLR2L,CTNNB1,SETD1A,POLR1H,POLR1B,MYBBP1A,POLR1G,TBP,SF3B1,POLR1E,H1-5,HMGA1
GO: Biological Process	GO:0051254	positive regulation of RNA metabolic process		7.781e-08	0.0006732	1.704e-06	1.643e-05	257	1829	MARS1,LAGE3,TRRAP,MEN1,PARP1,MNAT1,SUPT3H,MED30,OGT,LEO1,LMO4,THOC5,RHOG,MED4,RUVBL1,MTF1,FLCN,ZFHX3,ATF4,MYBL2,MYC,PPP1R12A,NACA,FADD,NCL,SFR1,HDAC3,BRCA1,ZFP36L1,ZPR1,BUD31,MYRF,NPM1,H1-10,RPS6KA4,NRF1,ROR2,NUP98,CCNA2,CCNB1,CCNH,CDC5L,PCBP1,NOLC1,MED14,CHEK1,PFN1,RPRD1B,PHB,PNPT1,GRHL1,PKNOX1,TRA2A,NIPBL,WDR77,ASF1A,EXOSC9,KLF6,WWTR1,PAF1,HINFP,PPP2R5D,RRN3,PRKDC,MAPK1,CTNNB1,MAPK7,PUM1,MAP2K2…
GO: Biological Process	GO:0070987	error-free translesion synthesis		8.058e-08	0.0006971	1.756e-06	1.693e-05	12	20	PCNA,RFC1,RFC3,RFC4,RFC5,RPA2,RPA3,RPS27A,NPLOC4,UBA52,UFD1,VCP
GO: Biological Process	GO:0033617	mitochondrial cytochrome c oxidase assembly		8.058e-08	0.0006971	1.756e-06	1.693e-05	12	20	BCS1L,OXA1L,PET100,PET117,SCO2,COX17,COX16,COA5,SCO1,SURF1,COX18,COX14
GO: Biological Process	GO:0070199	establishment of protein localization to chromosome		8.118e-08	0.0007023	1.764e-06	1.701e-05	14	27	CCT6A,NIPBL,POT1,DKC1,WRAP53,CCT7,CCT4,CCT2,CCT5,RUVBL2,TCP1,TERF1,H1-5,CCT3
GO: Biological Process	GO:0062012	regulation of small molecule metabolic process		8.62e-08	0.0007457	1.869e-06	1.802e-05	88	484	SEH1L,ACACA,PARP1,OGT,RAE1,MST1,FLCN,MVD,MVK,MYC,MBTPS1,BRCA1,IER3,NUP88,NUP98,OAZ1,PGAM1,CLTC,PLCD1,PGP,GGPS1,COMT,POR,COX11,PPP1CA,PPP1CB,NCOR1,NUP155,PRKAG1,NUP93,PSMA2,PSMA4,PSMA5,PSMA6,PSMA7,CYP27B1,PSMB2,CYP51A1,PSMB3,PSMB4,PSMB5,PSMB6,PSMB7,PSMC5,PSMC6,PSMD3,PSMD4,PSMD8,PSMD12,PSMD6,RANBP2,APPL2,PSMD14,ENO1,FASN,FDFT1,SCD,FH,SEC13,ERLIN1,NUP35,SCAP,PMVK,MTOR,NUP133,SOD1,SQLE,SREBF2,COQ3,GF…
GO: Biological Process	GO:0000226	microtubule cytoskeleton organization		8.651e-08	0.0007484	1.871e-06	1.804e-05	136	846	SMC1A,SPC25,SKA2,TBC1D24,MLH1,UXT,RAE1,CCDC113,ARL2,RACGAP1,DYNLL1,VAMP4,MYBL2,MYH9,PPP1R12A,NUBP1,SEPTIN2,HDAC3,NEK2,CDK5R1,BRCA1,ZPR1,UBXN10,NPM1,CAPZB,PRC1,CCNB1,ATP6V0D1,SMC3,PAFAH1B1,SEPTIN7,EVI5L,AURKB,CENPA,RCC1,CHEK1,AUNIP,CLTC,FBXW5,ASPM,PKHD1,ATXN10,PLK1,KIF23,RTTN,NEK7,WWTR1,NCOR1,PPP2R1A,CSNK1D,SENP6,CTNNB1,CEP57,USP6NL,DCTN1,MKS1,HAUS4,DYNLRB2,DYNLRB1,DYNC1H1,RAC1,DNM2,WASHC1,E2F4,PQ…
GO: Biological Process	GO:0009628	response to abiotic stimulus		9.034e-08	0.0007816	1.949e-06	1.879e-05	202	1375	SEH1L,SDE2,SMC1A,ACTB,MDM4,MAP3K1,MEN1,PARP1,ADSL,TICRR,OGT,RAE1,MAP4K3,PPM1D,ATF4,ATP1A1,ATP2A2,MYC,ATP6V1A,ATP6AP1,FADD,CCND1,BRCA1,ZFP36L1,EIF2B4,EIF2B5,TIMELESS,NPM1,NRF1,NUP88,NUP98,RNF8,OPA1,CCNA2,CCNB1,DNAJA3,ATP6V0D1,AIFM1,PCNA,AURKB,NOLC1,PDPK1,CHEK1,PGK1,PKM,TXN2,NIPBL,INTS7,NOP53,POLA1,POLD1,POLG,POLR2D,BAG2,RAD9B,ATP6V1G1,PPP1CA,PPP1CB,NUP155,PRKDC,NUP93,MAPK1,CTNNB1,MAP2K7,DNAJC3,NOC…
GO: Biological Process	GO:0045934	negative regulation of nucleobase-containing compound metabolic process		9.059e-08	0.0007837	1.949e-06	1.88e-05	226	1573	RBM10,MDM4,H4C9,MEN1,CDC45,GFI1B,PARP1,H3C1,H3C11,H3C2,H4C12,H4C2,H4C14,MLH1,UXT,CUL3,ZBTB2,PPM1D,BEND3,NUPR2,MSX2,FLCN,ZFHX3,MYC,URI1,NACA,BARD1,CCND1,HDAC3,CDK5R1,BRCA1,IER3,NFX1,C1QBP,TIMELESS,SPINDOC,NPM1,H1-10,RNF8,UBA3,CHRAC1,DNAJA3,PARN,PCNA,AURKB,CDK6,PFDN5,CHEK1,COPS2,PHB,RPL23,AUNIP,DDX54,PLK1,NIPBL,ASF1A,EXOSC10,NOP53,POT1,CIR1,WWTR1,PAF1,HINFP,NCOR1,CTNNB1,TEN1,DCAF1,GATAD2A,NOC2L,PSM…
GO: Biological Process	GO:0043144	snoRNA processing		9.08e-08	0.0007855	1.949e-06	1.88e-05	10	14	PARN,EXOSC4,EXOSC10,DKC1,EXOSC3,FBL,EXOSC2,RNF113A,EXOSC5,EXOSC6
GO: Biological Process	GO:0016074	snoRNA metabolic process		9.439e-08	0.0008166	2.021e-06	1.949e-05	11	17	PARN,NOLC1,EXOSC4,EXOSC10,DKC1,EXOSC3,FBL,EXOSC2,RNF113A,EXOSC5,EXOSC6
GO: Biological Process	GO:0090263	positive regulation of canonical Wnt signaling pathway		9.923e-08	0.0008585	2.12e-06	2.044e-05	39	155	FZD9,PLEKHA4,RUVBL1,ROR2,USP8,ASPM,NLE1,ADGRA2,CSNK1D,PSMA2,PSMA4,PSMA5,PSMA6,PSMA7,PSMB2,PSMB3,PSMB4,PSMB5,PSMB6,PSMB7,PSMC5,PSMC6,PSMD3,PSMD4,PSMD8,PSMD12,PSMD6,USP47,FRAT1,EGFR,PSMD14,YAP1,VPS35,PRDM15,TBL1X,SMURF2,VCP,ILK,WNK1
GO: Biological Process	GO:1904869	regulation of protein localization to Cajal body		1.04e-07	0.0008997	2.211e-06	2.132e-05	8	9	CCT6A,DKC1,CCT7,CCT4,CCT2,CCT5,TCP1,CCT3
GO: Biological Process	GO:1904871	positive regulation of protein localization to Cajal body		1.04e-07	0.0008997	2.211e-06	2.132e-05	8	9	CCT6A,DKC1,CCT7,CCT4,CCT2,CCT5,TCP1,CCT3
GO: Biological Process	GO:0055114	oxidation-reduction process		1.055e-07	0.0009125	2.236e-06	2.157e-05	184	1231	SEH1L,ACAT2,ACO1,MDH2,ADH5,ADSL,ALDOA,MPI,OGT,RAE1,APOD,CHCHD4,UQCC3,FLCN,DYNLL1,ATP5F1D,MYC,NDUFA1,NDUFA2,NDUFA6,NDUFAB1,SUCLA2,NDUFB2,NDUFB4,NDUFB6,NDUFB7,NDUFB9,NDUFB10,NDUFC1,NDUFC2,NDUFS2,NDUFV1,NDUFS5,NDUFS8,IER3,ALDH1L2,STBD1,NUP88,NUP98,CCNB1,OXA1L,AIFM1,CYCS,PDHB,PGAM1,PGD,PGK1,PNPT1,PKM,TXN2,NDUFB11,NOP53,COX4I1,COX5B,TECR,COX7A2,TP53I3,COX7C,POR,COX11,COX15,FADS6,PPP1CA,PPP1CB,PPP1R2,P…
GO: Biological Process	GO:0071453	cellular response to oxygen levels		1.176e-07	0.001017	2.486e-06	2.398e-05	53	244	MDM4,OGT,ATF4,MYC,ATP6V1A,ATP6AP1,ZFP36L1,OPA1,CCNA2,CCNB1,ATP6V0D1,AIFM1,PGK1,NOP53,ATP6V1G1,PSMA2,PSMA4,PSMA5,PSMA6,PSMA7,PSMB2,PSMB3,PSMB4,PSMB5,PSMB6,PSMB7,PSMC5,PSMC6,PSMD3,PSMD4,PSMD8,PSMD12,PSMD6,RBX1,DNM1L,PSMD14,ENO1,BRIP1,RPS27A,SDHD,HYOU1,CCDC115,MTOR,CPEB4,ELOC,ELOB,HIF3A,DDAH1,PHB2,TSC1,UBA52,VHL,TMEM199
GO: Biological Process	GO:0050000	chromosome localization		1.334e-07	0.001154	2.815e-06	2.714e-05	26	83	SEH1L,MAD1L1,MLH1,CUL3,CDC23,NUP98,CCNB1,MIS12,DLGAP5,PINX1,DYNC1H1,CHMP6,ACTR3,ACTR2,KATNB1,NDC80,CHMP3,CHMP2A,RRS1,TERF1,NUP62,HNRNPU,RAD21L1,CDT1,KIF22,KPNB1
GO: Biological Process	GO:0071051	polyadenylation-dependent snoRNA 3'-end processing		1.394e-07	0.001206	2.934e-06	2.83e-05	7	7	PARN,EXOSC4,EXOSC10,EXOSC3,EXOSC2,EXOSC5,EXOSC6
GO: Biological Process	GO:1901989	positive regulation of cell cycle phase transition		1.428e-07	0.001235	2.998e-06	2.891e-05	32	116	CDC7,CDC45,CUL4A,CUL3,CCND1,NPM1,CCNB1,CDC25B,PLRG1,ANAPC4,PAF1,ANKRD17,DLGAP5,PAGR1,CDC73,RAD51C,EGFR,EIF4G1,RPL17,EZH2,ANAPC5,DTL,ANAPC11,LARP7,MTBP,UBE2C,MEPCE,LSM10,PHB2,LSM11,NSMCE2,CDT1
GO: Biological Process	GO:0051031	tRNA transport		1.518e-07	0.001314	3.18e-06	3.067e-05	16	36	SEH1L,RAE1,NUP88,NUP98,NUP155,NUP93,RANBP2,SEC13,NUP35,NUP133,NUP205,NUP42,NUP62,NOL6,NUP107,NUP214
GO: Biological Process	GO:0032211	negative regulation of telomere maintenance via telomerase		1.703e-07	0.001473	3.558e-06	3.431e-05	12	21	EXOSC10,POT1,TEN1,TINF2,PINX1,STN1,CTC1,TERF1,TERF2,HNRNPC,HNRNPU,DCP2
GO: Biological Process	GO:0006997	nucleus organization		1.724e-07	0.001491	3.585e-06	3.457e-05	38	152	SEH1L,ZPR1,NUP98,RNF8,CCNB1,PAFAH1B1,NOLC1,CHEK1,PLK1,AHCTF1,PPP2R1A,PPP2R2A,NUP155,RRN3,NUP93,DAXX,DCTN1,CHMP6,WRAP53,USPL1,RPS19,ATXN7,EMG1,POLR1B,NUP35,NUP133,CHMP3,ANKLE2,CHMP2A,NUP205,SYNE2,TARDBP,PES1,H3-3A,H3-3B,WDR73,PITPNB,NUP107
GO: Biological Process	GO:0000077	DNA damage checkpoint		1.724e-07	0.001491	3.585e-06	3.457e-05	38	152	MDM4,CUL4A,MRE11,THOC5,CCND1,BRCA1,IER3,CNOT3,CCNB1,CDC5L,PCNA,CHEK1,PLK1,RPA4,INTS7,NOP53,RAD9B,HINFP,PPP1R10,ZNF830,PRKDC,PTPN11,TIPIN,RAD9A,RNASEH2B,ARID3A,E2F4,RPA2,BRIP1,ABRAXAS1,TRIAP1,DTL,PLK2,PRPF19,TFDP1,PRMT1,HUS1,TIPRL
GO: Biological Process	GO:0070646	protein modification by small protein removal		1.879e-07	0.001626	3.899e-06	3.759e-05	61	301	ACTB,MBD6,MDM4,TRRAP,SUPT3H,OGT,USP37,RUVBL1,MYC,BARD1,NEDD8,BRCA1,CCNA2,USP8,COPS2,NOP53,SENP6,PSMA2,PSMA4,PSMA5,PSMA6,PSMA7,PSMB2,PSMB3,PSMB4,PSMB5,PSMB6,PSMB7,PSMC5,PSMC6,PSMD3,PSMD4,PSMD8,PSMD12,PSMD6,USP47,USPL1,PSMD14,RPS27A,ATXN7,ABRAXAS1,TAB1,SKP2,USP21,EPOP,TAF10,COPS6,COPS5,ADRM1,HCFC1,TRAF2,UBA52,UCHL3,UFD1,USP1,SMURF2,VCP,YY1,TADA2B,USP7,ACTR8
GO: Biological Process	GO:0006606	protein import into nucleus		2.011e-07	0.00174	4.162e-06	4.013e-05	40	165	APOD,NXT1,MBTPS1,HDAC3,ZPR1,NUP88,NUP98,NOLC1,CFL1,RPL23,PPP1R10,NUP155,IPO13,NUP93,MAPK1,DDX5,PHIP,RANBP2,IPO4,ECT2,APPL2,NUTF2,RPAIN,NUP35,RBM22,IPO9,NUP133,TARDBP,PHB2,TSC2,NUP62,POLA2,HSPA8,RGPD1,KPNB1,KPNA2,TNPO1,IPO5,NUP107,NUP214
GO: Biological Process	GO:0046939	nucleotide phosphorylation		2.072e-07	0.001793	4.279e-06	4.126e-05	37	147	SEH1L,ALDOA,MPI,OGT,RAE1,MYC,IER3,NME3,NUP88,NUP98,PGAM1,PGK1,PKM,NCOR1,NUP155,PRKAG1,NUP93,RANBP2,DTYMK,ENO1,SEC13,NUP35,NUP133,CMPK1,GAPDH,NUP205,GPI,NUP42,TPI1,PNKP,HK2,ECD,NUP62,NME9,EIF6,NUP107,NUP214
GO: Biological Process	GO:0031126	snoRNA 3'-end processing		2.147e-07	0.001858	4.423e-06	4.265e-05	9	12	PARN,EXOSC4,EXOSC10,DKC1,EXOSC3,FBL,EXOSC2,EXOSC5,EXOSC6
GO: Biological Process	GO:0019941	modification-dependent protein catabolic process		2.157e-07	0.001866	4.432e-06	4.274e-05	108	643	KLHL42,CUL4A,CUL3,CUL1,OGT,USP37,CDC23,NEDD8,CDC16,BUB1B,RNF8,CCNB1,USP8,BUB3,AURKB,PTTG1,RPL23,DDA1,PDCL3,ANAPC2,FBXW5,PLK1,ANAPC4,FBXO48,DERL1,NOP53,BAG2,WWTR1,ISG15,CSNK1A1,CSNK1D,CTNNB1,FAM122A,PSMA2,PSMA4,PSMA5,PSMA6,PSMA7,PSMB2,PSMB3,PSMB4,PSMB5,PSMB6,PSMB7,FBXL12,PSMC5,PSMC6,PSMD3,PSMD4,PSMD8,RNF40,PSMD12,PSMD6,USP47,RBX1,DET1,RBBP6,UBA6,VPS28,PSMD14,TRIB1,RPL11,RPS7,UBAP1,RPS27A,FOXRED2,R…
GO: Biological Process	GO:0062033	positive regulation of mitotic sister chromatid segregation		2.2e-07	0.001903	4.499e-06	4.338e-05	11	18	CUL3,NIPBL,ANAPC4,DLGAP5,ANAPC5,SLF1,ANAPC11,SMC5,HNRNPU,NSMCE2,CDT1
GO: Biological Process	GO:0070200	establishment of protein localization to telomere		2.2e-07	0.001903	4.499e-06	4.338e-05	11	18	CCT6A,POT1,DKC1,WRAP53,CCT7,CCT4,CCT2,CCT5,TCP1,TERF1,CCT3
GO: Biological Process	GO:0006356	regulation of transcription by RNA polymerase I		2.419e-07	0.002093	4.936e-06	4.759e-05	16	37	MARS1,ATF4,NCL,TAF1C,NOP53,POLR2K,POLR2L,HEATR1,PDCD7,UTP15,MTOR,WDR43,PWP1,PPP1R15A,UBTF,IPPK
GO: Biological Process	GO:0006511	ubiquitin-dependent protein catabolic process		2.446e-07	0.002116	4.979e-06	4.801e-05	107	637	KLHL42,CUL4A,CUL3,CUL1,OGT,USP37,CDC23,NEDD8,CDC16,BUB1B,RNF8,CCNB1,USP8,BUB3,AURKB,PTTG1,RPL23,DDA1,PDCL3,ANAPC2,FBXW5,PLK1,ANAPC4,FBXO48,DERL1,NOP53,BAG2,WWTR1,CSNK1A1,CSNK1D,CTNNB1,FAM122A,PSMA2,PSMA4,PSMA5,PSMA6,PSMA7,PSMB2,PSMB3,PSMB4,PSMB5,PSMB6,PSMB7,FBXL12,PSMC5,PSMC6,PSMD3,PSMD4,PSMD8,RNF40,PSMD12,PSMD6,USP47,RBX1,DET1,RBBP6,UBA6,VPS28,PSMD14,TRIB1,RPL11,RPS7,UBAP1,RPS27A,FOXRED2,RACK1,A…
GO: Biological Process	GO:0000463	maturation of LSU-rRNA from tricistronic rRNA transcript (SSU-rRNA, 5.8S rRNA, LSU-rRNA)		2.47e-07	0.002137	5.005e-06	4.826e-05	10	15	NPM1,ZNHIT3,ZNHIT6,URB1,RPL7,RPF2,BOP1,PES1,RPL35,GTPBP4
GO: Biological Process	GO:0071025	RNA surveillance		2.47e-07	0.002137	5.005e-06	4.826e-05	10	15	PELO,EXOSC4,EXOSC9,EXOSC10,EXOSC3,EXOSC7,EXOSC2,EXOSC8,EXOSC5,EXOSC6
GO: Biological Process	GO:0030163	protein catabolic process		2.49e-07	0.002154	5.033e-06	4.853e-05	149	964	ABHD17A,ACR,MDM4,KLHL42,RIC1,CUL4A,CUL3,CUL1,OGT,USP37,CDC23,ADAM9,BARD1,NEDD8,IER3,CDC16,BUB1B,RNF8,OAZ1,CCNB1,USP8,BUB3,AURKB,PTTG1,PHB,RPL23,DDA1,PDCL3,ANAPC2,CLTC,FBXW5,PLK1,ANAPC4,POMT2,FBXO48,DERL1,NOP53,BAG2,WWTR1,SEC22B,ISG15,CSNK1A1,CSNK1D,CTNNB1,DNAJC3,FAM122A,PSMA2,PSMA4,PSMA5,PSMA6,PSMA7,PSMB2,CYP51A1,PSMB3,PSMB4,PSMB5,PSMB6,PSMB7,FBXL12,PSMC5,PSMC6,PSMD3,PSMD4,PSMD8,RNF40,PSMD12,PSMD…
GO: Biological Process	GO:0042407	cristae formation		2.59e-07	0.002241	5.223e-06	5.037e-05	15	33	UQCC3,ATP5F1A,ATP5F1B,ATP5F1C,ATP5F1D,ATP5F1E,ATP5PB,ATP5MC1,ATP5ME,SAMM50,ATP5MF,ATP5PD,DNAJC11,AFG3L2,IMMT
GO: Biological Process	GO:0006521	regulation of cellular amino acid metabolic process		2.675e-07	0.002314	5.382e-06	5.189e-05	22	65	OAZ1,COMT,PSMA2,PSMA4,PSMA5,PSMA6,PSMA7,PSMB2,PSMB3,PSMB4,PSMB5,PSMB6,PSMB7,PSMC5,PSMC6,PSMD3,PSMD4,PSMD8,PSMD12,PSMD6,PSMD14,FH
GO: Biological Process	GO:0009890	negative regulation of biosynthetic process		2.775e-07	0.002401	5.57e-06	5.371e-05	250	1797	RBM10,SMC1A,MDM4,H4C9,MEN1,CDC45,GFI1B,PARP1,H3C1,H3C11,H3C2,H4C12,H4C2,H4C14,UXT,CUL3,MRE11,ZBTB2,PPM1D,MRPL13,BEND3,NUPR2,MST1,MSX2,FLCN,DYNLL1,ZFHX3,ATF4,ATP1A1,MVK,MYC,ATP5MC1,URI1,NACA,CCND1,NCL,HDAC3,CDK5R1,BRCA1,ZFP36L1,NFX1,C1QBP,TIMELESS,MALSU1,SPINDOC,CNOT3,H1-10,RNF8,UBA3,CHRAC1,DNAJA3,SMC3,PCNA,AURKB,CDK6,PFDN5,CHEK1,COPS2,PGGT1B,PHB,RPL23,CLTC,DDX54,PGP,PLK1,NIPBL,ASF1A,EXOSC10,NOP53…
GO: Biological Process	GO:0043620	regulation of DNA-templated transcription in response to stress		2.919e-07	0.002525	5.845e-06	5.636e-05	34	131	ATF4,CHEK1,MAPK7,PSMA2,PSMA4,PSMA5,PSMA6,PSMA7,PSMB2,PSMB3,PSMB4,PSMB5,PSMB6,PSMB7,PSMC5,PSMC6,PSMD3,PSMD4,PSMD8,PSMD12,PSMD6,RBX1,E2F4,PSMD14,RPS27A,GCN1,ELOC,ELOB,HIF3A,PPP1R15A,UBA52,HSPA5,VHL,JUN
GO: Biological Process	GO:0016226	iron-sulfur cluster assembly		3.393e-07	0.002936	6.764e-06	6.522e-05	12	22	ISCA2,NUBP1,NFS1,CIAO1,NUBP2,FXN,CIAO2B,NDOR1,HSCB,HSPA9,IBA57,ISCA1
GO: Biological Process	GO:0031163	metallo-sulfur cluster assembly		3.393e-07	0.002936	6.764e-06	6.522e-05	12	22	ISCA2,NUBP1,NFS1,CIAO1,NUBP2,FXN,CIAO2B,NDOR1,HSCB,HSPA9,IBA57,ISCA1
GO: Biological Process	GO:0050685	positive regulation of mRNA processing		3.778e-07	0.003269	7.514e-06	7.246e-05	16	38	LEO1,NUP98,CCNB1,TRA2A,PAF1,EIF4A3,CDC73,SF3B4,TRA2B,NCBP2,SNW1,SNRNP70,RBMX,PRPF19,NUDT21,HSPA8
GO: Biological Process	GO:0051603	proteolysis involved in cellular protein catabolic process		3.866e-07	0.003345	7.671e-06	7.397e-05	119	735	ACR,KLHL42,CUL4A,CUL3,CUL1,OGT,USP37,CDC23,NEDD8,CDC16,BUB1B,RNF8,CCNB1,USP8,BUB3,AURKB,PTTG1,RPL23,DDA1,PDCL3,ANAPC2,FBXW5,PLK1,ANAPC4,POMT2,FBXO48,DERL1,NOP53,BAG2,WWTR1,ISG15,CSNK1A1,CSNK1D,CTNNB1,DNAJC3,FAM122A,PSMA2,PSMA4,PSMA5,PSMA6,PSMA7,PSMB2,PSMB3,PSMB4,PSMB5,PSMB6,PSMB7,FBXL12,PSMC5,PSMC6,PSMD3,PSMD4,PSMD8,RNF40,PSMD12,PSMD6,USP47,RBX1,DET1,RBBP6,UBA6,VPS28,PSMD14,TRIB1,RPL11,RPS7,UBAP1…
GO: Biological Process	GO:0051303	establishment of chromosome localization		4.131e-07	0.003574	8.178e-06	7.886e-05	25	82	SEH1L,MAD1L1,MLH1,CUL3,CDC23,CCNB1,MIS12,DLGAP5,PINX1,DYNC1H1,CHMP6,ACTR3,ACTR2,KATNB1,NDC80,CHMP3,CHMP2A,RRS1,TERF1,NUP62,HNRNPU,RAD21L1,CDT1,KIF22,KPNB1
GO: Biological Process	GO:0044257	cellular protein catabolic process		4.319e-07	0.003736	8.516e-06	8.211e-05	126	791	ACR,KLHL42,RIC1,CUL4A,CUL3,CUL1,OGT,USP37,CDC23,NEDD8,CDC16,BUB1B,RNF8,CCNB1,USP8,BUB3,AURKB,PTTG1,RPL23,DDA1,PDCL3,ANAPC2,CLTC,FBXW5,PLK1,ANAPC4,POMT2,FBXO48,DERL1,NOP53,BAG2,WWTR1,ISG15,CSNK1A1,CSNK1D,CTNNB1,DNAJC3,FAM122A,PSMA2,PSMA4,PSMA5,PSMA6,PSMA7,PSMB2,PSMB3,PSMB4,PSMB5,PSMB6,PSMB7,FBXL12,PSMC5,PSMC6,PSMD3,PSMD4,PSMD8,RNF40,PSMD12,PSMD6,USP47,RBX1,DET1,RBBP6,UBA6,VPS28,PSMD14,TRIB1,RPL11,…
GO: Biological Process	GO:0006165	nucleoside diphosphate phosphorylation		4.321e-07	0.003738	8.516e-06	8.211e-05	36	145	SEH1L,ALDOA,MPI,OGT,RAE1,MYC,IER3,NME3,NUP88,NUP98,PGAM1,PGK1,PKM,NCOR1,NUP155,PRKAG1,NUP93,RANBP2,DTYMK,ENO1,SEC13,NUP35,NUP133,CMPK1,GAPDH,NUP205,GPI,NUP42,TPI1,HK2,ECD,NUP62,NME9,EIF6,NUP107,NUP214
GO: Biological Process	GO:2000113	negative regulation of cellular macromolecule biosynthetic process		4.441e-07	0.003842	8.732e-06	8.42e-05	226	1605	RBM10,SMC1A,MDM4,H4C9,MEN1,CDC45,GFI1B,PARP1,H3C1,H3C11,H3C2,H4C12,H4C2,H4C14,UXT,CUL3,MRE11,ZBTB2,PPM1D,MRPL13,BEND3,NUPR2,MSX2,FLCN,ZFHX3,ATF4,MVK,MYC,URI1,NACA,CCND1,NCL,HDAC3,CDK5R1,BRCA1,ZFP36L1,NFX1,C1QBP,TIMELESS,MALSU1,SPINDOC,CNOT3,H1-10,RNF8,UBA3,CHRAC1,DNAJA3,SMC3,PCNA,AURKB,CDK6,PFDN5,CHEK1,COPS2,PHB,RPL23,PLK1,NIPBL,ASF1A,EXOSC10,NOP53,POT1,CIR1,WWTR1,PAF1,HINFP,NCOR1,ZNF830,CTNNB1,T…
GO: Biological Process	GO:0090329	regulation of DNA-dependent DNA replication		4.782e-07	0.004137	9.381e-06	9.045e-05	20	57	SMC1A,WDR18,CDC7,MRE11,TICRR,TIMELESS,NPM1,SMC3,DSCC1,ZNF830,TIPIN,RFC3,RFC4,RFC5,GMNN,CHTF18,TERF1,TERF2,CDT1,LIG3
GO: Biological Process	GO:0010558	negative regulation of macromolecule biosynthetic process		5e-07	0.004325	9.786e-06	9.436e-05	237	1700	RBM10,SMC1A,MDM4,H4C9,MEN1,CDC45,GFI1B,PARP1,H3C1,H3C11,H3C2,H4C12,H4C2,H4C14,UXT,CUL3,MRE11,ZBTB2,PPM1D,MRPL13,BEND3,NUPR2,MSX2,FLCN,ZFHX3,ATF4,MVK,MYC,URI1,NACA,CCND1,NCL,HDAC3,CDK5R1,BRCA1,ZFP36L1,NFX1,C1QBP,TIMELESS,MALSU1,SPINDOC,CNOT3,H1-10,RNF8,UBA3,CHRAC1,DNAJA3,SMC3,PCNA,AURKB,CDK6,PFDN5,CHEK1,COPS2,PGGT1B,PHB,RPL23,CLTC,DDX54,PLK1,NIPBL,ASF1A,EXOSC10,NOP53,POT1,CIR1,WWTR1,PAF1,HINFP,NCO…
GO: Biological Process	GO:0006282	regulation of DNA repair		5.124e-07	0.004433	1.001e-05	9.649e-05	33	128	PARP1,CUL4A,BRCA1,IER3,TIMELESS,RNF8,PCNA,CHEK1,AUNIP,PPP4C,PRKDC,DHX9,RAD51,WDR70,WRAP53,ACTR2,RIF1,EGFR,RPA2,RPS3,ABRAXAS1,MAD2L2,FH,FOXM1,SLF1,FUS,FIGNL1,KDM1A,RTEL1,TERF2,UBE2V1,USP1,XRCC1
GO: Biological Process	GO:0001732	formation of cytoplasmic translation initiation complex		5.975e-07	0.005169	1.159e-05	0.0001118	10	16	EIF3A,EIF3B,EIF3C,EIF3D,EIF3G,EIF3I,EIF3J,EIF2S2,EIF5,EIF3CL
GO: Biological Process	GO:0051382	kinetochore assembly		5.975e-07	0.005169	1.159e-05	0.0001118	10	16	CENPX,CENPA,MIS12,SENP6,CENPS,CENPW,CENPT,CENPN,POGZ,CENPK
GO: Biological Process	GO:0000076	DNA replication checkpoint		5.975e-07	0.005169	1.159e-05	0.0001118	10	16	CDC45,TICRR,TIMELESS,ZNF830,TIPIN,DNA2,RAD9A,TOPBP1,HUS1,CDT1
GO: Biological Process	GO:0016570	histone modification		6.328e-07	0.005474	1.221e-05	0.0001177	86	491	TRRAP,MEN1,GFI1B,SUPT3H,OGT,LEO1,EP400,BEND3,RUVBL1,FLCN,HDAC3,BRCA1,RPS6KA4,RNF8,CCNA2,CCNB1,AURKB,CHEK1,GTF3C4,PHB,PRMT7,NIPBL,WDR5B,PAF1,NCOR1,CTNNB1,DCAF1,SETD1A,NOC2L,DAXX,RNF40,PAGR1,SETDB1,CDC73,DNMT1,RBBP5,WDR70,ELP3,RIF1,KDM8,FBL,EZH2,ATXN7,PRMT5,KAT8,FH,SET,SFPQ,KAT5,NAA50,SKP1,USP21,KANSL3,TAF6L,YEATS2,TADA1,SNW1,EPOP,CTCF,WDR82,KDM2A,KDM1A,GATA2,RUVBL2,RCOR1,EHMT2,JMJD6,SUPT6H,TADA2A,…
GO: Biological Process	GO:0071028	nuclear mRNA surveillance		6.336e-07	0.005481	1.221e-05	0.0001177	9	13	EXOSC4,EXOSC9,EXOSC10,EXOSC3,EXOSC7,EXOSC2,EXOSC8,EXOSC5,EXOSC6
GO: Biological Process	GO:0071027	nuclear RNA surveillance		6.336e-07	0.005481	1.221e-05	0.0001177	9	13	EXOSC4,EXOSC9,EXOSC10,EXOSC3,EXOSC7,EXOSC2,EXOSC8,EXOSC5,EXOSC6
GO: Biological Process	GO:0042776	mitochondrial ATP synthesis coupled proton transport		6.427e-07	0.00556	1.236e-05	0.0001191	12	23	ATP5F1A,ATP5F1B,ATP5F1C,ATP5F1D,ATP5F1E,ATP5PB,ATP5MC1,ATP5ME,COX5B,ATP5MF,CYC1,ATP5PD
GO: Biological Process	GO:0016925	protein sumoylation		6.859e-07	0.005934	1.316e-05	0.0001269	25	84	SEH1L,RAE1,NUP88,NUP98,NUP155,SENP6,NUP93,CTNNB1,GNL3,RANBP2,RANGAP1,UBA2,SAE1,SUMO4,NUP35,PIAS4,NUP133,SUMO2,NUP205,NUP42,NUP62,UBE2I,NSMCE2,NUP107,NUP214
GO: Biological Process	GO:0060071	Wnt signaling pathway, planar cell polarity pathway		6.926e-07	0.005991	1.326e-05	0.0001278	30	112	PLEKHA4,ROR2,CDC42,PFN1,CLTC,PSMA2,PSMA4,PSMA5,PSMA6,PSMA7,PSMB2,PSMB3,PSMB4,PSMB5,PSMB6,PSMB7,PSMC5,PSMC6,PSMD3,PSMD4,PSMD8,PSMD12,MKS1,PSMD6,RAC1,PSMD14,PRICKLE2,TIAM1,SMURF2,WNT11
GO: Biological Process	GO:0010639	negative regulation of organelle organization		7.227e-07	0.006252	1.38e-05	0.0001331	79	441	MCM2,FZD9,GFI1B,PARP1,MAD1L1,MNAT1,FLCN,MYH9,NUBP1,NEK2,BRCA1,IER3,BUB1,BUB1B,NPM1,H1-10,CAPZB,OPA1,CCNB1,BUB3,EVI5L,AURKB,PTTG1,CFL1,CHEK1,PFN1,PLK1,ASF1A,EXOSC10,POT1,SEC22B,TEN1,NOC2L,TINF2,PINX1,AURKAIP1,DNM2,DNMT1,RAD21,DNM1L,KATNB1,STN1,NDC80,MAD2L2,FH,SET,CTC1,TRIAP1,FXN,MAPRE1,MTBP,SLX4,KDM1A,RTEL1,CHMP2A,EHMT2,SUPT6H,TBCD,SMG6,TERF1,TERF2,H1-5,H3-3A,H3-3B,TOP2A,TPM1,TSC2,HMGA1,TTK,HNRNPC…
GO: Biological Process	GO:0016579	protein deubiquitination		7.345e-07	0.006354	1.4e-05	0.000135	57	285	ACTB,MBD6,MDM4,TRRAP,SUPT3H,OGT,USP37,RUVBL1,MYC,BARD1,NEDD8,BRCA1,CCNA2,USP8,NOP53,PSMA2,PSMA4,PSMA5,PSMA6,PSMA7,PSMB2,PSMB3,PSMB4,PSMB5,PSMB6,PSMB7,PSMC5,PSMC6,PSMD3,PSMD4,PSMD8,PSMD12,PSMD6,USP47,PSMD14,RPS27A,ATXN7,ABRAXAS1,TAB1,SKP2,USP21,EPOP,TAF10,COPS5,ADRM1,HCFC1,TRAF2,UBA52,UCHL3,UFD1,USP1,SMURF2,VCP,YY1,TADA2B,USP7,ACTR8
GO: Biological Process	GO:0070498	interleukin-1-mediated signaling pathway		7.565e-07	0.006544	1.438e-05	0.0001387	28	101	CUL1,RPS6KA4,PSMA2,PSMA4,PSMA5,PSMA6,PSMA7,PSMB2,PSMB3,PSMB4,PSMB5,PSMB6,PSMB7,PSMC5,PSMC6,PSMD3,PSMD4,PSMD8,PSMD12,PSMD6,RBX1,PSMD14,RPS27A,TAB1,SKP1,UBA52,UBE2V1,ZNF675
GO: Biological Process	GO:0031327	negative regulation of cellular biosynthetic process		7.984e-07	0.006907	1.515e-05	0.000146	243	1761	RBM10,SMC1A,MDM4,H4C9,MEN1,CDC45,GFI1B,PARP1,H3C1,H3C11,H3C2,H4C12,H4C2,H4C14,UXT,CUL3,MRE11,ZBTB2,PPM1D,MRPL13,BEND3,NUPR2,MST1,MSX2,FLCN,DYNLL1,ZFHX3,ATF4,ATP1A1,MVK,MYC,URI1,NACA,CCND1,NCL,HDAC3,CDK5R1,BRCA1,ZFP36L1,NFX1,C1QBP,TIMELESS,MALSU1,SPINDOC,CNOT3,H1-10,RNF8,UBA3,CHRAC1,DNAJA3,SMC3,PCNA,AURKB,CDK6,PFDN5,CHEK1,COPS2,PHB,RPL23,CLTC,DDX54,PGP,PLK1,NIPBL,ASF1A,EXOSC10,NOP53,POT1,CIR1,WWTR…
GO: Biological Process	GO:0034605	cellular response to heat		8.931e-07	0.007726	1.689e-05	0.0001629	35	143	SEH1L,RAE1,ATP2A2,NUP88,NUP98,POLR2D,BAG2,NUP155,NUP93,MAPK1,DAXX,DHX9,RANBP2,PDCD6,RPA2,RPA3,HSPA14,SEC13,SLU7,CHORDC1,DNAJC2,NUP35,MTOR,NUP133,NUP205,NUP42,HDAC2,NUP62,HSPA5,HSPA8,HSPA9,VCP,CLPB,NUP107,NUP214
GO: Biological Process	GO:0006096	glycolytic process		8.98e-07	0.007769	1.689e-05	0.0001629	32	125	SEH1L,ALDOA,MPI,OGT,RAE1,MYC,IER3,NUP88,NUP98,PGAM1,PGK1,PKM,NCOR1,NUP155,PRKAG1,NUP93,RANBP2,ENO1,SEC13,NUP35,NUP133,GAPDH,NUP205,GPI,NUP42,TPI1,HK2,ECD,NUP62,EIF6,NUP107,NUP214
GO: Biological Process	GO:0016078	tRNA catabolic process		9.002e-07	0.007788	1.689e-05	0.0001629	7	8	EXOSC9,EXOSC10,EXOSC3,EXOSC7,POP1,EXOSC2,EXOSC8
GO: Biological Process	GO:0071042	nuclear polyadenylation-dependent mRNA catabolic process		9.002e-07	0.007788	1.689e-05	0.0001629	7	8	PNPT1,EXOSC9,EXOSC10,EXOSC3,EXOSC7,EXOSC2,EXOSC8
GO: Biological Process	GO:0071047	polyadenylation-dependent mRNA catabolic process		9.002e-07	0.007788	1.689e-05	0.0001629	7	8	PNPT1,EXOSC9,EXOSC10,EXOSC3,EXOSC7,EXOSC2,EXOSC8
GO: Biological Process	GO:0031023	microtubule organizing center organization		9.034e-07	0.007816	1.692e-05	0.0001631	34	137	UXT,ARL2,PPP1R12A,NUBP1,NEK2,BRCA1,NPM1,PAFAH1B1,CHEK1,FBXW5,PKHD1,PLK1,RTTN,CTNNB1,DCTN1,HAUS4,E2F4,HAUS7,STIL,CHORDC1,CHMP3,PLK4,PLK2,CHMP2A,PARD6B,SYNE2,HAUS5,NUP62,HAUS8,CEP85,XPO1,XRCC3,CEP295,KIF11
GO: Biological Process	GO:0042276	error-prone translesion synthesis		9.537e-07	0.008251	1.782e-05	0.0001718	11	20	PCNA,POLE2,RFC1,RFC3,RFC4,RFC5,RPA2,RPA3,RPS27A,MAD2L2,UBA52
GO: Biological Process	GO:0009408	response to heat		1.005e-06	0.008694	1.874e-05	0.0001807	43	194	SEH1L,RAE1,ATP2A2,EIF2B4,EIF2B5,NUP88,NUP98,DNAJA3,POLR2D,BAG2,NUP155,NUP93,MAPK1,MAP2K7,DAXX,DHX9,RANBP2,PDCD6,RPA2,RPA3,HSPA14,SEC13,SLU7,CHORDC1,DNAJC2,NUP35,MTOR,NUP133,SOD1,NUP205,TRPV3,NUP42,HDAC2,NUP62,DNAJA1,HSPA4,HSPA5,HSPA8,HSPA9,VCP,CLPB,NUP107,NUP214
GO: Biological Process	GO:0009411	response to UV		1.008e-06	0.008717	1.875e-05	0.0001808	37	156	SDE2,MEN1,PARP1,MAP4K3,ATF4,MYC,CCND1,NPM1,PCNA,AURKB,CHEK1,POLA1,POLD1,MAP2K7,NOC2L,TIPIN,USP47,E2F4,EGFR,ERCC2,ERCC3,FECH,FEN1,TRIAP1,RPAIN,DTL,ZBTB1,POLD3,KDM1A,RUVBL2,STK11,NSMCE3,GTF2H2,METTL3,USP1,HUS1,YY1
GO: Biological Process	GO:0090175	regulation of establishment of planar polarity		1.042e-06	0.009013	1.934e-05	0.0001865	30	114	PLEKHA4,ROR2,CDC42,PFN1,CLTC,PSMA2,PSMA4,PSMA5,PSMA6,PSMA7,PSMB2,PSMB3,PSMB4,PSMB5,PSMB6,PSMB7,PSMC5,PSMC6,PSMD3,PSMD4,PSMD8,PSMD12,MKS1,PSMD6,RAC1,PSMD14,PRICKLE2,TIAM1,SMURF2,WNT11
GO: Biological Process	GO:0006757	ATP generation from ADP		1.086e-06	0.009395	2.012e-05	0.000194	32	126	SEH1L,ALDOA,MPI,OGT,RAE1,MYC,IER3,NUP88,NUP98,PGAM1,PGK1,PKM,NCOR1,NUP155,PRKAG1,NUP93,RANBP2,ENO1,SEC13,NUP35,NUP133,GAPDH,NUP205,GPI,NUP42,TPI1,HK2,ECD,NUP62,EIF6,NUP107,NUP214
GO: Biological Process	GO:0001736	establishment of planar polarity		1.089e-06	0.009422	2.013e-05	0.0001941	33	132	PLEKHA4,ROR2,PAFAH1B1,CDC42,PFN1,CLTC,PSMA2,PSMA4,PSMA5,PSMA6,PSMA7,PSMB2,PSMB3,PSMB4,PSMB5,PSMB6,PSMB7,PSMC5,PSMC6,PSMD3,PSMD4,PSMD8,PSMD12,MKS1,PSMD6,WDR1,RAC1,PSMD14,PRICKLE2,TIAM1,SMURF2,WNT11,CPLANE1
GO: Biological Process	GO:1902930	regulation of alcohol biosynthetic process		1.117e-06	0.009659	2.059e-05	0.0001986	25	86	ACACA,MVD,MVK,MBTPS1,PLCD1,GGPS1,POR,CYP27B1,CYP51A1,FASN,FDFT1,SCD,ERLIN1,SCAP,PMVK,SOD1,SQLE,SREBF2,ERLIN2,TM7SF2,HMGCR,HMGCS1,IDI1,KPNB1,LSS
GO: Biological Process	GO:0007164	establishment of tissue polarity		1.307e-06	0.0113	2.405e-05	0.0002319	33	133	PLEKHA4,ROR2,PAFAH1B1,CDC42,PFN1,CLTC,PSMA2,PSMA4,PSMA5,PSMA6,PSMA7,PSMB2,PSMB3,PSMB4,PSMB5,PSMB6,PSMB7,PSMC5,PSMC6,PSMD3,PSMD4,PSMD8,PSMD12,MKS1,PSMD6,WDR1,RAC1,PSMD14,PRICKLE2,TIAM1,SMURF2,WNT11,CPLANE1
GO: Biological Process	GO:0071029	nuclear ncRNA surveillance		1.355e-06	0.01172	2.472e-05	0.0002384	6	6	EXOSC9,EXOSC10,EXOSC3,EXOSC7,EXOSC2,EXOSC8
GO: Biological Process	GO:0071035	nuclear polyadenylation-dependent rRNA catabolic process		1.355e-06	0.01172	2.472e-05	0.0002384	6	6	EXOSC9,EXOSC10,EXOSC3,EXOSC7,EXOSC2,EXOSC8
GO: Biological Process	GO:0071038	nuclear polyadenylation-dependent tRNA catabolic process		1.355e-06	0.01172	2.472e-05	0.0002384	6	6	EXOSC9,EXOSC10,EXOSC3,EXOSC7,EXOSC2,EXOSC8
GO: Biological Process	GO:0071046	nuclear polyadenylation-dependent ncRNA catabolic process		1.355e-06	0.01172	2.472e-05	0.0002384	6	6	EXOSC9,EXOSC10,EXOSC3,EXOSC7,EXOSC2,EXOSC8
GO: Biological Process	GO:0045039	protein insertion into mitochondrial inner membrane		1.572e-06	0.0136	2.857e-05	0.0002755	8	11	TIMM29,OXA1L,ROMO1,MAIP1,TIMM13,TIMM10,AGK,COX18
GO: Biological Process	GO:0000727	double-strand break repair via break-induced replication		1.572e-06	0.0136	2.857e-05	0.0002755	8	11	MCM2,MCM3,MCM5,MCM6,MCM7,CDC7,CDC45,GINS2
GO: Biological Process	GO:0007098	centrosome cycle		1.576e-06	0.01363	2.857e-05	0.0002755	32	128	UXT,ARL2,PPP1R12A,NUBP1,NEK2,BRCA1,NPM1,CHEK1,FBXW5,PKHD1,PLK1,RTTN,CTNNB1,DCTN1,HAUS4,HAUS7,STIL,CHORDC1,CHMP3,PLK4,PLK2,CHMP2A,PARD6B,SYNE2,HAUS5,NUP62,HAUS8,CEP85,XPO1,XRCC3,CEP295,KIF11
GO: Biological Process	GO:0071428	rRNA-containing ribonucleoprotein complex export from nucleus		1.611e-06	0.01393	2.915e-05	0.0002811	9	14	NPM1,NUP88,SDAD1,NMD3,RPS15,RRS1,TSC1,XPO1,EIF6
GO: Biological Process	GO:0046605	regulation of centrosome cycle		1.642e-06	0.01421	2.966e-05	0.000286	20	61	NUBP1,NEK2,BRCA1,NPM1,CHEK1,FBXW5,PKHD1,CTNNB1,STIL,CHORDC1,CHMP3,PLK4,PLK2,CHMP2A,NUP62,CEP85,XPO1,XRCC3,CEP295,KIF11
GO: Biological Process	GO:0006120	mitochondrial electron transport, NADH to ubiquinone		1.656e-06	0.01433	2.985e-05	0.0002879	19	56	NDUFA1,NDUFA2,NDUFA6,NDUFAB1,NDUFB2,NDUFB4,NDUFB6,NDUFB7,NDUFB9,NDUFB10,NDUFC1,NDUFC2,NDUFS2,NDUFV1,NDUFS5,NDUFS8,NDUFB11,NDUFAF1,NDUFA11
GO: Biological Process	GO:0031647	regulation of protein stability		1.66e-06	0.01436	2.985e-05	0.0002879	59	306	MDM4,CUL3,NAPG,HDAC3,NPM1,DNAJA3,CCNH,CCT6A,USP8,PFN1,PHB,RPL23,PLK1,DERL1,NOP53,BAG2,PRKDC,MAPK1,COG3,PINX1,CDC73,USP47,KDM8,RPL11,RPS7,SEL1L,NAA15,CCT7,CCT4,CCT2,IPO9,UTP25,CCT5,VPS35,GIPC1,VPS11,NCKAP1,GAPDH,GGA3,SUGT1,P3H1,TADA2A,TBL1X,TCP1,TF,CDC37,TARDBP,H1-5,HCFC1,GTPBP4,CCT3,PHB2,TSC1,HSPA8,HSPD1,VHL,DNLZ,USP7,LSS
GO: Biological Process	GO:0000966	RNA 5'-end processing		1.816e-06	0.01571	3.259e-05	0.0003142	11	21	NOP14,PNPT1,PRORP,POP7,RPP21,POP5,RPP30,POP4,POP1,UTP20,HSD17B10
GO: Biological Process	GO:1903578	regulation of ATP metabolic process		1.867e-06	0.01615	3.345e-05	0.0003225	33	135	SEH1L,PARP1,OGT,RAE1,BEND3,GADD45GIP1,FLCN,MYC,IER3,NUP88,NUP98,CCNB1,PGAM1,PGK1,COX7A2,NCOR1,NUP155,PRKAG1,NUP93,RANBP2,DNM1L,ENO1,SEC13,NUP35,NUP133,NUP205,NUP42,ECD,NUP62,VCP,EIF6,NUP107,NUP214
GO: Biological Process	GO:0071174	mitotic spindle checkpoint		1.893e-06	0.01637	3.383e-05	0.0003262	16	42	MAD1L1,BUB1,BUB1B,CCNB1,BUB3,AURKB,PLK1,NDC80,MAD2L2,STIL,MTBP,TERF1,TTK,XRCC3,IK,CDT1
GO: Biological Process	GO:0016569	covalent chromatin modification		1.997e-06	0.01728	3.562e-05	0.0003434	87	512	TRRAP,MEN1,GFI1B,SUPT3H,OGT,LEO1,EP400,BEND3,RUVBL1,FLCN,HDAC3,BRCA1,RPS6KA4,RNF8,CCNA2,CCNB1,AURKB,CHEK1,GTF3C4,PHB,PRMT7,NIPBL,WDR5B,PAF1,NCOR1,CTNNB1,DCAF1,SETD1A,NOC2L,DAXX,RNF40,PAGR1,SETDB1,CDC73,DNMT1,RBBP5,WDR70,ELP3,RIF1,KDM8,FBL,EZH2,ATXN7,PRMT5,KAT8,FH,SET,SFPQ,KAT5,PPHLN1,NAA50,SKP1,USP21,KANSL3,TAF6L,YEATS2,TADA1,SNW1,EPOP,CTCF,WDR82,KDM2A,KDM1A,GATA2,RUVBL2,RCOR1,EHMT2,JMJD6,SUPT6H,…
GO: Biological Process	GO:0006294	nucleotide-excision repair, preincision complex assembly		2.001e-06	0.01731	3.562e-05	0.0003434	13	29	PARP1,MNAT1,CUL4A,CCNH,RBX1,RPA2,RPA3,ERCC2,ERCC3,RPS27A,GTF2H2,GTF2H4,UBA52
GO: Biological Process	GO:0006379	mRNA cleavage		2.029e-06	0.01755	3.604e-05	0.0003475	12	25	CPSF1,POLR2I,CSTF3,AGO1,POLR1H,NCBP2,AGO2,CPSF4,NUDT21,CPSF6,TUT1,FIP1L1
GO: Biological Process	GO:1901992	positive regulation of mitotic cell cycle phase transition		2.077e-06	0.01797	3.683e-05	0.0003551	27	100	CDC7,CDC45,CUL4A,CUL3,CCND1,CCNB1,CDC25B,PLRG1,ANAPC4,ANKRD17,DLGAP5,RAD51C,EGFR,EIF4G1,RPL17,ANAPC5,DTL,ANAPC11,LARP7,MTBP,UBE2C,MEPCE,LSM10,PHB2,LSM11,NSMCE2,CDT1
GO: Biological Process	GO:0007080	mitotic metaphase plate congression		2.113e-06	0.01828	3.738e-05	0.0003604	17	47	SEH1L,MAD1L1,CUL3,CDC23,CCNB1,MIS12,PINX1,CHMP6,NDC80,CHMP3,CHMP2A,RRS1,NUP62,HNRNPU,CDT1,KIF22,KPNB1
GO: Biological Process	GO:0036294	cellular response to decreased oxygen levels		2.486e-06	0.02151	4.39e-05	0.0004233	47	227	MDM4,OGT,ATF4,MYC,ZFP36L1,OPA1,CCNA2,CCNB1,AIFM1,PGK1,NOP53,PSMA2,PSMA4,PSMA5,PSMA6,PSMA7,PSMB2,PSMB3,PSMB4,PSMB5,PSMB6,PSMB7,PSMC5,PSMC6,PSMD3,PSMD4,PSMD8,PSMD12,PSMD6,RBX1,DNM1L,PSMD14,ENO1,BRIP1,RPS27A,SDHD,HYOU1,MTOR,CPEB4,ELOC,ELOB,HIF3A,DDAH1,PHB2,TSC1,UBA52,VHL
GO: Biological Process	GO:0001833	inner cell mass cell proliferation		2.687e-06	0.02324	4.714e-05	0.0004546	10	18	PELO,ZPR1,CHEK1,COPS2,INTS1,NCAPG2,GINS1,SETDB1,TAF8,PRPF19
GO: Biological Process	GO:0042790	nucleolar large rRNA transcription by RNA polymerase I		2.687e-06	0.02324	4.714e-05	0.0004546	10	18	MARS1,NCL,TAF1B,NOP53,MTOR,POLR1G,TCOF1,PWP1,POLR1E,IPPK
GO: Biological Process	GO:0090151	establishment of protein localization to mitochondrial membrane		2.687e-06	0.02324	4.714e-05	0.0004546	10	18	TIMM29,OXA1L,SAMM50,ROMO1,MAIP1,TIMM13,TIMM10,AGK,COX18,HSPA4
GO: Biological Process	GO:0043467	regulation of generation of precursor metabolites and energy		2.73e-06	0.02362	4.782e-05	0.0004611	39	175	SEH1L,OGT,RAE1,GADD45GIP1,CHCHD4,FLCN,MYC,IER3,NUP88,NUP98,CCNB1,PGAM1,PGK1,PNPT1,NOP53,COX7A2,PPP1CA,PPP1CB,NCOR1,NUP155,PRKAG1,NUP93,RANBP2,COX17,SEC13,NUP35,MTOR,NUP133,GFPT1,NUP205,NUP42,ECD,PHB2,NUP62,PHLDA2,VCP,EIF6,NUP107,NUP214
GO: Biological Process	GO:0051130	positive regulation of cellular component organization		2.736e-06	0.02367	4.782e-05	0.0004611	191	1350	MAP3K1,TBC1D24,MEN1,GFI1B,PARP1,MMP3,CUL4A,CUL3,MRE11,OGT,ARF1,MSX2,ARL2,DYNLL1,ATP5MC1,ADAM9,NEK2,CDK5R1,BRCA1,ARHGEF7,C1QBP,NPM1,RPS6KA4,OCM2,OPA1,CCNB1,CCT6A,PAFAH1B1,PARN,SEPTIN7,CDC42,AURKB,DLG5,CFL1,PFDN2,PFN1,ANLN,ANAPC2,NIPBL,ANAPC4,POT1,NEK7,DDX56,FAM98A,PAF1,CRK,CRKL,PPP1R10,NCOR1,PPP2R5D,RRN3,MAPK1,CTNNB1,MAP2K2,MAP2K7,DLGAP5,IST1,PSMC5,PSMC6,DAXX,RNF40,EPS8L1,DCTN1,ZNF804A,SETDB1,PTPR…
GO: Biological Process	GO:0090148	membrane fission		2.747e-06	0.02376	4.79e-05	0.0004619	41	188	CUL3,ARF1,RACGAP1,FLCN,MYH9,SEPTIN2,PRC1,OPA1,USP8,SEPTIN7,CDC25B,CDC42,AURKB,CENPA,CFL1,ANLN,PLK1,KIF23,AHCTF1,IST1,DAXX,CHMP6,WASHC1,DNM1L,ECT2,ACTR3,ACTR2,PIK3R4,CHMP3,SEPTIN11,RAB11FIP4,SON,GIPC1,PLK2,SPART,CHMP2A,JTB,NUP62,INCENP,KIF4A,CDT1
GO: Biological Process	GO:0033238	regulation of cellular amine metabolic process		2.8e-06	0.02422	4.864e-05	0.000469	25	90	OAZ1,COMT,PSMA2,PSMA4,PSMA5,PSMA6,PSMA7,PSMB2,PSMB3,PSMB4,PSMB5,PSMB6,PSMB7,PSMC5,PSMC6,PSMD3,PSMD4,PSMD8,PSMD12,PSMD6,PSMD14,FH,VPS35,GPR37,VHL
GO: Biological Process	GO:1903312	negative regulation of mRNA metabolic process		2.8e-06	0.02422	4.864e-05	0.000469	25	90	RBM10,BARD1,C1QBP,NPM1,RNF40,DHX9,ZC3H14,SAP18,SRSF6,TRA2B,PABPC1,NBAS,MTOR,RNPS1,SUPT5H,RBMX,HNRNPA0,DICER1,TARDBP,RNF20,HNRNPA2B1,HNRNPC,HNRNPK,HNRNPL,HNRNPU
GO: Biological Process	GO:0000380	alternative mRNA splicing, via spliceosome		2.882e-06	0.02494	4.987e-05	0.0004809	23	79	RBM10,RBM25,DDX5,DHX9,RBM19,PQBP1,SMU1,SAP18,NSRP1,SFPQ,SRSF1,SRSF2,SRSF3,SRSF6,TRA2B,SLU7,CELF1,KDM1A,RNPS1,RBMX,HNRNPL,HNRNPU,RBM15
GO: Biological Process	GO:1900034	regulation of cellular response to heat		2.882e-06	0.02494	4.987e-05	0.0004809	23	79	SEH1L,RAE1,NUP88,NUP98,BAG2,NUP155,NUP93,MAPK1,RANBP2,RPA2,RPA3,SEC13,CHORDC1,DNAJC2,NUP35,MTOR,NUP133,NUP205,NUP42,NUP62,HSPA8,NUP107,NUP214
GO: Biological Process	GO:0001824	blastocyst development		3.032e-06	0.02623	5.235e-05	0.0005048	34	144	CUL3,THOC5,NDUFA2,NEK2,PELO,ZPR1,NOP2,CNOT3,CHEK1,COPS2,NLE1,WDR74,ZNF830,INTS1,DAD1,NCAPG2,GINS1,SETDB1,MFN2,RBBP8,USPL1,EMG1,PRICKLE2,SRF,TAF8,SUPT6H,PRPF19,RRP7A,TEAD4,DICER1,TFAP2C,SF3B1,HCFC1,XAB2
GO: Biological Process	GO:0060828	regulation of canonical Wnt signaling pathway		3.203e-06	0.02771	5.519e-05	0.0005322	57	298	FZD9,CUL3,PLEKHA4,RUVBL1,ROR2,USP8,PFDN5,ASPM,NLE1,WWTR1,ADGRA2,PPP1CA,CSNK1A1,CSNK1D,CTNNB1,PSMA2,PSMA4,PSMA5,PSMA6,PSMA7,PSMB2,PSMB3,PSMB4,PSMB5,PSMB6,PSMB7,PSMC5,PSMC6,PSMD3,PSMD4,PSMD8,PSMD12,MKS1,PSMD6,SDHAF2,USP47,RBX1,FRAT1,G3BP1,EGFR,PSMD14,YAP1,MAD2L2,VPS35,PRDM15,RUVBL2,STK11,TBL1X,RAPGEF1,TLE4,HDAC2,SMURF2,VCP,WNT11,ILK,WNK1,LRP4
GO: Biological Process	GO:0051053	negative regulation of DNA metabolic process		3.217e-06	0.02783	5.533e-05	0.0005335	32	132	MEN1,PARP1,MLH1,FLCN,H1-10,CHEK1,AUNIP,EXOSC10,POT1,TEN1,TINF2,PINX1,RIF1,RPS3,STN1,MAD2L2,CTC1,DNAJC2,SLX4,RTEL1,SMG6,TERF1,TERF2,H1-5,HNRNPC,HNRNPU,DCP2,XRCC1,XRCC4,XRCC5,SLX1A,LIG3
GO: Biological Process	GO:0006312	mitotic recombination		3.414e-06	0.02953	5.859e-05	0.000565	12	26	MLH1,MRE11,RAD51,RAD51C,RAD51D,ERCC2,SMC5,TERF2,XRCC1,XRCC3,XRCC4,NSMCE2
GO: Biological Process	GO:0007006	mitochondrial membrane organization		3.573e-06	0.03091	6.12e-05	0.0005902	34	145	FZD9,UQCC3,TIMM29,ATP5F1A,ATP5F1B,ATP5F1C,ATP5F1D,MYC,ATP5F1E,ATP5PB,ATP5MC1,ATP5ME,IER3,OPA1,OXA1L,SAMM50,ATP5MF,ROMO1,MFN2,MAIP1,TIMM13,TIMM10,TOMM40,ATP5PD,DNAJC11,AGK,AFG3L2,IMMT,COX18,TFDP1,HK2,HSPA4,RCC1L,RHOT2
GO: Biological Process	GO:0090069	regulation of ribosome biogenesis		3.656e-06	0.03163	6.182e-05	0.0005961	9	15	NCL,MALSU1,RIOK1,HEATR1,SHQ1,UTP15,TRMT112,WDR43,DIMT1
GO: Biological Process	GO:0000722	telomere maintenance via recombination		3.656e-06	0.03163	6.182e-05	0.0005961	9	15	RAD51,RAD51C,RAD51D,SMC5,TERF2,XRCC1,XRCC3,XRCC4,NSMCE2
GO: Biological Process	GO:0090737	telomere maintenance via telomere trimming		3.656e-06	0.03163	6.182e-05	0.0005961	9	15	EXO1,DNA2,SLX4,RTEL1,TERF1,TERF2,XRCC3,XRCC5,SLX1A
GO: Biological Process	GO:0090656	t-circle formation		3.656e-06	0.03163	6.182e-05	0.0005961	9	15	EXO1,DNA2,SLX4,RTEL1,TERF1,TERF2,XRCC3,XRCC5,SLX1A
GO: Biological Process	GO:0001325	formation of extrachromosomal circular DNA		3.656e-06	0.03163	6.182e-05	0.0005961	9	15	EXO1,DNA2,SLX4,RTEL1,TERF1,TERF2,XRCC3,XRCC5,SLX1A
GO: Biological Process	GO:0002478	antigen processing and presentation of exogenous peptide antigen		3.659e-06	0.03166	6.182e-05	0.0005961	39	177	ARF1,RACGAP1,DYNLL1,CAPZB,CLTC,KIF23,SEC22B,PSMA2,PSMA4,PSMA5,PSMA6,PSMA7,PSMB2,PSMB3,PSMB4,PSMB5,PSMB6,PSMB7,PSMC5,PSMC6,PSMD3,PSMD4,PSMD8,PSMD12,DCTN1,PSMD6,DYNC1H1,DNM2,ACTR1A,DCTN4,PSMD14,FCGR1A,SEC13,DCTN6,DCTN5,KIF4A,KIF15,KIF11,KIF22
GO: Biological Process	GO:0043633	polyadenylation-dependent RNA catabolic process		3.68e-06	0.03184	6.182e-05	0.0005961	7	9	PNPT1,EXOSC9,EXOSC10,EXOSC3,EXOSC7,EXOSC2,EXOSC8
GO: Biological Process	GO:0071050	snoRNA polyadenylation		3.68e-06	0.03184	6.182e-05	0.0005961	7	9	PARN,EXOSC4,EXOSC10,EXOSC3,EXOSC2,EXOSC5,EXOSC6
GO: Biological Process	GO:0043137	DNA replication, removal of RNA primer		3.68e-06	0.03184	6.182e-05	0.0005961	7	9	PCNA,POLA1,POLE,DNA2,FEN1,RNASEH2A,LIG3
GO: Biological Process	GO:0031125	rRNA 3'-end processing		3.68e-06	0.03184	6.182e-05	0.0005961	7	9	EXOSC9,EXOSC10,EXOSC3,RPS21,EXOSC7,EXOSC2,EXOSC8
GO: Biological Process	GO:1902680	positive regulation of RNA biosynthetic process		3.74e-06	0.03235	6.27e-05	0.0006046	236	1737	MARS1,LAGE3,TRRAP,MEN1,PARP1,MNAT1,SUPT3H,MED30,OGT,LEO1,LMO4,THOC5,RHOG,MED4,RUVBL1,MTF1,FLCN,ZFHX3,ATF4,MYBL2,MYC,PPP1R12A,NACA,FADD,NCL,SFR1,HDAC3,BRCA1,ZPR1,BUD31,MYRF,NPM1,H1-10,RPS6KA4,NRF1,ROR2,NUP98,CCNA2,CCNH,CDC5L,PCBP1,NOLC1,MED14,CHEK1,PFN1,RPRD1B,PHB,GRHL1,PKNOX1,NIPBL,WDR77,ASF1A,EXOSC9,KLF6,WWTR1,PAF1,HINFP,PPP2R5D,RRN3,PRKDC,MAPK1,CTNNB1,MAPK7,MAP2K2,MAP2K7,SETD1A,EIF4A3,DLGAP5,AN…
GO: Biological Process	GO:0002244	hematopoietic progenitor cell differentiation		3.851e-06	0.03331	6.444e-05	0.0006213	42	197	FLCN,ARHGEF7,CDK6,PDCD2,ANLN,PRKDC,SETD1A,PSMA2,PSMA4,PSMA5,PSMA6,PSMA7,PSMB2,PSMB3,PSMB4,PSMB5,PSMB6,PSMB7,PSMC5,PSMC6,PSMD3,PSMD4,PSMD8,PSMD12,PSMD6,DOCK1,EEF2,PSMD14,ERCC2,SLC7A6OS,YAP1,ZBTB1,GATA2,SRF,RRS1,NUDT21,TOP2A,METTL3,HSPA9,XRCC4,XRCC5,DOCK7
GO: Biological Process	GO:0031577	spindle checkpoint		3.875e-06	0.03353	6.46e-05	0.0006229	16	44	MAD1L1,BUB1,BUB1B,CCNB1,BUB3,AURKB,PLK1,NDC80,MAD2L2,STIL,MTBP,TERF1,TTK,XRCC3,IK,CDT1
GO: Biological Process	GO:0000959	mitochondrial RNA metabolic process		3.875e-06	0.03353	6.46e-05	0.0006229	16	44	AARS2,TRMT5,PNPT1,POLRMT,PRORP,TRIT1,EARS2,DARS2,YARS2,TRNT1,TARS2,GARS1,TFB2M,HSD17B10,TWNK,MTERF4
GO: Biological Process	GO:1903313	positive regulation of mRNA metabolic process		4.025e-06	0.03482	6.697e-05	0.0006457	24	86	LEO1,ZFP36L1,NUP98,CCNB1,PNPT1,TRA2A,PAF1,PUM1,EIF4A3,CDC73,UPF1,RIDA,SF3B4,TRA2B,PABPC1,NCBP2,SNW1,SNRNP70,AGO2,RBMX,PRPF19,NUDT21,METTL3,HSPA8
GO: Biological Process	GO:0070507	regulation of microtubule cytoskeleton organization		4.047e-06	0.03501	6.72e-05	0.000648	43	204	SMC1A,SKA2,RAE1,ARL2,NUBP1,NEK2,CDK5R1,BRCA1,NPM1,CAPZB,SMC3,PAFAH1B1,CHEK1,CLTC,FBXW5,PKHD1,PLK1,SENP6,CTNNB1,DCTN1,DYNC1H1,RAC1,EPHA3,BORA,RPS3,KATNB1,STIL,CHORDC1,MAPRE1,TPX2,CHMP3,PLK4,PLK2,CHMP2A,TBCD,TERF1,NUP62,HNRNPU,CEP85,XPO1,XRCC3,CEP295,KIF11
GO: Biological Process	GO:0035196	production of miRNAs involved in gene silencing by miRNA		4.096e-06	0.03543	6.788e-05	0.0006546	17	49	DROSHA,DGCR8,PPP1R8,NCOR1,PUM1,MAP2K2,DDX5,TUT7,AGO1,EGFR,SRRT,AGO2,TUT4,DICER1,METTL3,HNRNPA2B1,MRPL44
GO: Biological Process	GO:0000479	endonucleolytic cleavage of tricistronic rRNA transcript (SSU-rRNA, 5.8S rRNA, LSU-rRNA)		4.287e-06	0.03709	7.077e-05	0.0006824	8	12	NOP14,NPM1,FCF1,RPS21,RRS1,UTP20,BOP1,KRI1
GO: Biological Process	GO:0000478	endonucleolytic cleavage involved in rRNA processing		4.287e-06	0.03709	7.077e-05	0.0006824	8	12	NOP14,NPM1,FCF1,RPS21,RRS1,UTP20,BOP1,KRI1
GO: Biological Process	GO:1903320	regulation of protein modification by small protein conjugation or removal		4.354e-06	0.03767	7.175e-05	0.0006919	50	252	CUL3,OGT,CENPX,HDAC3,BRCA1,NPM1,DNAJA3,RPL23,PLK1,DERL1,NOP53,BAG2,ISG15,CTNNB1,DAXX,RNF40,PINX1,GNL3,PDCD6,WASHC1,WDR70,DNM1L,CENPS,VPS28,TRIB1,RPL11,RPS2,RPS3,RPS7,MAD2L2,DCUN1D5,SKP2,PIAS4,MTOR,MTBP,KDM2A,SUMO2,KDM1A,UBE2C,GPS2,NSMCE3,GLMN,RNF20,MASTL,GTPBP4,UBE2I,DNAJA1,HSPA5,VCP,AIMP2
GO: Biological Process	GO:0046031	ADP metabolic process		4.531e-06	0.03919	7.451e-05	0.0007185	32	134	SEH1L,ALDOA,MPI,OGT,RAE1,MYC,IER3,NUP88,NUP98,PGAM1,PGK1,PKM,NCOR1,NUP155,PRKAG1,NUP93,RANBP2,ENO1,SEC13,NUP35,NUP133,GAPDH,NUP205,GPI,NUP42,TPI1,HK2,ECD,NUP62,EIF6,NUP107,NUP214
GO: Biological Process	GO:0001510	RNA methylation		4.609e-06	0.03987	7.565e-05	0.0007295	23	81	TRMT5,NOP2,TRMT61A,MRM2,VIRMA,PRORP,ALKBH8,RAMAC,FBL,EMG1,TRMT112,TRMT6,METTL2B,CMTR1,WDR4,ZC3H13,DIMT1,TFB2M,MEPCE,HSD17B10,METTL3,RBM15,MTERF4
GO: Biological Process	GO:0061640	cytoskeleton-dependent cytokinesis		4.686e-06	0.04054	7.679e-05	0.0007404	27	104	ARF1,RACGAP1,SEPTIN2,USP8,SEPTIN7,AURKB,CENPA,CFL1,ANLN,PLK1,KIF23,IST1,DAXX,CHMP6,WASHC1,ECT2,ACTR3,ACTR2,CHMP3,SEPTIN11,SON,CHMP2A,JTB,NUP62,INCENP,KIF4A,CDT1
GO: Biological Process	GO:0000910	cytokinesis		4.873e-06	0.04216	7.97e-05	0.0007685	39	179	CUL3,ARF1,RACGAP1,FLCN,MYH9,SEPTIN2,PRC1,USP8,SEPTIN7,CDC25B,CDC42,AURKB,CENPA,CFL1,ANLN,PLK1,KIF23,AHCTF1,IST1,DAXX,CHMP6,WASHC1,ECT2,ACTR3,ACTR2,PIK3R4,CHMP3,SEPTIN11,RAB11FIP4,SON,GIPC1,PLK2,SPART,CHMP2A,JTB,NUP62,INCENP,KIF4A,CDT1
GO: Biological Process	GO:0006839	mitochondrial transport		4.984e-06	0.04311	8.134e-05	0.0007844	53	274	ACACA,TIMM23,FZD9,SFXN2,CHCHD4,MRPL18,TIMM29,ATP5F1A,ATP5F1B,ATP5F1C,ATP5F1D,ATP5F1E,ATP5PB,ATP5MC1,ATP5ME,IER3,OPA1,OXA1L,GDAP1,PNPT1,SAMM50,PMPCB,COX5B,ATP5MF,CYC1,ROMO1,MFN2,MAIP1,SAE1,TIMM13,UBL5,TIMM10,SLC25A15,TOMM40,ATP5PD,GRPEL1,SLC25A1,VPS35,AGK,MPC1,VPS11,SREBF2,PMPCA,AFG3L2,COX18,TFDP1,HK2,TST,HSPA4,HSPD1,DNLZ,RHOT2,MTERF4
GO: Biological Process	GO:1900182	positive regulation of protein localization to nucleus		5.02e-06	0.04343	8.178e-05	0.0007886	24	87	PARP1,OGT,HDAC3,ZPR1,NPM1,CCT6A,PLK1,MAPK1,DKC1,PINX1,ECT2,NMD3,NUTF2,CCT7,CCT4,CCT2,RBM22,CCT5,STK11,TCP1,KAT7,TARDBP,CCT3,IPO5
GO: Biological Process	GO:1903508	positive regulation of nucleic acid-templated transcription		5.127e-06	0.04436	8.338e-05	0.000804	235	1736	MARS1,LAGE3,TRRAP,MEN1,PARP1,MNAT1,SUPT3H,MED30,OGT,LEO1,LMO4,THOC5,RHOG,MED4,RUVBL1,MTF1,FLCN,ZFHX3,ATF4,MYBL2,MYC,PPP1R12A,NACA,FADD,NCL,SFR1,HDAC3,BRCA1,ZPR1,BUD31,MYRF,NPM1,H1-10,RPS6KA4,NRF1,ROR2,NUP98,CCNA2,CCNH,CDC5L,PCBP1,NOLC1,MED14,CHEK1,PFN1,RPRD1B,PHB,GRHL1,PKNOX1,NIPBL,WDR77,ASF1A,EXOSC9,KLF6,WWTR1,PAF1,HINFP,PPP2R5D,RRN3,PRKDC,MAPK1,CTNNB1,MAPK7,MAP2K2,MAP2K7,SETD1A,EIF4A3,DLGAP5,AN…
GO: Biological Process	GO:0034471	ncRNA 5'-end processing		5.146e-06	0.04452	8.352e-05	0.0008053	10	19	NOP14,PRORP,POP7,RPP21,POP5,RPP30,POP4,POP1,UTP20,HSD17B10
GO: Biological Process	GO:0051290	protein heterotetramerization		5.323e-06	0.04605	8.623e-05	0.0008315	19	60	H3-4,H4C9,H3C1,H3C11,H3C2,H4C12,H4C2,H4C14,RCC1,FARSB,RRM1,RRM2,H3C13,XRCC6,NUDT21,CPSF6,KRT1,PDSS2,LRP4
GO: Biological Process	GO:2000816	negative regulation of mitotic sister chromatid separation		5.44e-06	0.04706	8.796e-05	0.0008482	16	45	MAD1L1,BUB1,BUB1B,CCNB1,BUB3,AURKB,PTTG1,PLK1,RAD21,NDC80,MAD2L2,TERF1,TTK,XRCC3,IK,CDT1
GO: Biological Process	GO:0035567	non-canonical Wnt signaling pathway		5.473e-06	0.04735	8.834e-05	0.0008518	35	154	FZD9,PLEKHA4,ROR2,CDC42,PFN1,CLTC,CSNK1D,CTNNB1,PSMA2,PSMA4,PSMA5,PSMA6,PSMA7,PSMB2,PSMB3,PSMB4,PSMB5,PSMB6,PSMB7,PSMC5,PSMC6,PSMD3,PSMD4,PSMD8,PSMD12,MKS1,PSMD6,RAC1,AGO1,PSMD14,PRICKLE2,AGO2,TIAM1,SMURF2,WNT11
GO: Biological Process	GO:1904353	regulation of telomere capping		5.567e-06	0.04816	8.969e-05	0.0008648	12	27	NEK2,AURKB,NEK7,MAPK1,MAP2K7,RTEL1,SMG6,TERF2,PNKP,XRCC1,XRCC4,USP7
GO: Biological Process	GO:0010499	proteasomal ubiquitin-independent protein catabolic process		5.72e-06	0.04948	9.181e-05	0.0008853	11	23	PSMA2,PSMA4,PSMA5,PSMA6,PSMA7,PSMB2,PSMB3,PSMB4,PSMB5,PSMB6,PSMB7
GO: Biological Process	GO:0045943	positive regulation of transcription by RNA polymerase I		5.72e-06	0.04948	9.181e-05	0.0008853	11	23	MARS1,ATF4,NCL,HEATR1,UTP15,MTOR,WDR43,PWP1,PPP1R15A,UBTF,IPPK
GO: Biological Process	GO:0051253	negative regulation of RNA metabolic process		5.836e-06	0.05049	9.35e-05	0.0009016	203	1467	RBM10,MDM4,H4C9,MEN1,CDC45,GFI1B,PARP1,H3C1,H3C11,H3C2,H4C12,H4C2,H4C14,UXT,CUL3,ZBTB2,PPM1D,BEND3,NUPR2,MSX2,FLCN,ZFHX3,MYC,URI1,NACA,BARD1,CCND1,HDAC3,CDK5R1,BRCA1,NFX1,C1QBP,TIMELESS,SPINDOC,NPM1,H1-10,RNF8,UBA3,CHRAC1,DNAJA3,PARN,PCNA,AURKB,CDK6,PFDN5,COPS2,PHB,RPL23,DDX54,PLK1,NIPBL,ASF1A,NOP53,CIR1,WWTR1,PAF1,HINFP,NCOR1,CTNNB1,DCAF1,GATAD2A,NOC2L,PSMC5,DAXX,RNF40,DDX5,DHX9,SETDB1,DKC1,DLX1…
GO: Biological Process	GO:0030177	positive regulation of Wnt signaling pathway		5.955e-06	0.05152	9.522e-05	0.0009182	40	187	FZD9,PLEKHA4,RUVBL1,ROR2,USP8,ASPM,NLE1,ADGRA2,CSNK1D,PSMA2,PSMA4,PSMA5,PSMA6,PSMA7,PSMB2,PSMB3,PSMB4,PSMB5,PSMB6,PSMB7,PSMC5,PSMC6,PSMD3,PSMD4,PSMD8,PSMD12,PSMD6,CDC73,USP47,FRAT1,EGFR,PSMD14,YAP1,VPS35,PRDM15,TBL1X,SMURF2,VCP,ILK,WNK1
GO: Biological Process	GO:0051321	meiotic cell cycle		6.208e-06	0.05371	9.873e-05	0.000952	53	276	SMC1A,MLH1,MRE11,MSX2,MYH9,CENPX,NEK2,BUB1,BUB1B,PKMYT1,SMC3,EXO1,BUB3,CDC25B,PTTG1,ASPM,PLK1,PPP2R1A,TDRD12,RAD21,RAD51,RAD51C,RAD51D,RBBP8,WASHC1,CENPS,ACTR3,ACTR2,CNTD1,BRIP1,MND1,FANCA,TUBGCP3,SMC2,CHTF18,FIGNL1,SLX4,STRA8,TUBGCP2,TUBGCP4,EHMT2,NCAPD3,TOPBP1,TERF1,DICER1,MASTL,TOP2A,METTL3,TTK,HUS1,XRCC5,TUBB8,RAD21L1
GO: Biological Process	GO:0140013	meiotic nuclear division		6.208e-06	0.05371	9.873e-05	0.000952	53	276	SMC1A,MLH1,MRE11,MSX2,MYH9,CENPX,NEK2,BUB1,BUB1B,PKMYT1,SMC3,EXO1,BUB3,CDC25B,PTTG1,ASPM,PLK1,PPP2R1A,TDRD12,RAD21,RAD51,RAD51C,RAD51D,RBBP8,WASHC1,CENPS,ACTR3,ACTR2,CNTD1,BRIP1,MND1,FANCA,TUBGCP3,SMC2,CHTF18,FIGNL1,SLX4,STRA8,TUBGCP2,TUBGCP4,EHMT2,NCAPD3,TOPBP1,TERF1,DICER1,MASTL,TOP2A,METTL3,TTK,HUS1,XRCC5,TUBB8,RAD21L1
GO: Biological Process	GO:1903046	meiotic cell cycle process		6.208e-06	0.05371	9.873e-05	0.000952	53	276	SMC1A,MLH1,MRE11,MSX2,MYH9,CENPX,NEK2,BUB1,BUB1B,PKMYT1,SMC3,EXO1,BUB3,CDC25B,PTTG1,ASPM,PLK1,PPP2R1A,TDRD12,RAD21,RAD51,RAD51C,RAD51D,RBBP8,WASHC1,CENPS,ACTR3,ACTR2,CNTD1,BRIP1,MND1,FANCA,TUBGCP3,SMC2,CHTF18,FIGNL1,SLX4,STRA8,TUBGCP2,TUBGCP4,EHMT2,NCAPD3,TOPBP1,TERF1,DICER1,MASTL,TOP2A,METTL3,TTK,HUS1,XRCC5,TUBB8,RAD21L1
GO: Biological Process	GO:0045839	negative regulation of mitotic nuclear division		6.988e-06	0.06045	0.0001109	0.00107	19	61	MAD1L1,BUB1,BUB1B,CCNB1,BUB3,AURKB,PTTG1,CHEK1,PLK1,AURKAIP1,RAD21,NDC80,MAD2L2,MTBP,TERF1,TTK,XRCC3,IK,CDT1
GO: Biological Process	GO:0009790	embryo development		7.34e-06	0.0635	0.0001163	0.001121	178	1262	MEN1,MGAT1,CUL4A,CUL3,LEO1,LMO4,THOC5,MSX2,ANKRD11,RACGAP1,FLCN,ATP5F1A,MYC,MYH9,NDUFA2,NEK2,CDK5R1,PELO,BRCA1,ZFP36L1,BTF3,ZPR1,EIF2S2,TIMELESS,NOP2,CNOT3,ROR2,OPA1,CCNB1,DNAJA3,PAFAH1B1,SEPTIN7,NOLC1,CFL1,CHEK1,PFN1,COPS2,PGM3,CKS1B,NLE1,PLCD1,C2orf49,NIPBL,POLE,CIR1,PAF1,HINFP,WDR74,RRN3,ZNF830,PRKDC,MAPK1,CTNNB1,MAPK7,GATAD2A,EIF4A3,INTS1,DAD1,NCAPG2,GINS1,MKS1,NSDHL,SETDB1,RBM19,MFN2,DLX1,CD…
GO: Biological Process	GO:1902570	protein localization to nucleolus		7.588e-06	0.06564	0.00012	0.001157	9	16	NPM1,NVL,POLR1A,NOP53,PINX1,NOL8,NMD3,RPF2,RRS1
GO: Biological Process	GO:0043634	polyadenylation-dependent ncRNA catabolic process		7.67e-06	0.06636	0.0001202	0.001159	6	7	EXOSC9,EXOSC10,EXOSC3,EXOSC7,EXOSC2,EXOSC8
GO: Biological Process	GO:0036388	pre-replicative complex assembly		7.67e-06	0.06636	0.0001202	0.001159	6	7	MCM2,MCM3,MCM5,MCM6,MCM7,ORC3
GO: Biological Process	GO:1902299	pre-replicative complex assembly involved in cell cycle DNA replication		7.67e-06	0.06636	0.0001202	0.001159	6	7	MCM2,MCM3,MCM5,MCM6,MCM7,ORC3
GO: Biological Process	GO:0070127	tRNA aminoacylation for mitochondrial protein translation		7.67e-06	0.06636	0.0001202	0.001159	6	7	AARS2,EARS2,DARS2,YARS2,TARS2,GARS1
GO: Biological Process	GO:0006267	pre-replicative complex assembly involved in nuclear cell cycle DNA replication		7.67e-06	0.06636	0.0001202	0.001159	6	7	MCM2,MCM3,MCM5,MCM6,MCM7,ORC3
GO: Biological Process	GO:1902275	regulation of chromatin organization		7.962e-06	0.06888	0.0001246	0.001201	44	216	MEN1,CDC45,GFI1B,OGT,FLCN,BRCA1,H1-10,RPS6KA4,CCNB1,CHEK1,NIPBL,ASF1A,PAF1,NCOR1,CTNNB1,SETD1A,NOC2L,DAXX,RNF40,SETDB1,TLK1,DNMT1,WDR70,RIF1,FH,SET,PPHLN1,SNW1,CTCF,KDM2A,KDM1A,GATA2,RUVBL2,EHMT2,SUPT6H,TADA2A,KAT7,RNF20,H1-5,HMGA1,HNRNPU,HIRA,TADA2B,PAXBP1
GO: Biological Process	GO:2000736	regulation of stem cell differentiation		7.996e-06	0.06917	0.0001249	0.001204	30	125	CDK6,SETD1A,PSMA2,PSMA4,PSMA5,PSMA6,PSMA7,PSMB2,PSMB3,PSMB4,PSMB5,PSMB6,PSMB7,PSMC5,PSMC6,PSMD3,PSMD4,PSMD8,PSMD12,PSMD6,PSMD14,YAP1,GATA2,NUDT21,DICER1,PWP1,METTL3,HNRNPU,HSPA9,LTBP3
GO: Biological Process	GO:0000018	regulation of DNA recombination		8.33e-06	0.07206	0.0001298	0.001252	27	107	PARP1,MLH1,MRE11,TIMELESS,H1-10,CHEK1,PPP4C,PAGR1,RAD51,EXOSC3,WRAP53,ACTR2,RIF1,ALYREF,RPA2,ERCC2,MAD2L2,FUS,FIGNL1,KDM1A,RTEL1,SUPT6H,TERF2,H1-5,EXOSC6,KPNA2,LIG3
GO: Biological Process	GO:0006110	regulation of glycolytic process		8.991e-06	0.07778	0.0001399	0.001349	23	84	SEH1L,OGT,RAE1,MYC,IER3,NUP88,NUP98,PGAM1,NCOR1,NUP155,PRKAG1,NUP93,RANBP2,SEC13,NUP35,NUP133,NUP205,NUP42,ECD,NUP62,EIF6,NUP107,NUP214
GO: Biological Process	GO:0051310	metaphase plate congression		9.108e-06	0.07879	0.0001415	0.001364	19	62	SEH1L,MAD1L1,MLH1,CUL3,CDC23,CCNB1,MIS12,PINX1,DYNC1H1,CHMP6,NDC80,CHMP3,CHMP2A,RRS1,NUP62,HNRNPU,CDT1,KIF22,KPNB1
GO: Biological Process	GO:0006479	protein methylation		9.299e-06	0.08045	0.0001438	0.001387	41	197	MEN1,GFI1B,OGT,BEND3,N6AMT1,BRCA1,FAM98B,PRMT7,WDR5B,FAM98A,PAF1,CTNNB1,SETD1A,PAGR1,SETDB1,DNMT1,RBBP5,RIF1,FBL,ETF1,EZH2,NDUFAF7,PRMT5,FH,TRMT112,SNW1,CTCF,WDR82,SNRPB,SNRPD3,KDM1A,EHMT2,SUPT6H,PWP1,ICMT,RNF20,H1-5,HDAC2,PRMT1,KDM6A,PAXBP1
GO: Biological Process	GO:0008213	protein alkylation		9.299e-06	0.08045	0.0001438	0.001387	41	197	MEN1,GFI1B,OGT,BEND3,N6AMT1,BRCA1,FAM98B,PRMT7,WDR5B,FAM98A,PAF1,CTNNB1,SETD1A,PAGR1,SETDB1,DNMT1,RBBP5,RIF1,FBL,ETF1,EZH2,NDUFAF7,PRMT5,FH,TRMT112,SNW1,CTCF,WDR82,SNRPB,SNRPD3,KDM1A,EHMT2,SUPT6H,PWP1,ICMT,RNF20,H1-5,HDAC2,PRMT1,KDM6A,PAXBP1
GO: Biological Process	GO:0006090	pyruvate metabolic process		9.309e-06	0.08053	0.0001438	0.001387	36	164	SEH1L,ALDOA,MPI,OGT,RAE1,MYC,IER3,NUP88,NUP98,PC,PDHB,PGAM1,PGK1,PKM,NCOR1,NUP155,PRKAG1,NUP93,RANBP2,ENO1,SEC13,NUP35,NUP133,MPC1,GAPDH,NUP205,GPI,NUP42,TPI1,HK2,ECD,NUP62,VDAC1,EIF6,NUP107,NUP214
GO: Biological Process	GO:0006490	oligosaccharide-lipid intermediate biosynthetic process		9.338e-06	0.08078	0.000144	0.001388	10	20	MVD,ALG8,ALG6,NUS1,DPAGT1,ALG11,ALG13,DOLK,ALG1,ALG2
GO: Biological Process	GO:0019884	antigen processing and presentation of exogenous antigen		9.714e-06	0.08403	0.0001493	0.001439	39	184	ARF1,RACGAP1,DYNLL1,CAPZB,CLTC,KIF23,SEC22B,PSMA2,PSMA4,PSMA5,PSMA6,PSMA7,PSMB2,PSMB3,PSMB4,PSMB5,PSMB6,PSMB7,PSMC5,PSMC6,PSMD3,PSMD4,PSMD8,PSMD12,DCTN1,PSMD6,DYNC1H1,DNM2,ACTR1A,DCTN4,PSMD14,FCGR1A,SEC13,DCTN6,DCTN5,KIF4A,KIF15,KIF11,KIF22
GO: Biological Process	GO:0045931	positive regulation of mitotic cell cycle		9.714e-06	0.08403	0.0001493	0.001439	39	184	CDC7,CDC45,CUL4A,CUL3,CCND1,CCNB1,PAFAH1B1,CDC25B,NIPBL,PLRG1,ANAPC4,PPP1R10,ANKRD17,DLGAP5,PTPN11,PHIP,RAD51C,EGFR,EIF4G1,RPL17,NDC80,ANAPC5,SLF1,DTL,ANAPC11,LARP7,MTBP,SMC5,UBE2C,TERF1,MEPCE,LSM10,PHB2,NUP62,HNRNPU,LSM11,XRCC3,NSMCE2,CDT1
GO: Biological Process	GO:0045841	negative regulation of mitotic metaphase/anaphase transition		1.001e-05	0.08663	0.0001536	0.001481	15	42	MAD1L1,BUB1,BUB1B,CCNB1,BUB3,AURKB,PLK1,RAD21,NDC80,MAD2L2,TERF1,TTK,XRCC3,IK,CDT1
GO: Biological Process	GO:0019752	carboxylic acid metabolic process		1.004e-05	0.08688	0.0001538	0.001483	161	1127	SEH1L,ACACA,ACAT2,MARS1,ACLY,ACO1,MDH2,AARS2,PLA2G10,ALDOA,MPI,OGT,RAE1,YARS1,N6AMT1,ATF4,ATIC,MYC,NDUFAB1,SUCLA2,BGN,GMPS,BRCA1,IER3,ALDH1L2,CAD,NUP88,NUP98,CARS1,GATC,OAT,OAZ1,NFS1,PC,PDHB,GATB,PGAM1,PGD,PGK1,CLTC,PKM,TXN2,COMT,TECR,PON2,POR,FADS6,PPA1,PARS2,NCOR1,CS,NUP155,OSBPL3,PRKAG1,NUP93,EARS2,PSMA2,PSMA4,PSMA5,PSMA6,PSMA7,PSMB2,PSMB3,PSMB4,PSMB5,PSMB6,PSMB7,PSMC5,PSMC6,PSMD3,PSMD4,DARS1,…
GO: Biological Process	GO:2000232	regulation of rRNA processing		1.013e-05	0.08765	0.0001543	0.001488	8	13	NCL,RIOK1,HEATR1,SHQ1,UTP15,TRMT112,WDR43,DIMT1
GO: Biological Process	GO:0000054	ribosomal subunit export from nucleus		1.013e-05	0.08765	0.0001543	0.001488	8	13	NPM1,NUP88,SDAD1,NMD3,RPS15,RRS1,XPO1,EIF6
GO: Biological Process	GO:0033750	ribosome localization		1.013e-05	0.08765	0.0001543	0.001488	8	13	NPM1,NUP88,SDAD1,NMD3,RPS15,RRS1,XPO1,EIF6
GO: Biological Process	GO:1905819	negative regulation of chromosome separation		1.035e-05	0.08953	0.0001574	0.001517	16	47	MAD1L1,BUB1,BUB1B,CCNB1,BUB3,AURKB,PTTG1,PLK1,RAD21,NDC80,MAD2L2,TERF1,TTK,XRCC3,IK,CDT1
GO: Biological Process	GO:0000245	spliceosomal complex assembly		1.113e-05	0.09632	0.0001686	0.001626	23	85	ZRSR2,DDX23,DDX1,SF3A1,CRNKL1,SRSF1,SRSF6,SLU7,CELF1,SMN1,SMN2,SNRPD1,SNRPD2,SNRPE,SNRNP200,SNRPG,LUC7L3,RBMX,SF3A3,PRPF19,SF3B1,PRPF6,SF3A2
GO: Biological Process	GO:1901970	positive regulation of mitotic sister chromatid separation		1.117e-05	0.0966	0.0001686	0.001626	7	10	CUL3,ANAPC4,DLGAP5,ANAPC5,ANAPC11,NSMCE2,CDT1
GO: Biological Process	GO:0006269	DNA replication, synthesis of RNA primer		1.117e-05	0.0966	0.0001686	0.001626	7	10	PCNA,POLA1,POLE,PRIM1,PRIM2,DNA2,LIG3
GO: Biological Process	GO:0045842	positive regulation of mitotic metaphase/anaphase transition		1.117e-05	0.0966	0.0001686	0.001626	7	10	CUL3,ANAPC4,DLGAP5,ANAPC5,ANAPC11,NSMCE2,CDT1
GO: Biological Process	GO:0034723	DNA replication-dependent nucleosome organization		1.137e-05	0.09835	0.0001707	0.001646	13	33	CHAF1B,H4C9,H3C1,H3C11,H3C2,H4C12,H4C2,H4C14,ASF1A,RBBP4,CHAF1A,IPO4,H3C13
GO: Biological Process	GO:0006335	DNA replication-dependent nucleosome assembly		1.137e-05	0.09835	0.0001707	0.001646	13	33	CHAF1B,H4C9,H3C1,H3C11,H3C2,H4C12,H4C2,H4C14,ASF1A,RBBP4,CHAF1A,IPO4,H3C13
GO: Biological Process	GO:0008608	attachment of spindle microtubules to kinetochore		1.137e-05	0.09835	0.0001707	0.001646	13	33	SEH1L,MAD1L1,RACGAP1,NEK2,CCNB1,BUB3,CDC42,AURKB,MIS12,ECT2,NDC80,HNRNPU,CDT1
GO: Biological Process	GO:0006367	transcription initiation from RNA polymerase II promoter		1.159e-05	0.1002	0.0001737	0.001675	40	192	MNAT1,MED30,PPM1D,MED4,CCND1,CCNB1,CCNH,MED14,NRBP1,POLR2C,POLR2D,POLR2I,POLR2J,POLR2K,POLR2L,WWTR1,PSMC5,PSMC6,MED6,ERCC2,ERCC3,YAP1,TAF6L,SNW1,SRF,TAF2,TAF6,TAF10,TAF11,TAF13,TBP,TEAD1,TEAD4,GTF2A2,GTF2H2,GTF2H4,GTF2I,THRB,NR2C2AP,TAF15
GO: Biological Process	GO:0043470	regulation of carbohydrate catabolic process		1.195e-05	0.1034	0.0001789	0.001725	25	97	SEH1L,OGT,RAE1,MYC,IER3,NUP88,NUP98,PGAM1,PPP1CA,PPP1CB,NCOR1,NUP155,PRKAG1,NUP93,RANBP2,SEC13,NUP35,NUP133,NUP205,NUP42,ECD,NUP62,EIF6,NUP107,NUP214
GO: Biological Process	GO:1905462	regulation of DNA duplex unwinding		1.316e-05	0.1138	0.0001959	0.001889	5	5	MCM2,MNAT1,POT1,GTF2H2,TOP2A
GO: Biological Process	GO:0051029	rRNA transport		1.316e-05	0.1138	0.0001959	0.001889	5	5	MRPL18,NPM1,PNPT1,TSC1,TST
GO: Biological Process	GO:0090666	scaRNA localization to Cajal body		1.316e-05	0.1138	0.0001959	0.001889	5	5	DKC1,WRAP53,CCT4,CCT2,TCP1
GO: Biological Process	GO:0046165	alcohol biosynthetic process		1.382e-05	0.1196	0.0002055	0.001981	38	180	ACACA,ACAT2,ACLY,MVD,MVK,MBTPS1,PLCD1,PGP,GGPS1,POR,NUS1,CYP27B1,CYP51A1,NSDHL,DHFR,FASN,FDFT1,SCD,ISYNA1,HSD17B7,ERLIN1,SCAP,PMVK,EBP,G6PD,SOD1,SQLE,SREBF2,ERLIN2,ERG28,TM7SF2,ACER1,HMGCR,HMGCS1,IPPK,IDI1,KPNB1,LSS
GO: Biological Process	GO:2000279	negative regulation of DNA biosynthetic process		1.392e-05	0.1204	0.0002065	0.001992	15	43	MEN1,CHEK1,EXOSC10,POT1,TEN1,TINF2,PINX1,STN1,CTC1,DNAJC2,TERF1,TERF2,HNRNPC,HNRNPU,DCP2
GO: Biological Process	GO:0034401	chromatin organization involved in regulation of transcription		1.4e-05	0.1211	0.0002073	0.001999	32	141	H4C9,CDC45,H3C1,H3C11,H3C2,H4C12,H4C2,H4C14,PPM1D,BEND3,H1-10,CHRAC1,CHEK1,ASF1A,CTNNB1,SETD1A,SETDB1,DNMT1,RIF1,EZH2,H3C13,PPHLN1,KDM1A,PCGF1,DICER1,H1-5,H3-3A,H3-3B,HDAC2,HMGA1,HIRA,UBTF
GO: Biological Process	GO:0033048	negative regulation of mitotic sister chromatid segregation		1.405e-05	0.1215	0.0002077	0.002003	16	48	MAD1L1,BUB1,BUB1B,CCNB1,BUB3,AURKB,PTTG1,PLK1,RAD21,NDC80,MAD2L2,TERF1,TTK,XRCC3,IK,CDT1
GO: Biological Process	GO:0001738	morphogenesis of a polarized epithelium		1.432e-05	0.1238	0.0002113	0.002038	34	154	PLEKHA4,ROR2,PAFAH1B1,CDC42,DLG5,PFN1,CLTC,PSMA2,PSMA4,PSMA5,PSMA6,PSMA7,PSMB2,PSMB3,PSMB4,PSMB5,PSMB6,PSMB7,PSMC5,PSMC6,PSMD3,PSMD4,PSMD8,PSMD12,MKS1,PSMD6,WDR1,RAC1,PSMD14,PRICKLE2,TIAM1,SMURF2,WNT11,CPLANE1
GO: Biological Process	GO:0002479	antigen processing and presentation of exogenous peptide antigen via MHC class I, TAP-dependent		1.498e-05	0.1296	0.0002208	0.002129	21	75	SEC22B,PSMA2,PSMA4,PSMA5,PSMA6,PSMA7,PSMB2,PSMB3,PSMB4,PSMB5,PSMB6,PSMB7,PSMC5,PSMC6,PSMD3,PSMD4,PSMD8,PSMD12,PSMD6,PSMD14,FCGR1A
GO: Biological Process	GO:0048025	negative regulation of mRNA splicing, via spliceosome		1.55e-05	0.1341	0.0002281	0.0022	11	25	RBM10,C1QBP,NPM1,SAP18,SRSF6,TRA2B,RNPS1,RBMX,HNRNPA2B1,HNRNPK,HNRNPL
GO: Biological Process	GO:0000209	protein polyubiquitination		1.637e-05	0.1416	0.0002404	0.002318	57	314	KLHL42,CUL3,CUL1,CDC23,BARD1,BRCA1,CDC16,RNF8,ANAPC2,FBXW5,ANAPC13,ANAPC4,CTNNB1,PSMA2,PSMA4,PSMA5,PSMA6,PSMA7,PSMB2,PSMB3,PSMB4,PSMB5,PSMB6,PSMB7,FBXL12,PSMC5,PSMC6,PSMD3,PSMD4,PSMD8,RNF40,PSMD12,PSMD6,RBX1,RBBP6,PSMD14,RPS27A,ANAPC5,DTL,ANAPC11,SKP1,SKP2,TRIM3,PRPF19,JADE2,UBE2C,GPS2,ZFP91,RNF20,TRAF2,TTC3,UBA52,UBE2G1,UBE2V1,ANAPC1,PPIL2,SMURF2
GO: Biological Process	GO:0007017	microtubule-based process		1.676e-05	0.145	0.0002457	0.00237	153	1071	SMC1A,SPC25,SKA2,TBC1D24,MLH1,KLHL42,UXT,RAE1,CCDC113,ARL2,RACGAP1,DYNLL1,VAMP4,MYBL2,MYH9,PPP1R12A,NUBP1,SEPTIN2,HDAC3,NEK2,CDK5R1,BRCA1,ZPR1,UBXN10,NPM1,CAPZB,PRC1,OPA1,CCNB1,ATP6V0D1,SMC3,PAFAH1B1,SEPTIN7,CDC42,EVI5L,AURKB,CENPA,RCC1,CHEK1,AUNIP,CLTC,FBXW5,ASPM,PKHD1,ATXN10,PLK1,KIF23,RTTN,NEK7,WWTR1,NCOR1,PPP2R1A,CSNK1D,SENP6,CTNNB1,CEP57,USP6NL,DLGAP5,DCTN1,MKS1,HAUS4,DYNLRB2,DYNLRB1,DYNC1H1…
GO: Biological Process	GO:1900180	regulation of protein localization to nucleus		1.728e-05	0.1495	0.0002529	0.002439	31	136	PARP1,OGT,APOD,FLCN,HDAC3,ZPR1,NPM1,NVL,CCT6A,NOLC1,MFHAS1,PLK1,POLR1A,MAPK1,DKC1,PINX1,ECT2,NMD3,NUTF2,CCT7,CCT4,CCT2,RBM22,CCT5,STK11,TCP1,KAT7,TARDBP,CCT3,NUP62,IPO5
GO: Biological Process	GO:0070918	production of small RNA involved in gene silencing by RNA		1.798e-05	0.1556	0.0002619	0.002525	17	54	DROSHA,DGCR8,PPP1R8,NCOR1,PUM1,MAP2K2,DDX5,TUT7,AGO1,EGFR,SRRT,AGO2,TUT4,DICER1,METTL3,HNRNPA2B1,MRPL44
GO: Biological Process	GO:0051985	negative regulation of chromosome segregation		1.798e-05	0.1556	0.0002619	0.002525	17	54	MAD1L1,BUB1,BUB1B,CCNB1,BUB3,AURKB,PTTG1,PLK1,RAD21,NDC80,MAD2L2,CHTF18,TERF1,TTK,XRCC3,IK,CDT1
GO: Biological Process	GO:0031050	dsRNA processing		1.798e-05	0.1556	0.0002619	0.002525	17	54	DROSHA,DGCR8,PPP1R8,NCOR1,PUM1,MAP2K2,DDX5,TUT7,AGO1,EGFR,SRRT,AGO2,TUT4,DICER1,METTL3,HNRNPA2B1,MRPL44
GO: Biological Process	GO:1901135	carbohydrate derivative metabolic process		1.873e-05	0.162	0.0002724	0.002626	180	1299	SEH1L,ACACA,ACLY,PARP1,MGAT1,ADSL,ALDOA,MUC20,MPI,OGT,RAE1,GADD45GIP1,UQCC3,FLCN,ATIC,ATP5F1A,MVD,MVK,ATP5F1B,ATP5F1C,ATP5F1D,MYC,ATP5F1E,ATP5PB,ATP5MC1,ATP5ME,NDUFA1,NDUFA2,NDUFA6,NDUFAB1,SUCLA2,NDUFB2,NDUFB4,NDUFB6,NDUFB7,NDUFB9,NDUFB10,NDUFC1,NDUFC2,NDUFS2,NDUFV1,NDUFS5,NDUFS8,BGN,GMPS,IER3,NME3,TMEM258,ATP5MGL,CAD,NUP88,NUP98,OPA1,CCNB1,CYCS,PDE4A,PDHB,PGAM1,PGD,PGK1,PGM3,ALG5,CLTC,PKM,ALG8,G…
GO: Biological Process	GO:0010824	regulation of centrosome duplication		1.911e-05	0.1653	0.000277	0.002671	15	44	NUBP1,BRCA1,NPM1,FBXW5,PKHD1,STIL,CHORDC1,CHMP3,PLK4,PLK2,CHMP2A,NUP62,XPO1,XRCC3,CEP295
GO: Biological Process	GO:1902100	negative regulation of metaphase/anaphase transition of cell cycle		1.911e-05	0.1653	0.000277	0.002671	15	44	MAD1L1,BUB1,BUB1B,CCNB1,BUB3,AURKB,PLK1,RAD21,NDC80,MAD2L2,TERF1,TTK,XRCC3,IK,CDT1
GO: Biological Process	GO:0009792	embryo development ending in birth or egg hatching		1.955e-05	0.1691	0.0002828	0.002727	123	828	MEN1,MGAT1,CUL4A,CUL3,LMO4,THOC5,ANKRD11,FLCN,MYH9,NDUFA2,NEK2,CDK5R1,PELO,BRCA1,ZFP36L1,BTF3,ZPR1,EIF2S2,NOP2,CNOT3,ROR2,OPA1,CCNB1,NOLC1,CFL1,CHEK1,PFN1,COPS2,NLE1,PLCD1,NIPBL,CIR1,HINFP,WDR74,RRN3,ZNF830,PRKDC,MAPK1,CTNNB1,GATAD2A,EIF4A3,INTS1,DAD1,NCAPG2,GINS1,MKS1,NSDHL,SETDB1,MFN2,DLX1,RNASEH2B,SCO2,PDCD6,RBBP6,RBBP8,AKIRIN2,CERT1,EGFR,ETNK2,USPL1,ENO1,ERCC2,RPS7,PCDH12,GRHL2,ZNF568,EMG1,TA…
GO: Biological Process	GO:0033119	negative regulation of RNA splicing		2.061e-05	0.1783	0.0002977	0.002871	12	30	RBM10,C1QBP,NPM1,SAP18,RPS13,SRSF6,TRA2B,RNPS1,RBMX,HNRNPA2B1,HNRNPK,HNRNPL
GO: Biological Process	GO:1902652	secondary alcohol metabolic process		2.329e-05	0.2015	0.0003358	0.003238	38	184	ACACA,ACAT2,ACLY,MVD,MVK,MBTPS1,GGPS1,POR,SNX17,CYP27B1,CYP51A1,NSDHL,FASN,FDFT1,SCD,FDXR,FECH,HSD17B7,ERLIN1,SCAP,PMVK,EBP,G6PD,SOD1,SQLE,SREBF2,ERLIN2,ERG28,THRB,TM7SF2,HMGCR,HMGCS1,IDH3A,IDI1,KPNB1,LCAT,LRP1,LSS
GO: Biological Process	GO:2001022	positive regulation of response to DNA damage stimulus		2.489e-05	0.2154	0.0003583	0.003455	26	107	PARP1,MYC,BRCA1,TIMELESS,NSMCE1,RNF8,PCNA,PRKDC,NSMCE4A,PAGR1,DDX5,DHX9,RAD9A,WRAP53,ACTR2,RIF1,EGFR,RPS3,ABRAXAS1,MAD2L2,FH,FOXM1,SLF1,PIAS4,FUS,XRCC1
GO: Biological Process	GO:0071173	spindle assembly checkpoint		2.571e-05	0.2224	0.0003689	0.003557	14	40	MAD1L1,BUB1,BUB1B,CCNB1,BUB3,AURKB,PLK1,NDC80,MAD2L2,TERF1,TTK,XRCC3,IK,CDT1
GO: Biological Process	GO:0007094	mitotic spindle assembly checkpoint		2.571e-05	0.2224	0.0003689	0.003557	14	40	MAD1L1,BUB1,BUB1B,CCNB1,BUB3,AURKB,PLK1,NDC80,MAD2L2,TERF1,TTK,XRCC3,IK,CDT1
GO: Biological Process	GO:0032886	regulation of microtubule-based process		2.598e-05	0.2247	0.0003721	0.003588	46	240	SMC1A,SKA2,KLHL42,RAE1,ARL2,NUBP1,NEK2,CDK5R1,BRCA1,NPM1,CAPZB,SMC3,PAFAH1B1,CHEK1,CLTC,FBXW5,PKHD1,PLK1,SENP6,CTNNB1,DCTN1,DYNC1H1,RAC1,EPHA3,BORA,RPS3,KATNB1,STIL,CHORDC1,MAPRE1,TPX2,CHMP3,PLK4,PLK2,CHMP2A,TBCD,TERF1,NUP62,HNRNPU,CEP85,XPO1,XRCC3,CFAP298,IGBP1,CEP295,KIF11
GO: Biological Process	GO:0002098	tRNA wobble uridine modification		2.66e-05	0.2301	0.0003804	0.003668	9	18	CTU2,CTU1,ELP6,ALKBH8,ELP3,KTI12,MOCS3,ELP5,URM1
GO: Biological Process	GO:0008203	cholesterol metabolic process		2.67e-05	0.2309	0.0003811	0.003675	35	165	ACACA,ACAT2,ACLY,MVD,MVK,MBTPS1,GGPS1,POR,SNX17,CYP51A1,NSDHL,FASN,FDFT1,SCD,FDXR,FECH,HSD17B7,ERLIN1,SCAP,PMVK,EBP,G6PD,SOD1,SQLE,SREBF2,ERLIN2,THRB,TM7SF2,HMGCR,HMGCS1,IDI1,KPNB1,LCAT,LRP1,LSS
GO: Biological Process	GO:0090503	RNA phosphodiester bond hydrolysis, exonucleolytic		2.765e-05	0.2392	0.0003913	0.003773	18	61	PARN,PNPT1,EXOSC4,EXOSC9,EXOSC10,APOBEC3D,SETDB1,USB1,EXOSC3,DIS3,EXOSC7,EXOSC2,TOP2A,EXOSC8,DCP2,EXOSC5,EXOSC6,ISG20L2
GO: Biological Process	GO:0000467	exonucleolytic trimming to generate mature 3'-end of 5.8S rRNA from tricistronic rRNA transcript (SSU-rRNA, 5.8S rRNA, LSU-rRNA)		2.792e-05	0.2416	0.0003913	0.003773	6	8	EXOSC9,EXOSC10,EXOSC3,EXOSC7,EXOSC2,EXOSC8
GO: Biological Process	GO:0000459	exonucleolytic trimming involved in rRNA processing		2.792e-05	0.2416	0.0003913	0.003773	6	8	EXOSC9,EXOSC10,EXOSC3,EXOSC7,EXOSC2,EXOSC8
GO: Biological Process	GO:0000447	endonucleolytic cleavage in ITS1 to separate SSU-rRNA from 5.8S rRNA and LSU-rRNA from tricistronic rRNA transcript (SSU-rRNA, 5.8S rRNA, LSU-rRNA)		2.792e-05	0.2416	0.0003913	0.003773	6	8	NOP14,FCF1,RPS21,RRS1,UTP20,KRI1
GO: Biological Process	GO:1900262	regulation of DNA-directed DNA polymerase activity		2.792e-05	0.2416	0.0003913	0.003773	6	8	NPM1,DSCC1,RFC3,RFC4,RFC5,CHTF18
GO: Biological Process	GO:1900264	positive regulation of DNA-directed DNA polymerase activity		2.792e-05	0.2416	0.0003913	0.003773	6	8	NPM1,DSCC1,RFC3,RFC4,RFC5,CHTF18
GO: Biological Process	GO:0007000	nucleolus organization		2.792e-05	0.2416	0.0003913	0.003773	6	8	NOLC1,RRN3,RPS19,EMG1,POLR1B,PES1
GO: Biological Process	GO:0000055	ribosomal large subunit export from nucleus		2.792e-05	0.2416	0.0003913	0.003773	6	8	NPM1,NUP88,SDAD1,NMD3,RRS1,XPO1
GO: Biological Process	GO:0009132	nucleoside diphosphate metabolic process		2.795e-05	0.2418	0.0003913	0.003773	36	172	SEH1L,ALDOA,MPI,OGT,RAE1,MYC,IER3,NME3,NUP88,NUP98,PGAM1,PGK1,PKM,NCOR1,NUP155,PRKAG1,NUP93,RANBP2,DTYMK,ENO1,SEC13,NUP35,NUP133,CMPK1,GAPDH,NUP205,GPI,NUP42,TPI1,HK2,ECD,NUP62,NME9,EIF6,NUP107,NUP214
GO: Biological Process	GO:0090657	telomeric loop disassembly		2.796e-05	0.2418	0.0003913	0.003773	7	11	POT1,SLX4,RTEL1,TERF1,TERF2,XRCC3,SLX1A
GO: Biological Process	GO:1902101	positive regulation of metaphase/anaphase transition of cell cycle		2.796e-05	0.2418	0.0003913	0.003773	7	11	CUL3,ANAPC4,DLGAP5,ANAPC5,ANAPC11,NSMCE2,CDT1
GO: Biological Process	GO:0045876	positive regulation of sister chromatid cohesion		2.796e-05	0.2418	0.0003913	0.003773	7	11	NIPBL,RAD21,FEN1,SFPQ,SLF1,SMC5,NSMCE2
GO: Biological Process	GO:0006487	protein N-linked glycosylation		2.875e-05	0.2487	0.0004018	0.003874	21	78	MGAT1,MVD,TMEM258,PGM3,ALG5,ALG8,ALG6,NUS1,DAD1,DDOST,DPAGT1,ALG11,ALG13,RPN1,DOLK,GFPT1,ALG1,VCP,ALG2,KRTCAP2,MOGS
GO: Biological Process	GO:0001832	blastocyst growth		3.048e-05	0.2637	0.0004254	0.004102	12	31	PELO,ZPR1,CHEK1,COPS2,ZNF830,INTS1,NCAPG2,GINS1,SETDB1,TAF8,PRPF19,DICER1
GO: Biological Process	GO:0032784	regulation of DNA-templated transcription, elongation		3.058e-05	0.2645	0.000426	0.004108	17	56	LEO1,THOC5,RNF8,PAF1,CDC73,TSFM,ALYREF,EZH2,NELFCD,EAPP,SUPT4H1,SUPT5H,SUPT6H,HTATSF1,ELOC,HNRNPU,ELL
GO: Biological Process	GO:0051291	protein heterooligomerization		3.185e-05	0.2755	0.0004429	0.004271	36	173	MAT2A,H3-4,H4C9,H3C1,H3C11,H3C2,H4C12,H4C2,H4C14,OGT,SEPTIN7,RCC1,PRKAG1,CTNNB1,FARSB,RRM1,RRM2,H3C13,PARVA,CHMP3,SEPTIN11,XRCC6,CHMP2A,STK11,NUDT21,CPSF6,GRB2,TRAF2,TSC1,TSC2,NUP62,VHL,ILK,KRT1,PDSS2,LRP4
GO: Biological Process	GO:0033046	negative regulation of sister chromatid segregation		3.311e-05	0.2864	0.0004597	0.004433	16	51	MAD1L1,BUB1,BUB1B,CCNB1,BUB3,AURKB,PTTG1,PLK1,RAD21,NDC80,MAD2L2,TERF1,TTK,XRCC3,IK,CDT1
GO: Biological Process	GO:0000154	rRNA modification		3.407e-05	0.2947	0.0004723	0.004554	13	36	NOP2,GAR1,TSR3,MRM2,DKC1,FBL,EMG1,NOP10,TRMT112,NHP2,DIMT1,TFB2M,MTERF4
GO: Biological Process	GO:0048002	antigen processing and presentation of peptide antigen		3.471e-05	0.3003	0.0004805	0.004633	39	194	ARF1,RACGAP1,DYNLL1,CAPZB,CLTC,KIF23,SEC22B,PSMA2,PSMA4,PSMA5,PSMA6,PSMA7,PSMB2,PSMB3,PSMB4,PSMB5,PSMB6,PSMB7,PSMC5,PSMC6,PSMD3,PSMD4,PSMD8,PSMD12,DCTN1,PSMD6,DYNC1H1,DNM2,ACTR1A,DCTN4,PSMD14,FCGR1A,SEC13,DCTN6,DCTN5,KIF4A,KIF15,KIF11,KIF22
GO: Biological Process	GO:0045893	positive regulation of transcription, DNA-templated		3.554e-05	0.3074	0.0004911	0.004736	219	1647	MARS1,LAGE3,MEN1,PARP1,MNAT1,SUPT3H,MED30,OGT,LEO1,LMO4,THOC5,RHOG,MED4,MTF1,FLCN,ZFHX3,ATF4,MYBL2,MYC,PPP1R12A,NACA,FADD,NCL,SFR1,HDAC3,BRCA1,ZPR1,MYRF,NPM1,H1-10,RPS6KA4,NRF1,ROR2,CCNA2,CCNH,CDC5L,PCBP1,NOLC1,MED14,CHEK1,PFN1,RPRD1B,PHB,GRHL1,PKNOX1,NIPBL,ASF1A,EXOSC9,KLF6,WWTR1,PAF1,HINFP,PPP2R5D,RRN3,PRKDC,MAPK1,CTNNB1,MAPK7,MAP2K2,MAP2K7,SETD1A,EIF4A3,DLGAP5,ANKRD49,PSMC5,PSMC6,DAXX,PAGR1,DD…
GO: Biological Process	GO:0097549	chromatin organization involved in negative regulation of transcription		3.588e-05	0.3104	0.0004942	0.004766	29	128	H4C9,CDC45,H3C1,H3C11,H3C2,H4C12,H4C2,H4C14,PPM1D,BEND3,H1-10,CHRAC1,ASF1A,SETDB1,DNMT1,RIF1,EZH2,H3C13,PPHLN1,KDM1A,PCGF1,DICER1,H1-5,H3-3A,H3-3B,HDAC2,HMGA1,HIRA,UBTF
GO: Biological Process	GO:0006342	chromatin silencing		3.588e-05	0.3104	0.0004942	0.004766	29	128	H4C9,CDC45,H3C1,H3C11,H3C2,H4C12,H4C2,H4C14,PPM1D,BEND3,H1-10,CHRAC1,ASF1A,SETDB1,DNMT1,RIF1,EZH2,H3C13,PPHLN1,KDM1A,PCGF1,DICER1,H1-5,H3-3A,H3-3B,HDAC2,HMGA1,HIRA,UBTF
GO: Biological Process	GO:0009185	ribonucleoside diphosphate metabolic process		3.611e-05	0.3124	0.0004967	0.004789	33	154	SEH1L,ALDOA,MPI,OGT,RAE1,MYC,IER3,NUP88,NUP98,PGAM1,PGK1,PKM,NCOR1,NUP155,PRKAG1,NUP93,RANBP2,ENO1,SEC13,NUP35,NUP133,CMPK1,GAPDH,NUP205,GPI,NUP42,TPI1,HK2,ECD,NUP62,EIF6,NUP107,NUP214
GO: Biological Process	GO:0031396	regulation of protein ubiquitination		3.619e-05	0.313	0.0004969	0.004791	43	222	CUL3,OGT,CENPX,HDAC3,BRCA1,NPM1,DNAJA3,RPL23,PLK1,DERL1,BAG2,ISG15,DAXX,RNF40,PINX1,PDCD6,WASHC1,WDR70,DNM1L,CENPS,VPS28,TRIB1,RPL11,RPS2,RPS3,RPS7,MAD2L2,DCUN1D5,SKP2,MTOR,MTBP,KDM2A,KDM1A,UBE2C,GPS2,NSMCE3,GLMN,RNF20,MASTL,GTPBP4,DNAJA1,HSPA5,AIMP2
GO: Biological Process	GO:0046822	regulation of nucleocytoplasmic transport		3.793e-05	0.3281	0.00052	0.005014	28	122	XPO5,APOD,THOC5,CHCHD4,PPP1R12A,BARD1,HDAC3,IER3,ZPR1,NOLC1,RBM27,MAPK1,DHX9,PTPN11,RANGAP1,ECT2,NUTF2,CTDSPL2,NCBP2,RBM22,SUPT6H,CPSF6,TARDBP,NUP62,TXN,XPO1,IPO5,NUP214
GO: Biological Process	GO:0006879	cellular iron ion homeostasis		3.892e-05	0.3367	0.0005328	0.005138	19	68	ABCB7,ACO1,CUL1,MYC,ATP6V1A,ATP6AP1,NUBP1,NEDD8,ATP6V0D1,ATP6V1G1,FXN,CCDC115,SKP1,FTH1,SOD1,SLC46A1,TF,TMEM199,NCOA4
GO: Biological Process	GO:0071456	cellular response to hypoxia		4.036e-05	0.3491	0.0005515	0.005318	42	216	MDM4,OGT,MYC,ZFP36L1,OPA1,CCNA2,CCNB1,PGK1,NOP53,PSMA2,PSMA4,PSMA5,PSMA6,PSMA7,PSMB2,PSMB3,PSMB4,PSMB5,PSMB6,PSMB7,PSMC5,PSMC6,PSMD3,PSMD4,PSMD8,PSMD12,PSMD6,RBX1,PSMD14,ENO1,BRIP1,RPS27A,SDHD,HYOU1,MTOR,ELOC,ELOB,HIF3A,DDAH1,PHB2,UBA52,VHL
GO: Biological Process	GO:0006388	tRNA splicing, via endonucleolytic cleavage and ligation		4.188e-05	0.3623	0.0005697	0.005493	8	15	FAM98B,CPSF1,C2orf49,DDX1,RTCB,CPSF4,CLP1,ZBTB8OS
GO: Biological Process	GO:1902969	mitotic DNA replication		4.188e-05	0.3623	0.0005697	0.005493	8	15	MCM2,MCM3,MCM6,CDC45,POLA1,GINS1,RAD51,RTF2
GO: Biological Process	GO:0006999	nuclear pore organization		4.188e-05	0.3623	0.0005697	0.005493	8	15	SEH1L,NUP98,AHCTF1,NUP93,NUP35,NUP133,NUP205,NUP107
GO: Biological Process	GO:0042590	antigen processing and presentation of exogenous peptide antigen via MHC class I		4.337e-05	0.3752	0.000589	0.00568	21	80	SEC22B,PSMA2,PSMA4,PSMA5,PSMA6,PSMA7,PSMB2,PSMB3,PSMB4,PSMB5,PSMB6,PSMB7,PSMC5,PSMC6,PSMD3,PSMD4,PSMD8,PSMD12,PSMD6,PSMD14,FCGR1A
GO: Biological Process	GO:0009135	purine nucleoside diphosphate metabolic process		4.495e-05	0.3888	0.0006085	0.005868	32	149	SEH1L,ALDOA,MPI,OGT,RAE1,MYC,IER3,NUP88,NUP98,PGAM1,PGK1,PKM,NCOR1,NUP155,PRKAG1,NUP93,RANBP2,ENO1,SEC13,NUP35,NUP133,GAPDH,NUP205,GPI,NUP42,TPI1,HK2,ECD,NUP62,EIF6,NUP107,NUP214
GO: Biological Process	GO:0009179	purine ribonucleoside diphosphate metabolic process		4.495e-05	0.3888	0.0006085	0.005868	32	149	SEH1L,ALDOA,MPI,OGT,RAE1,MYC,IER3,NUP88,NUP98,PGAM1,PGK1,PKM,NCOR1,NUP155,PRKAG1,NUP93,RANBP2,ENO1,SEC13,NUP35,NUP133,GAPDH,NUP205,GPI,NUP42,TPI1,HK2,ECD,NUP62,EIF6,NUP107,NUP214
GO: Biological Process	GO:0006488	dolichol-linked oligosaccharide biosynthetic process		4.591e-05	0.3972	0.0006206	0.005984	9	19	MVD,ALG8,ALG6,NUS1,DPAGT1,ALG13,DOLK,ALG1,ALG2
GO: Biological Process	GO:0050434	positive regulation of viral transcription		4.803e-05	0.4155	0.0006482	0.00625	14	42	PFN1,POLR2C,POLR2D,POLR2I,POLR2J,POLR2K,POLR2L,DHX9,NELFCD,SNW1,SUPT4H1,SUPT5H,TAF11,JUN
GO: Biological Process	GO:0098727	maintenance of cell number		4.886e-05	0.4227	0.0006584	0.006349	38	190	SMC1A,CUL4A,MED30,LEO1,PELO,CNOT3,SMC3,MED14,ASPM,NIPBL,POLR2C,POLR2D,POLR2I,POLR2J,POLR2K,POLR2L,PAF1,CTNNB1,SETD1A,CDC73,NKAP,GNL3,MED6,ZNF322,RIF1,EZH2,YAP1,SRRT,ZC3H13,GATA2,TUT4,VPS72,TEAD1,TEAD4,DICER1,TFAP2C,TPT1,METTL3
GO: Biological Process	GO:0050810	regulation of steroid biosynthetic process		4.898e-05	0.4237	0.0006589	0.006354	26	111	ACACA,ATP1A1,MVD,MVK,MBTPS1,GGPS1,POR,CYP27B1,CYP51A1,FASN,FDFT1,SCD,ERLIN1,SCAP,PMVK,SOD1,SQLE,SREBF2,ERLIN2,TM7SF2,DDX20,HMGCR,HMGCS1,IDI1,KPNB1,LSS
GO: Biological Process	GO:0043009	chordate embryonic development		5.182e-05	0.4483	0.0006961	0.006712	118	805	MEN1,MGAT1,CUL4A,CUL3,LMO4,THOC5,ANKRD11,FLCN,MYH9,NDUFA2,NEK2,PELO,BRCA1,ZFP36L1,BTF3,ZPR1,EIF2S2,NOP2,CNOT3,ROR2,OPA1,CCNB1,NOLC1,CFL1,CHEK1,PFN1,COPS2,NLE1,PLCD1,NIPBL,CIR1,HINFP,WDR74,RRN3,ZNF830,PRKDC,MAPK1,CTNNB1,GATAD2A,EIF4A3,INTS1,DAD1,NCAPG2,GINS1,MKS1,NSDHL,SETDB1,MFN2,DLX1,RNASEH2B,SCO2,PDCD6,RBBP6,RBBP8,CERT1,EGFR,ETNK2,USPL1,ENO1,ERCC2,RPS7,PCDH12,GRHL2,ZNF568,EMG1,TAB1,PRRX2,HSD17B…
GO: Biological Process	GO:0070482	response to oxygen levels		5.431e-05	0.4699	0.0007285	0.007024	70	425	MDM4,ADSL,OGT,ATF4,MYC,ATP6V1A,ATP6AP1,ZFP36L1,OPA1,CCNA2,CCNB1,ATP6V0D1,AIFM1,PGK1,PKM,TXN2,NOP53,POLG,ATP6V1G1,PSMA2,PSMA4,PSMA5,PSMA6,PSMA7,PSMB2,PSMB3,PSMB4,PSMB5,PSMB6,PSMB7,PSMC5,PSMC6,PSMD3,PSMD4,PSMD8,PSMD12,ALKBH5,PSMD6,RBX1,DPP4,DNM1L,CYB5R4,PSMD14,ENO1,ERCC2,BRIP1,ERCC3,RPS27A,SDHD,HYOU1,CCDC115,SCAP,MTOR,CPEB4,SOD2,SRF,ELOC,ELOB,HIF3A,HDAC2,DDAH1,HK2,PHB2,TSC1,TSC2,UBA52,VHL,XRCC1,TME…
GO: Biological Process	GO:0036297	interstrand cross-link repair		5.609e-05	0.4853	0.0007512	0.007243	16	53	CENPX,RNF8,FAAP24,RAD51,RAD51D,CENPS,RPA2,RPA3,RPS27A,FANCA,FAAP100,SLX4,UBA52,USP1,XRCC3,SLX1A
GO: Biological Process	GO:0070897	transcription preinitiation complex assembly		6.102e-05	0.5279	0.0008118	0.007828	15	48	TAF1C,TAF1B,GTF3C3,RRN3,PSMC5,PSMC6,MED6,BRF2,TAF6L,TAF6,TAF11,TBP,GTF2A2,POLR1E,UBTF
GO: Biological Process	GO:0098789	pre-mRNA cleavage required for polyadenylation		6.109e-05	0.5285	0.0008118	0.007828	7	12	CPSF1,NCBP2,CPSF4,NUDT21,CPSF6,TUT1,FIP1L1
GO: Biological Process	GO:0001682	tRNA 5'-leader removal		6.109e-05	0.5285	0.0008118	0.007828	7	12	PRORP,POP7,RPP21,POP5,RPP30,POP4,POP1
GO: Biological Process	GO:1905820	positive regulation of chromosome separation		6.109e-05	0.5285	0.0008118	0.007828	7	12	CUL3,ANAPC4,DLGAP5,ANAPC5,ANAPC11,NSMCE2,CDT1
GO: Biological Process	GO:0033523	histone H2B ubiquitination		6.109e-05	0.5285	0.0008118	0.007828	7	12	LEO1,RNF8,PAF1,RNF40,CDC73,WDR70,RNF20
GO: Biological Process	GO:0030111	regulation of Wnt signaling pathway		6.163e-05	0.5332	0.0008178	0.007885	64	381	FZD9,CUL3,PLEKHA4,RUVBL1,ROR2,USP8,PFDN5,ASPM,NLE1,WWTR1,ADGRA2,PPP1CA,PPP2R1A,CSNK1A1,CSNK1D,CTNNB1,PSMA2,PSMA4,PSMA5,PSMA6,PSMA7,PSMB2,PSMB3,PSMB4,PSMB5,PSMB6,PSMB7,PSMC5,PSMC6,PSMD3,PSMD4,PSMD8,PSMD12,MKS1,PSMD6,SDHAF2,CDC73,USP47,RBX1,FRAT1,G3BP1,EGFR,PSMD14,RACK1,YAP1,MAD2L2,VPS35,PRDM15,RUVBL2,STK11,TBL1X,RAPGEF1,TIAM1,TLE4,HDAC2,TSC2,SMURF2,VCP,WNT11,C12orf43,ILK,WNK1,LRP1,LRP4
GO: Biological Process	GO:0050821	protein stabilization		6.19e-05	0.5355	0.00082	0.007907	38	192	MDM4,NAPG,NPM1,DNAJA3,CCNH,CCT6A,PFN1,PHB,RPL23,NOP53,BAG2,COG3,RPL11,RPS7,SEL1L,NAA15,CCT7,CCT4,CCT2,IPO9,CCT5,NCKAP1,GAPDH,SUGT1,P3H1,TBL1X,TCP1,CDC37,H1-5,HCFC1,GTPBP4,CCT3,PHB2,TSC1,HSPD1,VHL,DNLZ,USP7
GO: Biological Process	GO:0000281	mitotic cytokinesis		6.295e-05	0.5446	0.0008327	0.00803	20	76	ARF1,RACGAP1,USP8,SEPTIN7,CENPA,CFL1,ANLN,PLK1,KIF23,DAXX,CHMP6,ECT2,CHMP3,SON,CHMP2A,JTB,NUP62,INCENP,KIF4A,CDT1
GO: Biological Process	GO:0006207	'de novo' pyrimidine nucleobase biosynthetic process		6.404e-05	0.5541	0.0008459	0.008157	5	6	CAD,DHODH,MTOR,CMPK1,UMPS
GO: Biological Process	GO:0033120	positive regulation of RNA splicing		6.449e-05	0.5579	0.0008492	0.008189	14	43	ZPR1,NUP98,TRA2A,EIF4A3,SF3B4,SRSF1,TRA2B,RBM22,SNW1,SNRNP70,RBMX,PRPF19,HNRNPK,HSPA8
GO: Biological Process	GO:0045740	positive regulation of DNA replication		6.449e-05	0.5579	0.0008492	0.008189	14	43	CDC7,NPM1,CDC42,PCNA,DHX9,DNA2,RAC1,EGFR,STN1,MAP2K4,CTC1,FAF1,JUN,CDT1
GO: Biological Process	GO:0007063	regulation of sister chromatid cohesion		6.724e-05	0.5817	0.0008827	0.008512	10	24	BUB1,NIPBL,CTNNB1,RAD21,FEN1,SFPQ,SLF1,CTCF,SMC5,NSMCE2
GO: Biological Process	GO:0007064	mitotic sister chromatid cohesion		6.724e-05	0.5817	0.0008827	0.008512	10	24	SMC1A,PTTG1,DSCC1,NIPBL,SLF1,NAA50,POGZ,SMC5,MAU2,NSMCE2
GO: Biological Process	GO:0019827	stem cell population maintenance		6.871e-05	0.5944	0.0009006	0.008685	37	186	SMC1A,CUL4A,MED30,LEO1,PELO,CNOT3,SMC3,MED14,ASPM,NIPBL,POLR2C,POLR2D,POLR2I,POLR2J,POLR2K,POLR2L,PAF1,CTNNB1,SETD1A,CDC73,NKAP,GNL3,MED6,ZNF322,RIF1,YAP1,SRRT,ZC3H13,GATA2,TUT4,VPS72,TEAD1,TEAD4,DICER1,TFAP2C,TPT1,METTL3
GO: Biological Process	GO:0016055	Wnt signaling pathway		7.402e-05	0.6403	0.0009687	0.009341	85	546	NDRG2,FZD9,CUL3,CUL1,LEO1,PLEKHA4,MST1R,RUVBL1,MYC,CCND1,ROR2,USP8,CDC42,PFDN5,PFN1,CLTC,ASPM,NLE1,WWTR1,PAF1,ADGRA2,PPP1CA,PPP2R1A,CSNK1A1,CSNK1D,CTNNB1,PSMA2,PSMA4,PSMA5,PSMA6,PSMA7,PSMB2,PSMB3,PSMB4,PSMB5,PSMB6,PSMB7,PSMC5,PSMC6,PSMD3,PSMD4,PSMD8,PSMD12,MKS1,PSMD6,SDHAF2,CDC73,RAC1,USP47,RBX1,FRAT1,AGO1,G3BP1,EGFR,PSMD14,RPS27A,RACK1,YAP1,MAD2L2,SKP1,PIAS4,VPS35,PRICKLE2,PRDM15,VPS29,AGO2,RUVB…
GO: Biological Process	GO:0045739	positive regulation of DNA repair		7.443e-05	0.6439	0.0009711	0.009364	19	71	PARP1,BRCA1,TIMELESS,RNF8,PCNA,PRKDC,DHX9,WRAP53,ACTR2,RIF1,EGFR,RPS3,ABRAXAS1,MAD2L2,FH,FOXM1,SLF1,FUS,XRCC1
GO: Biological Process	GO:0051784	negative regulation of nuclear division		7.443e-05	0.6439	0.0009711	0.009364	19	71	MAD1L1,BUB1,BUB1B,CCNB1,BUB3,AURKB,PTTG1,CHEK1,PLK1,AURKAIP1,RAD21,NDC80,MAD2L2,MTBP,TERF1,TTK,XRCC3,IK,CDT1
GO: Biological Process	GO:1900363	regulation of mRNA polyadenylation		7.583e-05	0.656	0.0009865	0.009512	9	20	VIRMA,RNF40,ZC3H14,NCBP2,SNRPA,SUPT5H,NUDT21,CPSF6,RNF20
GO: Biological Process	GO:0016246	RNA interference		7.583e-05	0.656	0.0009865	0.009512	9	20	XPO5,DROSHA,DHX9,AGO1,CELF1,AGO2,CLP1,DICER1,MRPL44
GO: Biological Process	GO:0000394	RNA splicing, via endonucleolytic cleavage and ligation		7.617e-05	0.659	0.0009865	0.009512	8	16	FAM98B,CPSF1,C2orf49,DDX1,RTCB,CPSF4,CLP1,ZBTB8OS
GO: Biological Process	GO:0071044	histone mRNA catabolic process		7.617e-05	0.659	0.0009865	0.009512	8	16	EXOSC4,EXOSC10,TUT7,UPF1,MTPAP,TUT4,DCP2,TUT1
GO: Biological Process	GO:0099116	tRNA 5'-end processing		7.617e-05	0.659	0.0009865	0.009512	8	16	PRORP,POP7,RPP21,POP5,RPP30,POP4,POP1,HSD17B10
GO: Biological Process	GO:0090070	positive regulation of ribosome biogenesis		7.641e-05	0.661	0.0009866	0.009513	6	9	RIOK1,HEATR1,UTP15,TRMT112,WDR43,DIMT1
GO: Biological Process	GO:2000234	positive regulation of rRNA processing		7.641e-05	0.661	0.0009866	0.009513	6	9	RIOK1,HEATR1,UTP15,TRMT112,WDR43,DIMT1
GO: Biological Process	GO:0051262	protein tetramerization		7.802e-05	0.6749	0.001006	0.009699	38	194	ACACA,H3-4,H4C9,ADSL,H3C1,H3C11,H3C2,H4C12,H4C2,H4C14,ALDOA,OCM2,OXA1L,RCC1,PKM,DHPS,FARSB,DNM1L,APIP,APPL2,RPS19,RRM1,RRM2,H3C13,XRCC6,SOD2,GAPDH,GFPT1,NUDT21,CPSF6,HSD17B10,HMGCR,TXNRD1,IMPDH2,ALDH5A1,KRT1,PDSS2,LRP4
GO: Biological Process	GO:0010212	response to ionizing radiation		8e-05	0.6921	0.00103	0.009931	33	160	MEN1,PARP1,TICRR,MYC,CCND1,BRCA1,RNF8,NIPBL,INTS7,POLG,RAD9B,PRKDC,DNM2,RAD9A,RAD51,ECT2,RRM1,YAP1,ABRAXAS1,KAT5,FIGNL1,XRCC6,KDM1A,SOD2,STK11,TOPBP1,GRB2,COP1,HSPA5,HUS1,XRCC4,XRCC5,KARS1
GO: Biological Process	GO:0000083	regulation of transcription involved in G1/S transition of mitotic cell cycle		8.143e-05	0.7044	0.001047	0.01009	11	29	CDC45,ZPR1,PCNA,POLA1,HINFP,DHFR,E2F4,RRM2,TFDP1,TYMS,CDT1
GO: Biological Process	GO:0006626	protein targeting to mitochondrion		8.333e-05	0.7209	0.00107	0.01031	25	108	TIMM23,CHCHD4,TIMM29,OXA1L,GDAP1,SAMM50,PMPCB,ROMO1,MFN2,MAIP1,SAE1,TIMM13,UBL5,TIMM10,TOMM40,GRPEL1,AGK,VPS11,SREBF2,PMPCA,COX18,HSPA4,HSPD1,DNLZ,MTERF4
GO: Biological Process	GO:0198738	cell-cell signaling by wnt		8.422e-05	0.7286	0.001079	0.01041	85	548	NDRG2,FZD9,CUL3,CUL1,LEO1,PLEKHA4,MST1R,RUVBL1,MYC,CCND1,ROR2,USP8,CDC42,PFDN5,PFN1,CLTC,ASPM,NLE1,WWTR1,PAF1,ADGRA2,PPP1CA,PPP2R1A,CSNK1A1,CSNK1D,CTNNB1,PSMA2,PSMA4,PSMA5,PSMA6,PSMA7,PSMB2,PSMB3,PSMB4,PSMB5,PSMB6,PSMB7,PSMC5,PSMC6,PSMD3,PSMD4,PSMD8,PSMD12,MKS1,PSMD6,SDHAF2,CDC73,RAC1,USP47,RBX1,FRAT1,AGO1,G3BP1,EGFR,PSMD14,RPS27A,RACK1,YAP1,MAD2L2,SKP1,PIAS4,VPS35,PRICKLE2,PRDM15,VPS29,AGO2,RUVB…
GO: Biological Process	GO:0090224	regulation of spindle organization		8.567e-05	0.7411	0.001095	0.01056	14	44	SMC1A,RAE1,SMC3,CLTC,PLK1,SENP6,DCTN1,DYNC1H1,BORA,TPX2,CHMP3,CHMP2A,NUP62,HNRNPU
GO: Biological Process	GO:0006284	base-excision repair		8.567e-05	0.7411	0.001095	0.01056	14	44	PARP1,PCNA,POLD1,POLE,POLG,DNA2,USP47,RPA2,RPA3,RPS3,FEN1,HMGA1,XRCC1,LIG3
GO: Biological Process	GO:0016125	sterol metabolic process		8.581e-05	0.7423	0.001095	0.01056	36	181	ACACA,ACAT2,ACLY,MVD,MVK,MBTPS1,GGPS1,POR,SNX17,CYP51A1,NSDHL,FASN,FDFT1,SCD,FDXR,FECH,HSD17B7,ERLIN1,SCAP,PMVK,EBP,G6PD,SOD1,SQLE,SREBF2,ERLIN2,ERG28,THRB,TM7SF2,HMGCR,HMGCS1,IDI1,KPNB1,LCAT,LRP1,LSS
GO: Biological Process	GO:1902808	positive regulation of cell cycle G1/S phase transition		8.733e-05	0.7555	0.001113	0.01073	18	66	CDC45,CUL4A,CCND1,PLRG1,PAF1,ANKRD17,PAGR1,CDC73,EGFR,EIF4G1,RPL17,EZH2,LARP7,MTBP,MEPCE,LSM10,PHB2,LSM11
GO: Biological Process	GO:0016571	histone methylation		8.781e-05	0.7596	0.001117	0.01077	32	154	MEN1,GFI1B,OGT,BEND3,BRCA1,PRMT7,WDR5B,PAF1,CTNNB1,SETD1A,PAGR1,SETDB1,DNMT1,RBBP5,RIF1,FBL,EZH2,PRMT5,FH,SNW1,CTCF,WDR82,KDM1A,EHMT2,SUPT6H,PWP1,RNF20,H1-5,HDAC2,PRMT1,KDM6A,PAXBP1
GO: Biological Process	GO:0034644	cellular response to UV		9.262e-05	0.8013	0.001177	0.01135	22	90	SDE2,PARP1,ATF4,MYC,NPM1,PCNA,AURKB,CHEK1,POLA1,POLD1,NOC2L,USP47,E2F4,TRIAP1,ZBTB1,POLD3,KDM1A,RUVBL2,STK11,NSMCE3,METTL3,YY1
GO: Biological Process	GO:2000104	negative regulation of DNA-dependent DNA replication		0.0001017	0.8801	0.001289	0.01243	10	25	SMC1A,MRE11,TIMELESS,SMC3,ZNF830,TIPIN,GMNN,TERF1,TERF2,LIG3
GO: Biological Process	GO:0000729	DNA double-strand break processing		0.0001017	0.8801	0.001289	0.01243	10	25	MRE11,BARD1,BRCA1,DNA2,RBBP8,WDR70,BRIP1,KAT5,SLX4,SLX1A
GO: Biological Process	GO:0045814	negative regulation of gene expression, epigenetic		0.000105	0.9085	0.001328	0.01281	30	142	H4C9,CDC45,H3C1,H3C11,H3C2,H4C12,H4C2,H4C14,PPM1D,BEND3,H1-10,CHRAC1,ASF1A,SETDB1,DNMT1,RBBP4,RIF1,EZH2,H3C13,PPHLN1,KDM1A,PCGF1,DICER1,H1-5,H3-3A,H3-3B,HDAC2,HMGA1,HIRA,UBTF
GO: Biological Process	GO:0000381	regulation of alternative mRNA splicing, via spliceosome		0.000108	0.9345	0.001364	0.01315	18	67	RBM10,RBM25,DDX5,RBM19,SMU1,SAP18,NSRP1,SRSF1,SRSF2,SRSF3,SRSF6,TRA2B,CELF1,RNPS1,RBMX,HNRNPL,HNRNPU,RBM15
GO: Biological Process	GO:0031400	negative regulation of protein modification process		0.0001132	0.9791	0.001427	0.01376	101	681	ACTB,NDRG2,TBC1D24,MEN1,GFI1B,GRK2,SEMA6A,OGT,FLCN,EIF3A,MYC,URI1,HDAC3,BRCA1,NPM1,CCNB1,DNAJA3,PAFAH1B1,PAK2,MFHAS1,PDPK1,PHB,RPL23,PLK1,BAG2,WWTR1,CRKL,PPP1R2,PPP1R8,PPP1R10,NCOR1,PPP2R1A,PPP2R5D,ISG15,PRKDC,CTNNB1,MAPK7,DNAJC3,FAM122A,NLRP12,NOC2L,TINF2,PINX1,QARS1,DNMT1,CHMP6,PPP1R14B,RGS4,EIF4G1,VPS28,ENSA,TRIB1,RPL11,RPS3,RPS7,F2RL1,RACK1,MAD2L2,FH,FOXM1,SET,CHRNA9,PPM1E,VPS25,CHORDC1,MTOR,…
GO: Biological Process	GO:0048524	positive regulation of viral process		0.0001142	0.9879	0.001438	0.01387	25	110	SMC3,PC,VAPA,CFL1,PFN1,POLR2C,POLR2D,POLR2I,POLR2J,POLR2K,POLR2L,DHX9,NELFCD,PABPC1,SNW1,CHMP3,CHMP2A,SUPT4H1,SUPT5H,TAF11,TOP2A,HSPA8,JUN,KPNA2,LGALS9
GO: Biological Process	GO:0060070	canonical Wnt signaling pathway		0.0001149	0.9944	0.001445	0.01394	59	351	FZD9,CUL3,PLEKHA4,RUVBL1,MYC,ROR2,USP8,PFDN5,ASPM,NLE1,WWTR1,ADGRA2,PPP1CA,CSNK1A1,CSNK1D,CTNNB1,PSMA2,PSMA4,PSMA5,PSMA6,PSMA7,PSMB2,PSMB3,PSMB4,PSMB5,PSMB6,PSMB7,PSMC5,PSMC6,PSMD3,PSMD4,PSMD8,PSMD12,MKS1,PSMD6,SDHAF2,USP47,RBX1,FRAT1,G3BP1,EGFR,PSMD14,YAP1,MAD2L2,VPS35,PRDM15,RUVBL2,STK11,TBL1X,RAPGEF1,TLE4,HDAC2,KDM6A,SMURF2,VCP,WNT11,ILK,WNK1,LRP4
GO: Biological Process	GO:0060236	regulation of mitotic spindle organization		0.0001196	1	0.001501	0.01447	13	40	SMC1A,RAE1,SMC3,CLTC,PLK1,DCTN1,DYNC1H1,BORA,TPX2,CHMP3,CHMP2A,NUP62,HNRNPU
GO: Biological Process	GO:0106074	aminoacyl-tRNA metabolism involved in translational fidelity		0.0001205	1	0.001501	0.01447	7	13	AARS2,TARS2,IARS2,LARS2,VARS1,IARS1,VARS2
GO: Biological Process	GO:0098787	mRNA cleavage involved in mRNA processing		0.0001205	1	0.001501	0.01447	7	13	CPSF1,NCBP2,CPSF4,NUDT21,CPSF6,TUT1,FIP1L1
GO: Biological Process	GO:0001731	formation of translation preinitiation complex		0.0001205	1	0.001501	0.01447	7	13	TICRR,EIF2S2,EIF2S3,EIF4B,EIF5,RPS2,RPL13A
GO: Biological Process	GO:0006384	transcription initiation from RNA polymerase III promoter		0.0001205	1	0.001501	0.01447	7	13	GTF3C4,GTF3C3,BRF2,CRCP,TBP,GTF3C1,POLR3H
GO: Biological Process	GO:0006295	nucleotide-excision repair, DNA incision, 3'-to lesion		0.0001206	1	0.001501	0.01447	9	21	PARP1,CUL4A,RBX1,RPA2,RPA3,ERCC2,ERCC3,GTF2H2,GTF2H4
GO: Biological Process	GO:0006293	nucleotide-excision repair, preincision complex stabilization		0.0001206	1	0.001501	0.01447	9	21	PARP1,CUL4A,RBX1,RPA2,RPA3,ERCC2,ERCC3,GTF2H2,GTF2H4
GO: Biological Process	GO:0006099	tricarboxylic acid cycle		0.0001217	1	0.001513	0.01459	12	35	ACO1,MDH2,SUCLA2,PDHB,CS,SDHAF2,FH,SDHA,SDHB,SDHC,SDHD,IDH3A
GO: Biological Process	GO:0051338	regulation of transferase activity		0.0001256	1	0.001559	0.01504	150	1089	ACTB,MAP3K1,MEN1,MNAT1,MUC20,MRE11,LAMTOR2,MAP4K3,ZNF622,LMO4,MST1,MST1R,LAMTOR3,MYC,ADAM9,CCND1,NEK2,CDK5R1,NPM1,ROR2,NVL,CCNA2,CCNB1,PKMYT1,DNAJA3,CCNH,PAK2,PARN,CDC25B,CDC42,AURKB,PDPK1,RPL23,CKS1B,DSCC1,PLK1,POT1,BAG2,NEK7,COX11,WWTR1,CRK,CRKL,PPP2R1A,TCL1B,PPP2R5D,PRKAG1,MAPK1,CTNNB1,MAPK7,TEN1,MAP2K2,MAP2K7,DNAJC3,NLRP12,DAXX,NCAPG2,PTPN11,PXN,DKC1,PINX1,QARS1,RAC1,RANBP2,CHMP6,WASHC1,DNM1L…
GO: Biological Process	GO:0090307	mitotic spindle assembly		0.0001266	1	0.001569	0.01513	17	62	SMC1A,RACGAP1,MYBL2,NEK2,SMC3,AURKB,CLTC,PLK1,KIF23,MSTO1,TPX2,CHMP3,CHMP2A,HNRNPU,KIF4A,KIF11,KPNB1
GO: Biological Process	GO:0071034	CUT catabolic process		0.0001277	1	0.001572	0.01516	4	4	EXOSC10,EXOSC3,DIS3,EXOSC2
GO: Biological Process	GO:0071043	CUT metabolic process		0.0001277	1	0.001572	0.01516	4	4	EXOSC10,EXOSC3,DIS3,EXOSC2
GO: Biological Process	GO:0032447	protein urmylation		0.0001277	1	0.001572	0.01516	4	4	CTU2,CTU1,MOCS3,URM1
GO: Biological Process	GO:0006121	mitochondrial electron transport, succinate to ubiquinone		0.0001277	1	0.001572	0.01516	4	4	SDHAF2,SDHA,SDHC,SDHD
GO: Biological Process	GO:1905774	regulation of DNA helicase activity		0.0001277	1	0.001572	0.01516	4	4	MCM2,MNAT1,POT1,GTF2H2
GO: Biological Process	GO:0034501	protein localization to kinetochore		0.0001309	1	0.001608	0.01551	8	17	BUB3,AURKB,MIS12,NDC80,MTBP,TTK,IK,CDT1
GO: Biological Process	GO:0006694	steroid biosynthetic process		0.0001341	1	0.001646	0.01587	40	213	ACACA,ACAT2,ACLY,ATP1A1,MVD,MVK,MBTPS1,GGPS1,TECR,POR,OSBPL3,CYP27B1,CYP51A1,NSDHL,HSD17B12,HSD17B11,FASN,FDFT1,SCD,FDXR,HSD17B7,ERLIN1,SCAP,PMVK,EBP,G6PD,SOD1,SQLE,SREBF2,ERLIN2,ERG28,TM7SF2,DDX20,HMGCR,HMGCS1,HSD17B1,SDR42E1,IDI1,KPNB1,LSS
GO: Biological Process	GO:2000779	regulation of double-strand break repair		0.0001364	1	0.001672	0.01612	20	80	PARP1,TIMELESS,CHEK1,AUNIP,PPP4C,PRKDC,RAD51,WDR70,WRAP53,ACTR2,RIF1,RPA2,MAD2L2,FH,FOXM1,SLF1,FUS,FIGNL1,KDM1A,RTEL1
GO: Biological Process	GO:0038093	Fc receptor signaling pathway		0.0001384	1	0.001694	0.01633	44	242	ACTB,ACTG1,MAP3K1,CUL1,CD3G,PAK2,CDC42,PDPK1,CRK,MAPK1,MAP2K7,PSMA2,PSMA4,PSMA5,PSMA6,PSMA7,PSMB2,PSMB3,PSMB4,PSMB5,PSMB6,PSMB7,PSMC5,PSMC6,PSMD3,PSMD4,PSMD8,PSMD12,PSMD6,RAC1,DOCK1,ARPC4,ACTR3,ACTR2,APPL2,PSMD14,FCGR1A,TAB1,MAP2K4,SKP1,NCKAP1,GRB2,RAPGEF1,JUN
GO: Biological Process	GO:0010569	regulation of double-strand break repair via homologous recombination		0.0001467	1	0.001792	0.01728	14	46	PARP1,TIMELESS,CHEK1,PPP4C,RAD51,WRAP53,ACTR2,RIF1,RPA2,MAD2L2,FUS,FIGNL1,KDM1A,RTEL1
GO: Biological Process	GO:0044774	mitotic DNA integrity checkpoint		0.0001549	1	0.00189	0.01822	25	112	MDM4,MRE11,TICRR,CCND1,IER3,CNOT3,CCNB1,PCNA,NOP53,RAD9B,PPP1R10,ZNF830,PRKDC,TIPIN,RAD9A,ARID3A,E2F4,RPA2,TRIAP1,PLK2,TOPBP1,TFDP1,TOP2A,PRMT1,HUS1
GO: Biological Process	GO:0045005	DNA-dependent DNA replication maintenance of fidelity		0.0001587	1	0.001933	0.01864	13	41	MRE11,CENPX,TIMELESS,PCNA,POLD1,POLE,ZNF830,TIPIN,DNA2,RAD51,CENPS,ALYREF,RTEL1
GO: Biological Process	GO:0032481	positive regulation of type I interferon production		0.0001638	1	0.001987	0.01916	20	81	MRE11,POLR1C,POLR2K,POLR2L,PRKDC,CTNNB1,DHX9,PTPN11,PQBP1,DDX41,POLR3C,POLR3B,POLR3E,XRCC6,POLR3K,CRCP,POLR3A,HSPD1,XRCC5,POLR3H
GO: Biological Process	GO:0045652	regulation of megakaryocyte differentiation		0.0001638	1	0.001987	0.01916	20	81	H4C9,H3C1,H3C11,H3C2,H4C12,H4C2,H4C14,SETD1A,RBBP5,AGO1,H3C13,KDM1A,GATA2,RCOR1,GP1BA,H3-3A,H3-3B,PRMT1,RBM15,EIF6
GO: Biological Process	GO:0010586	miRNA metabolic process		0.000164	1	0.001987	0.01916	11	31	XPO5,DROSHA,PARN,PNPT1,DGCR8,TUT7,AGO1,SND1,AGO2,TUT4,DICER1
GO: Biological Process	GO:0008299	isoprenoid biosynthetic process		0.000164	1	0.001987	0.01916	11	31	MVD,MVK,GGPS1,NUS1,FDFT1,PMVK,HMGCR,HMGCS1,IDI1,PDSS2,LSS
GO: Biological Process	GO:0031058	positive regulation of histone modification		0.000165	1	0.001996	0.01925	24	106	MEN1,GFI1B,OGT,BRCA1,RPS6KA4,CCNB1,NIPBL,PAF1,NCOR1,CTNNB1,DAXX,RNF40,DNMT1,RIF1,SNW1,KDM2A,KDM1A,RUVBL2,TADA2A,KAT7,RNF20,H1-5,TADA2B,PAXBP1
GO: Biological Process	GO:0034243	regulation of transcription elongation from RNA polymerase II promoter		0.0001656	1	0.002001	0.01929	12	36	LEO1,RNF8,PAF1,CDC73,EZH2,NELFCD,EAPP,SUPT4H1,SUPT6H,ELOC,HNRNPU,ELL
GO: Biological Process	GO:0031056	regulation of histone modification		0.0001692	1	0.002042	0.01969	34	173	MEN1,GFI1B,OGT,FLCN,BRCA1,RPS6KA4,CCNB1,CHEK1,NIPBL,PAF1,NCOR1,CTNNB1,NOC2L,DAXX,RNF40,DNMT1,WDR70,RIF1,FH,SET,SNW1,CTCF,KDM2A,KDM1A,GATA2,RUVBL2,EHMT2,SUPT6H,TADA2A,KAT7,RNF20,H1-5,TADA2B,PAXBP1
GO: Biological Process	GO:0061820	telomeric D-loop disassembly		0.0001743	1	0.002091	0.02016	6	10	POT1,SLX4,RTEL1,TERF1,TERF2,SLX1A
GO: Biological Process	GO:0051231	spindle elongation		0.0001743	1	0.002091	0.02016	6	10	RACGAP1,PRC1,AURKB,KIF23,PPP2R1A,KIF4A
GO: Biological Process	GO:0007021	tubulin complex assembly		0.0001743	1	0.002091	0.02016	6	10	ARL2,TBCA,TBCC,TBCD,TBCE,TCP1
GO: Biological Process	GO:0031053	primary miRNA processing		0.0001743	1	0.002091	0.02016	6	10	DROSHA,DGCR8,SRRT,METTL3,HNRNPA2B1,MRPL44
GO: Biological Process	GO:1903507	negative regulation of nucleic acid-templated transcription		0.0001755	1	0.002103	0.02028	182	1370	RBM10,MDM4,H4C9,MEN1,CDC45,GFI1B,PARP1,H3C1,H3C11,H3C2,H4C12,H4C2,H4C14,UXT,CUL3,ZBTB2,PPM1D,BEND3,NUPR2,MSX2,FLCN,ZFHX3,MYC,URI1,NACA,CCND1,HDAC3,CDK5R1,BRCA1,NFX1,C1QBP,TIMELESS,SPINDOC,H1-10,RNF8,UBA3,CHRAC1,DNAJA3,PCNA,AURKB,CDK6,PFDN5,COPS2,PHB,RPL23,DDX54,PLK1,NIPBL,ASF1A,NOP53,CIR1,WWTR1,PAF1,HINFP,NCOR1,CTNNB1,DCAF1,GATAD2A,NOC2L,PSMC5,DAXX,DDX5,SETDB1,DLX1,CDC73,NKAP,QARS1,USP47,DNMT1,RB…
GO: Biological Process	GO:0006473	protein acetylation		0.0001794	1	0.002147	0.0207	41	223	MDH2,TRRAP,SUPT3H,OGT,EP400,BEND3,RUVBL1,FLCN,BRCA1,RPS6KA4,CHEK1,GTF3C4,DSCC1,POR,NOC2L,ELP3,NAA20,NAA25,KAT8,SET,NAA15,KAT5,NAA50,KANSL3,TAF6L,YEATS2,TADA1,CTCF,GATA2,BLOC1S1,RUVBL2,TADA2A,TAF10,JADE2,KAT7,HCFC1,HDAC2,MEAF6,TADA2B,CEP295,NAA30
GO: Biological Process	GO:0002223	stimulatory C-type lectin receptor signaling pathway		0.0001797	1	0.002147	0.0207	25	113	MUC20,CUL1,PAK2,PDPK1,PSMA2,PSMA4,PSMA5,PSMA6,PSMA7,PSMB2,PSMB3,PSMB4,PSMB5,PSMB6,PSMB7,PSMC5,PSMC6,PSMD3,PSMD4,PSMD8,PSMD12,PSMD6,PSMD14,TAB1,SKP1
GO: Biological Process	GO:0000717	nucleotide-excision repair, DNA duplex unwinding		0.0001854	1	0.002209	0.0213	9	22	PARP1,CUL4A,RBX1,ERCC2,ERCC3,RPS27A,GTF2H2,GTF2H4,UBA52
GO: Biological Process	GO:0002097	tRNA wobble base modification		0.0001854	1	0.002209	0.0213	9	22	CTU2,CTU1,ELP6,ALKBH8,ELP3,KTI12,MOCS3,ELP5,URM1
GO: Biological Process	GO:1902679	negative regulation of RNA biosynthetic process		0.0001894	1	0.002254	0.02174	182	1372	RBM10,MDM4,H4C9,MEN1,CDC45,GFI1B,PARP1,H3C1,H3C11,H3C2,H4C12,H4C2,H4C14,UXT,CUL3,ZBTB2,PPM1D,BEND3,NUPR2,MSX2,FLCN,ZFHX3,MYC,URI1,NACA,CCND1,HDAC3,CDK5R1,BRCA1,NFX1,C1QBP,TIMELESS,SPINDOC,H1-10,RNF8,UBA3,CHRAC1,DNAJA3,PCNA,AURKB,CDK6,PFDN5,COPS2,PHB,RPL23,DDX54,PLK1,NIPBL,ASF1A,NOP53,CIR1,WWTR1,PAF1,HINFP,NCOR1,CTNNB1,DCAF1,GATAD2A,NOC2L,PSMC5,DAXX,DDX5,SETDB1,DLX1,CDC73,NKAP,QARS1,USP47,DNMT1,RB…
GO: Biological Process	GO:1905269	positive regulation of chromatin organization		0.0001927	1	0.002289	0.02208	26	120	MEN1,GFI1B,OGT,BRCA1,RPS6KA4,CCNB1,NIPBL,PAF1,NCOR1,CTNNB1,DAXX,RNF40,SETDB1,DNMT1,RIF1,PPHLN1,SNW1,KDM2A,KDM1A,RUVBL2,TADA2A,KAT7,RNF20,H1-5,TADA2B,PAXBP1
GO: Biological Process	GO:0044106	cellular amine metabolic process		0.0001946	1	0.00231	0.02227	29	140	OAZ1,COMT,PSMA2,PSMA4,PSMA5,PSMA6,PSMA7,PSMB2,PSMB3,PSMB4,PSMB5,PSMB6,PSMB7,PSMC5,PSMC6,PSMD3,PSMD4,PSMD8,PSMD12,PSMD6,DHPS,PSMD14,SAT1,FH,VPS35,SMS,GPR37,TPH1,VHL
GO: Biological Process	GO:0042797	tRNA transcription by RNA polymerase III		0.0002045	1	0.002417	0.0233	5	7	GTF3C4,GTF3C3,POLR2L,GTF3C6,GTF3C1
GO: Biological Process	GO:0051305	chromosome movement towards spindle pole		0.0002045	1	0.002417	0.0233	5	7	DLGAP5,ACTR3,ACTR2,KATNB1,KPNB1
GO: Biological Process	GO:1904429	regulation of t-circle formation		0.0002045	1	0.002417	0.0233	5	7	SLX4,RTEL1,TERF2,XRCC5,SLX1A
GO: Biological Process	GO:0008156	negative regulation of DNA replication		0.0002083	1	0.002458	0.0237	13	42	SMC1A,MRE11,TIMELESS,SMC3,ZNF830,TIPIN,GMNN,TERF1,TERF2,GTPBP4,TTF1,HUS1,LIG3
GO: Biological Process	GO:0048026	positive regulation of mRNA splicing, via spliceosome		0.0002164	1	0.002548	0.02456	10	27	NUP98,TRA2A,EIF4A3,SF3B4,TRA2B,SNW1,SNRNP70,RBMX,PRPF19,HSPA8
GO: Biological Process	GO:0000002	mitochondrial genome maintenance		0.0002164	1	0.002548	0.02456	10	27	PARP1,CHCHD4,MRPL15,FLCN,OPA1,DNA2,MSTO1,MRPL17,POLG2,LIG3
GO: Biological Process	GO:0070071	proton-transporting two-sector ATPase complex assembly		0.0002196	1	0.002581	0.02489	7	14	ATP5F1D,ATP6AP1,OXA1L,CCDC115,FMC1,ATPAF1,TMEM199
GO: Biological Process	GO:0055072	iron ion homeostasis		0.0002255	1	0.002647	0.02552	21	89	ABCB7,ACO1,CUL1,MYC,ATP6V1A,ATP6AP1,NUBP1,NEDD8,ATP6V0D1,ATP6V1G1,FECH,FXN,CCDC115,SKP1,FTH1,SOD1,SOD2,SLC46A1,TF,TMEM199,NCOA4
GO: Biological Process	GO:0071806	protein transmembrane transport		0.000228	1	0.002672	0.02577	16	59	TIMM23,MCL1,CHCHD4,PEX16,SEC61A1,ROMO1,TOMM40,GRPEL1,SRP54,SEC61B,SEC62,SEC61G,HSPA5,HSPA8,HSPD1,DNLZ
GO: Biological Process	GO:0090090	negative regulation of canonical Wnt signaling pathway		0.0002375	1	0.002781	0.02681	35	183	CUL3,ROR2,PFDN5,WWTR1,CSNK1A1,PSMA2,PSMA4,PSMA5,PSMA6,PSMA7,PSMB2,PSMB3,PSMB4,PSMB5,PSMB6,PSMB7,PSMC5,PSMC6,PSMD3,PSMD4,PSMD8,PSMD12,PSMD6,SDHAF2,RBX1,G3BP1,PSMD14,MAD2L2,RUVBL2,STK11,RAPGEF1,TLE4,HDAC2,WNT11,LRP4
GO: Biological Process	GO:0043436	oxoacid metabolic process		0.0002809	1	0.003284	0.03167	163	1219	SEH1L,ACACA,ACAT2,MARS1,ACLY,ACO1,MDH2,AARS2,PLA2G10,ALDOA,MPI,OGT,RAE1,YARS1,N6AMT1,ATF4,ATIC,MYC,NDUFAB1,SUCLA2,BGN,GMPS,BRCA1,IER3,ALDH1L2,CAD,NUP88,NUP98,CARS1,GATC,OAT,OAZ1,NFS1,PC,PDHB,GATB,PGAM1,PGD,PGK1,CLTC,PKM,TXN2,COMT,TECR,PON2,POR,FADS6,PPA1,PARS2,NCOR1,CS,NUP155,OSBPL3,PRKAG1,NUP93,EARS2,PSMA2,PSMA4,PSMA5,PSMA6,PSMA7,PSMB2,PSMB3,PSMB4,PSMB5,PSMB6,PSMB7,PSMC5,PSMC6,PSMD3,PSMD4,DARS1,…
GO: Biological Process	GO:0045727	positive regulation of translation		0.0002845	1	0.003321	0.03202	29	143	ABCF1,EIF3C,EIF3D,EIF2B5,C1QBP,NPM1,PCBP1,POLR2D,MAPK1,DNAJC3,EIF4A3,DHX9,EEF2,EIF2S3,EIF5A,RPS3A,RPS4X,RPS9,PABPC1,TRUB2,MTOR,RPUSD3,RPUSD4,METTL3,PPP1R15A,HNRNPL,ITGA2,EIF6,RCC1L
GO: Biological Process	GO:0000122	negative regulation of transcription by RNA polymerase II		0.0002888	1	0.003367	0.03246	129	931	RBM10,MDM4,MEN1,GFI1B,PARP1,UXT,CUL3,ZBTB2,BEND3,NUPR2,MSX2,FLCN,ZFHX3,MYC,URI1,NACA,CCND1,HDAC3,NFX1,C1QBP,TIMELESS,RNF8,DNAJA3,PCNA,AURKB,CDK6,COPS2,PHB,RPL23,PLK1,NIPBL,NOP53,CIR1,WWTR1,PAF1,HINFP,NCOR1,CTNNB1,DCAF1,GATAD2A,NOC2L,DAXX,DDX5,SETDB1,DLX1,CDC73,NKAP,DNMT1,AKIRIN2,E2F4,E4F1,RFC1,THAP1,KLF16,RIF1,DNAJC17,ENO1,RPL10,RPS14,RPS27A,EZH2,ZNF568,SARS1,PRMT5,ARID5B,SLA2,BATF3,MAD2L2,FOXM1,…
GO: Biological Process	GO:0033572	transferrin transport		0.0002945	1	0.003429	0.03307	12	38	ARHGAP1,ATP6V1A,ATP6V1B2,ATP6V1E1,ATP6AP1,ATP6V0D1,CLTC,ATP6V1G1,DNM2,ATP6V1D,ATP6V1H,TF
GO: Biological Process	GO:0045892	negative regulation of transcription, DNA-templated		0.0003084	1	0.003586	0.03458	174	1316	RBM10,MDM4,H4C9,MEN1,CDC45,GFI1B,PARP1,H3C1,H3C11,H3C2,H4C12,H4C2,H4C14,UXT,CUL3,ZBTB2,PPM1D,BEND3,NUPR2,MSX2,FLCN,ZFHX3,MYC,URI1,NACA,CCND1,HDAC3,CDK5R1,BRCA1,NFX1,C1QBP,TIMELESS,SPINDOC,H1-10,RNF8,UBA3,CHRAC1,DNAJA3,PCNA,AURKB,CDK6,PFDN5,COPS2,PHB,RPL23,PLK1,NIPBL,ASF1A,NOP53,CIR1,WWTR1,PAF1,HINFP,NCOR1,CTNNB1,DCAF1,GATAD2A,NOC2L,PSMC5,DAXX,DDX5,SETDB1,DLX1,CDC73,NKAP,QARS1,USP47,DNMT1,AKIRIN2,…
GO: Biological Process	GO:0002220	innate immune response activating cell surface receptor signaling pathway		0.0003177	1	0.003689	0.03557	25	117	MUC20,CUL1,PAK2,PDPK1,PSMA2,PSMA4,PSMA5,PSMA6,PSMA7,PSMB2,PSMB3,PSMB4,PSMB5,PSMB6,PSMB7,PSMC5,PSMC6,PSMD3,PSMD4,PSMD8,PSMD12,PSMD6,PSMD14,TAB1,SKP1
GO: Biological Process	GO:0009314	response to radiation		0.0003242	1	0.00376	0.03625	77	506	SDE2,SMC1A,MEN1,PARP1,TICRR,MAP4K3,PPM1D,ATF4,MYC,CCND1,BRCA1,NPM1,RNF8,PCNA,AURKB,CHEK1,NIPBL,INTS7,POLA1,POLD1,POLG,RAD9B,PPP1CA,PPP1CB,PRKDC,MAP2K7,NOC2L,TIPIN,DYNLRB1,USP47,DNM2,RAD9A,RAD51,E2F4,ECT2,EGFR,ERCC2,ERCC3,RRM1,YAP1,ABRAXAS1,FECH,FEN1,KAT5,FNTB,TRIAP1,RPAIN,DTL,ZBTB1,MTOR,POLD3,FIGNL1,XRCC6,KDM1A,SOD2,RUVBL2,STK11,TOPBP1,GRB2,COP1,NSMCE3,GTF2H2,METTL3,PNKP,HMGCR,HMGCS1,TXN,RIC8A,US…
GO: Biological Process	GO:0045840	positive regulation of mitotic nuclear division		0.0003454	1	0.004	0.03857	16	61	CUL3,NIPBL,ANAPC4,DLGAP5,PHIP,ANAPC5,SLF1,ANAPC11,SMC5,UBE2C,TERF1,PHB2,NUP62,HNRNPU,NSMCE2,CDT1
GO: Biological Process	GO:1901998	toxin transport		0.0003481	1	0.004026	0.03882	13	44	VAMP4,CCT6A,DNAJC17,COPZ1,CCT7,CCT4,CCT2,CCT5,VPS11,TCP1,CCT3,DNAJA1,HSPA5
GO: Biological Process	GO:0031442	positive regulation of mRNA 3'-end processing		0.0003498	1	0.004041	0.03896	6	11	LEO1,CCNB1,PAF1,CDC73,NCBP2,NUDT21
GO: Biological Process	GO:0017144	drug metabolic process		0.0003522	1	0.004063	0.03917	108	760	ACLY,ACO1,MAT2A,ADH5,PARP1,ADSL,AFP,MMP3,ALDOA,GADD45GIP1,UQCC3,FLCN,DYNLL1,ATP5F1A,ATP5F1B,ATP5F1C,ATP5F1D,MYC,ATP5F1E,ATP5PB,ATP5MC1,ATP5ME,NDUFA1,NDUFA2,NDUFA6,NDUFAB1,SUCLA2,NDUFB2,NDUFB4,NDUFB6,NDUFB7,NDUFB9,NDUFB10,NDUFC1,NDUFC2,NDUFS2,NDUFV1,NDUFS5,NDUFS8,BGN,ALDH1L2,ATP5MGL,CAD,OAT,CCNB1,PAFAH1B1,CYCS,PC,PGK1,PKM,NDUFB11,COMT,COX4I1,COX5B,COX7A2,COX7C,POR,COX15,ATP5MF,CS,CYC1,CYP27B1,SDHA…
GO: Biological Process	GO:0046916	cellular transition metal ion homeostasis		0.0003642	1	0.004196	0.04046	25	118	ABCB7,ACO1,CUL1,ARF1,MT1E,MT2A,MYC,ATP6V1A,ATP6AP1,NUBP1,NEDD8,ATP6V0D1,ATP6V1G1,SCO2,SCO1,FXN,CCDC115,SKP1,FTH1,SOD1,SLC46A1,SLC39A8,TF,TMEM199,NCOA4
GO: Biological Process	GO:0043558	regulation of translational initiation in response to stress		0.0003751	1	0.004298	0.04144	7	15	ATF4,NPM1,PPP1CA,DNAJC3,FECH,PPP1R15B,PPP1R15A
GO: Biological Process	GO:0032785	negative regulation of DNA-templated transcription, elongation		0.0003751	1	0.004298	0.04144	7	15	RNF8,EZH2,NELFCD,EAPP,SUPT4H1,SUPT5H,HNRNPU
GO: Biological Process	GO:0006122	mitochondrial electron transport, ubiquinol to cytochrome c		0.0003751	1	0.004298	0.04144	7	15	UQCC3,CYCS,CYC1,UQCRQ,UQCRB,UQCRC1,UQCRFS1
GO: Biological Process	GO:0031054	pre-miRNA processing		0.0003751	1	0.004298	0.04144	7	15	DROSHA,TUT7,AGO1,AGO2,TUT4,DICER1,MRPL44
GO: Biological Process	GO:1900542	regulation of purine nucleotide metabolic process		0.0003929	1	0.004496	0.04336	27	132	SEH1L,PARP1,OGT,RAE1,FLCN,MYC,IER3,NUP88,NUP98,PGAM1,NCOR1,NUP155,PRKAG1,NUP93,RANBP2,ENO1,SEC13,NUP35,NUP133,NUP205,NUP42,ECD,NUP62,VCP,EIF6,NUP107,NUP214
GO: Biological Process	GO:0051656	establishment of organelle localization		0.0003963	1	0.004528	0.04367	113	804	SEH1L,TBC1D24,MAD1L1,MLH1,UXT,CUL3,ARF1,CCDC113,DYNLL1,CDC23,MYH9,ATP6AP1,GBF1,NAPA,SEPTIN2,CD84,NEK2,UBXN10,NPM1,NUP88,OPA1,CCNB1,ATP6V0D1,PAFAH1B1,SEPTIN7,CDC42,EVI5L,CENPA,PDPK1,MIS12,PKHD1,ATXN10,PLK1,KIF23,WWTR1,SEC22B,GOSR2,PPP2R1A,PPP6C,CSNK1D,CTNNB1,CEP57,USP6NL,DLGAP5,DCTN1,MKS1,HAUS4,DYNLRB2,PINX1,DYNLRB1,DYNC1H1,DNM2,CHMP6,PDCD6,E2F4,PQBP1,ACTR3,ACTR2,SDAD1,NMD3,PREB,ACTR1A,DCTN4,PPP6R…
GO: Biological Process	GO:0002474	antigen processing and presentation of peptide antigen via MHC class I		0.0004005	1	0.004571	0.04407	22	99	SEC22B,PSMA2,PSMA4,PSMA5,PSMA6,PSMA7,PSMB2,PSMB3,PSMB4,PSMB5,PSMB6,PSMB7,PSMC5,PSMC6,PSMD3,PSMD4,PSMD8,PSMD12,PSMD6,PSMD14,FCGR1A,SEC13
GO: Biological Process	GO:2000781	positive regulation of double-strand break repair		0.0004141	1	0.00472	0.04551	11	34	PARP1,TIMELESS,PRKDC,WRAP53,ACTR2,RIF1,MAD2L2,FH,FOXM1,SLF1,FUS
GO: Biological Process	GO:0072422	signal transduction involved in DNA damage checkpoint		0.000416	1	0.004729	0.0456	18	74	MDM4,BRCA1,CNOT3,CCNB1,CDC5L,PCNA,CHEK1,PLK1,PRKDC,ARID3A,E2F4,ABRAXAS1,TRIAP1,DTL,PLK2,PRPF19,TFDP1,PRMT1
GO: Biological Process	GO:0072401	signal transduction involved in DNA integrity checkpoint		0.000416	1	0.004729	0.0456	18	74	MDM4,BRCA1,CNOT3,CCNB1,CDC5L,PCNA,CHEK1,PLK1,PRKDC,ARID3A,E2F4,ABRAXAS1,TRIAP1,DTL,PLK2,PRPF19,TFDP1,PRMT1
GO: Biological Process	GO:0019058	viral life cycle		0.0004199	1	0.004768	0.04597	56	345	SEH1L,GRK2,MRE11,RAE1,NUP88,NUP98,SMC3,PC,PCBP1,CDC42,XPR1,VAPA,APOBEC3D,NUP155,ISG15,NUP93,USP6NL,IST1,DDX5,SETDB1,DPP4,RANBP2,CHMP6,EGFR,VPS28,UBAP1,RPS27A,IFITM3,SEC13,PABPC1,NUP35,NUP133,CHMP3,XRCC6,CHMP2A,NUP205,HTATSF1,NUP42,DICER1,TOP2A,NUP62,HMGA1,VPS16,UBA52,HSPA8,VCP,XPO1,XRCC4,XRCC5,ITGA2,KPNB1,KPNA2,NUP107,RPSA,NUP214,LGALS9
GO: Biological Process	GO:2000765	regulation of cytoplasmic translation		0.0004238	1	0.004805	0.04633	10	29	DHX9,DPH1,EEF2,DPH5,MTOR,CPEB4,DPH7,RPL13A,METTL3,DPH6
GO: Biological Process	GO:0006400	tRNA modification		0.0004535	1	0.005136	0.04952	20	87	CTU2,AARS2,TRMT5,CTU1,MTFMT,TRMT61A,PRORP,TRIT1,ELP6,ALKBH8,ELP3,TRMT112,KTI12,TRMT6,METTL2B,WDR4,MOCS3,HSD17B10,ELP5,URM1
GO: Biological Process	GO:0043666	regulation of phosphoprotein phosphatase activity		0.0004918	1	0.005561	0.05363	26	127	URI1,PPP1R12A,PPP1R2,PPP1R7,PPP1R8,PPP1R10,PPP2R1A,PPP2R2A,PPP2R5D,FAM122A,PPP1R14B,ENSA,PPP6R3,SET,MTOR,ANKLE2,PPP1R11,RCAN3,PPP1R15B,MASTL,CABIN1,TSC1,PPP1R15A,IGBP1,TIPRL,SHOC2
GO: Biological Process	GO:0072395	signal transduction involved in cell cycle checkpoint		0.0004953	1	0.005593	0.05393	18	75	MDM4,BRCA1,CNOT3,CCNB1,CDC5L,PCNA,CHEK1,PLK1,PRKDC,ARID3A,E2F4,ABRAXAS1,TRIAP1,DTL,PLK2,PRPF19,TFDP1,PRMT1
GO: Biological Process	GO:0009266	response to temperature stimulus		0.0004958	1	0.005593	0.05393	46	271	SEH1L,RAE1,ATP2A2,EIF2B4,EIF2B5,NUP88,NUP98,DNAJA3,POLR2D,BAG2,NUP155,NUP93,MAPK1,MAP2K7,DNAJC3,DAXX,DHX9,RANBP2,PDCD6,APPL2,RPA2,RPA3,HSPA14,SEC13,SLU7,CHORDC1,DNAJC2,NUP35,MTOR,NUP133,SOD1,NUP205,TRPV3,NUP42,HDAC2,NUP62,DNAJA1,HSPA4,HSPA5,HSPA8,HSPA9,VCP,HSPD1,CLPB,NUP107,NUP214
GO: Biological Process	GO:0019856	pyrimidine nucleobase biosynthetic process		0.0004987	1	0.005603	0.05403	5	8	CAD,DHODH,MTOR,CMPK1,UMPS
GO: Biological Process	GO:0009304	tRNA transcription		0.0004987	1	0.005603	0.05403	5	8	GTF3C4,GTF3C3,POLR2L,GTF3C6,GTF3C1
GO: Biological Process	GO:0040016	embryonic cleavage		0.0004987	1	0.005603	0.05403	5	8	CUL3,AATF,ERCC2,TOP1,TOP2A
GO: Biological Process	GO:0006140	regulation of nucleotide metabolic process		0.0005039	1	0.00565	0.05448	27	134	SEH1L,PARP1,OGT,RAE1,FLCN,MYC,IER3,NUP88,NUP98,PGAM1,NCOR1,NUP155,PRKAG1,NUP93,RANBP2,ENO1,SEC13,NUP35,NUP133,NUP205,NUP42,ECD,NUP62,VCP,EIF6,NUP107,NUP214
GO: Biological Process	GO:0007131	reciprocal meiotic recombination		0.0005042	1	0.00565	0.05448	15	57	MLH1,MRE11,CENPX,RAD21,RAD51,RAD51C,RAD51D,CENPS,CNTD1,BRIP1,MND1,CHTF18,SLX4,TOPBP1,TOP2A
GO: Biological Process	GO:0051640	organelle localization		0.0005093	1	0.005699	0.05496	129	944	SEH1L,TBC1D24,MAD1L1,MLH1,SEMA6A,UXT,CUL3,OGT,ARCN1,ARF1,CCDC113,DYNLL1,CDC23,MYH9,ATP6AP1,GBF1,NAPA,NUBP1,SEPTIN2,CD84,NEK2,UBXN10,NPM1,NUP88,NUP98,OPA1,CCNB1,ATP6V0D1,PAFAH1B1,SEPTIN7,CDC42,EVI5L,CENPA,PDPK1,MIS12,KXD1,ASPM,PKHD1,ATXN10,PLK1,KIF23,WWTR1,SEC22B,FAM98A,GOSR2,PPP2R1A,PPP6C,CSNK1D,CTNNB1,CEP57,USP6NL,DLGAP5,DCTN1,MKS1,HAUS4,MFN2,DYNLRB2,PINX1,DYNLRB1,DYNC1H1,DNM2,RANBP2,CHMP6,PDCD6…
GO: Biological Process	GO:0009240	isopentenyl diphosphate biosynthetic process		0.0005203	1	0.005778	0.05572	4	5	MVD,MVK,PMVK,IDI1
GO: Biological Process	GO:0040031	snRNA modification		0.0005203	1	0.005778	0.05572	4	5	DKC1,NOP10,NHP2,MEPCE
GO: Biological Process	GO:0034227	tRNA thio-modification		0.0005203	1	0.005778	0.05572	4	5	CTU2,CTU1,MOCS3,URM1
GO: Biological Process	GO:0046490	isopentenyl diphosphate metabolic process		0.0005203	1	0.005778	0.05572	4	5	MVD,MVK,PMVK,IDI1
GO: Biological Process	GO:0031204	posttranslational protein targeting to membrane, translocation		0.0005203	1	0.005778	0.05572	4	5	SEC61A1,SEC61B,SEC62,HSPA5
GO: Biological Process	GO:0075525	viral translational termination-reinitiation		0.0005203	1	0.005778	0.05572	4	5	EIF3A,EIF3B,EIF3D,EIF3G
GO: Biological Process	GO:0043687	post-translational protein modification		0.0005401	1	0.005991	0.05777	58	364	MEN1,AFP,KLHL42,CUL4A,CUL3,CUL1,FLCN,SERPINC1,MBTPS1,NEDD8,UBA3,COPS2,DDA1,FBXW5,DSCC1,DCAF13,DNAJC3,PSMA2,PSMA4,PSMA5,PSMA6,PSMA7,PSMB2,PSMB3,PSMB4,PSMB5,PSMB6,PSMB7,FBXL12,PSMC5,PSMC6,PSMD3,PSMD4,PSMD8,PSMD12,PSMD6,TMEM132A,RAB13,RABGGTA,RBX1,RBBP5,ASB3,PSMD14,DTL,SKP1,SKP2,P3H1,COPS6,COPS5,ELOC,ELOB,COP1,HIF3A,TF,ICMT,UCHL3,VHL,LRR1
GO: Biological Process	GO:0030178	negative regulation of Wnt signaling pathway		0.0005418	1	0.005994	0.05779	39	220	CUL3,ROR2,PFDN5,WWTR1,CSNK1A1,PSMA2,PSMA4,PSMA5,PSMA6,PSMA7,PSMB2,PSMB3,PSMB4,PSMB5,PSMB6,PSMB7,PSMC5,PSMC6,PSMD3,PSMD4,PSMD8,PSMD12,PSMD6,SDHAF2,RBX1,G3BP1,PSMD14,RACK1,MAD2L2,RUVBL2,STK11,RAPGEF1,TLE4,HDAC2,TSC2,WNT11,C12orf43,LRP1,LRP4
GO: Biological Process	GO:0006888	endoplasmic reticulum to Golgi vesicle-mediated transport		0.0005418	1	0.005994	0.05779	39	220	CUL3,ARCN1,ARF1,DYNLL1,VAMP4,GBF1,NAPA,CAPZB,VAPA,COG4,NRBP1,COPA,SEC22B,GOSR2,PPP6C,CSNK1D,COG3,DCTN1,DYNC1H1,PDCD6,PREB,ACTR1A,DCTN4,PPP6R3,BET1L,TRAPPC4,SEC13,HYOU1,COPZ1,COG8,DCTN6,TRAPPC3,DCTN5,BCAP29,ATL2,SEC23IP,TRAPPC5,VCP,TRAPPC11
GO: Biological Process	GO:0071347	cellular response to interleukin-1		0.0005573	1	0.006158	0.05938	34	184	CUL1,RPS6KA4,CFL1,PSMA2,PSMA4,PSMA5,PSMA6,PSMA7,PSMB2,PSMB3,PSMB4,PSMB5,PSMB6,PSMB7,PSMC5,PSMC6,PSMD3,PSMD4,PSMD8,PSMD12,PSMD6,RBX1,UPF1,PSMD14,RPS27A,TAB1,SKP1,RBMX,XCL2,ADAMTS7,UBA52,UBE2V1,YY1,ZNF675
GO: Biological Process	GO:0006446	regulation of translational initiation		0.0005612	1	0.006193	0.05971	19	82	ATF4,EIF3B,EIF2B5,NPM1,POLR2D,PPP1CA,DNAJC3,DDX1,EIF4B,EIF4G1,EIF5,FECH,NCBP2,MTOR,AGO2,PPP1R15B,RPL13A,METTL3,PPP1R15A
GO: Biological Process	GO:0006851	mitochondrial calcium ion transmembrane transport		0.0005718	1	0.006285	0.06061	9	25	OPA1,PHB,PMPCB,MAIP1,YME1L1,PMPCA,AFG3L2,PHB2,VDAC1
GO: Biological Process	GO:1904666	regulation of ubiquitin protein ligase activity		0.0005718	1	0.006285	0.06061	9	25	RPL23,PLK1,BAG2,DNM1L,RPL11,RPS7,MAD2L2,UBE2C,MASTL
GO: Biological Process	GO:0051457	maintenance of protein location in nucleus		0.0005718	1	0.006285	0.06061	9	25	GRK2,ARL2,BARD1,HDAC3,RANGAP1,SKP1,TAF8,HNRNPU,TXN
GO: Biological Process	GO:0071478	cellular response to radiation		0.0005744	1	0.006306	0.06081	37	206	SDE2,PARP1,ATF4,MYC,NPM1,PCNA,AURKB,CHEK1,NIPBL,INTS7,POLA1,POLD1,RAD9B,NOC2L,USP47,DNM2,RAD9A,RAD51,E2F4,ECT2,YAP1,FNTB,TRIAP1,ZBTB1,POLD3,FIGNL1,XRCC6,KDM1A,RUVBL2,STK11,GRB2,NSMCE3,METTL3,HSPA5,HUS1,XRCC5,YY1
GO: Biological Process	GO:1904837	beta-catenin-TCF complex assembly		0.0005774	1	0.006325	0.06099	10	30	TRRAP,MEN1,LEO1,RUVBL1,MYC,CTNNB1,CDC73,RBBP5,KAT5,TLE4
GO: Biological Process	GO:0006082	organic acid metabolic process		0.0005776	1	0.006325	0.06099	163	1238	SEH1L,ACACA,ACAT2,MARS1,ACLY,ACO1,MDH2,AARS2,PLA2G10,ALDOA,MPI,OGT,RAE1,YARS1,N6AMT1,ATF4,ATIC,MYC,NDUFAB1,SUCLA2,BGN,GMPS,BRCA1,IER3,ALDH1L2,CAD,NUP88,NUP98,CARS1,GATC,OAT,OAZ1,NFS1,PC,PDHB,GATB,PGAM1,PGD,PGK1,CLTC,PKM,TXN2,COMT,TECR,PON2,POR,FADS6,PPA1,PARS2,NCOR1,CS,NUP155,OSBPL3,PRKAG1,NUP93,EARS2,PSMA2,PSMA4,PSMA5,PSMA6,PSMA7,PSMB2,PSMB3,PSMB4,PSMB5,PSMB6,PSMB7,PSMC5,PSMC6,PSMD3,PSMD4,DARS1,…
GO: Biological Process	GO:0009308	amine metabolic process		0.0005802	1	0.006338	0.06111	29	149	OAZ1,COMT,PSMA2,PSMA4,PSMA5,PSMA6,PSMA7,PSMB2,PSMB3,PSMB4,PSMB5,PSMB6,PSMB7,PSMC5,PSMC6,PSMD3,PSMD4,PSMD8,PSMD12,PSMD6,DHPS,PSMD14,SAT1,FH,VPS35,SMS,GPR37,TPH1,VHL
GO: Biological Process	GO:0070585	protein localization to mitochondrion		0.0005802	1	0.006338	0.06111	29	149	TIMM23,CHCHD4,TIMM29,OXA1L,GDAP1,SAMM50,PMPCB,ROMO1,MFN2,MAIP1,SAE1,DNM1L,TIMM13,UBL5,TIMM10,TOMM40,GRPEL1,AGK,VPS11,SREBF2,PMPCA,COX18,TFDP1,HK2,DNAJA1,HSPA4,HSPD1,DNLZ,MTERF4
GO: Biological Process	GO:0009263	deoxyribonucleotide biosynthetic process		0.0006076	1	0.006603	0.06367	7	16	DTYMK,DUT,RRM1,RRM2,CMPK1,TYMS,CDADC1
GO: Biological Process	GO:0043981	histone H4-K5 acetylation		0.0006076	1	0.006603	0.06367	7	16	OGT,KAT8,KANSL3,JADE2,KAT7,HCFC1,MEAF6
GO: Biological Process	GO:0043982	histone H4-K8 acetylation		0.0006076	1	0.006603	0.06367	7	16	OGT,KAT8,KANSL3,JADE2,KAT7,HCFC1,MEAF6
GO: Biological Process	GO:0009130	pyrimidine nucleoside monophosphate biosynthetic process		0.0006076	1	0.006603	0.06367	7	16	CAD,DHODH,DUT,CMPK1,TYMS,UMPS,CDADC1
GO: Biological Process	GO:0035825	homologous recombination		0.0006161	1	0.006687	0.06448	15	58	MLH1,MRE11,CENPX,RAD21,RAD51,RAD51C,RAD51D,CENPS,CNTD1,BRIP1,MND1,CHTF18,SLX4,TOPBP1,TOP2A
GO: Biological Process	GO:0030219	megakaryocyte differentiation		0.0006186	1	0.006706	0.06466	22	102	H4C9,H3C1,H3C11,H3C2,H4C12,H4C2,H4C14,SETD1A,PTPN11,RBBP5,AGO1,H3C13,KDM1A,GATA2,SRF,RCOR1,GP1BA,H3-3A,H3-3B,PRMT1,RBM15,EIF6
GO: Biological Process	GO:0034088	maintenance of mitotic sister chromatid cohesion		0.0006386	1	0.006905	0.06659	6	12	DSCC1,NIPBL,SLF1,SMC5,MAU2,NSMCE2
GO: Biological Process	GO:0070601	centromeric sister chromatid cohesion		0.0006386	1	0.006905	0.06659	6	12	BUB1,BUB1B,PPP2R1A,CTNNB1,NAA50,CTCF
GO: Biological Process	GO:1903322	positive regulation of protein modification by small protein conjugation or removal		0.0006497	1	0.007017	0.06766	29	150	CUL3,CENPX,HDAC3,BRCA1,NPM1,DNAJA3,PLK1,DERL1,NOP53,RNF40,GNL3,PDCD6,CENPS,TRIB1,RPS2,DCUN1D5,SKP2,PIAS4,KDM2A,SUMO2,KDM1A,UBE2C,NSMCE3,RNF20,MASTL,UBE2I,HSPA5,VCP,AIMP2
GO: Biological Process	GO:0048193	Golgi vesicle transport		0.0006958	1	0.007506	0.07238	107	766	SYS1,TBC1D24,CUL3,BLZF1,ARCN1,ARF1,CCDC113,RACGAP1,DYNLL1,VAMP4,GBF1,NAPG,NAPA,SEPTIN2,NEK2,VPS51,UBXN10,CAPZB,ATP6V0D1,PAFAH1B1,SEPTIN7,EVI5L,VAPA,PKHD1,ATXN10,PLK1,COG4,NRBP1,KIF23,COPA,WWTR1,SEC22B,GOSR2,PPP2R1A,PPP6C,CSNK1D,CEP57,USP6NL,COG3,DCTN1,MKS1,HAUS4,DYNLRB2,DYNLRB1,DYNC1H1,DNM2,PDCD6,E2F4,PQBP1,ACTR3,ACTR2,PREB,ACTR1A,ARFRP1,DCTN4,PPP6R3,BET1L,ACSL3,VPS52,RACK1,ATP6V1D,TRAPPC4,SEC13,…
GO: Biological Process	GO:0044773	mitotic DNA damage checkpoint		0.0007113	1	0.007663	0.07389	22	103	MDM4,MRE11,CCND1,IER3,CNOT3,CCNB1,PCNA,NOP53,RAD9B,PPP1R10,ZNF830,PRKDC,TIPIN,RAD9A,ARID3A,E2F4,RPA2,TRIAP1,PLK2,TFDP1,PRMT1,HUS1
GO: Biological Process	GO:0032786	positive regulation of DNA-templated transcription, elongation		0.0007164	1	0.007708	0.07433	11	36	LEO1,THOC5,PAF1,CDC73,ALYREF,EAPP,SUPT4H1,SUPT5H,SUPT6H,ELOC,ELL
GO: Biological Process	GO:0046782	regulation of viral transcription		0.0007421	1	0.007975	0.0769	16	65	PFN1,POLR2C,POLR2D,POLR2I,POLR2J,POLR2K,POLR2L,DHX9,IFITM3,NELFCD,SNW1,SUPT4H1,SUPT5H,TAF11,TARDBP,JUN
GO: Biological Process	GO:0061615	glycolytic process through fructose-6-phosphate		0.0007742	1	0.00831	0.08013	10	31	ALDOA,MPI,PGAM1,PGK1,PKM,ENO1,GAPDH,GPI,TPI1,HK2
GO: Biological Process	GO:0070911	global genome nucleotide-excision repair		0.0007951	1	0.008512	0.08208	9	26	PARP1,CUL4A,RBX1,ERCC2,ERCC3,RPS27A,GTF2H2,GTF2H4,UBA52
GO: Biological Process	GO:0070129	regulation of mitochondrial translation		0.0007951	1	0.008512	0.08208	9	26	C1QBP,MALSU1,MTG2,TSFM,MTG1,TRUB2,RPUSD3,RPUSD4,RCC1L
GO: Biological Process	GO:0072655	establishment of protein localization to mitochondrion		0.0008131	1	0.008687	0.08376	28	145	TIMM23,CHCHD4,TIMM29,OXA1L,GDAP1,SAMM50,PMPCB,ROMO1,MFN2,MAIP1,SAE1,TIMM13,UBL5,TIMM10,TOMM40,GRPEL1,AGK,VPS11,SREBF2,PMPCA,COX18,TFDP1,HK2,DNAJA1,HSPA4,HSPD1,DNLZ,MTERF4
GO: Biological Process	GO:0000183	rDNA heterochromatin assembly		0.0008143	1	0.008687	0.08376	12	42	H4C9,H3C1,H3C11,H3C2,H4C12,H4C2,H4C14,BEND3,H3C13,H3-3A,H3-3B,UBTF
GO: Biological Process	GO:0045911	positive regulation of DNA recombination		0.0008143	1	0.008687	0.08376	12	42	PARP1,MLH1,TIMELESS,PAGR1,EXOSC3,WRAP53,ACTR2,RIF1,ERCC2,MAD2L2,FUS,EXOSC6
GO: Biological Process	GO:0016052	carbohydrate catabolic process		0.000833	1	0.008875	0.08558	37	210	SEH1L,ALDOA,MPI,OGT,RAE1,MYC,IER3,STBD1,NUP88,NUP98,PGAM1,PGD,PGK1,PKM,PPP1CA,PPP1CB,NCOR1,NUP155,PRKAG1,NUP93,RANBP2,ENO1,RPE,SEC13,NUP35,NUP133,GAPDH,NUP205,GPI,NUP42,TPI1,HK2,ECD,NUP62,EIF6,NUP107,NUP214
GO: Biological Process	GO:0032922	circadian regulation of gene expression		0.0008871	1	0.00944	0.09102	16	66	OGT,ZFHX3,ATF4,HDAC3,PPP1CA,PPP1CB,NCOR1,CSNK1D,KDM8,PRMT5,MYBBP1A,KDM2A,GFPT1,TOP1,HDAC2,HNRNPU
GO: Biological Process	GO:0018394	peptidyl-lysine acetylation		0.000912	1	0.009693	0.09346	34	189	TRRAP,SUPT3H,OGT,EP400,BEND3,RUVBL1,FLCN,BRCA1,RPS6KA4,CHEK1,GTF3C4,POR,NOC2L,ELP3,KAT8,SET,KAT5,NAA50,KANSL3,TAF6L,YEATS2,TADA1,CTCF,GATA2,BLOC1S1,RUVBL2,TADA2A,TAF10,JADE2,KAT7,HCFC1,HDAC2,MEAF6,TADA2B
GO: Biological Process	GO:0001522	pseudouridine synthesis		0.0009413	1	0.009943	0.09588	7	17	GAR1,DKC1,NOP10,NHP2,TRUB2,RPUSD3,RPUSD4
GO: Biological Process	GO:0009129	pyrimidine nucleoside monophosphate metabolic process		0.0009413	1	0.009943	0.09588	7	17	CAD,DHODH,DUT,CMPK1,TYMS,UMPS,CDADC1
GO: Biological Process	GO:1904355	positive regulation of telomere capping		0.0009413	1	0.009943	0.09588	7	17	NEK2,AURKB,NEK7,MAPK1,MAP2K7,RTEL1,PNKP
GO: Biological Process	GO:0034975	protein folding in endoplasmic reticulum		0.0009413	1	0.009943	0.09588	7	17	VAPA,DNAJC3,EMC6,SUCO,EMC3,EMC1,HSPA5
GO: Biological Process	GO:0080009	mRNA methylation		0.0009413	1	0.009943	0.09588	7	17	TRMT61A,VIRMA,RAMAC,TRMT6,CMTR1,ZC3H13,METTL3
GO: Biological Process	GO:0070922	small RNA loading onto RISC		0.001027	1	0.01078	0.1039	5	9	DHX9,AGO1,AGO2,CLP1,DICER1
GO: Biological Process	GO:0031441	negative regulation of mRNA 3'-end processing		0.001027	1	0.01078	0.1039	5	9	BARD1,RNF40,ZC3H14,SUPT5H,RNF20
GO: Biological Process	GO:0000022	mitotic spindle elongation		0.001027	1	0.01078	0.1039	5	9	RACGAP1,PRC1,AURKB,KIF23,KIF4A
GO: Biological Process	GO:1904667	negative regulation of ubiquitin protein ligase activity		0.001027	1	0.01078	0.1039	5	9	RPL23,BAG2,RPL11,RPS7,MAD2L2
GO: Biological Process	GO:0001188	RNA polymerase I preinitiation complex assembly		0.001027	1	0.01078	0.1039	5	9	TAF1C,TAF1B,RRN3,POLR1E,UBTF
GO: Biological Process	GO:0006475	internal protein amino acid acetylation		0.001031	1	0.01081	0.1042	33	183	MDH2,TRRAP,SUPT3H,OGT,EP400,BEND3,RUVBL1,FLCN,BRCA1,RPS6KA4,CHEK1,GTF3C4,POR,NOC2L,ELP3,KAT8,SET,KAT5,NAA50,KANSL3,TAF6L,YEATS2,TADA1,CTCF,GATA2,RUVBL2,TADA2A,TAF10,JADE2,KAT7,HCFC1,MEAF6,TADA2B
GO: Biological Process	GO:0019882	antigen processing and presentation		0.001053	1	0.01103	0.1064	40	235	ARF1,RACGAP1,DYNLL1,CAPZB,CLTC,KIF23,SEC22B,PSMA2,PSMA4,PSMA5,PSMA6,PSMA7,PSMB2,PSMB3,PSMB4,PSMB5,PSMB6,PSMB7,PSMC5,PSMC6,PSMD3,PSMD4,PSMD8,PSMD12,DCTN1,PSMD6,DYNC1H1,DNM2,WASHC1,ACTR1A,DCTN4,PSMD14,FCGR1A,SEC13,DCTN6,DCTN5,KIF4A,KIF15,KIF11,KIF22
GO: Biological Process	GO:0006206	pyrimidine nucleobase metabolic process		0.001074	1	0.01122	0.1082	8	22	CAD,MAPK1,DHODH,RRM1,MTOR,CMPK1,TYMS,UMPS
GO: Biological Process	GO:0065002	intracellular protein transmembrane transport		0.001079	1	0.01122	0.1082	13	49	TIMM23,CHCHD4,PEX16,SEC61A1,ROMO1,TOMM40,GRPEL1,SRP54,SEC61B,SEC62,HSPA5,HSPD1,DNLZ
GO: Biological Process	GO:0051988	regulation of attachment of spindle microtubules to kinetochore		0.001083	1	0.01122	0.1082	6	13	RACGAP1,NEK2,CCNB1,CDC42,ECT2,HNRNPU
GO: Biological Process	GO:0034244	negative regulation of transcription elongation from RNA polymerase II promoter		0.001083	1	0.01122	0.1082	6	13	RNF8,EZH2,NELFCD,EAPP,SUPT4H1,HNRNPU
GO: Biological Process	GO:0045006	DNA deamination		0.001083	1	0.01122	0.1082	6	13	EXOSC4,APOBEC3D,EXOSC3,EXOSC5,EXOSC6,CDADC1
GO: Biological Process	GO:0034086	maintenance of sister chromatid cohesion		0.001083	1	0.01122	0.1082	6	13	DSCC1,NIPBL,SLF1,SMC5,MAU2,NSMCE2
GO: Biological Process	GO:0051315	attachment of mitotic spindle microtubules to kinetochore		0.001083	1	0.01122	0.1082	6	13	SEH1L,MAD1L1,MIS12,NDC80,HNRNPU,CDT1
GO: Biological Process	GO:0006735	NADH regeneration		0.001084	1	0.01122	0.1082	9	27	ALDOA,PGAM1,PGK1,PKM,ENO1,GAPDH,GPI,TPI1,HK2
GO: Biological Process	GO:0061621	canonical glycolysis		0.001084	1	0.01122	0.1082	9	27	ALDOA,PGAM1,PGK1,PKM,ENO1,GAPDH,GPI,TPI1,HK2
GO: Biological Process	GO:0061718	glucose catabolic process to pyruvate		0.001084	1	0.01122	0.1082	9	27	ALDOA,PGAM1,PGK1,PKM,ENO1,GAPDH,GPI,TPI1,HK2
GO: Biological Process	GO:0045132	meiotic chromosome segregation		0.001169	1	0.01209	0.1165	21	100	MLH1,MRE11,CENPX,BUB1,BUB1B,PTTG1,PLK1,PPP2R1A,RAD51C,CENPS,ACTR3,ACTR2,BRIP1,SMC2,SLX4,EHMT2,NCAPD3,TERF1,TOP2A,TTK,RAD21L1
GO: Biological Process	GO:0007050	cell cycle arrest		0.001188	1	0.01227	0.1183	41	244	SDE2,MDM4,MEN1,FZD9,LAMTOR2,NUPR2,GADD45GIP1,LAMTOR3,ZFHX3,MYC,BARD1,CCND1,CDK5R1,BRCA1,CNOT3,CCNB1,PCNA,CDK6,RPL23,PNPT1,PPM1G,PRKAG1,MFN2,ARID3A,E2F4,E4F1,RHEB,FOXM1,MYBBP1A,TRIAP1,MTOR,RRAGA,MTBP,PLK2,STK11,TFDP1,WDR6,PPP1R15A,PRMT1,ILK,ZBTB17
GO: Biological Process	GO:0034250	positive regulation of cellular amide metabolic process		0.001193	1	0.01228	0.1184	31	170	ABCF1,EIF3C,EIF3D,EIF2B5,C1QBP,NPM1,PCBP1,POLR2D,MAPK1,DNAJC3,EIF4A3,DHX9,EEF2,EIF2S3,EIF5A,RPS3A,RPS4X,RPS9,RACK1,PABPC1,TRUB2,MTOR,SMPD2,RPUSD3,RPUSD4,METTL3,PPP1R15A,HNRNPL,ITGA2,EIF6,RCC1L
GO: Biological Process	GO:0038095	Fc-epsilon receptor signaling pathway		0.001193	1	0.01228	0.1184	31	170	MAP3K1,CUL1,PAK2,PDPK1,MAPK1,MAP2K7,PSMA2,PSMA4,PSMA5,PSMA6,PSMA7,PSMB2,PSMB3,PSMB4,PSMB5,PSMB6,PSMB7,PSMC5,PSMC6,PSMD3,PSMD4,PSMD8,PSMD12,PSMD6,RAC1,PSMD14,TAB1,MAP2K4,SKP1,GRB2,JUN
GO: Biological Process	GO:0033209	tumor necrosis factor-mediated signaling pathway		0.001193	1	0.01228	0.1184	31	170	H2BC21,H2BC11,PSMA2,PSMA4,PSMA5,PSMA6,PSMA7,PSMB2,PSMB3,PSMB4,PSMB5,PSMB6,PSMB7,PSMC5,PSMC6,PSMD3,PSMD4,PSMD8,PSMD12,PSMD6,PSMD14,TRAIP,F2RL1,RACK1,PIAS4,GPS2,TRAF2,ZNF675,ILK,KARS1,KRT18
GO: Biological Process	GO:0032979	protein insertion into mitochondrial inner membrane from matrix		0.00124	1	0.01243	0.1198	3	3	OXA1L,MAIP1,COX18
GO: Biological Process	GO:1903516	regulation of single strand break repair		0.00124	1	0.01243	0.1198	3	3	PARP1,TERF2,XRCC1
GO: Biological Process	GO:1902990	mitotic telomere maintenance via semi-conservative replication		0.00124	1	0.01243	0.1198	3	3	PCNA,DNA2,RTEL1
GO: Biological Process	GO:0071163	DNA replication preinitiation complex assembly		0.00124	1	0.01243	0.1198	3	3	CDC45,GMNN,CDT1
GO: Biological Process	GO:1902626	assembly of large subunit precursor of preribosome		0.00124	1	0.01243	0.1198	3	3	RSL24D1,RPL24,EIF6
GO: Biological Process	GO:0035928	rRNA import into mitochondrion		0.00124	1	0.01243	0.1198	3	3	MRPL18,PNPT1,TST
GO: Biological Process	GO:0010836	negative regulation of protein ADP-ribosylation		0.00124	1	0.01243	0.1198	3	3	TINF2,PNKP,XRCC1
GO: Biological Process	GO:1905463	negative regulation of DNA duplex unwinding		0.00124	1	0.01243	0.1198	3	3	MCM2,MNAT1,TOP2A
GO: Biological Process	GO:0034473	U1 snRNA 3'-end processing		0.00124	1	0.01243	0.1198	3	3	EXOSC9,EXOSC7,EXOSC8
GO: Biological Process	GO:0034476	U5 snRNA 3'-end processing		0.00124	1	0.01243	0.1198	3	3	EXOSC9,EXOSC7,EXOSC8
GO: Biological Process	GO:0031120	snRNA pseudouridine synthesis		0.00124	1	0.01243	0.1198	3	3	DKC1,NOP10,NHP2
GO: Biological Process	GO:0015960	diadenosine polyphosphate biosynthetic process		0.00124	1	0.01243	0.1198	3	3	MAPK1,GARS1,KARS1
GO: Biological Process	GO:0015966	diadenosine tetraphosphate biosynthetic process		0.00124	1	0.01243	0.1198	3	3	MAPK1,GARS1,KARS1
GO: Biological Process	GO:0015965	diadenosine tetraphosphate metabolic process		0.00124	1	0.01243	0.1198	3	3	MAPK1,GARS1,KARS1
GO: Biological Process	GO:0033979	box H/ACA snoRNA metabolic process		0.00124	1	0.01243	0.1198	3	3	PARN,NOLC1,DKC1
GO: Biological Process	GO:0006272	leading strand elongation		0.00124	1	0.01243	0.1198	3	3	PCNA,POLA1,POLE
GO: Biological Process	GO:1903241	U2-type prespliceosome assembly		0.00124	1	0.01243	0.1198	3	3	SF3A1,SF3A3,SF3A2
GO: Biological Process	GO:1904533	regulation of telomeric loop disassembly		0.00124	1	0.01243	0.1198	3	3	RTEL1,TERF1,TERF2
GO: Biological Process	GO:0044205	'de novo' UMP biosynthetic process		0.00124	1	0.01243	0.1198	3	3	CAD,DHODH,UMPS
GO: Biological Process	GO:0019242	methylglyoxal biosynthetic process		0.00124	1	0.01243	0.1198	3	3	ALDOA,GPI,TPI1
GO: Biological Process	GO:0019287	isopentenyl diphosphate biosynthetic process, mevalonate pathway		0.00124	1	0.01243	0.1198	3	3	MVD,MVK,PMVK
GO: Biological Process	GO:1904430	negative regulation of t-circle formation		0.00124	1	0.01243	0.1198	3	3	RTEL1,TERF2,XRCC5
GO: Biological Process	GO:0051298	centrosome duplication		0.00125	1	0.01252	0.1207	16	68	NUBP1,BRCA1,NPM1,FBXW5,PKHD1,RTTN,STIL,CHORDC1,CHMP3,PLK4,PLK2,CHMP2A,NUP62,XPO1,XRCC3,CEP295
GO: Biological Process	GO:0009124	nucleoside monophosphate biosynthetic process		0.001279	1	0.01277	0.1232	12	44	ADSL,ATIC,GMPS,CAD,DHODH,DUT,CMPK1,GART,TYMS,UMPS,IMPDH2,CDADC1
GO: Biological Process	GO:0046825	regulation of protein export from nucleus		0.001279	1	0.01277	0.1232	12	44	XPO5,THOC5,CHCHD4,BARD1,HDAC3,PTPN11,RANGAP1,CTDSPL2,RBM22,SUPT6H,TXN,XPO1
GO: Biological Process	GO:0018393	internal peptidyl-lysine acetylation		0.001283	1	0.0128	0.1234	32	178	TRRAP,SUPT3H,OGT,EP400,BEND3,RUVBL1,FLCN,BRCA1,RPS6KA4,CHEK1,GTF3C4,POR,NOC2L,ELP3,KAT8,SET,KAT5,NAA50,KANSL3,TAF6L,YEATS2,TADA1,CTCF,GATA2,RUVBL2,TADA2A,TAF10,JADE2,KAT7,HCFC1,MEAF6,TADA2B
GO: Biological Process	GO:0051568	histone H3-K4 methylation		0.001298	1	0.01294	0.1248	15	62	GFI1B,OGT,BEND3,BRCA1,WDR5B,CTNNB1,SETD1A,PAGR1,DNMT1,RBBP5,SNW1,WDR82,KDM1A,EHMT2,KDM6A
GO: Biological Process	GO:0055076	transition metal ion homeostasis		0.001414	1	0.0139	0.1341	27	143	ABCB7,ACO1,CUL1,ARF1,MT1E,MT2A,MYC,ATP6V1A,ATP6AP1,NUBP1,NEDD8,ATP6V0D1,ATP6V1G1,SCO2,FECH,SCO1,FXN,CCDC115,SKP1,FTH1,SOD1,SOD2,SLC46A1,SLC39A8,TF,TMEM199,NCOA4
GO: Biological Process	GO:0042770	signal transduction in response to DNA damage		0.001425	1	0.0139	0.1341	26	136	MDM4,PPM1D,BRCA1,CNOT3,NPM1,CCNB1,CDC5L,PCNA,CHEK1,PLK1,PRKDC,DDX5,ARID3A,E2F4,ABRAXAS1,MAD2L2,FOXM1,KAT5,TRIAP1,DTL,KDM1A,PLK2,PRPF19,GRB2,TFDP1,PRMT1
GO: Biological Process	GO:0032606	type I interferon production		0.001425	1	0.0139	0.1341	26	136	MRE11,POLR1C,POLR2K,POLR2L,ISG15,PRKDC,CTNNB1,DHX9,PTPN11,PQBP1,G3BP1,TRAIP,DDX41,NPLOC4,POLR3C,POLR3B,POLR3E,XRCC6,POLR3K,CRCP,POLR3A,UFD1,HSPD1,XRCC5,YY1,POLR3H
GO: Biological Process	GO:0006777	Mo-molybdopterin cofactor biosynthetic process		0.001429	1	0.0139	0.1341	4	6	MOCS2,NFS1,GPHN,MOCS3
GO: Biological Process	GO:1901165	positive regulation of trophoblast cell migration		0.001429	1	0.0139	0.1341	4	6	C1QBP,AGO2,APELA,SMURF2
GO: Biological Process	GO:0048254	snoRNA localization		0.001429	1	0.0139	0.1341	4	6	ZNHIT3,ZNHIT6,PRPF31,FBL
GO: Biological Process	GO:0019720	Mo-molybdopterin cofactor metabolic process		0.001429	1	0.0139	0.1341	4	6	MOCS2,NFS1,GPHN,MOCS3
GO: Biological Process	GO:0042040	metal incorporation into metallo-molybdopterin complex		0.001429	1	0.0139	0.1341	4	6	MOCS2,NFS1,GPHN,MOCS3
GO: Biological Process	GO:0043504	mitochondrial DNA repair		0.001429	1	0.0139	0.1341	4	6	PARP1,CHCHD4,DNA2,LIG3
GO: Biological Process	GO:0000389	mRNA 3'-splice site recognition		0.001429	1	0.0139	0.1341	4	6	SF3A1,SLU7,SF3A3,SF3A2
GO: Biological Process	GO:0042791	5S class rRNA transcription by RNA polymerase III		0.001429	1	0.0139	0.1341	4	6	GTF3C4,GTF3C3,GTF3C6,GTF3C1
GO: Biological Process	GO:0000915	actomyosin contractile ring assembly		0.001429	1	0.0139	0.1341	4	6	RACGAP1,ANLN,KIF23,ECT2
GO: Biological Process	GO:0000912	assembly of actomyosin apparatus involved in cytokinesis		0.001429	1	0.0139	0.1341	4	6	RACGAP1,ANLN,KIF23,ECT2
GO: Biological Process	GO:0000972	transcription-dependent tethering of RNA polymerase II gene DNA at nuclear periphery		0.001429	1	0.0139	0.1341	4	6	RAE1,NUP98,NUP155,NUP107
GO: Biological Process	GO:0007023	post-chaperonin tubulin folding pathway		0.001429	1	0.0139	0.1341	4	6	TBCA,TBCC,TBCD,TBCE
GO: Biological Process	GO:0033184	positive regulation of histone ubiquitination		0.001429	1	0.0139	0.1341	4	6	RNF40,KDM2A,KDM1A,RNF20
GO: Biological Process	GO:0031118	rRNA pseudouridine synthesis		0.001429	1	0.0139	0.1341	4	6	GAR1,DKC1,NOP10,NHP2
GO: Biological Process	GO:0018315	molybdenum incorporation into molybdenum-molybdopterin complex		0.001429	1	0.0139	0.1341	4	6	MOCS2,NFS1,GPHN,MOCS3
GO: Biological Process	GO:0006287	base-excision repair, gap-filling		0.001429	1	0.0139	0.1341	4	6	PCNA,POLD1,POLE,POLG
GO: Biological Process	GO:0033615	mitochondrial proton-transporting ATP synthase complex assembly		0.001429	1	0.0139	0.1341	4	6	ATP5F1D,OXA1L,FMC1,ATPAF1
GO: Biological Process	GO:0006041	glucosamine metabolic process		0.001429	1	0.0139	0.1341	4	6	OGT,PGM3,GFPT1,GNPNAT1
GO: Biological Process	GO:0032506	cytokinetic process		0.001495	1	0.01454	0.1402	11	39	ARF1,RACGAP1,MYH9,AURKB,ANLN,KIF23,CHMP6,ECT2,CHMP3,CHMP2A,NUP62
GO: Biological Process	GO:0000715	nucleotide-excision repair, DNA damage recognition		0.001499	1	0.01454	0.1402	8	23	PARP1,CUL4A,COPS2,RBX1,RPS27A,COPS6,COPS5,UBA52
GO: Biological Process	GO:0046599	regulation of centriole replication		0.001499	1	0.01454	0.1402	8	23	BRCA1,NPM1,STIL,PLK4,PLK2,CHMP2A,NUP62,CEP295
GO: Biological Process	GO:0035304	regulation of protein dephosphorylation		0.00155	1	0.01502	0.1448	28	151	URI1,PPP1R12A,MFHAS1,PPP1R2,PPP1R7,PPP1R8,PPP1R10,PPP2R1A,PPP2R2A,PPP2R5D,FAM122A,PPP1R14B,ENSA,PPP6R3,SET,MTOR,ANKLE2,PPP1R11,RCAN3,PPP1R15B,MASTL,CABIN1,TSC1,PPP1R15A,IGBP1,TIPRL,SHOC2,SYMPK
GO: Biological Process	GO:0002520	immune system development		0.001554	1	0.01503	0.145	147	1127	H4C9,MEN1,FZD9,GFI1B,PARP1,H3C1,H3C11,H3C2,H4C12,H4C2,H4C14,MAD1L1,MLH1,CUL4A,LEO1,LMO4,THOC5,DROSHA,FLCN,MYC,MYH9,ATP6AP1,FADD,ZFP36L1,ARHGEF7,ROR2,RNF8,DNAJA3,CD3G,PAFAH1B1,EXO1,CDC42,CDK6,PDCD2,MFHAS1,PGM3,ANLN,PKNOX1,KLF6,AHCTF1,PAF1,CRKL,NCOR1,ISG15,PRKDC,MAPK1,CTNNB1,MAP2K2,DCAF1,SETD1A,PSMA2,PSMA4,PSMA5,PSMA6,PSMA7,PSMB2,PSMB3,PSMB4,PSMB5,PSMB6,PSMB7,PSMC5,PSMC6,PSMD3,PSMD4,PSMD8,PAGR1,PSM…
GO: Biological Process	GO:0043902	positive regulation of multi-organism process		0.001574	1	0.01521	0.1467	81	567	MAP3K1,MUC20,CUL1,FADD,C1QBP,SMC3,PAK2,PC,VAPA,MFHAS1,CFL1,PDPK1,PFN1,NOP53,POLR2C,POLR2D,POLR2I,POLR2J,POLR2K,POLR2L,ANKRD17,PRKDC,PUM1,PSMA2,PSMA4,PSMA5,PSMA6,PSMA7,PSMB2,PSMB3,PSMB4,PSMB5,PSMB6,PSMB7,PSMC5,PSMC6,PSMD3,PSMD4,PSMD8,PSMD12,DHX9,PSMD6,PQBP1,APPL2,PSMD14,RPS19,RPS27A,F2RL1,PIK3R4,TAB1,SFPQ,NELFCD,SKP1,PABPC1,NPLOC4,POLR3C,POLR3B,SNW1,CHMP3,XRCC6,AGO2,GAPDH,CHMP2A,SUPT4H1,SUPT5H,TAF…
GO: Biological Process	GO:0001825	blastocyst formation		0.001593	1	0.01538	0.1483	14	57	CUL3,NOP2,CNOT3,NLE1,WDR74,MFN2,USPL1,PRICKLE2,SRF,SUPT6H,RRP7A,TEAD4,TFAP2C,SF3B1
GO: Biological Process	GO:0016573	histone acetylation		0.001597	1	0.0154	0.1485	31	173	TRRAP,SUPT3H,OGT,EP400,BEND3,RUVBL1,FLCN,BRCA1,RPS6KA4,CHEK1,GTF3C4,NOC2L,ELP3,KAT8,SET,KAT5,NAA50,KANSL3,TAF6L,YEATS2,TADA1,CTCF,GATA2,RUVBL2,TADA2A,TAF10,JADE2,KAT7,HCFC1,MEAF6,TADA2B
GO: Biological Process	GO:0036295	cellular response to increased oxygen levels		0.00173	1	0.01661	0.1602	6	14	ATP6V1A,ATP6AP1,ATP6V0D1,ATP6V1G1,CCDC115,TMEM199
GO: Biological Process	GO:0032042	mitochondrial DNA metabolic process		0.00173	1	0.01661	0.1602	6	14	PARP1,CHCHD4,FLCN,DNA2,POLG2,LIG3
GO: Biological Process	GO:1901836	regulation of transcription of nucleolar large rRNA by RNA polymerase I		0.00173	1	0.01661	0.1602	6	14	MARS1,NCL,NOP53,MTOR,PWP1,IPPK
GO: Biological Process	GO:0006268	DNA unwinding involved in DNA replication		0.00173	1	0.01661	0.1602	6	14	MCM2,MCM6,MCM7,RAD51,HMGA1,TWNK
GO: Biological Process	GO:0019218	regulation of steroid metabolic process		0.001747	1	0.01676	0.1616	27	145	ACACA,ATP1A1,MVD,MVK,MBTPS1,GGPS1,POR,CYP27B1,CYP51A1,FASN,FDFT1,SCD,ERLIN1,SCAP,PMVK,SOD1,SQLE,SREBF2,ERLIN2,THRB,TM7SF2,DDX20,HMGCR,HMGCS1,IDI1,KPNB1,LSS
GO: Biological Process	GO:0010921	regulation of phosphatase activity		0.001799	1	0.01724	0.1662	33	189	URI1,PPP1R12A,PKMYT1,PPP1R2,PPP1R7,PPP1R8,PPP1R10,PPP2R1A,PPP2R2A,PPP2R5D,FAM122A,PPP1R14B,MPHOSPH10,ENSA,PPP6R3,ZCCHC9,SET,MTOR,ANKLE2,PPP1R11,RCAN3,PPP1R15B,MASTL,CABIN1,TSC1,PPP1R15A,IGBP1,ITGA2,TIPRL,WNK1,CSRNP2,SHOC2,ELL
GO: Biological Process	GO:0006739	NADP metabolic process		0.001873	1	0.01784	0.1721	11	40	PGAM1,PGD,TP53I3,CYB5R4,RPE,FDXR,RPIA,G6PD,TKT,TXNRD1,NADK
GO: Biological Process	GO:1902415	regulation of mRNA binding		0.001879	1	0.01784	0.1721	5	10	EIF3C,EIF3D,EIF4A3,EIF4G1,HNRNPL
GO: Biological Process	GO:1905168	positive regulation of double-strand break repair via homologous recombination		0.001879	1	0.01784	0.1721	5	10	PARP1,TIMELESS,WRAP53,ACTR2,FUS
GO: Biological Process	GO:0009221	pyrimidine deoxyribonucleotide biosynthetic process		0.001879	1	0.01784	0.1721	5	10	DTYMK,DUT,CMPK1,TYMS,CDADC1
GO: Biological Process	GO:0051255	spindle midzone assembly		0.001879	1	0.01784	0.1721	5	10	MLH1,RACGAP1,AURKB,KIF23,KIF4A
GO: Biological Process	GO:0051292	nuclear pore complex assembly		0.001879	1	0.01784	0.1721	5	10	NUP98,AHCTF1,NUP93,NUP205,NUP107
GO: Biological Process	GO:1901838	positive regulation of transcription of nucleolar large rRNA by RNA polymerase I		0.001879	1	0.01784	0.1721	5	10	MARS1,NCL,MTOR,PWP1,IPPK
GO: Biological Process	GO:1904749	regulation of protein localization to nucleolus		0.001879	1	0.01784	0.1721	5	10	NPM1,NVL,POLR1A,PINX1,NMD3
GO: Biological Process	GO:0070555	response to interleukin-1		0.001897	1	0.018	0.1735	36	212	CUL1,RPS6KA4,CFL1,PSMA2,PSMA4,PSMA5,PSMA6,PSMA7,PSMB2,PSMB3,PSMB4,PSMB5,PSMB6,PSMB7,PSMC5,PSMC6,PSMD3,PSMD4,PSMD8,PSMD12,PSMD6,RBX1,UPF1,PSMD14,RPS27A,TAB1,SKP1,RBMX,XCL2,ADAMTS7,UBA52,UBE2V1,YY1,ZNF675,IGBP1,LGALS9
GO: Biological Process	GO:0036296	response to increased oxygen levels		0.001916	1	0.0181	0.1745	9	29	ATP6V1A,ATP6AP1,ATP6V0D1,POLG,ATP6V1G1,CCDC115,SOD2,HDAC2,TMEM199
GO: Biological Process	GO:0016556	mRNA modification		0.001916	1	0.0181	0.1745	9	29	TRMT61A,VIRMA,RAMAC,DKC1,TRMT6,CMTR1,ZC3H13,METTL3,HNRNPC
GO: Biological Process	GO:0015949	nucleobase-containing small molecule interconversion		0.001916	1	0.0181	0.1745	9	29	NME3,DTYMK,DUT,RRM1,RRM2,CMPK1,AK6,TXNRD1,TYMS
GO: Biological Process	GO:0062125	regulation of mitochondrial gene expression		0.001916	1	0.0181	0.1745	9	29	C1QBP,MALSU1,MTG2,TSFM,MTG1,TRUB2,RPUSD3,RPUSD4,RCC1L
GO: Biological Process	GO:1903706	regulation of hemopoiesis		0.001924	1	0.01815	0.175	77	538	H4C9,GFI1B,H3C1,H3C11,H3C2,H4C12,H4C2,H4C14,CUL4A,LEO1,THOC5,DROSHA,FLCN,MYC,ATP6AP1,FADD,ZFP36L1,ROR2,CDK6,PDCD2,PAF1,ISG15,CTNNB1,SETD1A,PSMA2,PSMA4,PSMA5,PSMA6,PSMA7,PSMB2,PSMB3,PSMB4,PSMB5,PSMB6,PSMB7,PSMC5,PSMC6,PSMD3,PSMD4,PSMD8,PSMD12,NCAPG2,PSMD6,CDC73,NKAP,RBBP5,AGO1,PSMD14,TRIB1,FANCA,YAP1,FLT3LG,H3C13,ZBTB1,MTOR,KDM1A,SOD1,ZC3H8,GATA2,RCOR1,GP1BA,ADRM1,NUDT21,DICER1,H3-3A,H3-3B,IL34,ME…
GO: Biological Process	GO:0098760	response to interleukin-7		0.001943	1	0.01825	0.176	12	46	H3C1,H3C11,H3C2,ATIC,ATP5F1B,CRKL,ENO1,H3C13,GIPC1,HNRNPH1,HSPD1,JAK3
GO: Biological Process	GO:0098761	cellular response to interleukin-7		0.001943	1	0.01825	0.176	12	46	H3C1,H3C11,H3C2,ATIC,ATP5F1B,CRKL,ENO1,H3C13,GIPC1,HNRNPH1,HSPD1,JAK3
GO: Biological Process	GO:0006221	pyrimidine nucleotide biosynthetic process		0.001943	1	0.01825	0.176	12	46	NME3,CAD,TAMM41,DHODH,DTYMK,DUT,ERH,CMPK1,TYMS,UMPS,NME9,CDADC1
GO: Biological Process	GO:0031062	positive regulation of histone methylation		0.001943	1	0.01825	0.176	12	46	MEN1,GFI1B,OGT,BRCA1,PAF1,CTNNB1,DNMT1,RIF1,SNW1,RNF20,H1-5,PAXBP1
GO: Biological Process	GO:0018193	peptidyl-amino acid modification		0.001946	1	0.01826	0.1761	172	1352	SEH1L,TRRAP,TBC1D24,CDC7,MEN1,ADH5,GFI1B,PARP1,MGAT1,GRK2,SUPT3H,OGT,RAE1,EP400,BEND3,MST1R,CHCHD4,RUVBL1,FLCN,NDUFAB1,BGN,CDK5R1,BRCA1,CAD,RPS6KA4,ROR2,NUP88,NUP98,CCNB1,PAK2,AURKB,PDPK1,CHEK1,GTF3C4,PDCL3,ALG5,ALG8,PRMT7,PLK1,WDR5B,POR,PPP2R1A,TCL1B,PPP2R5D,NUP155,CSNK1A1,CSNK1D,SENP6,PRKDC,NUP93,MAPK1,CTNNB1,MAPK7,MAP2K2,MAP2K7,DCAF1,SETD1A,DOHH,NOC2L,DAD1,PAGR1,NCAPG2,DDOST,SETDB1,TLK1,PTPN11…
GO: Biological Process	GO:0036293	response to decreased oxygen levels		0.001975	1	0.01851	0.1785	60	400	MDM4,ADSL,OGT,ATF4,MYC,ZFP36L1,OPA1,CCNA2,CCNB1,AIFM1,PGK1,PKM,TXN2,NOP53,PSMA2,PSMA4,PSMA5,PSMA6,PSMA7,PSMB2,PSMB3,PSMB4,PSMB5,PSMB6,PSMB7,PSMC5,PSMC6,PSMD3,PSMD4,PSMD8,PSMD12,ALKBH5,PSMD6,RBX1,DPP4,DNM1L,PSMD14,ENO1,ERCC2,BRIP1,ERCC3,RPS27A,SDHD,HYOU1,SCAP,MTOR,CPEB4,SRF,ELOC,ELOB,HIF3A,DDAH1,HK2,PHB2,TSC1,TSC2,UBA52,VHL,XRCC1,ITGA2
GO: Biological Process	GO:0035966	response to topologically incorrect protein		0.00198	1	0.01854	0.1787	35	205	CUL3,GET3,ATF4,MBTPS1,CCND1,ATP6V0D1,POMT2,DERL1,GOSR2,DNAJC3,DAXX,DCTN1,MFN2,PREB,HSPA14,EXTL1,RACK1,SDF2,HYOU1,GFPT1,COPS5,PPP1R15B,TLN1,PPP1R15A,UFD1,DNAJA1,HSPA4,HSPA5,HSPA8,HSPA9,VCP,HSPD1,HSPE1,ZBTB17,MANF
GO: Biological Process	GO:0034968	histone lysine methylation		0.002004	1	0.01874	0.1807	24	125	MEN1,GFI1B,OGT,BEND3,BRCA1,WDR5B,CTNNB1,SETD1A,PAGR1,SETDB1,DNMT1,RBBP5,RIF1,EZH2,FH,SNW1,WDR82,KDM1A,EHMT2,SUPT6H,PWP1,H1-5,HDAC2,KDM6A
GO: Biological Process	GO:0071732	cellular response to nitric oxide		0.002026	1	0.01893	0.1826	7	19	MMP3,CCNA2,AIFM1,BCAR1,CRK,DNM2,TRAF2
GO: Biological Process	GO:0006470	protein dephosphorylation		0.002078	1	0.01939	0.187	52	337	PTPMT1,PPM1D,SSU72,URI1,RNGTT,PPP1R12A,CYCS,CDC25B,MFHAS1,RPRD1B,PGP,PPM1G,PPP1CA,PPP1CB,PPP1R2,PPP1R7,PPP1R8,PPP1R10,PPP2R1A,PPP2R2A,PPP2R5D,PPP4C,PPP6C,FAM122A,DLGAP5,PTPN11,PTPRF,PTPRH,SDHAF2,PPP1R14B,ENSA,PPP6R3,RPAP2,TAB1,SET,CTDSPL2,PPM1E,MTOR,ANKLE2,STK11,PPP1R11,RCAN3,PPP1R15B,MASTL,CABIN1,TPTE,TSC1,PPP1R15A,IGBP1,TIPRL,SHOC2,SYMPK
GO: Biological Process	GO:0033077	T cell differentiation in thymus		0.002104	1	0.01961	0.1891	19	91	FADD,ZFP36L1,DNAJA3,CD3G,CDK6,PRKDC,CTNNB1,NKAP,RPS6,ZBTB1,SOD1,ZC3H8,SRF,STK11,JMJD6,ADRM1,XRCC4,ZAP70,LGALS9
GO: Biological Process	GO:1905330	regulation of morphogenesis of an epithelium		0.002147	1	0.01999	0.1928	33	191	PLEKHA4,ROR2,CDC42,PFN1,CLTC,CTNNB1,PSMA2,PSMA4,PSMA5,PSMA6,PSMA7,PSMB2,PSMB3,PSMB4,PSMB5,PSMB6,PSMB7,PSMC5,PSMC6,PSMD3,PSMD4,PSMD8,PSMD12,MKS1,PSMD6,RAC1,PSMD14,MTOR,PRICKLE2,TIAM1,PHB2,SMURF2,WNT11
GO: Biological Process	GO:0051205	protein insertion into membrane		0.002153	1	0.02003	0.1932	15	65	GET3,TIMM29,OXA1L,SAMM50,ROMO1,MAIP1,TIMM13,TIMM10,EGFR,TOMM40,AGK,COX18,TFDP1,HSPA4,GET1
GO: Biological Process	GO:0051785	positive regulation of nuclear division		0.002184	1	0.0203	0.1957	17	78	CUL3,MSX2,NIPBL,ANAPC4,DLGAP5,PHIP,ANAPC5,SLF1,ANAPC11,SMC5,UBE2C,TERF1,PHB2,NUP62,HNRNPU,NSMCE2,CDT1
GO: Biological Process	GO:0032479	regulation of type I interferon production		0.002217	1	0.02058	0.1984	25	133	MRE11,POLR1C,POLR2K,POLR2L,ISG15,PRKDC,CTNNB1,DHX9,PTPN11,PQBP1,TRAIP,DDX41,NPLOC4,POLR3C,POLR3B,POLR3E,XRCC6,POLR3K,CRCP,POLR3A,UFD1,HSPD1,XRCC5,YY1,POLR3H
GO: Biological Process	GO:1901565	organonitrogen compound catabolic process		0.002263	1	0.02098	0.2023	171	1348	ABHD17A,ACR,MDM4,KLHL42,RIC1,CUL4A,CUL3,CUL1,OGT,USP37,CDC23,ADAM9,BARD1,BGN,NEDD8,IER3,ALDH1L2,CDC16,BUB1B,RNF8,OAT,OAZ1,CCNB1,USP8,BUB3,AURKB,PTTG1,PDE4A,PHB,RPL23,DDA1,PDCL3,ANAPC2,CLTC,FBXW5,PLK1,TXN2,ANAPC4,POMT2,FBXO48,APOBEC3D,COMT,DERL1,NOP53,BAG2,WWTR1,SEC22B,ISG15,CSNK1A1,CSNK1D,CTNNB1,DNAJC3,FAM122A,PSMA2,PSMA4,PSMA5,PSMA6,PSMA7,PSMB2,CYP51A1,PSMB3,PSMB4,PSMB5,PSMB6,PSMB7,FBXL12,PSMC5,…
GO: Biological Process	GO:0030261	chromosome condensation		0.002368	1	0.02193	0.2115	12	47	H1-10,CCNB1,AIFM1,NIPBL,NCAPG2,SMC2,NCAPG,NCAPD3,H1-5,H3-3A,H3-3B,TOP2A
GO: Biological Process	GO:0070979	protein K11-linked ubiquitination		0.00249	1	0.02302	0.2219	9	30	CDC23,CDC16,ANAPC2,ANAPC13,ANAPC4,ANAPC5,ANAPC11,UBE2C,ANAPC1
GO: Biological Process	GO:0061620	glycolytic process through glucose-6-phosphate		0.00249	1	0.02302	0.2219	9	30	ALDOA,PGAM1,PGK1,PKM,ENO1,GAPDH,GPI,TPI1,HK2
GO: Biological Process	GO:0031060	regulation of histone methylation		0.002521	1	0.02328	0.2244	17	79	MEN1,GFI1B,OGT,BRCA1,PAF1,CTNNB1,DNMT1,RIF1,FH,SNW1,CTCF,KDM1A,EHMT2,SUPT6H,RNF20,H1-5,PAXBP1
GO: Biological Process	GO:0097428	protein maturation by iron-sulfur cluster transfer		0.002633	1	0.02423	0.2337	6	15	ISCA2,CIAO1,CIAO2B,HSCB,LTO1,ISCA1
GO: Biological Process	GO:0006264	mitochondrial DNA replication		0.002633	1	0.02423	0.2337	6	15	DNAJA3,POLG,DNA2,POLG2,TWNK,LIG3
GO: Biological Process	GO:0046831	regulation of RNA export from nucleus		0.002633	1	0.02423	0.2337	6	15	THOC5,RBM27,DHX9,NCBP2,SUPT6H,CPSF6
GO: Biological Process	GO:0035967	cellular response to topologically incorrect protein		0.002715	1	0.02496	0.2407	29	164	CUL3,GET3,ATF4,MBTPS1,CCND1,ATP6V0D1,POMT2,DERL1,GOSR2,DNAJC3,DAXX,DCTN1,PREB,HSPA14,EXTL1,RACK1,SDF2,HYOU1,GFPT1,COPS5,PPP1R15B,TLN1,PPP1R15A,UFD1,HSPA5,HSPA8,HSPA9,VCP,ZBTB17
GO: Biological Process	GO:0051156	glucose 6-phosphate metabolic process		0.002749	1	0.02524	0.2434	10	36	PGAM1,PGD,COX11,RANBP2,RPE,RPIA,G6PD,GPI,TKT,HK2
GO: Biological Process	GO:0006448	regulation of translational elongation		0.002843	1	0.02602	0.2509	7	20	EIF4A3,DPH1,EIF5A,DPH5,DPH7,SRP9,DPH6
GO: Biological Process	GO:0097329	response to antimetabolite		0.002843	1	0.02602	0.2509	7	20	TIMELESS,CDK6,DHFR,RAD51,RTF2,NSMCE3,KAT7
GO: Biological Process	GO:0046112	nucleobase biosynthetic process		0.002843	1	0.02602	0.2509	7	20	GMPS,CAD,DHODH,MTOR,CMPK1,GART,UMPS
GO: Biological Process	GO:1903829	positive regulation of cellular protein localization		0.002846	1	0.02603	0.251	55	366	ABHD17A,PARP1,OGT,RHOG,HDAC3,CDK5R1,ZPR1,NPM1,OAZ1,CCT6A,CDC42,CFL1,PDPK1,PLK1,NIPBL,MAPK1,TCAF1,DKC1,PINX1,GNL3,WASHC1,SAE1,WRAP53,ECT2,ACTR3,NMD3,UBL5,EGFR,VPS28,NUTF2,EPHA3,ACSL3,RACK1,NDC80,CTDSPL2,CCT7,CCT4,CCT2,RBM22,CCT5,VPS11,SREBF2,STK11,TCP1,ICE1,TFDP1,KAT7,TARDBP,CCT3,NUP62,HNRNPK,CDT1,IPO5,LRP1,LRP4
GO: Biological Process	GO:0072595	maintenance of protein localization in organelle		0.002861	1	0.02611	0.2517	11	42	GRK2,ARL2,BARD1,HDAC3,RANGAP1,SKP1,TAF8,HK2,HNRNPU,TXN,HSPA5
GO: Biological Process	GO:0070317	negative regulation of G0 to G1 transition		0.002861	1	0.02611	0.2517	11	42	CDC7,UXT,BRCA1,CHEK1,RAD51,RBBP4,RBBP8,RRM2,EZH2,EHMT2,TFDP1
GO: Biological Process	GO:0051204	protein insertion into mitochondrial membrane		0.002865	1	0.02612	0.2519	12	48	TIMM29,OXA1L,SAMM50,ROMO1,MAIP1,TIMM13,TIMM10,TOMM40,AGK,COX18,TFDP1,HSPA4
GO: Biological Process	GO:0051347	positive regulation of transferase activity		0.002874	1	0.02617	0.2524	99	731	MAP3K1,MNAT1,MUC20,MRE11,LAMTOR2,MAP4K3,ZNF622,LMO4,MST1R,LAMTOR3,MYC,ADAM9,CCND1,NEK2,CDK5R1,NPM1,ROR2,NVL,CCNB1,PAK2,PARN,CDC25B,CDC42,AURKB,PDPK1,CKS1B,DSCC1,PLK1,POT1,NEK7,CRK,CRKL,TCL1B,PRKAG1,MAPK1,CTNNB1,MAP2K2,MAP2K7,DAXX,NCAPG2,PTPN11,PXN,DKC1,RAC1,RANBP2,RFC3,WRAP53,RFC4,RFC5,ECT2,EGFR,TRIB1,BORA,RPS2,RPS3,RPS27A,EZH2,GRHL2,PIK3R4,SAA1,FCGR1A,TAB1,MAP2K4,DCUN1D5,CCT4,CCT2,STIL,MTOR,CHTF…
GO: Biological Process	GO:0043545	molybdopterin cofactor metabolic process		0.003061	1	0.02744	0.2646	4	7	MOCS2,NFS1,GPHN,MOCS3
GO: Biological Process	GO:0006489	dolichyl diphosphate biosynthetic process		0.003061	1	0.02744	0.2646	4	7	MVD,NUS1,DPAGT1,DOLK
GO: Biological Process	GO:0044837	actomyosin contractile ring organization		0.003061	1	0.02744	0.2646	4	7	RACGAP1,ANLN,KIF23,ECT2
GO: Biological Process	GO:0017196	N-terminal peptidyl-methionine acetylation		0.003061	1	0.02744	0.2646	4	7	NAA20,NAA25,NAA15,NAA30
GO: Biological Process	GO:0043461	proton-transporting ATP synthase complex assembly		0.003061	1	0.02744	0.2646	4	7	ATP5F1D,OXA1L,FMC1,ATPAF1
GO: Biological Process	GO:0051256	mitotic spindle midzone assembly		0.003061	1	0.02744	0.2646	4	7	RACGAP1,AURKB,KIF23,KIF4A
GO: Biological Process	GO:0051189	prosthetic group metabolic process		0.003061	1	0.02744	0.2646	4	7	MOCS2,NFS1,GPHN,MOCS3
GO: Biological Process	GO:0032049	cardiolipin biosynthetic process		0.003061	1	0.02744	0.2646	4	7	PTPMT1,TAMM41,PGS1,CRLS1
GO: Biological Process	GO:0046465	dolichyl diphosphate metabolic process		0.003061	1	0.02744	0.2646	4	7	MVD,NUS1,DPAGT1,DOLK
GO: Biological Process	GO:0000056	ribosomal small subunit export from nucleus		0.003061	1	0.02744	0.2646	4	7	NPM1,NUP88,RPS15,XPO1
GO: Biological Process	GO:0046826	negative regulation of protein export from nucleus		0.003061	1	0.02744	0.2646	4	7	BARD1,HDAC3,RANGAP1,TXN
GO: Biological Process	GO:0046833	positive regulation of RNA export from nucleus		0.003061	1	0.02744	0.2646	4	7	RBM27,DHX9,NCBP2,CPSF6
GO: Biological Process	GO:0006105	succinate metabolic process		0.003061	1	0.02744	0.2646	4	7	SUCLA2,SDHA,SDHB,ALDH5A1
GO: Biological Process	GO:0032324	molybdopterin cofactor biosynthetic process		0.003061	1	0.02744	0.2646	4	7	MOCS2,NFS1,GPHN,MOCS3
GO: Biological Process	GO:0031086	nuclear-transcribed mRNA catabolic process, deadenylation-independent decay		0.003061	1	0.02744	0.2646	4	7	ZFP36L1,EDC3,PNRC2,EDC4
GO: Biological Process	GO:0000491	small nucleolar ribonucleoprotein complex assembly		0.003153	1	0.02818	0.2717	5	11	RUVBL1,ZNHIT3,ZNHIT6,SHQ1,RUVBL2
GO: Biological Process	GO:1900038	negative regulation of cellular response to hypoxia		0.003153	1	0.02818	0.2717	5	11	OGT,ENO1,HYOU1,DDAH1,VHL
GO: Biological Process	GO:0033182	regulation of histone ubiquitination		0.003153	1	0.02818	0.2717	5	11	RNF40,WDR70,KDM2A,KDM1A,RNF20
GO: Biological Process	GO:1900006	positive regulation of dendrite development		0.003163	1	0.02824	0.2723	21	108	TBC1D24,ARF1,OPA1,PAFAH1B1,DLG5,CFL1,ANAPC2,PTPRF,RAC1,DNM1L,ACTR3,ACTR2,SS18L2,EZH2,MTOR,RAB21,TIAM1,TSC2,HNRNPK,ILK,CAPRIN1
GO: Biological Process	GO:0006304	DNA modification		0.003268	1	0.02915	0.281	26	144	PARP1,PPM1D,BEND3,N6AMT1,MYC,BRCA1,MIS18A,PRMT7,EXOSC4,APOBEC3D,TDRD12,GATAD2A,ALKBH5,SETDB1,DNMT1,EXOSC3,EZH2,GRHL2,PRMT5,PPHLN1,CTCF,EHMT2,EXOSC5,EXOSC6,USP7,CDADC1
GO: Biological Process	GO:1901617	organic hydroxy compound biosynthetic process		0.003314	1	0.0295	0.2845	44	281	ACACA,ACAT2,ACLY,MVD,MVK,MBTPS1,PLCD1,PGP,GGPS1,POR,OSBPL3,NUS1,CYP27B1,CYP51A1,NSDHL,DHFR,FASN,FDFT1,SCD,ISYNA1,HSD17B7,ERLIN1,SCAP,PMVK,VPS35,EBP,G6PD,SOD1,GIPC1,SQLE,SREBF2,GPR37,ERLIN2,ERG28,TM7SF2,TPH1,ACER1,HMGCR,HMGCS1,HSD17B1,IPPK,IDI1,KPNB1,LSS
GO: Biological Process	GO:0050775	positive regulation of dendrite morphogenesis		0.003321	1	0.0295	0.2845	13	55	TBC1D24,OPA1,PAFAH1B1,ANAPC2,PTPRF,DNM1L,ACTR3,ACTR2,SS18L2,RAB21,TIAM1,ILK,CAPRIN1
GO: Biological Process	GO:1900087	positive regulation of G1/S transition of mitotic cell cycle		0.003321	1	0.0295	0.2845	13	55	CDC45,CUL4A,CCND1,PLRG1,ANKRD17,EGFR,EIF4G1,RPL17,LARP7,MTBP,MEPCE,LSM10,LSM11
GO: Biological Process	GO:0070849	response to epidermal growth factor		0.003321	1	0.0295	0.2845	13	55	MARS1,MCM7,GRK2,NCL,ZFP36L1,ZPR1,CAD,CFL1,PDPK1,MAPK1,PTPN11,EEF1A1,EGFR
GO: Biological Process	GO:0007143	female meiotic nuclear division		0.003424	1	0.03038	0.2929	10	37	MLH1,CDC25B,PLK1,PPP2R1A,RAD51C,WASHC1,MASTL,TOP2A,TTK,TUBB8
GO: Biological Process	GO:0043462	regulation of ATPase activity		0.003436	1	0.03046	0.2937	18	88	MCM2,MNAT1,DYNLL1,NAPA,OXA1L,PFN1,POT1,DHX9,GRPEL1,SNRNP70,DNAJC9,HSCB,GTF2H2,GTF2H4,TPM1,TSC1,HNRNPU,DNAJA1
GO: Biological Process	GO:0006734	NADH metabolic process		0.003445	1	0.03047	0.2938	12	49	MDH2,ALDOA,PGAM1,PGK1,PKM,ENO1,GAPDH,GPI,TPI1,HK2,VCP,IDH3A
GO: Biological Process	GO:0045023	G0 to G1 transition		0.003445	1	0.03047	0.2938	12	49	MDM4,CDC7,UXT,BRCA1,CHEK1,RAD51,RBBP4,RBBP8,RRM2,EZH2,EHMT2,TFDP1
GO: Biological Process	GO:0009112	nucleobase metabolic process		0.003492	1	0.03086	0.2975	11	43	GMPS,CAD,MAPK1,DHODH,RRM1,MTOR,KDM1A,CMPK1,GART,TYMS,UMPS
GO: Biological Process	GO:0097711	ciliary basal body-plasma membrane docking		0.003507	1	0.03095	0.2985	19	95	DYNLL1,NEK2,PAFAH1B1,PLK1,PPP2R1A,CSNK1D,CEP57,DCTN1,MKS1,HAUS4,DYNC1H1,ACTR1A,HAUS7,MAPRE1,PLK4,NEDD1,HAUS5,CEP89,HAUS8
GO: Biological Process	GO:0006986	response to unfolded protein		0.003584	1	0.03161	0.3048	31	182	GET3,ATF4,MBTPS1,CCND1,ATP6V0D1,DERL1,GOSR2,DNAJC3,DAXX,DCTN1,MFN2,PREB,HSPA14,EXTL1,RACK1,HYOU1,GFPT1,COPS5,PPP1R15B,TLN1,PPP1R15A,DNAJA1,HSPA4,HSPA5,HSPA8,HSPA9,VCP,HSPD1,HSPE1,ZBTB17,MANF
GO: Biological Process	GO:0060148	positive regulation of posttranscriptional gene silencing		0.003606	1	0.03177	0.3063	8	26	XPO5,PUM1,MAP2K2,DDX5,DHX9,EGFR,EIF4G1,AGO2
GO: Biological Process	GO:0060999	positive regulation of dendritic spine development		0.003689	1	0.03247	0.3131	14	62	ARF1,OPA1,PAFAH1B1,DLG5,CFL1,RAC1,DNM1L,ACTR3,ACTR2,MTOR,TIAM1,TSC2,HNRNPK,CAPRIN1
GO: Biological Process	GO:0043543	protein acylation		0.003717	1	0.03268	0.3151	42	267	ABHD17A,MDH2,TRRAP,SUPT3H,OGT,EP400,BEND3,RUVBL1,FLCN,BRCA1,RPS6KA4,CHEK1,GTF3C4,DSCC1,POR,NOC2L,ELP3,NAA20,NAA25,KAT8,SET,NAA15,KAT5,NAA50,KANSL3,TAF6L,YEATS2,TADA1,CTCF,GATA2,BLOC1S1,RUVBL2,TADA2A,TAF10,JADE2,KAT7,HCFC1,HDAC2,MEAF6,TADA2B,CEP295,NAA30
GO: Biological Process	GO:0000212	meiotic spindle organization		0.003848	1	0.03377	0.3256	6	16	MYH9,ASPM,PPP2R1A,WASHC1,DICER1,TUBB8
GO: Biological Process	GO:0006098	pentose-phosphate shunt		0.003848	1	0.03377	0.3256	6	16	PGAM1,PGD,RPE,RPIA,G6PD,TKT
GO: Biological Process	GO:0043555	regulation of translation in response to stress		0.003889	1	0.03408	0.3287	7	21	ATF4,NPM1,PPP1CA,DNAJC3,FECH,PPP1R15B,PPP1R15A
GO: Biological Process	GO:0072528	pyrimidine-containing compound biosynthetic process		0.003925	1	0.03437	0.3314	13	56	NME3,CAD,TAMM41,DHODH,DTYMK,DUT,ERH,MTOR,CMPK1,TYMS,UMPS,NME9,CDADC1
GO: Biological Process	GO:0034101	erythrocyte homeostasis		0.00396	1	0.03464	0.3341	26	146	GFI1B,ZFP36L1,CDK6,MFHAS1,PKNOX1,NCOR1,ISG15,SETD1A,NCAPG2,ERCC2,RPS6,RPS14,RPS17,RPS19,RPS24,FECH,G6PD,KDM1A,GATA2,SRF,RCOR1,JMJD6,GPI,PRMT1,HSPA9,JAK3
GO: Biological Process	GO:0051098	regulation of binding		0.003982	1	0.03478	0.3354	63	437	ACTB,MEN1,PARP1,MSX2,EIF3C,EIF3D,MYC,NEK2,ARHGEF7,EIF2B4,NVL,CDC42,AURKB,PRMT7,PLK1,NIPBL,DERL1,BAG2,CRK,PPP1CA,PPP1R2,CSNK1A1,CTNNB1,EIF4A3,DHX9,PTPRF,PINX1,DUT,GMNN,ACTR3,NMD3,EIF4G1,ENO1,RPL11,ERCC2,HJURP,MAD2L2,LARP7,MAPRE1,KDM1A,PLK2,PLXND1,RUVBL2,TAF10,MAU2,TIAM1,MEPCE,HDAC2,GTPBP4,TRAF2,PHLDA2,HNRNPK,HNRNPL,TXN,HSPA4,HSPA5,ZNF675,ITGA2,JUN,CDT1,LGALS9,LRP1,SYMPK
GO: Biological Process	GO:0045936	negative regulation of phosphate metabolic process		0.004057	1	0.03478	0.3354	88	646	ACTB,NDRG2,MEN1,PARP1,GRK2,SEMA6A,OGT,FLCN,DYNLL1,EIF3A,MYC,URI1,HDAC3,IER3,NPM1,CCNB1,PKMYT1,DNAJA3,PAFAH1B1,PAK2,MFHAS1,PDPK1,PHB,PLK1,COX11,WWTR1,CRKL,PPP1R2,PPP1R8,PPP1R10,NCOR1,PPP2R1A,PPP2R5D,PRKDC,MAPK7,DNAJC3,FAM122A,NLRP12,QARS1,CHMP6,WASHC1,PPP1R14B,RGS4,EIF4G1,MPHOSPH10,ENSA,TRIB1,F2RL1,RACK1,ATXN7,FOXM1,ZCCHC9,SET,CHRNA9,PPM1E,VPS25,CHORDC1,MTOR,CNKSR3,PRDM15,ANKLE2,GPS2,RAPGEF1,PPP1R…
GO: Biological Process	GO:0006610	ribosomal protein import into nucleus		0.004064	1	0.03478	0.3354	3	4	RPL23,KPNB1,IPO5
GO: Biological Process	GO:0019918	peptidyl-arginine methylation, to symmetrical-dimethyl arginine		0.004064	1	0.03478	0.3354	3	4	PRMT7,NDUFAF7,PRMT5
GO: Biological Process	GO:0032978	protein insertion into membrane from inner side		0.004064	1	0.03478	0.3354	3	4	OXA1L,MAIP1,COX18
GO: Biological Process	GO:0000454	snoRNA guided rRNA pseudouridine synthesis		0.004064	1	0.03478	0.3354	3	4	GAR1,DKC1,NOP10
GO: Biological Process	GO:0030423	targeting of mRNA for destruction involved in RNA interference		0.004064	1	0.03478	0.3354	3	4	DHX9,CLP1,DICER1
GO: Biological Process	GO:1902315	nuclear cell cycle DNA replication initiation		0.004064	1	0.03478	0.3354	3	4	MCM2,MCM3,POLA1
GO: Biological Process	GO:0018364	peptidyl-glutamine methylation		0.004064	1	0.03478	0.3354	3	4	N6AMT1,FBL,TRMT112
GO: Biological Process	GO:0035087	siRNA loading onto RISC involved in RNA interference		0.004064	1	0.03478	0.3354	3	4	AGO2,CLP1,DICER1
GO: Biological Process	GO:1902292	cell cycle DNA replication initiation		0.004064	1	0.03478	0.3354	3	4	MCM2,MCM3,POLA1
GO: Biological Process	GO:1902975	mitotic DNA replication initiation		0.004064	1	0.03478	0.3354	3	4	MCM2,MCM3,POLA1
GO: Biological Process	GO:0000964	mitochondrial RNA 5'-end processing		0.004064	1	0.03478	0.3354	3	4	PNPT1,PRORP,HSD17B10
GO: Biological Process	GO:0030576	Cajal body organization		0.004064	1	0.03478	0.3354	3	4	ZPR1,WRAP53,USPL1
GO: Biological Process	GO:0035983	response to trichostatin A		0.004064	1	0.03478	0.3354	3	4	ACTR2,EZH2,HDAC2
GO: Biological Process	GO:0035984	cellular response to trichostatin A		0.004064	1	0.03478	0.3354	3	4	ACTR2,EZH2,HDAC2
GO: Biological Process	GO:0007079	mitotic chromosome movement towards spindle pole		0.004064	1	0.03478	0.3354	3	4	DLGAP5,KATNB1,KPNB1
GO: Biological Process	GO:1904059	regulation of locomotor rhythm		0.004064	1	0.03478	0.3354	3	4	ZFHX3,OPRL1,MTOR
GO: Biological Process	GO:0002143	tRNA wobble position uridine thiolation		0.004064	1	0.03478	0.3354	3	4	CTU2,CTU1,MOCS3
GO: Biological Process	GO:0006273	lagging strand elongation		0.004064	1	0.03478	0.3354	3	4	POLA1,DNA2,LIG3
GO: Biological Process	GO:0019322	pentose biosynthetic process		0.004064	1	0.03478	0.3354	3	4	PGD,G6PD,TKT
GO: Biological Process	GO:0032202	telomere assembly		0.004064	1	0.03478	0.3354	3	4	POT1,TINF2,WRAP53
GO: Biological Process	GO:0010563	negative regulation of phosphorus metabolic process		0.004233	1	0.03619	0.3489	88	647	ACTB,NDRG2,MEN1,PARP1,GRK2,SEMA6A,OGT,FLCN,DYNLL1,EIF3A,MYC,URI1,HDAC3,IER3,NPM1,CCNB1,PKMYT1,DNAJA3,PAFAH1B1,PAK2,MFHAS1,PDPK1,PHB,PLK1,COX11,WWTR1,CRKL,PPP1R2,PPP1R8,PPP1R10,NCOR1,PPP2R1A,PPP2R5D,PRKDC,MAPK7,DNAJC3,FAM122A,NLRP12,QARS1,CHMP6,WASHC1,PPP1R14B,RGS4,EIF4G1,MPHOSPH10,ENSA,TRIB1,F2RL1,RACK1,ATXN7,FOXM1,ZCCHC9,SET,CHRNA9,PPM1E,VPS25,CHORDC1,MTOR,CNKSR3,PRDM15,ANKLE2,GPS2,RAPGEF1,PPP1R…
GO: Biological Process	GO:0097193	intrinsic apoptotic signaling pathway		0.004367	1	0.03729	0.3596	48	317	MCL1,PARP1,MLH1,CUL4A,CUL3,CUL1,PTPMT1,ZNF622,FLCN,ATF4,MYC,URI1,BRCA1,IER3,BUB1,OPA1,AIFM1,RRN3,PRKDC,MAPK7,NOC2L,DDX5,USP47,RAD9A,DNM1L,ENO1,RPL11,RPS3,RPS7,RACK1,MYBBP1A,SFPQ,HYOU1,TRIAP1,PIAS4,SNW1,FIGNL1,KDM1A,SOD1,SOD2,STK11,TAF6,HDAC2,TPT1,TRAF2,PPP1R15A,HNRNPK,DNAJA1
GO: Biological Process	GO:0051129	negative regulation of cellular component organization		0.004438	1	0.03786	0.3651	108	819	MCM2,H3-4,FZD9,GFI1B,PARP1,MAD1L1,SEMA6A,MNAT1,APOD,LMO4,FLCN,MYH9,NUBP1,NEK2,CDK5R1,BRCA1,IER3,BUB1,BUB1B,NPM1,H1-10,CAPZB,OPA1,CCNB1,PAFAH1B1,BUB3,CDC42,EVI5L,AURKB,PTTG1,CFL1,CHEK1,PFN1,PLK1,ASF1A,EXOSC10,NOP53,POT1,SEC22B,BCAR1,TEN1,ULK2,NOC2L,PTPRF,TINF2,PINX1,AURKAIP1,RAC1,DNM2,DNMT1,RAD21,DPP4,DNM1L,ACTR3,EPHA3,ANKRD13B,KATNB1,STN1,NDC80,MAD2L2,FH,SET,CTC1,TRIAP1,FXN,MAPRE1,VPS35,MTBP,SLX4…
GO: Biological Process	GO:0016444	somatic cell DNA recombination		0.004586	1	0.03901	0.3762	15	70	MLH1,RNF8,EXO1,PRKDC,DCAF1,PAGR1,EXOSC3,RIF1,MAD2L2,XRCC6,SUPT6H,HSPD1,XRCC4,EXOSC6,LIG3
GO: Biological Process	GO:0006901	vesicle coating		0.004586	1	0.03901	0.3762	15	70	CUL3,GBF1,NAPA,SEC22B,GOSR2,PPP6C,CSNK1D,PDCD6,PREB,PPP6R3,TRAPPC4,SEC13,TRAPPC3,SEC23IP,TRAPPC5
GO: Biological Process	GO:0002562	somatic diversification of immune receptors via germline recombination within a single locus		0.004586	1	0.03901	0.3762	15	70	MLH1,RNF8,EXO1,PRKDC,DCAF1,PAGR1,EXOSC3,RIF1,MAD2L2,XRCC6,SUPT6H,HSPD1,XRCC4,EXOSC6,LIG3
GO: Biological Process	GO:2001242	regulation of intrinsic apoptotic signaling pathway		0.0046	1	0.03909	0.3769	31	185	MCL1,PARP1,PTPMT1,FLCN,URI1,BUB1,OPA1,RRN3,MAPK7,NOC2L,USP47,RAD9A,DNM1L,ENO1,RPL11,RPS3,RPS7,RACK1,SFPQ,HYOU1,TRIAP1,PIAS4,FIGNL1,KDM1A,SOD1,SOD2,TAF6,HDAC2,TPT1,HNRNPK,DNAJA1
GO: Biological Process	GO:0034976	response to endoplasmic reticulum stress		0.004625	1	0.03926	0.3786	45	294	GET3,ATF4,ATP2A2,MBTPS1,CCND1,EIF2B5,OPA1,ATP6V0D1,AIFM1,POMT2,DERL1,GOSR2,PDIA4,DNAJC3,PSMC6,DCTN1,CERT1,PREB,EEF2,UBA5,EXTL1,FOXRED2,RACK1,SDF2,SEL1L,HYOU1,NPLOC4,ERLIN1,GFPT1,SEC61B,COPS5,UBXN6,NCCRP1,TARDBP,ERLIN2,PPP1R15B,TLN1,TRAF2,PPP1R15A,UFD1,HSPA5,VCP,ZBTB17,JUN,MANF
GO: Biological Process	GO:0031167	rRNA methylation		0.004668	1	0.03959	0.3817	8	27	NOP2,MRM2,FBL,EMG1,TRMT112,DIMT1,TFB2M,MTERF4
GO: Biological Process	GO:0030099	myeloid cell differentiation		0.004872	1	0.04128	0.3981	67	474	H4C9,GFI1B,PARP1,H3C1,H3C11,H3C2,H4C12,H4C2,H4C14,CUL4A,LEO1,THOC5,MYC,MYH9,ATP6AP1,FADD,ZFP36L1,ROR2,PAFAH1B1,CDC42,CDK6,MFHAS1,PKNOX1,PAF1,NCOR1,ISG15,CTNNB1,SETD1A,NCAPG2,PTPN11,CDC73,NKAP,WDR1,RBBP5,AGO1,DHRS2,TRIB1,ERCC2,RPS6,RPS14,RPS19,F2RL1,FASN,KAT8,FECH,BATF3,H3C13,MTOR,G6PD,KDM1A,GATA2,SRF,RCOR1,JMJD6,GP1BA,H3-3A,H3-3B,IL34,PRMT1,HSPA9,RBM15,ZNF675,VPS33A,EIF6,JAK3,JUN,LGALS9
GO: Biological Process	GO:0071364	cellular response to epidermal growth factor stimulus		0.004886	1	0.04132	0.3984	12	51	MARS1,MCM7,GRK2,NCL,ZFP36L1,ZPR1,CAD,CFL1,PDPK1,PTPN11,EEF1A1,EGFR
GO: Biological Process	GO:0051653	spindle localization		0.004886	1	0.04132	0.3984	12	51	MYH9,PAFAH1B1,CENPA,ASPM,PLK1,DCTN1,DYNC1H1,ACTR3,ACTR2,ACTR1A,NDC80,KPNB1
GO: Biological Process	GO:1905214	regulation of RNA binding		0.00495	1	0.04161	0.4013	5	12	EIF3C,EIF3D,EIF4A3,EIF4G1,HNRNPL
GO: Biological Process	GO:0061983	meiosis II cell cycle process		0.00495	1	0.04161	0.4013	5	12	BUB1,BUB1B,PPP2R1A,RAD51C,MASTL
GO: Biological Process	GO:0019042	viral latency		0.00495	1	0.04161	0.4013	5	12	XRCC6,HCFC1,HMGA1,XRCC4,XRCC5
GO: Biological Process	GO:0007135	meiosis II		0.00495	1	0.04161	0.4013	5	12	BUB1,BUB1B,PPP2R1A,RAD51C,MASTL
GO: Biological Process	GO:0071712	ER-associated misfolded protein catabolic process		0.00495	1	0.04161	0.4013	5	12	POMT2,DERL1,SDF2,UFD1,VCP
GO: Biological Process	GO:0010998	regulation of translational initiation by eIF2 alpha phosphorylation		0.00495	1	0.04161	0.4013	5	12	NPM1,DNAJC3,FECH,PPP1R15B,PPP1R15A
GO: Biological Process	GO:0045638	negative regulation of myeloid cell differentiation		0.004985	1	0.04185	0.4035	20	105	H4C9,H4C12,H4C2,H4C14,CUL4A,LEO1,THOC5,MYC,ZFP36L1,CDK6,PAF1,CTNNB1,NCAPG2,CDC73,TRIB1,GATA2,PRMT1,HSPA9,RBM15,ZNF675
GO: Biological Process	GO:0032465	regulation of cytokinesis		0.004987	1	0.04185	0.4035	18	91	CUL3,RACGAP1,FLCN,PRC1,CDC25B,CDC42,AURKB,PLK1,KIF23,AHCTF1,ECT2,PIK3R4,CHMP3,RAB11FIP4,GIPC1,PLK2,NUP62,INCENP
GO: Biological Process	GO:0009156	ribonucleoside monophosphate biosynthetic process		0.005057	1	0.04239	0.4087	9	33	ADSL,ATIC,GMPS,CAD,DHODH,CMPK1,GART,UMPS,IMPDH2
GO: Biological Process	GO:0034097	response to cytokine		0.005162	1	0.04323	0.4169	161	1287	MAT2A,ACTG1,MCL1,MCM2,GRK2,H2BC21,H3C1,H3C11,H3C2,PLA2G10,MMP3,CUL1,MAP4K3,ARF1,MST1R,CHCHD4,MT2A,MRPL15,ATIC,VAMP4,ATP5F1B,MYBL2,MYC,ADAM9,FADD,CCND1,NCL,POLR1F,BRCA1,ZFP36L1,H2BC11,RPS6KA4,DNAJA3,PAFAH1B1,PAK2,CDC5L,CDC42,CFL1,PGGT1B,PHB,PNPT1,SEC61A1,KLF6,CRK,CRKL,ISG15,MAPK1,CTNNB1,MAPK7,MAP2K7,NLRP12,PSMA2,PSMA4,PSMA5,PSMA6,PSMA7,CYP27B1,PSMB2,PSMB3,PSMB4,PSMB5,PSMB6,PSMB7,PSMC5,PSMC6,PSMD3,…
GO: Biological Process	GO:0048339	paraxial mesoderm development		0.005202	1	0.04344	0.4189	7	22	YAP1,DLL3,NUP133,NCKAP1,TEAD1,EXOC4,WNT11
GO: Biological Process	GO:0009048	dosage compensation by inactivation of X chromosome		0.005202	1	0.04344	0.4189	7	22	BRCA1,EXOSC10,UPF1,CTCF,METTL3,HNRNPU,RBM15
GO: Biological Process	GO:1902170	cellular response to reactive nitrogen species		0.005202	1	0.04344	0.4189	7	22	MMP3,CCNA2,AIFM1,BCAR1,CRK,DNM2,TRAF2
GO: Biological Process	GO:0051259	protein complex oligomerization		0.005212	1	0.04348	0.4192	90	669	ACACA,MAT2A,H3-4,H4C9,ADSL,H3C1,H3C11,H3C2,H4C12,H4C2,H4C14,MMP3,ALDOA,MUC20,OGT,BEND3,NPM1,OAT,OCM2,OPA1,CD3G,OXA1L,CYCS,SEPTIN7,RCC1,PNPT1,PKM,ATXN10,DERL1,ZNHIT6,PRKAG1,CTNNB1,CEP57,DHPS,RAD51,DPAGT1,DUT,FARSB,DNM1L,ECT2,EEF1A1,APIP,APPL2,GPHN,RPS19,RRM1,RRM2,RACK1,TRA2B,H3C13,ZBTB1,VPS35,PARVA,CHMP3,SEPTIN11,FUS,YME1L1,XRCC6,SOD2,GAPDH,CHMP2A,GFPT1,STK11,JMJD6,RBMX,ATL2,TAF10,HSCB,NUDT21,CPSF…
GO: Biological Process	GO:0080134	regulation of response to stress		0.005234	1	0.04361	0.4205	204	1671	SEH1L,MCL1,MAP3K1,TBC1D24,MEN1,PARP1,MMP3,MUC20,CUL4A,CUL1,OGT,RAE1,ZNF622,APOD,THOC5,DROSHA,SERPINC1,ATF4,MVK,MYC,MYH9,FADD,HDAC3,BRCA1,IER3,C1QBP,TIMELESS,NSMCE1,NPM1,ROR2,NUP88,NUP98,RNF8,OCM2,OPA1,DNAJA3,PAFAH1B1,PAK2,CDC42,PCNA,CDK6,MFHAS1,PDPK1,CHEK1,PNPT1,AUNIP,NOP53,BAG2,CRK,PPP1R10,NCOR1,PPP4C,NUP155,ANKRD17,PRKDC,NUP93,MAPK1,CTNNB1,MAPK7,PUM1,MAP2K2,MAP2K7,DNAJC3,NSMCE4A,NLRP12,PSMA2,PS…
GO: Biological Process	GO:0098762	meiotic cell cycle phase		0.005242	1	0.04361	0.4205	23	127	MLH1,MRE11,CENPX,CDC25B,PTTG1,PLK1,RAD21,RAD51,RAD51C,RAD51D,CENPS,CNTD1,BRIP1,MND1,CHTF18,SLX4,EHMT2,TOPBP1,TERF1,TOP2A,TTK,XRCC5,RAD21L1
GO: Biological Process	GO:0098764	meiosis I cell cycle phase		0.005242	1	0.04361	0.4205	23	127	MLH1,MRE11,CENPX,CDC25B,PTTG1,PLK1,RAD21,RAD51,RAD51C,RAD51D,CENPS,CNTD1,BRIP1,MND1,CHTF18,SLX4,EHMT2,TOPBP1,TERF1,TOP2A,TTK,XRCC5,RAD21L1
GO: Biological Process	GO:0035308	negative regulation of protein dephosphorylation		0.005272	1	0.04377	0.4221	15	71	URI1,MFHAS1,PPP1R2,PPP1R8,PPP1R10,FAM122A,PPP1R14B,ENSA,SET,PPP1R11,MASTL,CABIN1,PPP1R15A,IGBP1,TIPRL
GO: Biological Process	GO:0043967	histone H4 acetylation		0.005272	1	0.04377	0.4221	15	71	TRRAP,OGT,EP400,BEND3,RUVBL1,BRCA1,KAT8,KAT5,NAA50,KANSL3,RUVBL2,JADE2,KAT7,HCFC1,MEAF6
GO: Biological Process	GO:0048538	thymus development		0.005397	1	0.04476	0.4317	13	58	MAD1L1,LMO4,FADD,CRKL,PRKDC,MAPK1,CTNNB1,MAP2K2,CTC1,ZBTB1,SOD1,SRF,ADRM1
GO: Biological Process	GO:0000963	mitochondrial RNA processing		0.005434	1	0.0449	0.433	6	17	TRMT5,PNPT1,PRORP,TRIT1,TRNT1,HSD17B10
GO: Biological Process	GO:0006266	DNA ligation		0.005434	1	0.0449	0.433	6	17	RAD51,XRCC6,TOP2A,XRCC1,XRCC4,LIG3
GO: Biological Process	GO:0032239	regulation of nucleobase-containing compound transport		0.005434	1	0.0449	0.433	6	17	THOC5,RBM27,DHX9,NCBP2,SUPT6H,CPSF6
GO: Biological Process	GO:0070525	tRNA threonylcarbamoyladenosine metabolic process		0.005434	1	0.0449	0.433	6	17	LAGE3,TRMT5,PRORP,TRIT1,TP53RK,HSD17B10
GO: Biological Process	GO:0035303	regulation of dephosphorylation		0.005599	1	0.04593	0.4429	36	226	URI1,PPP1R12A,PKMYT1,MFHAS1,PPP1R2,PPP1R7,PPP1R8,PPP1R10,PPP2R1A,PPP2R2A,PPP2R5D,FAM122A,PPP1R14B,MPHOSPH10,ENSA,PPP6R3,ZCCHC9,SET,MTOR,ANKLE2,SMG6,PPP1R11,RCAN3,PPP1R15B,MASTL,CABIN1,TSC1,PPP1R15A,IGBP1,ITGA2,TIPRL,WNK1,CSRNP2,SHOC2,ELL,SYMPK
GO: Biological Process	GO:0022403	cell cycle phase		0.005607	1	0.04593	0.4429	24	135	MLH1,MRE11,CENPX,CDC25B,CDK6,PTTG1,PLK1,RAD21,RAD51,RAD51C,RAD51D,CENPS,CNTD1,BRIP1,MND1,CHTF18,SLX4,EHMT2,TOPBP1,TERF1,TOP2A,TTK,XRCC5,RAD21L1
GO: Biological Process	GO:0006655	phosphatidylglycerol biosynthetic process		0.005623	1	0.04593	0.4429	4	8	PTPMT1,TAMM41,PGS1,CRLS1
GO: Biological Process	GO:1902416	positive regulation of mRNA binding		0.005623	1	0.04593	0.4429	4	8	EIF3C,EIF3D,EIF4G1,HNRNPL
GO: Biological Process	GO:0017182	peptidyl-diphthamide metabolic process		0.005623	1	0.04593	0.4429	4	8	DPH1,DPH5,DPH7,DPH6
GO: Biological Process	GO:0017183	peptidyl-diphthamide biosynthetic process from peptidyl-histidine		0.005623	1	0.04593	0.4429	4	8	DPH1,DPH5,DPH7,DPH6
GO: Biological Process	GO:1900364	negative regulation of mRNA polyadenylation		0.005623	1	0.04593	0.4429	4	8	RNF40,ZC3H14,SUPT5H,RNF20
GO: Biological Process	GO:0042780	tRNA 3'-end processing		0.005623	1	0.04593	0.4429	4	8	PTCD1,TRNT1,POLR3K,HSD17B10
GO: Biological Process	GO:0016321	female meiosis chromosome segregation		0.005623	1	0.04593	0.4429	4	8	MLH1,PLK1,TOP2A,TTK
GO: Biological Process	GO:0000019	regulation of mitotic recombination		0.005623	1	0.04593	0.4429	4	8	MLH1,MRE11,ERCC2,TERF2
GO: Biological Process	GO:0075713	establishment of integrated proviral latency		0.005623	1	0.04593	0.4429	4	8	XRCC6,HMGA1,XRCC4,XRCC5
GO: Biological Process	GO:0032241	positive regulation of nucleobase-containing compound transport		0.005623	1	0.04593	0.4429	4	8	RBM27,DHX9,NCBP2,CPSF6
GO: Biological Process	GO:0002218	activation of innate immune response		0.005868	1	0.04789	0.4618	49	330	MAP3K1,MUC20,CUL1,FADD,C1QBP,PAK2,MFHAS1,PDPK1,NOP53,ANKRD17,PRKDC,PUM1,PSMA2,PSMA4,PSMA5,PSMA6,PSMA7,PSMB2,PSMB3,PSMB4,PSMB5,PSMB6,PSMB7,PSMC5,PSMC6,PSMD3,PSMD4,PSMD8,PSMD12,PSMD6,PQBP1,APPL2,PSMD14,RPS27A,F2RL1,PIK3R4,TAB1,SFPQ,SKP1,NPLOC4,XRCC6,GPS2,CLEC7A,UBA52,UBE2V1,UFD1,HSPD1,XRCC5,LGALS9
GO: Biological Process	GO:1902806	regulation of cell cycle G1/S phase transition		0.00592	1	0.04824	0.4652	35	219	MDM4,MEN1,CDC45,GFI1B,CUL4A,CCND1,CNOT3,CCNB1,SEPTIN7,PCNA,CDK6,PLRG1,PAF1,ANKRD17,PRKDC,PAGR1,CDC73,ARID3A,E2F4,EGFR,EIF4G1,RPA2,RPL17,EZH2,TRIAP1,LARP7,MTBP,PLK2,TFDP1,MEPCE,LSM10,ECD,PHB2,PRMT1,LSM11
GO: Biological Process	GO:0048863	stem cell differentiation		0.005923	1	0.04824	0.4652	43	282	SEMA6A,MSX2,CDK6,NOLC1,CFL1,MAPK1,PUM1,SETD1A,PSMA2,PSMA4,PSMA5,PSMA6,PSMA7,PSMB2,PSMB3,PSMB4,PSMB5,PSMB6,PSMB7,PSMC5,PSMC6,PSMD3,PSMD4,PSMD8,PSMD12,PSMD6,PDCD6,PSMD14,ERCC2,ETV4,YAP1,EPOP,GATA2,SRF,TCOF1,NUDT21,DICER1,PWP1,METTL3,HNRNPU,HSPA9,XRCC5,LTBP3
GO: Biological Process	GO:0034620	cellular response to unfolded protein		0.005942	1	0.04836	0.4663	25	143	GET3,ATF4,MBTPS1,CCND1,ATP6V0D1,DERL1,GOSR2,DNAJC3,DAXX,DCTN1,PREB,HSPA14,EXTL1,RACK1,HYOU1,GFPT1,COPS5,PPP1R15B,TLN1,PPP1R15A,HSPA5,HSPA8,HSPA9,VCP,ZBTB17
GO: Biological Process	GO:0090114	COPII-coated vesicle budding		0.006039	1	0.0491	0.4735	15	72	CUL3,NAPA,VAPA,SEC22B,GOSR2,PPP6C,CSNK1D,PDCD6,PREB,PPP6R3,TRAPPC4,SEC13,TRAPPC3,SEC23IP,TRAPPC5
GO: Biological Process	GO:0007623	circadian rhythm		0.006087	1	0.04945	0.4768	37	235	MAT2A,OGT,ZFHX3,ATF4,HDAC3,TIMELESS,OPRL1,CORT,PPP1CA,PPP1CB,NCOR1,CSNK1D,PRKDC,DDX5,DHX9,EGFR,KDM8,EZH2,PRMT5,MYBBP1A,SFPQ,MTOR,KDM2A,ANKFN1,GFPT1,TARDBP,TOP1,TOP2A,HDAC2,TPH1,METTL3,HNRNPU,TYMS,IMPDH2,JUN,JUND,USP7

## Sheet: All hTSC EGs Pathways
Category	ID	Name	Source	p-value	q-value Bonferroni	q-value FDR B&H	q-value FDR B&Y	Hit Count in Query List	Hit Count in Genome	Hit in Query List
Pathway	1269649	Gene Expression	BioSystems: REACTOME	3.764e-135	1.112e-131	1.112e-131	9.528e-131	607	1844	SEH1L,CTU2,ZRSR2,MARS1,ACTB,WDR18,LAGE3,MDM4,H4C9,MEN1,PARP1,H2AC20,H2BC13,H2BC15,H2BC10,H2BC4,H2BC21,H3C1,AARS2,H3C11,H3C2,XPO5,H4C12,H4C2,H4C14,MLH1,TDRD6,TRMT5,MNAT1,CTU1,DHX16,MRE11,MED30,LAMTOR2,LEO1,RAE1,DHX37,NOB1,THOC5,YARS1,MED4,NOP14,DROSHA,N6AMT1,NXT1,ZNF92,LAMTOR3,EIF3A,EIF3B,EIF3C,EIF3D,EIF3G,LSM2,EIF3I,EIF3J,ZNF439,MYBL2,MYC,RNGTT,BARD1,RPL10A,POLR1F,CDK5R1,BRCA1,ZFP36L1,EIF2B4,EIF2…
Pathway	1383085	rRNA processing	BioSystems: REACTOME	9.835e-79	2.905e-75	1.453e-75	1.245e-74	141	203	WDR18,DHX37,NOB1,NOP14,RPL10A,NOP2,RPL14,RRP9,WDR46,RPL23,GAR1,NOC4L,TSR3,EXOSC4,MRM2,EXOSC9,RPL36,EXOSC10,DCAF13,DDX49,CSNK1D,PRORP,BMS1,TEX10,PWP2,DKC1,RIOK1,EXOSC3,HEATR1,FCF1,MPHOSPH10,IMP3,RPL3,RPL4,RPL6,RPL7,RPL7A,RPL8,RPL9,RPL10,RPL11,RPL12,RPL13,RPL15,RPL17,RPL18,RPL18A,RPL19,DDX47,RPL22,RPL23A,RPL24,RPL27,RPL30,RPL27A,RPL28,RPL29,RPL31,RPL32,RPL34,RPL35A,RPL36AL,RPL37,RPL37A,RPP21,RPL38,…
Pathway	1427846	rRNA processing in the nucleus and cytosol	BioSystems: REACTOME	1.789e-78	5.283e-75	1.761e-75	1.509e-74	137	193	WDR18,DHX37,NOB1,NOP14,RPL10A,NOP2,RPL14,RRP9,WDR46,RPL23,GAR1,NOC4L,TSR3,EXOSC4,EXOSC9,RPL36,EXOSC10,DCAF13,DDX49,CSNK1D,BMS1,TEX10,PWP2,DKC1,RIOK1,EXOSC3,HEATR1,FCF1,MPHOSPH10,IMP3,RPL3,RPL4,RPL6,RPL7,RPL7A,RPL8,RPL9,RPL10,RPL11,RPL12,RPL13,RPL15,RPL17,RPL18,RPL18A,RPL19,DDX47,RPL22,RPL23A,RPL24,RPL27,RPL30,RPL27A,RPL28,RPL29,RPL31,RPL32,RPL34,RPL35A,RPL36AL,RPL37,RPL37A,RPP21,RPL38,RPL39,RPL41…
Pathway	1383086	Major pathway of rRNA processing in the nucleolus and cytosol	BioSystems: REACTOME	3.162e-74	9.34e-71	2.335e-71	2.001e-70	129	181	WDR18,DHX37,NOB1,NOP14,RPL10A,RPL14,RRP9,WDR46,RPL23,NOC4L,EXOSC4,EXOSC9,RPL36,EXOSC10,DCAF13,DDX49,CSNK1D,BMS1,TEX10,PWP2,RIOK1,EXOSC3,HEATR1,FCF1,MPHOSPH10,IMP3,RPL3,RPL4,RPL6,RPL7,RPL7A,RPL8,RPL9,RPL10,RPL11,RPL12,RPL13,RPL15,RPL17,RPL18,RPL18A,RPL19,DDX47,RPL22,RPL23A,RPL24,RPL27,RPL30,RPL27A,RPL28,RPL29,RPL31,RPL32,RPL34,RPL35A,RPL36AL,RPL37,RPL37A,RPP21,RPL38,RPL39,RPL41,RPL36A,RPLP0,RPLP2,…
Pathway	1269741	Cell Cycle	BioSystems: REACTOME	1.008e-56	2.978e-53	5.955e-54	5.103e-53	232	624	SEH1L,SMC1A,SPC25,MCM2,MCM3,MCM5,SKA2,MCM6,MCM7,H3-4,MDM4,H4C9,CDC7,CDC45,H2AC20,H2BC13,H2BC15,H2BC10,H2BC4,H2BC21,H3C1,H3C11,H3C2,H4C12,H4C2,H4C14,MAD1L1,MLH1,MNAT1,CUL1,MRE11,RAE1,BLZF1,SPC24,RUVBL1,DYNLL1,CDC23,MYBL2,MYC,CENPX,PPP1R12A,BARD1,CCND1,NEK2,BRCA1,CDC16,BUB1,BUB1B,NPM1,H2BC11,MIS18A,NUP88,NUP98,RNF8,CCNA2,CCNB1,PKMYT1,CCNH,ORC5,SMC3,PAFAH1B1,EXO1,BUB3,CDC25B,PCNA,AURKB,CDK6,PTTG1,CE…
Pathway	83036	Ribosome	BioSystems: KEGG	3.345e-56	9.883e-53	1.647e-53	1.411e-52	104	154	MRPL13,MRPL18,MRPL15,MRPL22,RPL10A,RPL14,RPL23,RPL36,MRPL33,MRPL19,MRPL16,MRPL20,MRPS16,MRPS18C,MRPL2,MRPS18A,MRPL4,MRPS10,MRPS2,RPL3,RPL4,RPL6,RPL7,RPL7A,RSL24D1,RPL8,RPL9,RPL10,RPL11,RPL12,RPL13,RPL15,RPL17,RPL18,RPL18A,RPL19,RPL22,RPL23A,MRPL23,RPL24,RPL27,RPL30,RPL27A,RPL28,RPL29,RPL31,RPL32,RPL34,RPL35A,RPL36AL,RPL37,RPL37A,RPL38,RPL39,RPL41,RPL36A,RPLP0,RPLP2,MRPS12,RPS2,RPS3,RPS3A,RPS4X,RP…
Pathway	1268686	GTP hydrolysis and joining of the 60S ribosomal subunit	BioSystems: REACTOME	5.346e-53	1.579e-49	1.974e-50	1.691e-49	88	119	EIF3A,EIF3B,EIF3C,EIF3D,EIF3G,EIF3I,EIF3J,RPL10A,EIF2S2,RPL14,RPL23,RPL36,EIF1AX,EIF2S3,EIF4A1,EIF4B,EIF4G1,EIF5,RPL3,RPL4,RPL6,RPL7,RPL7A,RPL8,RPL9,RPL10,RPL11,RPL12,RPL13,RPL15,RPL17,RPL18,RPL18A,RPL19,RPL22,RPL23A,RPL24,RPL27,RPL30,RPL27A,RPL28,RPL29,RPL31,RPL32,RPL34,RPL35A,RPL36AL,RPL37,RPL37A,RPL38,RPL39,RPL41,RPL36A,RPLP0,RPLP2,RPS2,RPS3,RPS3A,RPS4X,RPS5,RPS6,RPS7,RPS8,RPS9,RPS10,RPS11,RPS…
Pathway	1268688	L13a-mediated translational silencing of Ceruloplasmin expression	BioSystems: REACTOME	5.346e-53	1.579e-49	1.974e-50	1.691e-49	88	119	EIF3A,EIF3B,EIF3C,EIF3D,EIF3G,EIF3I,EIF3J,RPL10A,EIF2S2,RPL14,RPL23,RPL36,EIF1AX,EIF2S3,EIF4A1,EIF4B,EIF4G1,RPL3,RPL4,RPL6,RPL7,RPL7A,RPL8,RPL9,RPL10,RPL11,RPL12,RPL13,RPL15,RPL17,RPL18,RPL18A,RPL19,RPL22,RPL23A,RPL24,RPL27,RPL30,RPL27A,RPL28,RPL29,RPL31,RPL32,RPL34,RPL35A,RPL36AL,RPL37,RPL37A,RPL38,RPL39,RPL41,RPL36A,RPLP0,RPLP2,RPS2,RPS3,RPS3A,RPS4X,RPS5,RPS6,RPS7,RPS8,RPS9,RPS10,RPS11,RPS13,RP…
Pathway	1268678	Translation	BioSystems: REACTOME	6.873e-53	2.03e-49	2.256e-50	1.933e-49	105	165	N6AMT1,EIF3A,EIF3B,EIF3C,EIF3D,EIF3G,EIF3I,EIF3J,RPL10A,EIF2B4,EIF2B5,EIF2S2,RPL14,RPL23,SEC61A1,RPL36,DDOST,EEF1A1,EEF1B2,EEF2,EIF1AX,EIF2S3,EIF4A1,EIF4B,EIF4G1,EIF5,RPL3,RPL4,RPL6,RPL7,RPL7A,RPL8,RPL9,RPL10,RPL11,RPL12,RPL13,RPL15,RPL17,RPL18,RPL18A,RPL19,RPL22,RPL23A,RPL24,RPL27,RPL30,RPL27A,RPL28,RPL29,RPL31,RPL32,RPL34,RPL35A,RPL36AL,RPL37,RPL37A,RPL38,RPL39,RPL41,RPL36A,RPLP0,RPLP2,RPN1,RPS…
Pathway	1268680	Cap-dependent Translation Initiation	BioSystems: REACTOME	8.581e-53	2.535e-49	2.304e-50	1.974e-49	91	127	EIF3A,EIF3B,EIF3C,EIF3D,EIF3G,EIF3I,EIF3J,RPL10A,EIF2B4,EIF2B5,EIF2S2,RPL14,RPL23,RPL36,EIF1AX,EIF2S3,EIF4A1,EIF4B,EIF4G1,EIF5,RPL3,RPL4,RPL6,RPL7,RPL7A,RPL8,RPL9,RPL10,RPL11,RPL12,RPL13,RPL15,RPL17,RPL18,RPL18A,RPL19,RPL22,RPL23A,RPL24,RPL27,RPL30,RPL27A,RPL28,RPL29,RPL31,RPL32,RPL34,RPL35A,RPL36AL,RPL37,RPL37A,RPL38,RPL39,RPL41,RPL36A,RPLP0,RPLP2,RPS2,RPS3,RPS3A,RPS4X,RPS5,RPS6,RPS7,RPS8,RPS9,R…
Pathway	1268679	Eukaryotic Translation Initiation	BioSystems: REACTOME	8.581e-53	2.535e-49	2.304e-50	1.974e-49	91	127	EIF3A,EIF3B,EIF3C,EIF3D,EIF3G,EIF3I,EIF3J,RPL10A,EIF2B4,EIF2B5,EIF2S2,RPL14,RPL23,RPL36,EIF1AX,EIF2S3,EIF4A1,EIF4B,EIF4G1,EIF5,RPL3,RPL4,RPL6,RPL7,RPL7A,RPL8,RPL9,RPL10,RPL11,RPL12,RPL13,RPL15,RPL17,RPL18,RPL18A,RPL19,RPL22,RPL23A,RPL24,RPL27,RPL30,RPL27A,RPL28,RPL29,RPL31,RPL32,RPL34,RPL35A,RPL36AL,RPL37,RPL37A,RPL38,RPL39,RPL41,RPL36A,RPLP0,RPLP2,RPS2,RPS3,RPS3A,RPS4X,RPS5,RPS6,RPS7,RPS8,RPS9,R…
Pathway	1269115	Influenza Viral RNA Transcription and Replication	BioSystems: REACTOME	1.471e-52	4.346e-49	3.621e-50	3.103e-49	95	138	SEH1L,RAE1,RPL10A,NUP88,NUP98,RPL14,RPL23,RPL36,POLR2C,POLR2D,POLR2I,POLR2J,POLR2K,POLR2L,NUP155,NUP93,DNAJC3,RANBP2,RPL3,RPL4,RPL6,RPL7,RPL7A,RPL8,RPL9,RPL10,RPL11,RPL12,RPL13,RPL15,RPL17,RPL18,RPL18A,RPL19,RPL22,RPL23A,RPL24,RPL27,RPL30,RPL27A,RPL28,RPL29,RPL31,RPL32,RPL34,RPL35A,RPL36AL,RPL37,RPL37A,RPL38,RPL39,RPL41,RPL36A,RPLP0,RPLP2,RPS2,RPS3,RPS3A,RPS4X,RPS5,RPS6,RPS7,RPS8,RPS9,RPS10,RPS11…
Pathway	1269109	Influenza Life Cycle	BioSystems: REACTOME	3.412e-52	1.008e-48	7.754e-50	6.644e-49	98	147	SEH1L,RAE1,RPL10A,NUP88,NUP98,RPL14,RPL23,CLTC,RPL36,POLR2C,POLR2D,POLR2I,POLR2J,POLR2K,POLR2L,NUP155,NUP93,DNAJC3,RANBP2,RPL3,RPL4,RPL6,RPL7,RPL7A,RPL8,RPL9,RPL10,RPL11,RPL12,RPL13,RPL15,RPL17,RPL18,RPL18A,RPL19,RPL22,RPL23A,RPL24,RPL27,RPL30,RPL27A,RPL28,RPL29,RPL31,RPL32,RPL34,RPL35A,RPL36AL,RPL37,RPL37A,RPL38,RPL39,RPL41,RPL36A,RPLP0,RPLP2,RPS2,RPS3,RPS3A,RPS4X,RPS5,RPS6,RPS7,RPS8,RPS9,RPS10,…
Pathway	M189	Ribosome	MSigDB C2 BIOCARTA (v7.1)	4.326e-52	1.278e-48	9.128e-50	7.821e-49	74	88	MRPL13,RPL10A,RPL14,RPL23,RPL36,RPL3,RPL4,RPL6,RPL7,RPL7A,RSL24D1,RPL8,RPL9,RPL10,RPL11,RPL12,RPL13,RPL15,RPL17,RPL18,RPL18A,RPL19,RPL22,RPL23A,RPL24,RPL27,RPL30,RPL27A,RPL28,RPL29,RPL31,RPL32,RPL34,RPL35A,RPL36AL,RPL37,RPL37A,RPL38,RPL39,RPL41,RPL36A,RPLP0,RPLP2,RPS2,RPS3,RPS3A,RPS4X,RPS5,RPS6,RPS7,RPS8,RPS9,RPS10,RPS11,RPS13,RPS15,RPS15A,RPS16,RPS17,RPS18,RPS19,RPS20,RPS21,RPS23,RPS24,RPS25,RPS…
Pathway	1268681	Formation of a pool of free 40S subunits	BioSystems: REACTOME	1.49e-51	4.402e-48	2.935e-49	2.514e-48	82	107	EIF3A,EIF3B,EIF3C,EIF3D,EIF3G,EIF3I,EIF3J,RPL10A,RPL14,RPL23,RPL36,EIF1AX,RPL3,RPL4,RPL6,RPL7,RPL7A,RPL8,RPL9,RPL10,RPL11,RPL12,RPL13,RPL15,RPL17,RPL18,RPL18A,RPL19,RPL22,RPL23A,RPL24,RPL27,RPL30,RPL27A,RPL28,RPL29,RPL31,RPL32,RPL34,RPL35A,RPL36AL,RPL37,RPL37A,RPL38,RPL39,RPL41,RPL36A,RPLP0,RPLP2,RPS2,RPS3,RPS3A,RPS4X,RPS5,RPS6,RPS7,RPS8,RPS9,RPS10,RPS11,RPS13,RPS14,RPS15,RPS15A,RPS16,RPS17,RPS18…
Pathway	1269108	Influenza Infection	BioSystems: REACTOME	3.609e-51	1.066e-47	6.664e-49	5.71e-48	101	158	SEH1L,RAE1,RPL10A,NUP88,NUP98,RPL14,RPL23,CLTC,RPL36,POLR2C,POLR2D,POLR2I,POLR2J,POLR2K,POLR2L,NUP155,ISG15,NUP93,DNAJC3,RANBP2,RPL3,RPL4,RPL6,RPL7,RPL7A,RPL8,RPL9,RPL10,RPL11,RPL12,RPL13,RPL15,RPL17,RPL18,RPL18A,RPL19,RPL22,RPL23A,RPL24,RPL27,RPL30,RPL27A,RPL28,RPL29,RPL31,RPL32,RPL34,RPL35A,RPL36AL,RPL37,RPL37A,RPL38,RPL39,RPL41,RPL36A,RPLP0,RPLP2,RPS2,RPS3,RPS3A,RPS4X,RPS5,RPS6,RPS7,RPS8,RPS9,…
Pathway	1269056	Infectious disease	BioSystems: REACTOME	1.651e-50	4.877e-47	2.869e-48	2.458e-47	168	393	SEH1L,MNAT1,RAE1,ARF1,RNGTT,RPL10A,NPM1,NUP88,NUP98,RPL14,CCNH,PAK2,RCC1,RPL23,CLTC,RPL36,POLR2C,POLR2D,POLR2I,POLR2J,POLR2K,POLR2L,NUP155,ISG15,NUP93,CTNNB1,MAP2K2,MAP2K7,DNAJC3,PSMA2,PSMA4,PSMA5,PSMA6,PSMA7,PSMB2,PSMB3,PSMB4,PSMB5,PSMB6,PSMB7,PSMC5,PSMC6,PSMD3,PSMD4,PSMD8,PSMD12,PSMD6,RAC1,RBX1,RANBP2,RANGAP1,CHMP6,EEF2,VPS28,PSMD14,RPL3,RPL4,RPL6,RPL7,RPL7A,RPL8,RPL9,RPL10,RPL11,RPL12,RPL13,RP…
Pathway	1268691	Peptide chain elongation	BioSystems: REACTOME	3.607e-50	1.066e-46	5.92e-48	5.073e-47	75	93	RPL10A,RPL14,RPL23,RPL36,EEF1A1,EEF2,RPL3,RPL4,RPL6,RPL7,RPL7A,RPL8,RPL9,RPL10,RPL11,RPL12,RPL13,RPL15,RPL17,RPL18,RPL18A,RPL19,RPL22,RPL23A,RPL24,RPL27,RPL30,RPL27A,RPL28,RPL29,RPL31,RPL32,RPL34,RPL35A,RPL36AL,RPL37,RPL37A,RPL38,RPL39,RPL41,RPL36A,RPLP0,RPLP2,RPS2,RPS3,RPS3A,RPS4X,RPS5,RPS6,RPS7,RPS8,RPS9,RPS10,RPS11,RPS13,RPS14,RPS15,RPS15A,RPS16,RPS17,RPS18,RPS19,RPS20,RPS21,RPS23,RPS24,RPS25,…
Pathway	1269718	Nonsense Mediated Decay (NMD) independent of the Exon Junction Complex (EJC)	BioSystems: REACTOME	4.12e-50	1.217e-46	6.405e-48	5.488e-47	78	100	RPL10A,RPL14,RPL23,RPL36,UPF1,EIF4G1,RPL3,RPL4,RPL6,RPL7,RPL7A,RPL8,RPL9,RPL10,RPL11,RPL12,RPL13,RPL15,RPL17,RPL18,RPL18A,RPL19,RPL22,RPL23A,RPL24,RPL27,RPL30,RPL27A,RPL28,RPL29,RPL31,RPL32,RPL34,RPL35A,RPL36AL,RPL37,RPL37A,RPL38,RPL39,RPL41,RPL36A,RPLP0,RPLP2,RPS2,RPS3,RPS3A,RPS4X,RPS5,RPS6,RPS7,RPS8,ETF1,RPS9,RPS10,RPS11,RPS13,RPS14,RPS15,RPS15A,RPS16,RPS17,RPS18,RPS19,RPS20,RPS21,RPS23,RPS24,R…
Pathway	1269716	Nonsense-Mediated Decay (NMD)	BioSystems: REACTOME	1.842e-49	5.44e-46	2.591e-47	2.22e-46	86	121	RPL10A,RPL14,RPL23,RPL36,PPP2R1A,PPP2R2A,EIF4A3,UPF1,EIF4G1,RPL3,RPL4,RPL6,RPL7,RPL7A,RPL8,RPL9,RPL10,RPL11,RPL12,RPL13,RPL15,RPL17,RPL18,RPL18A,RPL19,RPL22,RPL23A,RPL24,RPL27,RPL30,RPL27A,RPL28,RPL29,RPL31,RPL32,RPL34,RPL35A,RPL36AL,RPL37,RPL37A,RPL38,RPL39,RPL41,RPL36A,RPLP0,RPLP2,RPS2,RPS3,RPS3A,RPS4X,RPS5,RPS6,RPS7,RPS8,ETF1,RPS9,RPS10,RPS11,RPS13,RPS14,RPS15,RPS15A,RPS16,RPS17,RPS18,RPS19,RP…
Pathway	1269717	Nonsense Mediated Decay (NMD) enhanced by the Exon Junction Complex (EJC)	BioSystems: REACTOME	1.842e-49	5.44e-46	2.591e-47	2.22e-46	86	121	RPL10A,RPL14,RPL23,RPL36,PPP2R1A,PPP2R2A,EIF4A3,UPF1,EIF4G1,RPL3,RPL4,RPL6,RPL7,RPL7A,RPL8,RPL9,RPL10,RPL11,RPL12,RPL13,RPL15,RPL17,RPL18,RPL18A,RPL19,RPL22,RPL23A,RPL24,RPL27,RPL30,RPL27A,RPL28,RPL29,RPL31,RPL32,RPL34,RPL35A,RPL36AL,RPL37,RPL37A,RPL38,RPL39,RPL41,RPL36A,RPLP0,RPLP2,RPS2,RPS3,RPS3A,RPS4X,RPS5,RPS6,RPS7,RPS8,ETF1,RPS9,RPS10,RPS11,RPS13,RPS14,RPS15,RPS15A,RPS16,RPS17,RPS18,RPS19,RP…
Pathway	1268692	Eukaryotic Translation Termination	BioSystems: REACTOME	4.15e-49	1.226e-45	5.573e-47	4.775e-46	76	97	N6AMT1,RPL10A,RPL14,RPL23,RPL36,RPL3,RPL4,RPL6,RPL7,RPL7A,RPL8,RPL9,RPL10,RPL11,RPL12,RPL13,RPL15,RPL17,RPL18,RPL18A,RPL19,RPL22,RPL23A,RPL24,RPL27,RPL30,RPL27A,RPL28,RPL29,RPL31,RPL32,RPL34,RPL35A,RPL36AL,RPL37,RPL37A,RPL38,RPL39,RPL41,RPL36A,RPLP0,RPLP2,RPS2,RPS3,RPS3A,RPS4X,RPS5,RPS6,RPS7,RPS8,ETF1,RPS9,RPS10,RPS11,RPS13,RPS14,RPS15,RPS15A,RPS16,RPS17,RPS18,RPS19,RPS20,RPS21,RPS23,RPS24,RPS25,…
Pathway	1269120	Viral mRNA Translation	BioSystems: REACTOME	1.005e-48	2.97e-45	1.291e-46	1.106e-45	74	93	RPL10A,RPL14,RPL23,RPL36,DNAJC3,RPL3,RPL4,RPL6,RPL7,RPL7A,RPL8,RPL9,RPL10,RPL11,RPL12,RPL13,RPL15,RPL17,RPL18,RPL18A,RPL19,RPL22,RPL23A,RPL24,RPL27,RPL30,RPL27A,RPL28,RPL29,RPL31,RPL32,RPL34,RPL35A,RPL36AL,RPL37,RPL37A,RPL38,RPL39,RPL41,RPL36A,RPLP0,RPLP2,RPS2,RPS3,RPS3A,RPS4X,RPS5,RPS6,RPS7,RPS8,RPS9,RPS10,RPS11,RPS13,RPS14,RPS15,RPS15A,RPS16,RPS17,RPS18,RPS19,RPS20,RPS21,RPS23,RPS24,RPS25,RPS27…
Pathway	1268690	Eukaryotic Translation Elongation	BioSystems: REACTOME	1.622e-48	4.792e-45	1.997e-46	1.711e-45	76	98	RPL10A,RPL14,RPL23,RPL36,EEF1A1,EEF1B2,EEF2,RPL3,RPL4,RPL6,RPL7,RPL7A,RPL8,RPL9,RPL10,RPL11,RPL12,RPL13,RPL15,RPL17,RPL18,RPL18A,RPL19,RPL22,RPL23A,RPL24,RPL27,RPL30,RPL27A,RPL28,RPL29,RPL31,RPL32,RPL34,RPL35A,RPL36AL,RPL37,RPL37A,RPL38,RPL39,RPL41,RPL36A,RPLP0,RPLP2,RPS2,RPS3,RPS3A,RPS4X,RPS5,RPS6,RPS7,RPS8,RPS9,RPS10,RPS11,RPS13,RPS14,RPS15,RPS15A,RPS16,RPS17,RPS18,RPS19,RPS20,RPS21,RPS23,RPS24…
Pathway	1269763	Cell Cycle, Mitotic	BioSystems: REACTOME	6.925e-48	2.046e-44	8.183e-46	7.011e-45	194	517	SEH1L,SMC1A,SPC25,MCM2,MCM3,MCM5,SKA2,MCM6,MCM7,H3-4,H4C9,CDC7,CDC45,H2AC20,H2BC13,H2BC15,H2BC10,H2BC4,H2BC21,H3C1,H3C11,H3C2,H4C12,H4C2,H4C14,MAD1L1,MNAT1,CUL1,RAE1,BLZF1,SPC24,DYNLL1,CDC23,MYBL2,MYC,PPP1R12A,CCND1,NEK2,CDC16,BUB1,BUB1B,H2BC11,NUP88,NUP98,CCNA2,CCNB1,PKMYT1,CCNH,ORC5,SMC3,PAFAH1B1,BUB3,CDC25B,PCNA,AURKB,CDK6,PTTG1,CENPA,CKS1B,MIS12,CENPM,ANAPC2,PLK1,NIPBL,RPA4,ANAPC4,KIF23,POLA1…
Pathway	1339156	Selenocysteine synthesis	BioSystems: REACTOME	6.3e-47	1.861e-43	7.158e-45	6.133e-44	74	96	RPL10A,RPL14,RPL23,RPL36,RPL3,RPL4,RPL6,RPL7,RPL7A,RPL8,RPL9,RPL10,RPL11,RPL12,RPL13,RPL15,RPL17,RPL18,RPL18A,RPL19,RPL22,RPL23A,RPL24,RPL27,RPL30,RPL27A,RPL28,RPL29,RPL31,RPL32,RPL34,RPL35A,RPL36AL,RPL37,RPL37A,RPL38,RPL39,RPL41,RPL36A,RPLP0,RPLP2,RPS2,RPS3,RPS3A,RPS4X,RPS5,RPS6,RPS7,RPS8,RPS9,RPS10,RPS11,RPS13,RPS14,RPS15,RPS15A,RPS16,RPS17,RPS18,RPS19,RPS20,RPS21,RPS23,RPS24,RPS25,RPS27,RPS27A…
Pathway	1268689	SRP-dependent cotranslational protein targeting to membrane	BioSystems: REACTOME	1.111e-45	3.282e-42	1.216e-43	1.042e-42	81	116	RPL10A,RPL14,RPL23,SEC61A1,RPL36,DDOST,RPL3,RPL4,RPL6,RPL7,RPL7A,RPL8,RPL9,RPL10,RPL11,RPL12,RPL13,RPL15,RPL17,RPL18,RPL18A,RPL19,RPL22,RPL23A,RPL24,RPL27,RPL30,RPL27A,RPL28,RPL29,RPL31,RPL32,RPL34,RPL35A,RPL36AL,RPL37,RPL37A,RPL38,RPL39,RPL41,RPL36A,RPLP0,RPLP2,RPN1,RPS2,RPS3,RPS3A,RPS4X,RPS5,RPS6,RPS7,RPS8,RPS9,RPS10,RPS11,RPS13,RPS14,RPS15,RPS15A,RPS16,RPS17,RPS18,RPS19,RPS20,RPS21,RPS23,RPS24…
Pathway	1339149	Selenoamino acid metabolism	BioSystems: REACTOME	8.483e-44	2.506e-40	8.95e-42	7.668e-41	82	123	MARS1,RPL10A,RPL14,RPL23,RPL36,DARS1,QARS1,RARS1,RPL3,RPL4,RPL6,RPL7,RPL7A,RPL8,RPL9,RPL10,RPL11,RPL12,RPL13,RPL15,RPL17,RPL18,RPL18A,RPL19,RPL22,RPL23A,RPL24,RPL27,RPL30,RPL27A,RPL28,RPL29,RPL31,RPL32,RPL34,RPL35A,RPL36AL,RPL37,RPL37A,RPL38,RPL39,RPL41,RPL36A,RPLP0,RPLP2,RPS2,RPS3,RPS3A,RPS4X,RPS5,RPS6,RPS7,RPS8,RPS9,RPS10,RPS11,RPS13,RPS14,RPS15,RPS15A,RPS16,RPS17,RPS18,RPS19,RPS20,RPS21,RPS23,…
Pathway	1269688	Processing of Capped Intron-Containing Pre-mRNA	BioSystems: REACTOME	3.17e-41	9.363e-38	3.229e-39	2.766e-38	118	248	SEH1L,ZRSR2,DHX16,RAE1,THOC5,NXT1,LSM2,BUD31,NUP88,NUP98,PRPF4,PRPF3,CDC5L,PCBP1,SRSF11,SNRNP40,CPSF1,DDX23,LSM4,PLRG1,POLR2C,POLR2D,POLR2I,POLR2J,POLR2K,POLR2L,NUP155,CSTF3,NUP93,SF3B5,PRPF31,EIF4A3,DHX38,DDX5,DHX9,DHX15,DDX46,SNRNP25,RANBP2,PDCD7,PQBP1,ALYREF,SRRM1,SF3B4,WDR33,SMNDC1,SF3A1,CRNKL1,SRSF1,CHERP,SRSF2,SRSF3,SRSF6,TRA2B,DNAJC8,PUF60,SLU7,THOC3,PRPF8,NUP35,NCBP2,SRRT,RBM22,SNW1,NUP13…
Pathway	1269689	mRNA Splicing	BioSystems: REACTOME	2.109e-38	6.23e-35	2.077e-36	1.779e-35	100	196	ZRSR2,DHX16,LSM2,BUD31,PRPF4,PRPF3,CDC5L,PCBP1,SRSF11,SNRNP40,CPSF1,DDX23,LSM4,PLRG1,POLR2C,POLR2D,POLR2I,POLR2J,POLR2K,POLR2L,CSTF3,SF3B5,PRPF31,EIF4A3,DHX38,DDX5,DHX9,DHX15,DDX46,SNRNP25,PDCD7,PQBP1,ALYREF,SRRM1,SF3B4,WDR33,SMNDC1,SF3A1,CRNKL1,SRSF1,CHERP,SRSF2,SRSF3,SRSF6,TRA2B,DNAJC8,PUF60,SLU7,PRPF8,NCBP2,SRRT,RBM22,SNW1,CCAR1,FUS,SNRNP70,SNRPA,SNRPB,SNRPD1,SNRPD2,LSM7,SNRPD3,LSM8,SNRPE,SNRN…
Pathway	1269690	mRNA Splicing - Major Pathway	BioSystems: REACTOME	6.128e-37	1.81e-33	5.84e-35	5.004e-34	96	188	DHX16,LSM2,BUD31,PRPF4,PRPF3,CDC5L,PCBP1,SRSF11,SNRNP40,CPSF1,DDX23,LSM4,PLRG1,POLR2C,POLR2D,POLR2I,POLR2J,POLR2K,POLR2L,CSTF3,SF3B5,PRPF31,EIF4A3,DHX38,DDX5,DHX9,DHX15,DDX46,PQBP1,ALYREF,SRRM1,SF3B4,WDR33,SMNDC1,SF3A1,CRNKL1,SRSF1,CHERP,SRSF2,SRSF3,SRSF6,TRA2B,DNAJC8,PUF60,SLU7,PRPF8,NCBP2,SRRT,RBM22,SNW1,CCAR1,FUS,SNRNP70,SNRPA,SNRPB,SNRPD1,SNRPD2,LSM7,SNRPD3,LSM8,SNRPE,SNRNP200,SNRPF,SNRPG,GPK…
Pathway	1268677	Metabolism of proteins	BioSystems: REACTOME	2.745e-32	8.11e-29	2.534e-30	2.172e-29	371	1631	SEH1L,SMC1A,ACTB,TIMM23,MBD6,MDM4,H4C9,TRRAP,H2AC13,PARP1,H2AC20,H2BC13,H2BC15,MGAT1,H2BC10,H2BC4,H2BC21,H3C1,H3C11,H3C2,H4C12,H4C2,H4C14,MUC20,MPI,OGT,LEO1,RAE1,USP37,ARCN1,ARF1,CHCHD4,ARL2,RUVBL1,N6AMT1,GET3,DYNLL1,ATF4,EIF3A,EIF3B,EIF3C,EIF3D,EIF3G,EIF3I,EIF3J,ATP5F1A,MVD,ATP5F1B,MYC,ATP5MC1,MBTPS1,GBF1,BARD1,NAPG,NAPA,BCS1L,RPL10A,NEDD8,HDAC3,BRCA1,EIF2B4,EIF2B5,EIF2S2,NSMCE1,H2BC11,NUP88,NUP…
Pathway	1268844	Mitochondrial translation elongation	BioSystems: REACTOME	1.329e-31	3.925e-28	1.189e-29	1.019e-28	59	89	MRPS18B,MRPL13,GADD45GIP1,MRPL18,MRPL15,MRPL22,MRPS34,MRPL49,MRPL57,MRPL50,MRPL33,MRPL19,MRPL16,ERAL1,AURKAIP1,PTCD3,MRPL20,MRPL53,MRPS16,MRPS18C,TSFM,MRPL2,MRPS18A,MRPL4,MRPS10,MRPS2,MRPL46,MRPS31,MRPL23,MRPS12,MRPL37,MRPL51,MRPL27,MRPL10,MRPL28,MRPL45,MRPL17,MRPL48,MRPS14,MRPL43,MRPS30,MRPS25,MRPL3,TUFM,MRPL14,MRPS26,MRPS6,MRPL41,MRPL40,MRPL38,MRPL36,MRPL34,MRPL32,GFM1,MRPL11,MRPL9,MRPL44,MRPS2…
Pathway	1268842	Mitochondrial translation	BioSystems: REACTOME	2.31e-30	6.823e-27	2.007e-28	1.72e-27	60	95	MRPS18B,MRPL13,GADD45GIP1,MTFMT,MRPL18,MRPL15,MRPL22,MRPS34,MRPL49,MRPL57,MRPL50,MRPL33,MRPL19,MRPL16,ERAL1,AURKAIP1,PTCD3,MRPL20,MRPL53,MRPS16,MRPS18C,TSFM,MRPL2,MRPS18A,MRPL4,MRPS10,MRPS2,MRPL46,MRPS31,MRPL23,MRPS12,MRPL37,MRPL51,MRPL27,MRPL10,MRPL28,MRPL45,MRPL17,MRPL48,MRPS14,MRPL43,MRPS30,MRPS25,MRPL3,TUFM,MRPL14,MRPS26,MRPS6,MRPL41,MRPL40,MRPL38,MRPL36,MRPL34,MRPL32,GFM1,MRPL11,MRPL9,MRPL44…
Pathway	M2044	Spliceosome	MSigDB C2 BIOCARTA (v7.1)	6.202e-30	1.832e-26	5.234e-28	4.485e-27	70	127	DHX16,LSM2,BUD31,PRPF4,PRPF3,CDC5L,PCBP1,RBM25,SNRNP40,DDX23,TRA2A,LSM4,PLRG1,SF3B5,PRPF31,EIF4A3,DHX38,DDX5,DHX8,DHX15,DDX46,PQBP1,ALYREF,SF3B4,SMNDC1,SF3A1,CRNKL1,SRSF1,CHERP,SRSF2,SRSF3,SRSF6,TRA2B,PUF60,SLU7,THOC3,PRPF8,NCBP2,RBM22,SNW1,SNRNP70,SNRPA,SNRPB,SNRPD1,SNRPD2,LSM7,SNRPD3,LSM8,SNRPE,SNRNP200,SNRPF,SNRPG,RBMX,SF3A3,PRPF19,SF3B2,SNRNP27,PHF5A,LSM6,SF3B1,CTNNBL1,PRPF38A,HNRNPC,HNRNPK,H…
Pathway	1268843	Mitochondrial translation initiation	BioSystems: REACTOME	9.182e-30	2.712e-26	7.534e-28	6.455e-27	57	88	MRPS18B,MRPL13,GADD45GIP1,MTFMT,MRPL18,MRPL15,MRPL22,MRPS34,MRPL49,MRPL57,MRPL50,MRPL33,MRPL19,MRPL16,ERAL1,AURKAIP1,PTCD3,MRPL20,MRPL53,MRPS16,MRPS18C,MRPL2,MRPS18A,MRPL4,MRPS10,MRPS2,MRPL46,MRPS31,MRPL23,MRPS12,MRPL37,MRPL51,MRPL27,MRPL10,MRPL28,MRPL45,MRPL17,MRPL48,MRPS14,MRPL43,MRPS30,MRPS25,MRPL3,MRPL14,MRPS26,MRPS6,MRPL41,MRPL40,MRPL38,MRPL36,MRPL34,MRPL32,MRPL11,MRPL9,MRPL44,MRPS22,MRPL52
Pathway	1269810	M Phase	BioSystems: REACTOME	4.88e-29	1.441e-25	3.896e-27	3.338e-26	117	311	SEH1L,SMC1A,SPC25,SKA2,H3-4,H4C9,H2AC20,H2BC13,H2BC15,H2BC10,H2BC4,H2BC21,H3C1,H3C11,H3C2,H4C12,H4C2,H4C14,MAD1L1,RAE1,BLZF1,SPC24,CDC23,CDC16,BUB1,BUB1B,H2BC11,NUP88,NUP98,CCNB1,SMC3,PAFAH1B1,BUB3,AURKB,PTTG1,CENPA,MIS12,CENPM,ANAPC2,PLK1,NIPBL,ANAPC4,KIF23,AHCTF1,NEK7,CENPO,PPP2R1A,PPP2R2A,PPP2R5D,NUP155,NUP93,MAPK1,CENPL,PSMA2,PSMA4,PSMA5,PSMA6,PSMA7,PSMB2,PSMB3,PSMB4,PSMB5,PSMB6,PSMB7,PSMC5,P…
Pathway	1268845	Mitochondrial translation termination	BioSystems: REACTOME	1.142e-28	3.374e-25	8.878e-27	7.607e-26	56	88	MRPS18B,MRPL13,GADD45GIP1,MRPL18,MRPL15,MRPL22,MRPS34,MRPL49,MRPL57,MRPL50,MRPL33,MRPL19,MRPL16,ERAL1,AURKAIP1,PTCD3,MRPL20,MRPL53,MRPS16,MRPS18C,MRPL2,MRPS18A,MRPL4,MRPS10,MRPS2,MRPL46,MRPS31,MRPL23,MRPS12,MRPL37,MRPL51,MRPL27,MRPL10,MRPL28,MRPL45,MRPL17,MRPL48,MRPS14,MRPL43,MRPS30,MRPS25,MRPL3,MRPL14,MRPS26,MRPS6,MRPL41,MRPL40,MRPL38,MRPL36,MRPL34,MRPL32,MRPL11,MRPL9,MRPL44,MRPS22,MRPL52
Pathway	125136	Spliceosome	BioSystems: KEGG	5.228e-28	1.544e-24	3.96e-26	3.393e-25	70	134	DHX16,LSM2,BUD31,PRPF4,PRPF3,CDC5L,PCBP1,RBM25,SNRNP40,DDX23,TRA2A,LSM4,PLRG1,SF3B5,PRPF31,EIF4A3,DHX38,DDX5,DHX8,DHX15,DDX46,PQBP1,ALYREF,SF3B4,SMNDC1,SF3A1,CRNKL1,SRSF1,CHERP,SRSF2,SRSF3,SRSF6,TRA2B,PUF60,SLU7,THOC3,PRPF8,NCBP2,RBM22,SNW1,SNRNP70,SNRPA,SNRPB,SNRPD1,SNRPD2,LSM7,SNRPD3,LSM8,SNRPE,SNRNP200,SNRPF,SNRPG,RBMX,SF3A3,PRPF19,SF3B2,SNRNP27,PHF5A,LSM6,SF3B1,CTNNBL1,PRPF38A,HNRNPC,HNRNPK,H…
Pathway	1383087	rRNA modification in the nucleus and cytosol	BioSystems: REACTOME	8.433e-28	2.491e-24	6.228e-26	5.336e-25	46	63	DHX37,NOP14,NOP2,RRP9,WDR46,GAR1,NOC4L,TSR3,DCAF13,DDX49,BMS1,PWP2,DKC1,HEATR1,FCF1,MPHOSPH10,IMP3,DDX47,FBL,RPS2,RPS6,RPS7,RPS9,RPS14,UTP15,EMG1,NOP10,NOP56,TRMT112,NHP2,UTP25,PDCD11,UTP6,UTP14A,WDR43,WDR3,DIMT1,IMP4,UTP20,RRP7A,DDX52,KRR1,UTP4,WDR36,NOL6,UTP3
Pathway	1268685	Ribosomal scanning and start codon recognition	BioSystems: REACTOME	2.461e-25	7.27e-22	1.773e-23	1.519e-22	44	63	EIF3A,EIF3B,EIF3C,EIF3D,EIF3G,EIF3I,EIF3J,EIF2S2,EIF1AX,EIF2S3,EIF4A1,EIF4B,EIF4G1,EIF5,RPS2,RPS3,RPS3A,RPS4X,RPS5,RPS6,RPS7,RPS8,RPS9,RPS10,RPS11,RPS13,RPS14,RPS15,RPS15A,RPS16,RPS17,RPS18,RPS19,RPS20,RPS21,RPS23,RPS24,RPS25,RPS27,RPS27A,RPS28,FAU,EIF3CL,RPSA
Pathway	1269777	S Phase	BioSystems: REACTOME	4.744e-25	1.401e-21	3.336e-23	2.859e-22	66	132	SMC1A,MCM2,MCM3,MCM5,MCM6,MCM7,CDC45,MNAT1,CUL1,MYC,CCND1,CCNA2,CCNH,ORC5,SMC3,CDC25B,PCNA,CKS1B,POLA1,POLD1,POLD2,POLE,POLE2,PRIM1,PRIM2,PSMA2,PSMA4,PSMA5,PSMA6,PSMA7,PSMB2,PSMB3,PSMB4,PSMB5,PSMB6,PSMB7,PSMC5,PSMC6,PSMD3,PSMD4,PSMD8,PSMD12,GINS1,PSMD6,DNA2,RAD21,RFC1,RFC3,RFC4,RFC5,PSMD14,RPA2,RPA3,RPS27A,FEN1,SKP1,SKP2,GINS2,POLD3,ORC6,ORC3,POLA2,UBA52,GINS3,CDT1,SEM1
Pathway	1268684	Translation initiation complex formation	BioSystems: REACTOME	6.903e-25	2.039e-21	4.742e-23	4.063e-22	44	64	EIF3A,EIF3B,EIF3C,EIF3D,EIF3G,EIF3I,EIF3J,EIF2S2,EIF1AX,EIF2S3,EIF4A1,EIF4B,EIF4G1,RPS2,RPS3,RPS3A,RPS4X,RPS5,RPS6,RPS7,RPS8,RPS9,RPS10,RPS11,RPS13,RPS14,RPS15,RPS15A,RPS16,RPS17,RPS18,RPS19,RPS20,RPS21,RPS23,RPS24,RPS25,RPS27,RPS27A,RPS28,FAU,PABPC1,EIF3CL,RPSA
Pathway	1268683	Activation of the mRNA upon binding of the cap-binding complex and eIFs, and subsequent binding to 43S	BioSystems: REACTOME	1.873e-24	5.532e-21	1.257e-22	1.077e-21	44	65	EIF3A,EIF3B,EIF3C,EIF3D,EIF3G,EIF3I,EIF3J,EIF2S2,EIF1AX,EIF2S3,EIF4A1,EIF4B,EIF4G1,RPS2,RPS3,RPS3A,RPS4X,RPS5,RPS6,RPS7,RPS8,RPS9,RPS10,RPS11,RPS13,RPS14,RPS15,RPS15A,RPS16,RPS17,RPS18,RPS19,RPS20,RPS21,RPS23,RPS24,RPS25,RPS27,RPS27A,RPS28,FAU,PABPC1,EIF3CL,RPSA
Pathway	1268682	Formation of the ternary complex, and subsequently, the 43S complex	BioSystems: REACTOME	3.168e-24	9.357e-21	2.079e-22	1.782e-21	40	55	EIF3A,EIF3B,EIF3C,EIF3D,EIF3G,EIF3I,EIF3J,EIF2S2,EIF1AX,EIF2S3,RPS2,RPS3,RPS3A,RPS4X,RPS5,RPS6,RPS7,RPS8,RPS9,RPS10,RPS11,RPS13,RPS14,RPS15,RPS15A,RPS16,RPS17,RPS18,RPS19,RPS20,RPS21,RPS23,RPS24,RPS25,RPS27,RPS27A,RPS28,FAU,EIF3CL,RPSA
Pathway	1269875	DNA Replication	BioSystems: REACTOME	1.505e-22	4.446e-19	9.666e-21	8.282e-20	57	111	MCM2,MCM3,MCM5,MCM6,MCM7,CDC7,CDC45,CCNA2,ORC5,PCNA,RPA4,POLA1,POLD1,POLD2,POLE,POLE2,PRIM1,PRIM2,PSMA2,PSMA4,PSMA5,PSMA6,PSMA7,PSMB2,PSMB3,PSMB4,PSMB5,PSMB6,PSMB7,PSMC5,PSMC6,PSMD3,PSMD4,PSMD8,PSMD12,GINS1,PSMD6,DNA2,RFC1,RFC3,RFC4,RFC5,GMNN,PSMD14,RPA2,RPA3,RPS27A,FEN1,GINS2,POLD3,ORC6,ORC3,POLA2,UBA52,GINS3,CDT1,SEM1
Pathway	1269742	Cell Cycle Checkpoints	BioSystems: REACTOME	3.678e-22	1.087e-18	2.312e-20	1.981e-19	81	204	MCM2,MCM3,MCM5,MCM6,MCM7,H3-4,MDM4,H4C9,CDC7,CDC45,H2BC13,H2BC15,H2BC10,H2BC4,H2BC21,H4C12,H4C2,H4C14,MAD1L1,MRE11,CDC23,BARD1,BRCA1,CDC16,BUB1B,H2BC11,RNF8,CCNA2,CCNB1,PKMYT1,ORC5,EXO1,BUB3,CHEK1,ANAPC2,ANAPC4,RAD9B,PSMA2,PSMA4,PSMA5,PSMA6,PSMA7,PSMB2,PSMB3,PSMB4,PSMB5,PSMB6,PSMB7,PSMC5,PSMC6,PSMD3,PSMD4,PSMD8,PSMD12,PSMD6,DNA2,RAD9A,RBBP8,RFC3,RFC4,RFC5,PSMD14,RPA2,RPA3,BRIP1,RPS27A,ABRAXAS1,AN…
Pathway	1269779	Synthesis of DNA	BioSystems: REACTOME	5.485e-22	1.62e-18	3.376e-20	2.892e-19	54	103	MCM2,MCM3,MCM5,MCM6,MCM7,CDC45,CCNA2,ORC5,PCNA,POLA1,POLD1,POLD2,POLE,POLE2,PRIM1,PRIM2,PSMA2,PSMA4,PSMA5,PSMA6,PSMA7,PSMB2,PSMB3,PSMB4,PSMB5,PSMB6,PSMB7,PSMC5,PSMC6,PSMD3,PSMD4,PSMD8,PSMD12,GINS1,PSMD6,DNA2,RFC1,RFC3,RFC4,RFC5,PSMD14,RPA2,RPA3,RPS27A,FEN1,GINS2,POLD3,ORC6,ORC3,POLA2,UBA52,GINS3,CDT1,SEM1
Pathway	1269853	Chromosome Maintenance	BioSystems: REACTOME	6.154e-22	1.818e-18	3.71e-20	3.179e-19	56	110	H3-4,H4C9,H2AC20,H2BC13,H2BC15,H2BC10,H2BC4,H2BC21,H4C12,H4C2,H4C14,RUVBL1,CENPX,NPM1,H2BC11,MIS18A,PCNA,CENPA,CENPM,POLA1,POLD1,POLD2,POLE,POLE2,POT1,CENPO,PRIM1,PRIM2,CENPL,TINF2,DKC1,DNA2,RBBP4,CENPS,RFC1,RFC3,WRAP53,RFC4,RFC5,RPA2,RPA3,MIS18BP1,CENPW,HJURP,FEN1,CENPT,NHP2,POLD3,CENPN,RUVBL2,CENPK,H2AC19,TERF1,TERF2,H2BC5,POLA2
Pathway	1268854	Disease	BioSystems: REACTOME	6.36e-22	1.879e-18	3.757e-20	3.22e-19	212	867	SEH1L,ACACA,BRAP,MNAT1,MUC20,CUL1,RAE1,ARF1,MYC,RNGTT,BGN,RPL10A,HDAC3,CDK5R1,NPM1,NUP88,NUP98,RPL14,CCNH,PAK2,CDC25B,PC,PDPK1,RCC1,PHB,RPL23,CLTC,RPL36,DERL1,POLR2C,POLR2D,POLR2I,POLR2J,POLR2K,POLR2L,NCOR1,PPP2R1A,PPP2R5D,NUP155,ISG15,CSNK1A1,NUP93,MAPK1,CTNNB1,MAP2K2,MAP2K7,DNAJC3,PSMA2,PSMA4,PSMA5,PSMA6,PSMA7,PSMB2,PSMB3,PSMB4,PSMB5,PSMB6,PSMB7,PSMC5,PSMC6,PSMD3,PSMD4,PSMD8,PSMD12,PSMD6,PTPN11…
Pathway	1269826	Separation of Sister Chromatids	BioSystems: REACTOME	8.98e-22	2.653e-18	5.201e-20	4.457e-19	72	170	SEH1L,SMC1A,SPC25,SKA2,MAD1L1,SPC24,CDC23,CDC16,BUB1,BUB1B,NUP98,SMC3,PAFAH1B1,BUB3,AURKB,PTTG1,CENPA,MIS12,CENPM,ANAPC2,PLK1,ANAPC4,AHCTF1,CENPO,PPP2R1A,PPP2R5D,CENPL,PSMA2,PSMA4,PSMA5,PSMA6,PSMA7,PSMB2,PSMB3,PSMB4,PSMB5,PSMB6,PSMB7,PSMC5,PSMC6,PSMD3,PSMD4,PSMD8,PSMD12,PSMD6,RAD21,RANBP2,RANGAP1,CENPS,PSMD14,RPS27,RPS27A,DSN1,NDC80,ANAPC5,SEC13,CENPT,ANAPC11,MAPRE1,NUP133,NUDC,CENPN,CENPK,UBE2C,…
Pathway	1270350	DNA Repair	BioSystems: REACTOME	1.865e-21	5.51e-18	1.06e-19	9.079e-19	106	319	ACTB,H3-4,H4C9,PARP1,H2BC13,H2BC15,H2BC10,H2BC4,H2BC21,H4C12,H4C2,H4C14,MLH1,MNAT1,CUL4A,MRE11,RUVBL1,CENPX,BARD1,BRCA1,TIMELESS,H2BC11,RNF8,CCNA2,CCNH,EXO1,PCNA,CHEK1,COPS2,POLD1,POLD2,POLE,FAAP24,POLE2,POLR2C,POLR2D,POLR2I,POLR2J,POLR2K,POLR2L,RAD9B,PPP4C,ISG15,ZNF830,PRKDC,ALKBH5,TIPIN,DNA2,RBX1,RAD9A,RAD51,RAD51C,RAD51D,RBBP8,CENPS,RFC1,RFC3,RFC4,RFC5,RIF1,RPA2,RPA3,ERCC2,BRIP1,ERCC3,RPS27A,F…
Pathway	1269764	Mitotic G1-G1/S phases	BioSystems: REACTOME	2.172e-21	6.416e-18	1.211e-19	1.037e-18	65	145	MCM2,MCM3,MCM5,MCM6,MCM7,CDC7,CDC45,MNAT1,CUL1,MYBL2,MYC,CCND1,CCNA2,CCNB1,CCNH,ORC5,PCNA,CDK6,CKS1B,RPA4,POLA1,POLE,POLE2,PPP2R1A,PPP2R2A,PRIM1,PRIM2,PSMA2,PSMA4,PSMA5,PSMA6,PSMA7,PSMB2,PSMB3,PSMB4,PSMB5,PSMB6,PSMB7,PSMC5,PSMC6,PSMD3,PSMD4,PSMD8,PSMD12,LIN52,PSMD6,DHFR,RBBP4,E2F4,PSMD14,RPA2,RPA3,RPS27A,RRM2,SKP1,SKP2,TFDP1,TOP2A,ORC6,ORC3,POLA2,TYMS,UBA52,CDT1,SEM1
Pathway	1270158	Metabolism of amino acids and derivatives	BioSystems: REACTOME	2.303e-21	6.803e-18	1.26e-19	1.08e-18	116	367	MARS1,NDUFAB1,RPL10A,OAT,OAZ1,RPL14,PDHB,RPL23,RPL36,PSMA2,PSMA4,PSMA5,PSMA6,PSMA7,PSMB2,PSMB3,PSMB4,PSMB5,PSMB6,PSMB7,PSMC5,PSMC6,PSMD3,PSMD4,DARS1,PSMD8,PSMD12,PSMD6,QARS1,RARS1,APIP,SLC25A15,PSMD14,RPL3,RPL4,RPL6,RPL7,RPL7A,RPL8,RPL9,RPL10,RPL11,RPL12,RPL13,RPL15,RPL17,RPL18,RPL18A,RPL19,RPL22,RPL23A,RPL24,RPL27,RPL30,RPL27A,RPL28,RPL29,RPL31,RPL32,RPL34,RPL35A,RPL36AL,RPL37,RPL37A,RPL38,RPL39…
Pathway	1269825	Mitotic Anaphase	BioSystems: REACTOME	3.058e-21	9.034e-18	1.643e-19	1.407e-18	74	181	SEH1L,SMC1A,SPC25,SKA2,MAD1L1,SPC24,CDC23,CDC16,BUB1,BUB1B,NUP98,SMC3,PAFAH1B1,BUB3,AURKB,PTTG1,CENPA,MIS12,CENPM,ANAPC2,PLK1,ANAPC4,AHCTF1,CENPO,PPP2R1A,PPP2R2A,PPP2R5D,CENPL,PSMA2,PSMA4,PSMA5,PSMA6,PSMA7,PSMB2,PSMB3,PSMB4,PSMB5,PSMB6,PSMB7,PSMC5,PSMC6,PSMD3,PSMD4,PSMD8,PSMD12,PSMD6,RAD21,RANBP2,RANGAP1,CENPS,PSMD14,RPS27,RPS27A,DSN1,NDC80,ANAPC5,SEC13,CENPT,ANAPC11,MAPRE1,NUP133,NUDC,CENPN,ANKL…
Pathway	1269823	Mitotic Metaphase and Anaphase	BioSystems: REACTOME	4.519e-21	1.335e-17	2.384e-19	2.043e-18	74	182	SEH1L,SMC1A,SPC25,SKA2,MAD1L1,SPC24,CDC23,CDC16,BUB1,BUB1B,NUP98,SMC3,PAFAH1B1,BUB3,AURKB,PTTG1,CENPA,MIS12,CENPM,ANAPC2,PLK1,ANAPC4,AHCTF1,CENPO,PPP2R1A,PPP2R2A,PPP2R5D,CENPL,PSMA2,PSMA4,PSMA5,PSMA6,PSMA7,PSMB2,PSMB3,PSMB4,PSMB5,PSMB6,PSMB7,PSMC5,PSMC6,PSMD3,PSMD4,PSMD8,PSMD12,PSMD6,RAD21,RANBP2,RANGAP1,CENPS,PSMD14,RPS27,RPS27A,DSN1,NDC80,ANAPC5,SEC13,CENPT,ANAPC11,MAPRE1,NUP133,NUDC,CENPN,ANKL…
Pathway	1269768	G1/S Transition	BioSystems: REACTOME	5.325e-21	1.573e-17	2.76e-19	2.365e-18	58	121	MCM2,MCM3,MCM5,MCM6,MCM7,CDC7,CDC45,MNAT1,CUL1,MYC,CCND1,CCNA2,CCNB1,CCNH,ORC5,PCNA,CKS1B,RPA4,POLA1,POLE,POLE2,PPP2R1A,PRIM1,PRIM2,PSMA2,PSMA4,PSMA5,PSMA6,PSMA7,PSMB2,PSMB3,PSMB4,PSMB5,PSMB6,PSMB7,PSMC5,PSMC6,PSMD3,PSMD4,PSMD8,PSMD12,PSMD6,DHFR,PSMD14,RPA2,RPA3,RPS27A,RRM2,SKP1,SKP2,TFDP1,ORC6,ORC3,POLA2,TYMS,UBA52,CDT1,SEM1
Pathway	177876	RNA transport	BioSystems: KEGG	6.873e-21	2.03e-17	3.501e-19	2.999e-18	71	171	SEH1L,XPO5,RAE1,THOC5,NXT1,EIF3A,EIF3B,EIF3C,EIF3D,EIF3G,EIF3I,EIF3J,EIF2B4,EIF2B5,EIF2S2,NUP88,NUP98,CLNS1A,PABPC4L,NUP155,GEMIN4,NUP93,EIF4A3,GEMIN8,RANBP2,RANGAP1,UPF1,EEF1A1,NMD3,GEMIN7,TRNT1,EIF1AX,EIF2S3,EIF4A1,EIF4B,EIF4G1,EIF5,ALYREF,POP7,SRRM1,SUMO4,RPP21,SAP18,POP5,PRMT5,SEC13,RPP30,THOC3,PABPC1,NUP35,NCBP2,NUP133,SMN1,SMN2,SUMO2,POP4,PHAX,NUP205,RNPS1,POP1,NUP42,STRAP,DDX20,NUP62,UBE2I…
Pathway	1268838	Organelle biogenesis and maintenance	BioSystems: REACTOME	4.955e-20	1.464e-16	2.481e-18	2.126e-17	108	341	MRPS18B,MRPL13,GADD45GIP1,MTFMT,MRPL18,MRPL15,MRPL22,MRPS34,DYNLL1,ATP5F1B,GBF1,SEPTIN2,HDAC3,NEK2,MRPL49,NRF1,PAFAH1B1,CYCS,MRPL57,PLK1,MRPL50,POLRMT,MRPL33,NCOR1,PPP2R1A,CSNK1D,PRKAG1,CEP57,MRPL19,DCTN1,MKS1,HAUS4,MRPL16,ERAL1,DYNLRB2,DYNLRB1,AURKAIP1,DYNC1H1,PTCD3,MRPL20,MRPL53,MRPS16,MRPS18C,TSFM,MRPL2,MRPS18A,MRPL4,MRPS10,ACTR1A,MRPS2,MRPL46,MRPS31,MRPL23,MRPS12,MRPL37,MRPL51,MRPL27,MRPL10,H…
Pathway	M14691	Aminoacyl-tRNA biosynthesis	MSigDB C2 BIOCARTA (v7.1)	6.787e-20	2.005e-16	3.342e-18	2.863e-17	31	41	MARS1,AARS2,YARS1,MTFMT,CARS1,PARS2,EARS2,DARS1,SARS2,QARS1,RARS1,FARSB,NARS2,DARS2,YARS2,SARS1,TARS2,IARS2,FARS2,GARS1,TARS1,MARS2,LARS2,HARS2,HARS1,VARS1,WARS1,IARS1,KARS1,RARS2,VARS2
Pathway	1269709	tRNA Aminoacylation	BioSystems: REACTOME	3.787e-19	1.119e-15	1.834e-17	1.571e-16	32	45	MARS1,AARS2,YARS1,CARS1,PPA1,PARS2,EARS2,DARS1,SARS2,QARS1,RARS1,FARSB,NARS2,DARS2,YARS2,SARS1,TARS2,IARS2,FARS2,GARS1,TARS1,MARS2,LARS2,HARS2,HARS1,VARS1,WARS1,IARS1,KARS1,RARS2,AIMP2,VARS2
Pathway	1269057	HIV Infection	BioSystems: REACTOME	8.151e-19	2.408e-15	3.884e-17	3.328e-16	84	240	SEH1L,MNAT1,RAE1,ARF1,RNGTT,NPM1,NUP88,NUP98,CCNH,PAK2,RCC1,POLR2C,POLR2D,POLR2I,POLR2J,POLR2K,POLR2L,NUP155,NUP93,PSMA2,PSMA4,PSMA5,PSMA6,PSMA7,PSMB2,PSMB3,PSMB4,PSMB5,PSMB6,PSMB7,PSMC5,PSMC6,PSMD3,PSMD4,PSMD8,PSMD12,PSMD6,RAC1,RBX1,RANBP2,RANGAP1,CHMP6,VPS28,PSMD14,ERCC2,ERCC3,RPS27A,FEN1,NELFCD,SKP1,NUP35,NCBP2,ATP6V1H,NUP133,CHMP3,XRCC6,SSRP1,CHMP2A,NUP205,SUPT4H1,SUPT5H,TAF2,TAF6,TAF10,TAF11…
Pathway	1270414	Cellular responses to stress	BioSystems: REACTOME	2.842e-18	8.396e-15	1.333e-16	1.142e-15	127	454	SEH1L,H3-4,MDM4,H4C9,H2AC20,H2BC13,H2BC15,H2BC10,H2BC4,H2BC21,H3C1,H3C11,H3C2,H4C12,H4C2,H4C14,MRE11,LAMTOR2,RAE1,EP400,LAMTOR3,DYNLL1,CDC23,CDC16,H2BC11,NUP88,NUP98,CCNA2,CYCS,CDK6,ANAPC2,TXN2,ASF1A,ANAPC4,POT1,BAG2,NUP155,RPS19BP1,PRKAG1,NUP93,MAPK1,MAPK7,MAP2K7,PSMA2,PSMA4,PSMA5,PSMA6,PSMA7,PSMB2,PSMB3,PSMB4,PSMB5,PSMB6,PSMB7,PSMC5,PSMC6,PSMD3,PSMD4,PSMD8,PSMD12,PSMD6,TINF2,CCS,RBX1,RANBP2,CHM…
Pathway	1269753	G2/M Checkpoints	BioSystems: REACTOME	5.035e-18	1.487e-14	2.324e-16	1.991e-15	67	172	MCM2,MCM3,MCM5,MCM6,MCM7,H3-4,H4C9,CDC7,CDC45,H2BC13,H2BC15,H2BC10,H2BC4,H2BC21,H4C12,H4C2,H4C14,MRE11,BARD1,BRCA1,H2BC11,RNF8,CCNB1,PKMYT1,ORC5,EXO1,CHEK1,RAD9B,PSMA2,PSMA4,PSMA5,PSMA6,PSMA7,PSMB2,PSMB3,PSMB4,PSMB5,PSMB6,PSMB7,PSMC5,PSMC6,PSMD3,PSMD4,PSMD8,PSMD12,PSMD6,DNA2,RAD9A,RBBP8,RFC3,RFC4,RFC5,PSMD14,RPA2,RPA3,BRIP1,RPS27A,ABRAXAS1,KAT5,PIAS4,TOPBP1,H2BC5,ORC6,ORC3,UBA52,HUS1,SEM1
Pathway	1309099	Homology Directed Repair	BioSystems: REACTOME	6.02e-18	1.778e-14	2.736e-16	2.344e-15	59	140	H3-4,H4C9,PARP1,H2BC13,H2BC15,H2BC10,H2BC4,H2BC21,H4C12,H4C2,H4C14,MRE11,BARD1,BRCA1,TIMELESS,H2BC11,RNF8,CCNA2,EXO1,PCNA,CHEK1,POLD1,POLD2,POLE,POLE2,RAD9B,PPP4C,TIPIN,DNA2,RAD9A,RAD51,RAD51C,RAD51D,RBBP8,RFC1,RFC3,RFC4,RFC5,RPA2,RPA3,BRIP1,RPS27A,ABRAXAS1,FEN1,KAT5,PIAS4,SUMO2,POLD3,SLX4,RTEL1,TOPBP1,H2BC5,UBA52,UBE2I,HUS1,XRCC1,XRCC3,SLX1A,LIG3
Pathway	1309095	DNA Double-Strand Break Repair	BioSystems: REACTOME	3.4e-17	1.004e-13	1.522e-15	1.304e-14	65	169	H3-4,H4C9,PARP1,H2BC13,H2BC15,H2BC10,H2BC4,H2BC21,H4C12,H4C2,H4C14,MRE11,BARD1,BRCA1,TIMELESS,H2BC11,RNF8,CCNA2,EXO1,PCNA,CHEK1,POLD1,POLD2,POLE,POLE2,RAD9B,PPP4C,PRKDC,TIPIN,DNA2,RAD9A,RAD51,RAD51C,RAD51D,RBBP8,RFC1,RFC3,RFC4,RFC5,RIF1,RPA2,RPA3,BRIP1,RPS27A,ABRAXAS1,FEN1,KAT5,PIAS4,SUMO2,POLD3,SLX4,XRCC6,RTEL1,TOPBP1,H2BC5,UBA52,UBE2I,HUS1,XRCC1,XRCC3,XRCC4,XRCC5,SLX1A,KPNA2,LIG3
Pathway	1269784	DNA strand elongation	BioSystems: REACTOME	7.096e-17	2.096e-13	3.129e-15	2.681e-14	25	32	MCM2,MCM3,MCM5,MCM6,MCM7,CDC45,PCNA,POLA1,POLD1,POLD2,PRIM1,PRIM2,GINS1,DNA2,RFC1,RFC3,RFC4,RFC5,RPA2,RPA3,FEN1,GINS2,POLD3,POLA2,GINS3
Pathway	1269656	RNA Polymerase I, RNA Polymerase III, and Mitochondrial Transcription	BioSystems: REACTOME	9.27e-17	2.738e-13	4.027e-15	3.45e-14	60	151	H4C9,H2AC20,H2BC13,H2BC15,H2BC10,H2BC4,H2BC21,H3C1,H3C11,H3C2,H4C12,H4C2,H4C14,MNAT1,POLR1F,H2BC11,TAF1C,TAF1B,CCNH,GTF3C4,GTF3C3,POLR1A,POLR1C,POLR2K,POLR2L,POLRMT,RRN3,GATAD2A,RBBP4,GTF3C6,POLR1D,BRF2,ERCC2,ERCC3,POLR1H,POLR1B,H3C13,POLR3C,POLR3B,POLR3E,POLR3K,POLR1G,CRCP,EHMT2,TFB2M,TBP,H2AC19,POLR3A,GTF2H2,GTF2H4,GTF3A,GTF3C1,POLR1E,H2BC5,H3-3A,H3-3B,HDAC2,TTF1,UBTF,POLR3H
Pathway	1269675	RNA Polymerase II Transcription	BioSystems: REACTOME	2.435e-16	7.192e-13	1.042e-14	8.931e-14	62	162	MNAT1,LEO1,THOC5,RNGTT,CCNH,SRSF11,CPSF1,POLR2C,POLR2D,POLR2I,POLR2J,POLR2K,POLR2L,PAF1,CSTF3,EIF4A3,DHX38,CDC73,ALYREF,SRRM1,ERCC2,ERCC3,WDR33,SRSF1,SRSF2,SRSF3,SRSF6,NELFCD,SLU7,THOC3,NCBP2,SNRPB,SNRPD3,SNRPE,SNRPF,SNRPG,SSRP1,CPSF4,RNPS1,SUPT4H1,SUPT5H,SUPT6H,TAF2,TAF6,TAF10,CLP1,TAF11,TAF13,TBP,ELOC,ELOB,NUDT21,GTF2A2,GTF2H2,GTF2H4,LSM10,U2AF1,LSM11,EAF1,FIP1L1,ELL,SYMPK
Pathway	1269831	M/G1 Transition	BioSystems: REACTOME	2.653e-16	7.837e-13	1.104e-14	9.457e-14	43	88	MCM2,MCM3,MCM5,MCM6,MCM7,CDC7,CDC45,ORC5,RPA4,POLA1,POLE,POLE2,PRIM1,PRIM2,PSMA2,PSMA4,PSMA5,PSMA6,PSMA7,PSMB2,PSMB3,PSMB4,PSMB5,PSMB6,PSMB7,PSMC5,PSMC6,PSMD3,PSMD4,PSMD8,PSMD12,PSMD6,GMNN,PSMD14,RPA2,RPA3,RPS27A,ORC6,ORC3,POLA2,UBA52,CDT1,SEM1
Pathway	1269832	DNA Replication Pre-Initiation	BioSystems: REACTOME	2.653e-16	7.837e-13	1.104e-14	9.457e-14	43	88	MCM2,MCM3,MCM5,MCM6,MCM7,CDC7,CDC45,ORC5,RPA4,POLA1,POLE,POLE2,PRIM1,PRIM2,PSMA2,PSMA4,PSMA5,PSMA6,PSMA7,PSMB2,PSMB3,PSMB4,PSMB5,PSMB6,PSMB7,PSMC5,PSMC6,PSMD3,PSMD4,PSMD8,PSMD12,PSMD6,GMNN,PSMD14,RPA2,RPA3,RPS27A,ORC6,ORC3,POLA2,UBA52,CDT1,SEM1
Pathway	1270127	Respiratory electron transport, ATP synthesis by chemiosmotic coupling, and heat production by uncoupling proteins.	BioSystems: REACTOME	3.249e-16	9.597e-13	1.333e-14	1.142e-13	53	126	NDUFAF4,ATP5F1A,ATP5F1B,ATP5F1C,ATP5F1D,ATP5F1E,ATP5PB,ATP5MC1,ATP5ME,NDUFA1,NDUFA2,NDUFA6,NDUFAB1,NDUFB2,NDUFB4,NDUFB6,NDUFB7,NDUFB9,NDUFB10,NDUFC1,NDUFC2,NDUFS2,NDUFV1,NDUFS5,NDUFS8,CYCS,NDUFB11,COX4I1,COX5B,NDUFAF3,COX7C,COX11,ATP5MF,CYC1,SCO2,NDUFAF1,COX16,TIMMDC1,NDUFAF7,SCO1,ATP5PD,SDHA,SDHB,SDHC,SDHD,UQCRQ,SURF1,COX18,COX14,UQCRB,UQCRC1,UQCRFS1,NDUFA11
Pathway	1309100	HDR through Homologous Recombination (HR) or Single Strand Annealing (SSA)	BioSystems: REACTOME	3.295e-16	9.733e-13	1.333e-14	1.142e-13	55	134	H3-4,H4C9,H2BC13,H2BC15,H2BC10,H2BC4,H2BC21,H4C12,H4C2,H4C14,MRE11,BARD1,BRCA1,TIMELESS,H2BC11,RNF8,CCNA2,EXO1,PCNA,CHEK1,POLD1,POLD2,POLE,POLE2,RAD9B,PPP4C,TIPIN,DNA2,RAD9A,RAD51,RAD51C,RAD51D,RBBP8,RFC1,RFC3,RFC4,RFC5,RPA2,RPA3,BRIP1,RPS27A,ABRAXAS1,KAT5,PIAS4,SUMO2,POLD3,SLX4,RTEL1,TOPBP1,H2BC5,UBA52,UBE2I,HUS1,XRCC3,SLX1A
Pathway	83039	DNA replication	BioSystems: KEGG	4.613e-16	1.363e-12	1.817e-14	1.557e-13	26	36	MCM2,MCM3,MCM5,MCM6,MCM7,PCNA,RPA4,POLA1,POLD1,POLD2,POLE,POLE2,PRIM1,PRIM2,DNA2,RNASEH2B,RFC1,RFC3,RFC4,RFC5,RPA2,RPA3,FEN1,RNASEH2A,POLD3,POLA2
Pathway	M16853	DNA replication	MSigDB C2 BIOCARTA (v7.1)	4.613e-16	1.363e-12	1.817e-14	1.557e-13	26	36	MCM2,MCM3,MCM5,MCM6,MCM7,PCNA,RPA4,POLA1,POLD1,POLD2,POLE,POLE2,PRIM1,PRIM2,DNA2,RNASEH2B,RFC1,RFC3,RFC4,RFC5,RPA2,RPA3,FEN1,RNASEH2A,POLD3,POLA2
Pathway	1269731	Metabolism of non-coding RNA	BioSystems: REACTOME	5.765e-16	1.703e-12	2.212e-14	1.895e-13	32	53	SEH1L,RAE1,NUP88,NUP98,CLNS1A,WDR77,NUP155,GEMIN4,NUP93,GEMIN8,RANBP2,GEMIN7,PRMT5,NUP35,NCBP2,NUP133,SMN1,SMN2,SNRPB,SNRPD1,SNRPD2,SNRPD3,SNRPE,SNRPF,SNRPG,PHAX,NUP205,NUP42,DDX20,NUP62,NUP107,NUP214
Pathway	1269732	snRNP Assembly	BioSystems: REACTOME	5.765e-16	1.703e-12	2.212e-14	1.895e-13	32	53	SEH1L,RAE1,NUP88,NUP98,CLNS1A,WDR77,NUP155,GEMIN4,NUP93,GEMIN8,RANBP2,GEMIN7,PRMT5,NUP35,NCBP2,NUP133,SMN1,SMN2,SNRPB,SNRPD1,SNRPD2,SNRPD3,SNRPE,SNRPF,SNRPG,PHAX,NUP205,NUP42,DDX20,NUP62,NUP107,NUP214
Pathway	1269856	Telomere Maintenance	BioSystems: REACTOME	8.068e-16	2.383e-12	3.055e-14	2.618e-13	41	83	H3-4,H4C9,H2AC20,H2BC13,H2BC15,H2BC10,H2BC4,H2BC21,H4C12,H4C2,H4C14,RUVBL1,H2BC11,PCNA,POLA1,POLD1,POLD2,POLE,POLE2,POT1,PRIM1,PRIM2,TINF2,DKC1,DNA2,RFC1,RFC3,WRAP53,RFC4,RFC5,RPA2,RPA3,FEN1,NHP2,POLD3,RUVBL2,H2AC19,TERF1,TERF2,H2BC5,POLA2
Pathway	1269654	Transcriptional Regulation by TP53	BioSystems: REACTOME	2.122e-15	6.27e-12	7.936e-14	6.8e-13	105	374	MDM4,MLH1,MNAT1,MRE11,LAMTOR2,LAMTOR3,BARD1,CDK5R1,BRCA1,CNOT3,NPM1,CASP10,CCNA2,CCNB1,CCNH,CYCS,EXO1,PCNA,AURKB,PDPK1,CHEK1,COX4I1,COX5B,POLR2C,POLR2D,POLR2I,POLR2J,POLR2K,POLR2L,TP53I3,COX7C,COX11,RAD9B,PPP2R1A,PRKAG1,GATAD2A,NOC2L,DAXX,BANP,DNA2,RABGGTA,RAD9A,RAD51D,SCO2,ARID3A,RBBP4,RBBP8,E2F4,RFC3,RFC4,RFC5,RHEB,AGO1,RPA2,RPA3,ERCC2,BRIP1,ERCC3,COX16,RPS27A,PRMT5,SCO1,TP53RK,KAT5,NELFCD,TRIA…
Pathway	82942	Oxidative phosphorylation	BioSystems: KEGG	5.058e-15	1.494e-11	1.867e-13	1.6e-12	53	133	ATP5F1A,ATP5F1B,ATP5F1C,ATP5F1D,ATP5F1E,ATP5PB,ATP5MC1,ATP5ME,ATP6V1A,ATP6V1B2,ATP6V1E1,ATP6AP1,NDUFA1,NDUFA2,NDUFA6,NDUFAB1,NDUFB2,NDUFB4,NDUFB6,NDUFB7,NDUFB9,NDUFB10,NDUFC1,NDUFC2,NDUFS2,NDUFV1,NDUFS5,NDUFS8,ATP6V0D1,NDUFB11,COX4I1,COX5B,COX7A2,COX7C,COX11,COX15,ATP6V1G1,ATP5MF,PPA1,CYC1,COX17,ATP6V1D,ATP5PD,SDHA,SDHB,SDHC,SDHD,ATP6V1H,UQCRQ,UQCRB,UQCRC1,UQCRFS1,NDUFA11
Pathway	1269691	mRNA Splicing - Minor Pathway	BioSystems: REACTOME	5.792e-15	1.711e-11	2.112e-13	1.81e-12	31	53	ZRSR2,LSM2,SNRNP40,DDX23,POLR2C,POLR2D,POLR2I,POLR2J,POLR2K,POLR2L,SF3B5,SNRNP25,PDCD7,SF3B4,SRSF1,SRSF2,SRSF6,PRPF8,NCBP2,SNRPB,SNRPD1,SNRPD2,SNRPD3,SNRPE,SNRNP200,SNRPF,SNRPG,SF3B2,SF3B1,ZCRB1,PRPF6
Pathway	1269857	Extension of Telomeres	BioSystems: REACTOME	8.975e-15	2.651e-11	3.233e-13	2.77e-12	23	31	RUVBL1,PCNA,POLA1,POLD1,POLD2,POLE,POLE2,PRIM1,PRIM2,DKC1,DNA2,RFC1,RFC3,WRAP53,RFC4,RFC5,RPA2,RPA3,FEN1,NHP2,POLD3,RUVBL2,POLA2
Pathway	M19540	Oxidative phosphorylation	MSigDB C2 BIOCARTA (v7.1)	1.107e-14	3.271e-11	3.941e-13	3.377e-12	52	131	ATP5F1A,ATP5F1B,ATP5F1C,ATP5F1D,ATP5F1E,ATP5PB,ATP5MC1,ATP5ME,ATP6V1A,ATP6V1B2,ATP6V1E1,ATP6AP1,NDUFA1,NDUFA2,NDUFA6,NDUFAB1,NDUFB2,NDUFB4,NDUFB6,NDUFB7,NDUFB9,NDUFB10,NDUFC1,NDUFC2,NDUFS2,NDUFV1,NDUFS5,NDUFS8,ATP6V0D1,COX4I1,COX5B,COX7A2,COX7C,COX11,COX15,ATP6V1G1,ATP5MF,PPA1,CYC1,COX17,ATP6V1D,ATP5PD,SDHA,SDHB,SDHC,SDHD,ATP6V1H,UQCRQ,UQCRB,UQCRC1,UQCRFS1,NDUFA11
Pathway	1269837	Regulation of mitotic cell cycle	BioSystems: REACTOME	1.734e-14	5.122e-11	6.026e-13	5.163e-12	41	89	CUL1,CDC23,NEK2,CDC16,BUB1B,CCNA2,CCNB1,BUB3,AURKB,PTTG1,ANAPC2,PLK1,ANAPC4,PSMA2,PSMA4,PSMA5,PSMA6,PSMA7,PSMB2,PSMB3,PSMB4,PSMB5,PSMB6,PSMB7,PSMC5,PSMC6,PSMD3,PSMD4,PSMD8,PSMD12,PSMD6,PSMD14,RPS27A,ANAPC5,ANAPC11,SKP1,SKP2,UBE2C,UBA52,ANAPC1,SEM1
Pathway	1269838	APC/C-mediated degradation of cell cycle proteins	BioSystems: REACTOME	1.734e-14	5.122e-11	6.026e-13	5.163e-12	41	89	CUL1,CDC23,NEK2,CDC16,BUB1B,CCNA2,CCNB1,BUB3,AURKB,PTTG1,ANAPC2,PLK1,ANAPC4,PSMA2,PSMA4,PSMA5,PSMA6,PSMA7,PSMB2,PSMB3,PSMB4,PSMB5,PSMB6,PSMB7,PSMC5,PSMC6,PSMD3,PSMD4,PSMD8,PSMD12,PSMD6,PSMD14,RPS27A,ANAPC5,ANAPC11,SKP1,SKP2,UBE2C,UBA52,ANAPC1,SEM1
Pathway	1269725	Regulation of mRNA stability by proteins that bind AU-rich elements	BioSystems: REACTOME	1.971e-14	5.822e-11	6.769e-13	5.8e-12	42	93	ZFP36L1,PARN,EXOSC4,EXOSC9,PSMA2,PSMA4,PSMA5,PSMA6,PSMA7,PSMB2,PSMB3,PSMB4,PSMB5,PSMB6,PSMB7,PSMC5,PSMC6,PSMD3,PSMD4,PSMD8,PSMD12,PSMD6,EXOSC3,EIF4G1,PSMD14,RPS27A,SET,PABPC1,DIS3,EXOSC7,EXOSC2,EXOSC8,UBA52,HSPA8,DCP2,XPO1,EXOSC5,EXOSC6,TNPO1,SEM1,NUP214,ANP32A
Pathway	1309120	Gap-filling DNA repair synthesis and ligation in TC-NER	BioSystems: REACTOME	2.665e-14	7.871e-11	9.048e-13	7.752e-12	34	65	MNAT1,CUL4A,CCNH,PCNA,POLD1,POLD2,POLE,POLE2,POLR2C,POLR2D,POLR2I,POLR2J,POLR2K,POLR2L,ZNF830,RBX1,RFC1,RFC3,RFC4,RFC5,RPA2,RPA3,ERCC2,ERCC3,RPS27A,POLD3,PRPF19,GTF2H2,GTF2H4,UBA52,XRCC1,XAB2,USP7,LIG3
Pathway	1309117	Transcription-Coupled Nucleotide Excision Repair (TC-NER)	BioSystems: REACTOME	2.771e-14	8.184e-11	9.301e-13	7.969e-12	38	79	MNAT1,CUL4A,CCNH,PCNA,COPS2,POLD1,POLD2,POLE,POLE2,POLR2C,POLR2D,POLR2I,POLR2J,POLR2K,POLR2L,ZNF830,RBX1,RFC1,RFC3,RFC4,RFC5,RPA2,RPA3,ERCC2,ERCC3,RPS27A,POLD3,PRPF19,COPS6,COPS5,GTF2H2,GTF2H4,UBA52,XRCC1,XAB2,USP7,LIG3,ELL
Pathway	1270121	The citric acid (TCA) cycle and respiratory electron transport	BioSystems: REACTOME	7.332e-14	2.166e-10	2.434e-12	2.085e-11	60	171	MDH2,NDUFAF4,ATP5F1A,ATP5F1B,ATP5F1C,ATP5F1D,ATP5F1E,ATP5PB,ATP5MC1,ATP5ME,NDUFA1,NDUFA2,NDUFA6,NDUFAB1,SUCLA2,NDUFB2,NDUFB4,NDUFB6,NDUFB7,NDUFB9,NDUFB10,NDUFC1,NDUFC2,NDUFS2,NDUFV1,NDUFS5,NDUFS8,CYCS,PDHB,NDUFB11,COX4I1,COX5B,NDUFAF3,COX7C,COX11,ATP5MF,CS,CYC1,SCO2,NDUFAF1,COX16,TIMMDC1,NDUFAF7,SCO1,FH,ATP5PD,SDHA,SDHB,SDHC,SDHD,MPC1,UQCRQ,SURF1,COX18,COX14,UQCRB,UQCRC1,UQCRFS1,IDH3A,NDUFA11
Pathway	1269058	HIV Life Cycle	BioSystems: REACTOME	8.898e-14	2.629e-10	2.921e-12	2.502e-11	56	154	SEH1L,MNAT1,RAE1,RNGTT,NUP88,NUP98,CCNH,RCC1,POLR2C,POLR2D,POLR2I,POLR2J,POLR2K,POLR2L,NUP155,NUP93,RANBP2,RANGAP1,CHMP6,VPS28,ERCC2,ERCC3,RPS27A,FEN1,NELFCD,NUP35,NCBP2,NUP133,CHMP3,XRCC6,SSRP1,CHMP2A,NUP205,SUPT4H1,SUPT5H,TAF2,TAF6,TAF10,TAF11,TAF13,TBP,ELOC,ELOB,NUP42,GTF2A2,GTF2H2,GTF2H4,NUP62,HMGA1,UBA52,XPO1,XRCC4,XRCC5,NUP107,NUP214,ELL
Pathway	1269842	Activation of APC/C and APC/C:Cdc20 mediated degradation of mitotic proteins	BioSystems: REACTOME	1.737e-13	5.13e-10	5.637e-12	4.83e-11	37	79	CDC23,NEK2,CDC16,BUB1B,CCNA2,CCNB1,BUB3,PTTG1,ANAPC2,PLK1,ANAPC4,PSMA2,PSMA4,PSMA5,PSMA6,PSMA7,PSMB2,PSMB3,PSMB4,PSMB5,PSMB6,PSMB7,PSMC5,PSMC6,PSMD3,PSMD4,PSMD8,PSMD12,PSMD6,PSMD14,RPS27A,ANAPC5,ANAPC11,UBE2C,UBA52,ANAPC1,SEM1
Pathway	PW:0000034	oxidative phosphorylation	Pathway Ontology	2.403e-13	7.097e-10	7.715e-12	6.61e-11	29	52	ATP5F1A,ATP5F1C,ATP5PB,ATP6V1B2,ATP6AP1,NDUFA2,NDUFA6,NDUFAB1,NDUFB2,NDUFB4,NDUFB6,NDUFB7,NDUFB9,NDUFB10,NDUFS2,NDUFS5,NDUFS8,ATP6V0D1,COX4I1,COX5B,COX11,COX15,CYC1,COX17,SDHA,SDHB,SDHC,SDHD,UQCRB
Pathway	1309102	HDR through Homologous Recombination (HRR)	BioSystems: REACTOME	2.601e-13	7.684e-10	8.263e-12	7.08e-11	34	69	MRE11,BARD1,BRCA1,EXO1,PCNA,CHEK1,POLD1,POLD2,POLE,POLE2,RAD9B,DNA2,RAD9A,RAD51,RAD51C,RAD51D,RBBP8,RFC1,RFC3,RFC4,RFC5,RPA2,RPA3,BRIP1,RPS27A,KAT5,POLD3,SLX4,RTEL1,TOPBP1,UBA52,HUS1,XRCC3,SLX1A
Pathway	1269658	RNA Polymerase I Promoter Clearance	BioSystems: REACTOME	2.805e-13	8.287e-10	8.781e-12	7.524e-11	45	111	H4C9,H2AC20,H2BC13,H2BC15,H2BC10,H2BC4,H2BC21,H3C1,H3C11,H3C2,H4C12,H4C2,H4C14,MNAT1,POLR1F,H2BC11,TAF1C,TAF1B,CCNH,POLR1A,POLR1C,POLR2K,POLR2L,RRN3,GATAD2A,RBBP4,POLR1D,ERCC2,ERCC3,POLR1H,POLR1B,H3C13,POLR1G,EHMT2,TBP,H2AC19,GTF2H2,GTF2H4,POLR1E,H2BC5,H3-3A,H3-3B,HDAC2,TTF1,UBTF
Pathway	1270128	Respiratory electron transport	BioSystems: REACTOME	2.824e-13	8.342e-10	8.781e-12	7.524e-11	43	103	NDUFAF4,NDUFA1,NDUFA2,NDUFA6,NDUFAB1,NDUFB2,NDUFB4,NDUFB6,NDUFB7,NDUFB9,NDUFB10,NDUFC1,NDUFC2,NDUFS2,NDUFV1,NDUFS5,NDUFS8,CYCS,NDUFB11,COX4I1,COX5B,NDUFAF3,COX7C,COX11,CYC1,SCO2,NDUFAF1,COX16,TIMMDC1,NDUFAF7,SCO1,SDHA,SDHB,SDHC,SDHD,UQCRQ,SURF1,COX18,COX14,UQCRB,UQCRC1,UQCRFS1,NDUFA11
Pathway	83030	Aminoacyl-tRNA biosynthesis	BioSystems: KEGG	3.435e-13	1.015e-09	1.057e-11	9.056e-11	33	66	MARS1,AARS2,YARS1,MTFMT,CARS1,GATC,GATB,PARS2,EARS2,DARS1,SARS2,QARS1,RARS1,FARSB,NARS2,DARS2,YARS2,SARS1,TARS2,IARS2,FARS2,GARS1,TARS1,MARS2,LARS2,HARS2,HARS1,VARS1,WARS1,IARS1,KARS1,RARS2,VARS2
Pathway	83054	Cell cycle	BioSystems: KEGG	3.581e-13	1.058e-09	1.079e-11	9.249e-11	48	124	SMC1A,MCM2,MCM3,MCM5,MCM6,MCM7,CDC7,CDC45,MAD1L1,CUL1,CDC23,MYC,CCND1,CDC16,BUB1,BUB1B,CCNA2,CCNB1,PKMYT1,CCNH,ORC5,SMC3,BUB3,CDC25B,PCNA,CDK6,PTTG1,CHEK1,ANAPC2,PLK1,ANAPC13,ANAPC4,PRKDC,RBX1,RAD21,E2F4,MAD2L2,ANAPC5,ANAPC11,SKP1,SKP2,TFDP1,HDAC2,ORC6,ORC3,TTK,ANAPC1,ZBTB17
Pathway	M7963	Cell cycle	MSigDB C2 BIOCARTA (v7.1)	3.581e-13	1.058e-09	1.079e-11	9.249e-11	48	124	SMC1A,MCM2,MCM3,MCM5,MCM6,MCM7,CDC7,CDC45,MAD1L1,CUL1,CDC23,MYC,CCND1,CDC16,BUB1,BUB1B,CCNA2,CCNB1,PKMYT1,CCNH,ORC5,SMC3,BUB3,CDC25B,PCNA,CDK6,PTTG1,CHEK1,ANAPC2,PLK1,ANAPC13,ANAPC4,PRKDC,RBX1,RAD21,E2F4,MAD2L2,ANAPC5,ANAPC11,SKP1,SKP2,TFDP1,HDAC2,ORC6,ORC3,TTK,ANAPC1,ZBTB17
Pathway	1309111	Nucleotide Excision Repair	BioSystems: REACTOME	4.111e-13	1.214e-09	1.227e-11	1.051e-10	45	112	ACTB,PARP1,MNAT1,CUL4A,RUVBL1,CCNH,PCNA,COPS2,POLD1,POLD2,POLE,POLE2,POLR2C,POLR2D,POLR2I,POLR2J,POLR2K,POLR2L,ZNF830,RBX1,RFC1,RFC3,RFC4,RFC5,RPA2,RPA3,ERCC2,ERCC3,RPS27A,SUMO2,POLD3,PRPF19,COPS6,COPS5,GTF2H2,GTF2H4,UBA52,UBE2I,XRCC1,YY1,XAB2,USP7,ACTR8,LIG3,ELL
Pathway	1269657	RNA Polymerase I Transcription	BioSystems: REACTOME	5.989e-13	1.769e-09	1.769e-11	1.516e-10	45	113	H4C9,H2AC20,H2BC13,H2BC15,H2BC10,H2BC4,H2BC21,H3C1,H3C11,H3C2,H4C12,H4C2,H4C14,MNAT1,POLR1F,H2BC11,TAF1C,TAF1B,CCNH,POLR1A,POLR1C,POLR2K,POLR2L,RRN3,GATAD2A,RBBP4,POLR1D,ERCC2,ERCC3,POLR1H,POLR1B,H3C13,POLR1G,EHMT2,TBP,H2AC19,GTF2H2,GTF2H4,POLR1E,H2BC5,H3-3A,H3-3B,HDAC2,TTF1,UBTF
Pathway	1269844	APC/C:Cdc20 mediated degradation of mitotic proteins	BioSystems: REACTOME	6.426e-13	1.898e-09	1.879e-11	1.61e-10	36	78	CDC23,NEK2,CDC16,BUB1B,CCNA2,CCNB1,BUB3,PTTG1,ANAPC2,ANAPC4,PSMA2,PSMA4,PSMA5,PSMA6,PSMA7,PSMB2,PSMB3,PSMB4,PSMB5,PSMB6,PSMB7,PSMC5,PSMC6,PSMD3,PSMD4,PSMD8,PSMD12,PSMD6,PSMD14,RPS27A,ANAPC5,ANAPC11,UBE2C,UBA52,ANAPC1,SEM1
Pathway	1269799	G2/M Transition	BioSystems: REACTOME	8.088e-13	2.389e-09	2.342e-11	2.007e-10	61	184	MNAT1,CUL1,DYNLL1,MYBL2,PPP1R12A,NEK2,CCNA2,CCNB1,PKMYT1,CCNH,PAFAH1B1,CDC25B,PLK1,PPP1CB,PPP2R1A,PPP2R2A,CSNK1D,CEP57,PSMA2,PSMA4,PSMA5,PSMA6,PSMA7,PSMB2,PSMB3,PSMB4,PSMB5,PSMB6,PSMB7,PSMC5,PSMC6,PSMD3,PSMD4,PSMD8,PSMD12,DCTN1,LIN52,PSMD6,HAUS4,DYNC1H1,RBX1,RBBP4,ACTR1A,PSMD14,BORA,RPS27A,TUBGCP3,FOXM1,HAUS7,SKP1,MAPRE1,TPX2,PLK4,TUBGCP2,TUBGCP4,NEDD1,HAUS5,HAUS8,UBA52,XPO1,SEM1
Pathway	199378	Ribosome biogenesis in eukaryotes	BioSystems: KEGG	9.242e-13	2.73e-09	2.651e-11	2.271e-10	43	106	NOB1,DROSHA,NXT1,NVL,GAR1,BMS1,PWP2,DKC1,GNL3,RIOK1,HEATR1,NMD3,FCF1,MPHOSPH10,IMP3,POP7,FBL,LSG1,UTP15,POP5,EMG1,NOP10,NOP56,RPP30,NHP2,SPATA5,UTP6,POP4,UTP14A,AK6,WDR43,WDR3,MDN1,IMP4,POP1,RRP7A,TCOF1,UTP4,GTPBP4,WDR36,XPO1,NOL6,EIF6
Pathway	1269839	Regulation of APC/C activators between G1/S and early anaphase	BioSystems: REACTOME	1.156e-12	3.414e-09	3.283e-11	2.813e-10	37	83	CUL1,CDC23,CDC16,BUB1B,CCNA2,CCNB1,BUB3,ANAPC2,PLK1,ANAPC4,PSMA2,PSMA4,PSMA5,PSMA6,PSMA7,PSMB2,PSMB3,PSMB4,PSMB5,PSMB6,PSMB7,PSMC5,PSMC6,PSMD3,PSMD4,PSMD8,PSMD12,PSMD6,PSMD14,RPS27A,ANAPC5,ANAPC11,SKP1,UBE2C,UBA52,ANAPC1,SEM1
Pathway	1269091	Host Interactions of HIV factors	BioSystems: REACTOME	1.175e-12	3.47e-09	3.304e-11	2.831e-10	50	136	SEH1L,RAE1,ARF1,NPM1,NUP88,NUP98,PAK2,RCC1,NUP155,NUP93,PSMA2,PSMA4,PSMA5,PSMA6,PSMA7,PSMB2,PSMB3,PSMB4,PSMB5,PSMB6,PSMB7,PSMC5,PSMC6,PSMD3,PSMD4,PSMD8,PSMD12,PSMD6,RAC1,RBX1,RANBP2,RANGAP1,PSMD14,RPS27A,SKP1,NUP35,ATP6V1H,NUP133,NUP205,ELOC,ELOB,NUP42,NUP62,HMGA1,UBA52,XPO1,KPNB1,NUP107,SEM1,NUP214
Pathway	1269820	Mitotic Prometaphase	BioSystems: REACTOME	1.309e-12	3.867e-09	3.648e-11	3.126e-10	44	111	SEH1L,SMC1A,SPC25,SKA2,MAD1L1,SPC24,BUB1,BUB1B,NUP98,CCNB1,SMC3,PAFAH1B1,BUB3,AURKB,CENPA,MIS12,CENPM,PLK1,AHCTF1,CENPO,PPP2R1A,PPP2R5D,CENPL,RAD21,RANBP2,RANGAP1,CENPS,RPS27,DSN1,NDC80,SEC13,CENPT,SMC2,MAPRE1,NUP133,NUDC,CENPN,CENPK,NCAPG,ZWINT,PMF1,XPO1,INCENP,NUP107
Pathway	1269797	Mitotic G2-G2/M phases	BioSystems: REACTOME	1.38e-12	4.075e-09	3.762e-11	3.223e-10	61	186	MNAT1,CUL1,DYNLL1,MYBL2,PPP1R12A,NEK2,CCNA2,CCNB1,PKMYT1,CCNH,PAFAH1B1,CDC25B,PLK1,PPP1CB,PPP2R1A,PPP2R2A,CSNK1D,CEP57,PSMA2,PSMA4,PSMA5,PSMA6,PSMA7,PSMB2,PSMB3,PSMB4,PSMB5,PSMB6,PSMB7,PSMC5,PSMC6,PSMD3,PSMD4,PSMD8,PSMD12,DCTN1,LIN52,PSMD6,HAUS4,DYNC1H1,RBX1,RBBP4,ACTR1A,PSMD14,BORA,RPS27A,TUBGCP3,FOXM1,HAUS7,SKP1,MAPRE1,TPX2,PLK4,TUBGCP2,TUBGCP4,NEDD1,HAUS5,HAUS8,UBA52,XPO1,SEM1
Pathway	1269821	Resolution of Sister Chromatid Cohesion	BioSystems: REACTOME	1.382e-12	4.082e-09	3.762e-11	3.223e-10	42	103	SEH1L,SMC1A,SPC25,SKA2,MAD1L1,SPC24,BUB1,BUB1B,NUP98,CCNB1,SMC3,PAFAH1B1,BUB3,AURKB,CENPA,MIS12,CENPM,PLK1,AHCTF1,CENPO,PPP2R1A,PPP2R5D,CENPL,RAD21,RANBP2,RANGAP1,CENPS,RPS27,DSN1,NDC80,SEC13,CENPT,MAPRE1,NUP133,NUDC,CENPN,CENPK,ZWINT,PMF1,XPO1,INCENP,NUP107
Pathway	1309101	Processing of DNA double-strand break ends	BioSystems: REACTOME	1.388e-12	4.1e-09	3.762e-11	3.223e-10	41	99	H3-4,H4C9,H2BC13,H2BC15,H2BC10,H2BC4,H2BC21,H4C12,H4C2,H4C14,MRE11,BARD1,BRCA1,TIMELESS,H2BC11,RNF8,CCNA2,EXO1,CHEK1,RAD9B,PPP4C,TIPIN,DNA2,RAD9A,RBBP8,RFC3,RFC4,RFC5,RPA2,RPA3,BRIP1,RPS27A,ABRAXAS1,KAT5,PIAS4,SUMO2,TOPBP1,H2BC5,UBA52,UBE2I,HUS1
Pathway	1269069	Late Phase of HIV Life Cycle	BioSystems: REACTOME	1.448e-12	4.278e-09	3.889e-11	3.332e-10	51	141	SEH1L,MNAT1,RAE1,RNGTT,NUP88,NUP98,CCNH,RCC1,POLR2C,POLR2D,POLR2I,POLR2J,POLR2K,POLR2L,NUP155,NUP93,RANBP2,RANGAP1,CHMP6,VPS28,ERCC2,ERCC3,RPS27A,NELFCD,NUP35,NCBP2,NUP133,CHMP3,SSRP1,CHMP2A,NUP205,SUPT4H1,SUPT5H,TAF2,TAF6,TAF10,TAF11,TAF13,TBP,ELOC,ELOB,NUP42,GTF2A2,GTF2H2,GTF2H4,NUP62,UBA52,XPO1,NUP107,NUP214,ELL
Pathway	1269711	Mitochondrial tRNA aminoacylation	BioSystems: REACTOME	1.662e-12	4.911e-09	4.424e-11	3.791e-10	18	23	AARS2,PARS2,EARS2,SARS2,QARS1,NARS2,DARS2,YARS2,TARS2,IARS2,FARS2,GARS1,MARS2,LARS2,HARS2,KARS1,RARS2,VARS2
Pathway	1269739	NoRC negatively regulates rRNA expression	BioSystems: REACTOME	1.973e-12	5.828e-09	5.204e-11	4.459e-10	43	108	H4C9,H2AC20,H2BC13,H2BC15,H2BC10,H2BC4,H2BC21,H3C1,H3C11,H3C2,H4C12,H4C2,H4C14,MNAT1,POLR1F,H2BC11,TAF1C,TAF1B,CCNH,POLR1A,POLR1C,POLR2K,POLR2L,DNMT1,POLR1D,ERCC2,ERCC3,SAP18,POLR1H,POLR1B,H3C13,POLR1G,TBP,H2AC19,GTF2H2,GTF2H4,POLR1E,H2BC5,H3-3A,H3-3B,HDAC2,TTF1,UBTF
Pathway	1269662	RNA Polymerase I Chain Elongation	BioSystems: REACTOME	2.016e-12	5.957e-09	5.271e-11	4.517e-10	39	92	H4C9,H2AC20,H2BC13,H2BC15,H2BC10,H2BC4,H2BC21,H3C1,H3C11,H3C2,H4C12,H4C2,H4C14,MNAT1,POLR1F,H2BC11,TAF1C,TAF1B,CCNH,POLR1A,POLR1C,POLR2K,POLR2L,POLR1D,ERCC2,ERCC3,POLR1H,POLR1B,H3C13,POLR1G,TBP,H2AC19,GTF2H2,GTF2H4,POLR1E,H2BC5,H3-3A,H3-3B,UBTF
Pathway	1309119	Dual incision in TC-NER	BioSystems: REACTOME	2.306e-12	6.812e-09	5.975e-11	5.12e-10	32	66	MNAT1,CUL4A,CCNH,PCNA,POLD1,POLD2,POLE,POLE2,POLR2C,POLR2D,POLR2I,POLR2J,POLR2K,POLR2L,ZNF830,RBX1,RFC1,RFC3,RFC4,RFC5,RPA2,RPA3,ERCC2,ERCC3,RPS27A,POLD3,PRPF19,GTF2H2,GTF2H4,UBA52,XAB2,USP7
Pathway	1269661	RNA Polymerase I Promoter Escape	BioSystems: REACTOME	2.39e-12	7.059e-09	6.138e-11	5.259e-10	21	31	MNAT1,POLR1F,TAF1C,TAF1B,CCNH,POLR1A,POLR1C,POLR2K,POLR2L,RRN3,POLR1D,ERCC2,ERCC3,POLR1H,POLR1B,POLR1G,TBP,GTF2H2,GTF2H4,POLR1E,UBTF
Pathway	1309088	tRNA processing	BioSystems: REACTOME	2.857e-12	8.438e-09	7.274e-11	6.233e-10	43	109	SEH1L,CTU2,LAGE3,TRMT5,CTU1,RAE1,NUP88,NUP98,TRMT61A,FAM98B,CPSF1,C2orf49,NUP155,NUP93,PRORP,TRIT1,DDX1,ALKBH8,RANBP2,TRNT1,POP7,RPP21,POP5,TP53RK,RTCB,TRMT112,RPP30,NUP35,TRMT6,NUP133,POP4,WDR4,NUP205,CPSF4,POP1,CLP1,NUP42,HSD17B10,NUP62,ZBTB8OS,URM1,NUP107,NUP214
Pathway	1269851	APC/C:Cdh1 mediated degradation of Cdc20 and other APC/C:Cdh1 targeted proteins in late mitosis/early G1	BioSystems: REACTOME	5.298e-12	1.565e-08	1.338e-10	1.146e-09	34	75	CDC23,CDC16,AURKB,PTTG1,ANAPC2,PLK1,ANAPC4,PSMA2,PSMA4,PSMA5,PSMA6,PSMA7,PSMB2,PSMB3,PSMB4,PSMB5,PSMB6,PSMB7,PSMC5,PSMC6,PSMD3,PSMD4,PSMD8,PSMD12,PSMD6,PSMD14,RPS27A,ANAPC5,ANAPC11,SKP2,UBE2C,UBA52,ANAPC1,SEM1
Pathway	1269859	Telomere C-strand (Lagging Strand) Synthesis	BioSystems: REACTOME	5.844e-12	1.726e-08	1.46e-10	1.251e-09	18	24	PCNA,POLA1,POLD1,POLD2,POLE,POLE2,PRIM1,PRIM2,DNA2,RFC1,RFC3,RFC4,RFC5,RPA2,RPA3,FEN1,POLD3,POLA2
Pathway	1269737	Negative epigenetic regulation of rRNA expression	BioSystems: REACTOME	5.884e-12	1.738e-08	1.46e-10	1.251e-09	43	111	H4C9,H2AC20,H2BC13,H2BC15,H2BC10,H2BC4,H2BC21,H3C1,H3C11,H3C2,H4C12,H4C2,H4C14,MNAT1,POLR1F,H2BC11,TAF1C,TAF1B,CCNH,POLR1A,POLR1C,POLR2K,POLR2L,DNMT1,POLR1D,ERCC2,ERCC3,SAP18,POLR1H,POLR1B,H3C13,POLR1G,TBP,H2AC19,GTF2H2,GTF2H4,POLR1E,H2BC5,H3-3A,H3-3B,HDAC2,TTF1,UBTF
Pathway	1269663	RNA Polymerase I Transcription Termination	BioSystems: REACTOME	6.105e-12	1.803e-08	1.503e-10	1.288e-09	21	32	MNAT1,POLR1F,TAF1C,TAF1B,CCNH,POLR1A,POLR1C,POLR2K,POLR2L,POLR1D,ERCC2,ERCC3,POLR1H,POLR1B,POLR1G,TBP,GTF2H2,GTF2H4,POLR1E,TTF1,UBTF
Pathway	1269845	APC:Cdc20 mediated degradation of cell cycle proteins prior to satisfation of the cell cycle checkpoint	BioSystems: REACTOME	8.407e-12	2.483e-08	2.052e-10	1.759e-09	34	76	CDC23,NEK2,CDC16,BUB1B,CCNA2,BUB3,ANAPC2,ANAPC4,PSMA2,PSMA4,PSMA5,PSMA6,PSMA7,PSMB2,PSMB3,PSMB4,PSMB5,PSMB6,PSMB7,PSMC5,PSMC6,PSMD3,PSMD4,PSMD8,PSMD12,PSMD6,PSMD14,RPS27A,ANAPC5,ANAPC11,UBE2C,UBA52,ANAPC1,SEM1
Pathway	1269660	RNA Polymerase I Transcription Initiation	BioSystems: REACTOME	1.035e-11	3.058e-08	2.507e-10	2.148e-09	26	48	MNAT1,POLR1F,TAF1C,TAF1B,CCNH,POLR1A,POLR1C,POLR2K,POLR2L,RRN3,GATAD2A,RBBP4,POLR1D,ERCC2,ERCC3,POLR1H,POLR1B,POLR1G,EHMT2,TBP,GTF2H2,GTF2H4,POLR1E,HDAC2,TTF1,UBTF
Pathway	1269519	RHO GTPases Activate Formins	BioSystems: REACTOME	1.092e-11	3.224e-08	2.621e-10	2.246e-09	44	117	SEH1L,ACTB,SPC25,ACTG1,SKA2,MAD1L1,SPC24,BUB1,BUB1B,NUP98,PAFAH1B1,BUB3,CDC42,AURKB,CENPA,PFN1,MIS12,CENPM,PLK1,AHCTF1,CENPO,PPP2R1A,PPP2R5D,CENPL,RAC1,RANBP2,RANGAP1,CENPS,RPS27,DSN1,NDC80,SEC13,CENPT,MAPRE1,NUP133,NUDC,CENPN,SRF,CENPK,ZWINT,PMF1,XPO1,INCENP,NUP107
Pathway	1269509	RHO GTPase Effectors	BioSystems: REACTOME	1.298e-11	3.835e-08	3.092e-10	2.65e-09	81	295	SEH1L,ACTB,SPC25,ACTG1,SKA2,H4C9,MEN1,H2AC20,H2BC13,H2BC15,H2BC10,H2BC4,H2BC21,H3C1,H3C11,H3C2,H4C12,H4C2,H4C14,MAD1L1,SPC24,RHOG,MYH9,MYL6,PPP1R12A,BUB1,BUB1B,H2BC11,NUP98,PRC1,PAFAH1B1,PAK2,BUB3,CDC42,AURKB,CENPA,PDPK1,PFN1,MIS12,CENPM,PLK1,AHCTF1,CENPO,PPP1CB,PPP2R1A,PPP2R5D,MAPK1,CTNNB1,CENPL,RAC1,RANBP2,RANGAP1,CENPS,ARPC4,ACTR3,ACTR2,RPS27,DSN1,PIK3R4,NDC80,SEC13,CENPT,H3C13,MAPRE1,NUP133,N…
Pathway	82946	Pyrimidine metabolism	BioSystems: KEGG	1.353e-11	3.996e-08	3.197e-10	2.739e-09	41	105	POLR1F,NME3,CAD,PNPT1,POLR1A,POLA1,POLD1,POLD2,POLE,POLE2,POLR2C,POLR2D,POLR1C,POLR2I,POLR2J,POLR2K,POLR2L,PRIM1,PRIM2,DHODH,DTYMK,DUT,POLR1D,RRM1,RRM2,POLR1H,POLR1B,POLR3C,POLR3B,POLR3E,POLD3,CMPK1,POLR3K,POLR3A,POLR1E,POLA2,TXNRD1,TYMS,UMPS,POLR3H,POLR2J3
Pathway	1269788	Lagging Strand Synthesis	BioSystems: REACTOME	1.663e-11	4.912e-08	3.899e-10	3.341e-09	16	20	PCNA,POLA1,POLD1,POLD2,PRIM1,PRIM2,DNA2,RFC1,RFC3,RFC4,RFC5,RPA2,RPA3,FEN1,POLD3,POLA2
Pathway	M5109	Pyrimidine metabolism	MSigDB C2 BIOCARTA (v7.1)	2.14e-11	6.321e-08	4.977e-10	4.265e-09	39	98	NME3,CAD,PNPT1,POLR1A,POLA1,POLD1,POLD2,POLE,POLE2,POLR2C,POLR2D,POLR1C,POLR2I,POLR2J,POLR2K,POLR2L,PRIM1,PRIM2,DHODH,DTYMK,DUT,POLR1D,RRM1,RRM2,POLR1H,POLR1B,POLR3C,POLR3B,POLD3,CMPK1,POLR3K,POLR3A,POLR1E,POLA2,TXNRD1,TYMS,UMPS,POLR3H,POLR2J3
Pathway	1269833	Assembly of the pre-replicative complex	BioSystems: REACTOME	2.706e-11	7.995e-08	6.246e-10	5.352e-09	32	71	MCM2,MCM3,MCM5,MCM6,MCM7,ORC5,PSMA2,PSMA4,PSMA5,PSMA6,PSMA7,PSMB2,PSMB3,PSMB4,PSMB5,PSMB6,PSMB7,PSMC5,PSMC6,PSMD3,PSMD4,PSMD8,PSMD12,PSMD6,GMNN,PSMD14,RPS27A,ORC6,ORC3,UBA52,CDT1,SEM1
Pathway	1309089	tRNA processing in the nucleus	BioSystems: REACTOME	2.734e-11	8.075e-08	6.247e-10	5.353e-09	29	60	SEH1L,RAE1,NUP88,NUP98,FAM98B,CPSF1,C2orf49,NUP155,NUP93,DDX1,RANBP2,TRNT1,POP7,RPP21,POP5,RTCB,RPP30,NUP35,NUP133,POP4,NUP205,CPSF4,POP1,CLP1,NUP42,NUP62,ZBTB8OS,NUP107,NUP214
Pathway	1269723	Transcriptional regulation by small RNAs	BioSystems: REACTOME	2.749e-11	8.121e-08	6.247e-10	5.353e-09	41	107	SEH1L,H4C9,H2AC20,H2BC13,H2BC15,H2BC10,H2BC4,H2BC21,H3C1,H3C11,H3C2,H4C12,H4C2,H4C14,RAE1,H2BC11,NUP88,NUP98,POLR2C,POLR2D,POLR2I,POLR2J,POLR2K,POLR2L,NUP155,NUP93,RANBP2,AGO1,H3C13,NUP35,NUP133,AGO2,NUP205,H2AC19,NUP42,H2BC5,H3-3A,H3-3B,NUP62,NUP107,NUP214
Pathway	1269846	Cdc20:Phospho-APC/C mediated degradation of Cyclin A	BioSystems: REACTOME	2.969e-11	8.771e-08	6.696e-10	5.737e-09	33	75	CDC23,CDC16,BUB1B,CCNA2,BUB3,ANAPC2,ANAPC4,PSMA2,PSMA4,PSMA5,PSMA6,PSMA7,PSMB2,PSMB3,PSMB4,PSMB5,PSMB6,PSMB7,PSMC5,PSMC6,PSMD3,PSMD4,PSMD8,PSMD12,PSMD6,PSMD14,RPS27A,ANAPC5,ANAPC11,UBE2C,UBA52,ANAPC1,SEM1
Pathway	1269734	Epigenetic regulation of gene expression	BioSystems: REACTOME	3.701e-11	1.093e-07	8.283e-10	7.097e-09	51	152	ACTB,H4C9,H2AC20,H2BC13,H2BC15,H2BC10,H2BC4,H2BC21,H3C1,H3C11,H3C2,H4C12,H4C2,H4C14,MNAT1,POLR1F,H2BC11,TAF1C,TAF1B,CCNH,DDX21,POLR1A,POLR1C,POLR2K,POLR2L,GATAD2A,DNMT1,RBBP4,POLR1D,ERCC2,ERCC3,SAP18,EZH2,POLR1H,POLR1B,MYBBP1A,H3C13,POLR1G,EHMT2,TBP,H2AC19,GTF2H2,GTF2H4,SF3B1,POLR1E,H2BC5,H3-3A,H3-3B,HDAC2,TTF1,UBTF
Pathway	1269796	Removal of licensing factors from origins	BioSystems: REACTOME	4.603e-11	1.36e-07	1.022e-09	8.759e-09	33	76	MCM2,MCM3,MCM5,MCM6,MCM7,CCNA2,ORC5,PSMA2,PSMA4,PSMA5,PSMA6,PSMA7,PSMB2,PSMB3,PSMB4,PSMB5,PSMB6,PSMB7,PSMC5,PSMC6,PSMD3,PSMD4,PSMD8,PSMD12,PSMD6,GMNN,PSMD14,RPS27A,ORC6,ORC3,UBA52,CDT1,SEM1
Pathway	1339125	Positive epigenetic regulation of rRNA expression	BioSystems: REACTOME	5.46e-11	1.613e-07	1.204e-09	1.031e-08	41	109	ACTB,H4C9,H2AC20,H2BC13,H2BC15,H2BC10,H2BC4,H2BC21,H3C1,H3C11,H3C2,H4C12,H4C2,H4C14,POLR1F,H2BC11,TAF1C,TAF1B,DDX21,POLR1A,POLR1C,POLR2K,POLR2L,GATAD2A,RBBP4,POLR1D,POLR1H,POLR1B,MYBBP1A,H3C13,POLR1G,EHMT2,TBP,H2AC19,SF3B1,POLR1E,H2BC5,H3-3A,H3-3B,HDAC2,TTF1
Pathway	SMP00023	Steroid Biosynthesis	SMPDB	6.143e-11	1.815e-07	1.344e-09	1.152e-08	16	21	ACAT2,MVD,MVK,GGPS1,CYP51A1,NSDHL,FDFT1,HSD17B7,PMVK,EBP,SQLE,TM7SF2,HMGCR,HMGCS1,IDI1,LSS
Pathway	1269778	Cyclin A:Cdk2-associated events at S phase entry	BioSystems: REACTOME	6.673e-11	1.971e-07	1.449e-09	1.242e-08	32	73	MNAT1,CUL1,MYC,CCND1,CCNA2,CCNH,CDC25B,CKS1B,PSMA2,PSMA4,PSMA5,PSMA6,PSMA7,PSMB2,PSMB3,PSMB4,PSMB5,PSMB6,PSMB7,PSMC5,PSMC6,PSMD3,PSMD4,PSMD8,PSMD12,PSMD6,PSMD14,RPS27A,SKP1,SKP2,UBA52,SEM1
Pathway	83037	RNA polymerase	BioSystems: KEGG	7.357e-11	2.173e-07	1.575e-09	1.349e-08	20	32	POLR1F,POLR1A,POLR2C,POLR2D,POLR1C,POLR2I,POLR2J,POLR2K,POLR2L,POLR1D,POLR1H,POLR1B,POLR3C,POLR3B,POLR3E,POLR3K,POLR3A,POLR1E,POLR3H,POLR2J3
Pathway	1269773	Activation of the pre-replicative complex	BioSystems: REACTOME	7.357e-11	2.173e-07	1.575e-09	1.349e-08	20	32	MCM2,MCM3,MCM5,MCM6,MCM7,CDC7,CDC45,ORC5,RPA4,POLA1,POLE,POLE2,PRIM1,PRIM2,RPA2,RPA3,ORC6,ORC3,POLA2,CDT1
Pathway	1269852	Autodegradation of Cdh1 by Cdh1:APC/C	BioSystems: REACTOME	8.687e-11	2.566e-07	1.846e-09	1.582e-08	30	66	CDC23,CDC16,ANAPC2,ANAPC4,PSMA2,PSMA4,PSMA5,PSMA6,PSMA7,PSMB2,PSMB3,PSMB4,PSMB5,PSMB6,PSMB7,PSMC5,PSMC6,PSMD3,PSMD4,PSMD8,PSMD12,PSMD6,PSMD14,RPS27A,ANAPC5,ANAPC11,UBE2C,UBA52,ANAPC1,SEM1
Pathway	1269849	APC/C:Cdc20 mediated degradation of Securin	BioSystems: REACTOME	9.624e-11	2.843e-07	2.031e-09	1.74e-08	31	70	CDC23,CDC16,PTTG1,ANAPC2,ANAPC4,PSMA2,PSMA4,PSMA5,PSMA6,PSMA7,PSMB2,PSMB3,PSMB4,PSMB5,PSMB6,PSMB7,PSMC5,PSMC6,PSMD3,PSMD4,PSMD8,PSMD12,PSMD6,PSMD14,RPS27A,ANAPC5,ANAPC11,UBE2C,UBA52,ANAPC1,SEM1
Pathway	1269781	Switching of origins to a post-replicative state	BioSystems: REACTOME	1.031e-10	3.046e-07	2.145e-09	1.838e-08	32	74	MCM2,MCM3,MCM5,MCM6,MCM7,CCNA2,ORC5,PSMA2,PSMA4,PSMA5,PSMA6,PSMA7,PSMB2,PSMB3,PSMB4,PSMB5,PSMB6,PSMB7,PSMC5,PSMC6,PSMD3,PSMD4,PSMD8,PSMD12,PSMD6,PSMD14,RPS27A,ORC6,ORC3,UBA52,CDT1,SEM1
Pathway	1269782	Orc1 removal from chromatin	BioSystems: REACTOME	1.031e-10	3.046e-07	2.145e-09	1.838e-08	32	74	MCM2,MCM3,MCM5,MCM6,MCM7,CCNA2,ORC5,PSMA2,PSMA4,PSMA5,PSMA6,PSMA7,PSMB2,PSMB3,PSMB4,PSMB5,PSMB6,PSMB7,PSMC5,PSMC6,PSMD3,PSMD4,PSMD8,PSMD12,PSMD6,PSMD14,RPS27A,ORC6,ORC3,UBA52,CDT1,SEM1
Pathway	1269719	Gene Silencing by RNA	BioSystems: REACTOME	1.211e-10	3.578e-07	2.502e-09	2.144e-08	47	138	SEH1L,H4C9,H2AC20,H2BC13,H2BC15,H2BC10,H2BC4,H2BC21,H3C1,H3C11,H3C2,XPO5,H4C12,H4C2,H4C14,TDRD6,RAE1,DROSHA,H2BC11,NUP88,NUP98,DGCR8,POLR2C,POLR2D,POLR2I,POLR2J,POLR2K,POLR2L,NUP155,NUP93,TDRD12,RANBP2,AGO1,H3C13,NUP35,NUP133,AGO2,NUP205,H2AC19,NUP42,DICER1,H2BC5,H3-3A,H3-3B,NUP62,NUP107,NUP214
Pathway	1269794	Regulation of DNA replication	BioSystems: REACTOME	1.618e-10	4.779e-07	3.319e-09	2.844e-08	33	79	MCM2,MCM3,MCM5,MCM6,MCM7,CCNA2,ORC5,PSMA2,PSMA4,PSMA5,PSMA6,PSMA7,PSMB2,PSMB3,PSMB4,PSMB5,PSMB6,PSMB7,PSMC5,PSMC6,PSMD3,PSMD4,PSMD8,PSMD12,PSMD6,GMNN,PSMD14,RPS27A,ORC6,ORC3,UBA52,CDT1,SEM1
Pathway	1269693	Transport of Mature Transcript to Cytoplasm	BioSystems: REACTOME	2.32e-10	6.854e-07	4.727e-09	4.05e-08	35	88	SEH1L,RAE1,THOC5,NXT1,NUP88,NUP98,SRSF11,CPSF1,NUP155,NUP93,EIF4A3,DHX38,RANBP2,ALYREF,SRRM1,WDR33,SRSF1,SRSF2,SRSF3,SRSF6,SLU7,THOC3,NUP35,NCBP2,NUP133,NUP205,CPSF4,RNPS1,NUP42,NUP62,U2AF1,FIP1L1,NUP107,NUP214,SYMPK
Pathway	1383080	Regulation of TP53 Activity through Phosphorylation	BioSystems: REACTOME	3.172e-10	9.37e-07	6.418e-09	5.499e-08	36	93	MDM4,MRE11,BARD1,CDK5R1,BRCA1,CCNA2,EXO1,AURKB,CHEK1,RAD9B,PRKAG1,NOC2L,DNA2,RAD9A,RBBP8,RFC3,RFC4,RFC5,RPA2,RPA3,BRIP1,RPS27A,TP53RK,KAT5,TPX2,SSRP1,STK11,TAF2,TAF6,TAF10,TAF11,TAF13,TBP,TOPBP1,UBA52,HUS1
Pathway	1309112	Global Genome Nucleotide Excision Repair (GG-NER)	BioSystems: REACTOME	3.492e-10	1.032e-06	7.018e-09	6.013e-08	34	85	ACTB,PARP1,MNAT1,CUL4A,RUVBL1,CCNH,PCNA,COPS2,POLD1,POLD2,POLE,POLE2,RBX1,RFC1,RFC3,RFC4,RFC5,RPA2,RPA3,ERCC2,ERCC3,RPS27A,SUMO2,POLD3,COPS6,COPS5,GTF2H2,GTF2H4,UBA52,UBE2I,XRCC1,YY1,ACTR8,LIG3
Pathway	M13486	Huntington's disease	MSigDB C2 BIOCARTA (v7.1)	3.676e-10	1.086e-06	7.337e-09	6.287e-08	55	180	ATP5F1A,ATP5F1B,ATP5F1C,ATP5F1D,ATP5F1E,ATP5PB,ATP5MC1,NDUFA1,NDUFA2,NDUFA6,NDUFAB1,NDUFB2,NDUFB4,NDUFB6,NDUFB7,NDUFB9,NDUFB10,NDUFC1,NDUFC2,NDUFS2,NDUFV1,NDUFS5,NDUFS8,NRF1,CYCS,CLTC,COX4I1,COX5B,POLR2C,POLR2D,POLR2I,POLR2J,POLR2K,POLR2L,COX7A2,COX7C,CYC1,DCTN1,DCTN4,ATP5PD,SDHA,SDHB,SDHC,SDHD,UQCRQ,SOD1,SOD2,RCOR1,TBP,HDAC2,UQCRB,UQCRC1,UQCRFS1,VDAC1,POLR2J3
Pathway	1339126	B-WICH complex positively regulates rRNA expression	BioSystems: REACTOME	4.508e-10	1.332e-06	8.938e-09	7.658e-08	36	94	ACTB,H4C9,H2AC20,H2BC13,H2BC15,H2BC10,H2BC4,H2BC21,H3C1,H3C11,H3C2,H4C12,H4C2,H4C14,POLR1F,H2BC11,TAF1C,TAF1B,DDX21,POLR1A,POLR1C,POLR2K,POLR2L,POLR1D,POLR1H,POLR1B,MYBBP1A,H3C13,POLR1G,TBP,H2AC19,SF3B1,POLR1E,H2BC5,H3-3A,H3-3B
Pathway	1269769	Cyclin E associated events during G1/S transition	BioSystems: REACTOME	5.314e-10	1.57e-06	1.047e-08	8.967e-08	31	74	MNAT1,CUL1,MYC,CCND1,CCNA2,CCNH,CKS1B,PSMA2,PSMA4,PSMA5,PSMA6,PSMA7,PSMB2,PSMB3,PSMB4,PSMB5,PSMB6,PSMB7,PSMC5,PSMC6,PSMD3,PSMD4,PSMD8,PSMD12,PSMD6,PSMD14,RPS27A,SKP1,SKP2,UBA52,SEM1
Pathway	M963	RNA degradation	MSigDB C2 BIOCARTA (v7.1)	6.298e-10	1.86e-06	1.232e-08	1.056e-07	27	59	LSM2,CNOT3,PARN,PNPT1,LSM4,EXOSC4,EXOSC9,EXOSC10,TTC37,EXOSC3,ENO1,EDC3,SKIV2L,DIS3,EXOSC7,LSM7,LSM8,EXOSC2,LSM6,MTREX,EXOSC8,EDC4,HSPA9,HSPD1,DCP2,EXOSC5,EXOSC6
Pathway	SMP00355	Mitochondrial Electron Transport Chain	SMPDB	6.405e-10	1.892e-06	1.245e-08	1.067e-07	14	18	ATP5F1A,ATP5F1B,ATP5F1C,ATP5F1D,ATP5F1E,ATP5PB,NDUFA1,CYCS,SDHA,SDHB,SDHC,SDHD,GAPDH,UQCRC1
Pathway	1269770	SCF(Skp2)-mediated degradation of p27/p21	BioSystems: REACTOME	7.021e-10	2.074e-06	1.356e-08	1.162e-07	28	63	CUL1,CCND1,CCNA2,CKS1B,PSMA2,PSMA4,PSMA5,PSMA6,PSMA7,PSMB2,PSMB3,PSMB4,PSMB5,PSMB6,PSMB7,PSMC5,PSMC6,PSMD3,PSMD4,PSMD8,PSMD12,PSMD6,PSMD14,RPS27A,SKP1,SKP2,UBA52,SEM1
Pathway	1269710	Cytosolic tRNA aminoacylation	BioSystems: REACTOME	7.213e-10	2.131e-06	1.384e-08	1.186e-07	17	26	MARS1,YARS1,CARS1,PPA1,DARS1,QARS1,RARS1,FARSB,SARS1,GARS1,TARS1,HARS1,VARS1,WARS1,IARS1,KARS1,AIMP2
Pathway	83100	Huntington's disease	BioSystems: KEGG	7.491e-10	2.213e-06	1.428e-08	1.223e-07	57	193	ATP5F1A,ATP5F1B,ATP5F1C,ATP5F1D,ATP5F1E,ATP5PB,ATP5MC1,NDUFA1,NDUFA2,NDUFA6,NDUFAB1,NDUFB2,NDUFB4,NDUFB6,NDUFB7,NDUFB9,NDUFB10,NDUFC1,NDUFC2,NDUFS2,NDUFV1,NDUFS5,NDUFS8,NRF1,CYCS,CLTC,NDUFB11,COX4I1,COX5B,POLR2C,POLR2D,POLR2I,POLR2J,POLR2K,POLR2L,COX7A2,COX7C,CYC1,DCTN1,DCTN4,ATP5PD,SDHA,SDHB,SDHC,SDHD,UQCRQ,SOD1,SOD2,RCOR1,TBP,HDAC2,UQCRB,UQCRC1,UQCRFS1,VDAC1,NDUFA11,POLR2J3
Pathway	M1724	RNA polymerase	MSigDB C2 BIOCARTA (v7.1)	7.882e-10	2.328e-06	1.493e-08	1.279e-07	18	29	POLR1A,POLR2C,POLR2D,POLR1C,POLR2I,POLR2J,POLR2K,POLR2L,POLR1D,POLR1H,POLR1B,POLR3C,POLR3B,POLR3K,POLR3A,POLR1E,POLR3H,POLR2J3
Pathway	1269686	Cleavage of Growing Transcript in the Termination Region	BioSystems: REACTOME	1.18e-09	3.485e-06	2.206e-08	1.89e-07	30	72	THOC5,SRSF11,CPSF1,CSTF3,EIF4A3,DHX38,ALYREF,SRRM1,WDR33,SRSF1,SRSF2,SRSF3,SRSF6,SLU7,THOC3,NCBP2,SNRPB,SNRPD3,SNRPE,SNRPF,SNRPG,CPSF4,RNPS1,CLP1,NUDT21,LSM10,U2AF1,LSM11,FIP1L1,SYMPK
Pathway	1269685	RNA Polymerase II Transcription Termination	BioSystems: REACTOME	1.18e-09	3.485e-06	2.206e-08	1.89e-07	30	72	THOC5,SRSF11,CPSF1,CSTF3,EIF4A3,DHX38,ALYREF,SRRM1,WDR33,SRSF1,SRSF2,SRSF3,SRSF6,SLU7,THOC3,NCBP2,SNRPB,SNRPD3,SNRPE,SNRPF,SNRPG,CPSF4,RNPS1,CLP1,NUDT21,LSM10,U2AF1,LSM11,FIP1L1,SYMPK
Pathway	1268738	SUMOylation	BioSystems: REACTOME	1.214e-09	3.587e-06	2.256e-08	1.933e-07	39	110	SEH1L,SMC1A,PARP1,RAE1,BRCA1,NSMCE1,NUP88,NUP98,SMC3,PCNA,AURKB,NUP155,NUP93,NSMCE4A,RAD21,RANBP2,RANGAP1,UBA2,SAE1,NUP35,PIAS4,NUP133,SUMO2,SMC5,NUP205,NUP42,NSMCE3,TFAP2C,TOP1,TOP2A,NUP62,HNRNPC,HNRNPK,UBE2I,XRCC4,NSMCE2,INCENP,NUP107,NUP214
Pathway	1269811	Mitotic Prophase	BioSystems: REACTOME	1.243e-09	3.671e-06	2.294e-08	1.966e-07	46	142	SEH1L,H3-4,H4C9,H2AC20,H2BC13,H2BC15,H2BC10,H2BC4,H2BC21,H3C1,H3C11,H3C2,H4C12,H4C2,H4C14,RAE1,BLZF1,H2BC11,NUP88,NUP98,CCNB1,PLK1,NEK7,PPP2R1A,NUP155,NUP93,MAPK1,NCAPG2,RANBP2,ENSA,SET,H3C13,SMC2,NUP35,NUP133,NUP205,NCAPD3,H2AC19,NUP42,MASTL,H2BC5,H3-3A,H3-3B,NUP62,NUP107,NUP214
Pathway	1339113	SUMOylation of DNA replication proteins	BioSystems: REACTOME	1.329e-09	3.926e-06	2.439e-08	2.09e-07	23	46	SEH1L,RAE1,NUP88,NUP98,PCNA,AURKB,NUP155,NUP93,RANBP2,RANGAP1,NUP35,PIAS4,NUP133,SUMO2,NUP205,NUP42,TOP1,TOP2A,NUP62,UBE2I,INCENP,NUP107,NUP214
Pathway	1269712	Deadenylation-dependent mRNA decay	BioSystems: REACTOME	1.427e-09	4.217e-06	2.603e-08	2.23e-07	26	57	LSM2,CNOT3,PARN,LSM4,EXOSC4,EXOSC9,TTC37,EIF4A3,EXOSC3,EIF4A1,EIF4B,EIF4G1,EDC3,SKIV2L,PABPC1,DIS3,EXOSC7,LSM7,HBS1L,EXOSC2,LSM6,EXOSC8,EDC4,DCP2,EXOSC5,EXOSC6
Pathway	1269790	Removal of the Flap Intermediate	BioSystems: REACTOME	1.494e-09	4.412e-06	2.658e-08	2.277e-07	12	14	PCNA,POLA1,POLD1,POLD2,PRIM1,PRIM2,DNA2,RPA2,RPA3,FEN1,POLD3,POLA2
Pathway	1269786	Leading Strand Synthesis	BioSystems: REACTOME	1.494e-09	4.412e-06	2.658e-08	2.277e-07	12	14	PCNA,POLA1,POLD1,POLD2,PRIM1,PRIM2,RFC1,RFC3,RFC4,RFC5,POLD3,POLA2
Pathway	1269787	Polymerase switching	BioSystems: REACTOME	1.494e-09	4.412e-06	2.658e-08	2.277e-07	12	14	PCNA,POLA1,POLD1,POLD2,PRIM1,PRIM2,RFC1,RFC3,RFC4,RFC5,POLD3,POLA2
Pathway	1269861	Polymerase switching on the C-strand of the telomere	BioSystems: REACTOME	1.494e-09	4.412e-06	2.658e-08	2.277e-07	12	14	PCNA,POLA1,POLD1,POLD2,PRIM1,PRIM2,RFC1,RFC3,RFC4,RFC5,POLD3,POLA2
Pathway	1270037	Cholesterol biosynthesis	BioSystems: REACTOME	1.511e-09	4.464e-06	2.673e-08	2.29e-07	16	24	ACAT2,MVD,MVK,GGPS1,CYP51A1,NSDHL,FDFT1,HSD17B7,PMVK,EBP,SQLE,TM7SF2,HMGCR,HMGCS1,IDI1,LSS
Pathway	1309103	Homologous DNA Pairing and Strand Exchange	BioSystems: REACTOME	1.732e-09	5.115e-06	3.028e-08	2.594e-07	22	43	MRE11,BARD1,BRCA1,EXO1,CHEK1,RAD9B,DNA2,RAD9A,RAD51,RAD51C,RAD51D,RBBP8,RFC3,RFC4,RFC5,RPA2,RPA3,BRIP1,KAT5,TOPBP1,HUS1,XRCC3
Pathway	1270368	Recognition of DNA damage by PCNA-containing replication complex	BioSystems: REACTOME	1.732e-09	5.117e-06	3.028e-08	2.594e-07	18	30	CUL4A,PCNA,POLD1,POLD2,POLE,POLE2,RBX1,RFC1,RFC3,RFC4,RFC5,RPA2,RPA3,RPS27A,DTL,POLD3,UBA52,USP1
Pathway	1309104	Presynaptic phase of homologous DNA pairing and strand exchange	BioSystems: REACTOME	2.201e-09	6.502e-06	3.825e-08	3.277e-07	21	40	MRE11,BARD1,BRCA1,EXO1,CHEK1,RAD9B,DNA2,RAD9A,RAD51,RAD51C,RAD51D,RBBP8,RFC3,RFC4,RFC5,RPA2,RPA3,BRIP1,KAT5,TOPBP1,HUS1
Pathway	1269836	CDT1 association with the CDC6:ORC:origin complex	BioSystems: REACTOME	2.46e-09	7.268e-06	4.25e-08	3.642e-07	27	62	ORC5,PSMA2,PSMA4,PSMA5,PSMA6,PSMA7,PSMB2,PSMB3,PSMB4,PSMB5,PSMB6,PSMB7,PSMC5,PSMC6,PSMD3,PSMD4,PSMD8,PSMD12,PSMD6,GMNN,PSMD14,RPS27A,ORC6,ORC3,UBA52,CDT1,SEM1
Pathway	1268743	SUMO E3 ligases SUMOylate target proteins	BioSystems: REACTOME	2.884e-09	8.521e-06	4.954e-08	4.245e-07	37	104	SEH1L,SMC1A,PARP1,RAE1,BRCA1,NSMCE1,NUP88,NUP98,SMC3,PCNA,AURKB,NUP155,NUP93,NSMCE4A,RAD21,RANBP2,RANGAP1,NUP35,PIAS4,NUP133,SUMO2,SMC5,NUP205,NUP42,NSMCE3,TFAP2C,TOP1,TOP2A,NUP62,HNRNPC,HNRNPK,UBE2I,XRCC4,NSMCE2,INCENP,NUP107,NUP214
Pathway	142269	superpathway of cholesterol biosynthesis	BioSystems: BIOCYC	3.693e-09	1.091e-05	6.269e-08	5.372e-07	16	25	ACAT2,MVD,MVK,GGPS1,CYP51A1,NSDHL,FDFT1,HSD17B7,PMVK,EBP,SQLE,TM7SF2,HMGCR,HMGCS1,IDI1,LSS
Pathway	1309116	Gap-filling DNA repair synthesis and ligation in GG-NER	BioSystems: REACTOME	3.693e-09	1.091e-05	6.269e-08	5.372e-07	16	25	PCNA,POLD1,POLD2,POLE,POLE2,RFC1,RFC3,RFC4,RFC5,RPA2,RPA3,RPS27A,POLD3,UBA52,XRCC1,LIG3
Pathway	1309115	Dual Incision in GG-NER	BioSystems: REACTOME	3.964e-09	1.171e-05	6.691e-08	5.733e-07	21	41	PARP1,CUL4A,PCNA,POLD1,POLD2,POLE,POLE2,RBX1,RFC1,RFC3,RFC4,RFC5,RPA2,RPA3,ERCC2,ERCC3,RPS27A,POLD3,GTF2H2,GTF2H4,UBA52
Pathway	M7272	Parkinson's disease	MSigDB C2 BIOCARTA (v7.1)	4.205e-09	1.242e-05	7.058e-08	6.048e-07	42	128	ATP5F1A,ATP5F1B,ATP5F1C,ATP5F1D,ATP5F1E,ATP5PB,ATP5MC1,NDUFA1,NDUFA2,NDUFA6,NDUFAB1,NDUFB2,NDUFB4,NDUFB6,NDUFB7,NDUFB9,NDUFB10,NDUFC1,NDUFC2,NDUFS2,NDUFV1,NDUFS5,NDUFS8,CYCS,COX4I1,COX5B,COX7A2,COX7C,CYC1,ATP5PD,SDHA,SDHB,SDHC,SDHD,UQCRQ,GPR37,UBA1,UBE2G1,UQCRB,UQCRC1,UQCRFS1,VDAC1
Pathway	1270426	Cellular Senescence	BioSystems: REACTOME	4.951e-09	1.463e-05	8.263e-08	7.08e-07	56	197	H3-4,MDM4,H4C9,H2AC20,H2BC13,H2BC15,H2BC10,H2BC4,H2BC21,H3C1,H3C11,H3C2,H4C12,H4C2,H4C14,MRE11,EP400,CDC23,CDC16,H2BC11,CCNA2,CDK6,ANAPC2,ASF1A,ANAPC4,POT1,MAPK1,MAPK7,MAP2K7,TINF2,RBBP4,AGO1,RPS27A,EZH2,ANAPC5,MAP2K4,KAT5,H3C13,ANAPC11,EHMT2,UBE2C,H2AC19,TERF1,TERF2,TFDP1,H1-5,H2BC5,H3-3A,H3-3B,CABIN1,HMGA1,HIRA,TXN,UBA52,ANAPC1,JUN
Pathway	1269694	Transport of Mature mRNA derived from an Intron-Containing Transcript	BioSystems: REACTOME	5.497e-09	1.624e-05	9.123e-08	7.817e-07	30	76	SEH1L,RAE1,THOC5,NXT1,NUP88,NUP98,SRSF11,NUP155,NUP93,EIF4A3,DHX38,RANBP2,ALYREF,SRRM1,SRSF1,SRSF2,SRSF3,SRSF6,SLU7,THOC3,NUP35,NCBP2,NUP133,NUP205,RNPS1,NUP42,NUP62,U2AF1,NUP107,NUP214
Pathway	1268934	Defective CFTR causes cystic fibrosis	BioSystems: REACTOME	5.737e-09	1.695e-05	9.468e-08	8.112e-07	27	64	DERL1,PSMA2,PSMA4,PSMA5,PSMA6,PSMA7,PSMB2,PSMB3,PSMB4,PSMB5,PSMB6,PSMB7,PSMC5,PSMC6,PSMD3,PSMD4,PSMD8,PSMD12,PSMD6,PSMD14,RPS27A,SEL1L,ERLIN1,ERLIN2,UBA52,VCP,SEM1
Pathway	1269789	Processive synthesis on the lagging strand	BioSystems: REACTOME	6.583e-09	1.945e-05	1.08e-07	9.257e-07	12	15	PCNA,POLA1,POLD1,POLD2,PRIM1,PRIM2,DNA2,RPA2,RPA3,FEN1,POLD3,POLA2
Pathway	1269098	Vif-mediated degradation of APOBEC3G	BioSystems: REACTOME	8.023e-09	2.37e-05	1.309e-07	1.122e-06	25	57	PSMA2,PSMA4,PSMA5,PSMA6,PSMA7,PSMB2,PSMB3,PSMB4,PSMB5,PSMB6,PSMB7,PSMC5,PSMC6,PSMD3,PSMD4,PSMD8,PSMD12,PSMD6,RBX1,PSMD14,RPS27A,ELOC,ELOB,UBA52,SEM1
Pathway	1269667	RNA Polymerase III Transcription Initiation From Type 1 Promoter	BioSystems: REACTOME	8.149e-09	2.407e-05	1.323e-07	1.133e-06	17	29	GTF3C4,GTF3C3,POLR1C,POLR2K,POLR2L,GTF3C6,POLR1D,POLR3C,POLR3B,POLR3E,POLR3K,CRCP,TBP,POLR3A,GTF3A,GTF3C1,POLR3H
Pathway	1269854	Nucleosome assembly	BioSystems: REACTOME	8.3e-09	2.452e-05	1.325e-07	1.136e-06	29	73	H4C9,H2AC20,H2BC13,H2BC15,H2BC10,H2BC4,H2BC21,H4C12,H4C2,H4C14,RUVBL1,CENPX,NPM1,H2BC11,MIS18A,CENPA,CENPM,CENPO,CENPL,RBBP4,CENPS,MIS18BP1,CENPW,HJURP,CENPT,CENPN,CENPK,H2AC19,H2BC5
Pathway	1269855	Deposition of new CENPA-containing nucleosomes at the centromere	BioSystems: REACTOME	8.3e-09	2.452e-05	1.325e-07	1.136e-06	29	73	H4C9,H2AC20,H2BC13,H2BC15,H2BC10,H2BC4,H2BC21,H4C12,H4C2,H4C14,RUVBL1,CENPX,NPM1,H2BC11,MIS18A,CENPA,CENPM,CENPO,CENPL,RBBP4,CENPS,MIS18BP1,CENPW,HJURP,CENPT,CENPN,CENPK,H2AC19,H2BC5
Pathway	1383088	RNA polymerase II transcribes snRNA genes	BioSystems: REACTOME	8.3e-09	2.452e-05	1.325e-07	1.136e-06	29	73	RPRD1B,INTS7,POLR2C,POLR2D,POLR2I,POLR2J,POLR2K,POLR2L,INTS1,INTS11,INTS10,INTS6,INTS4,RPAP2,NCBP2,SRRT,INTS13,ZC3H8,PHAX,TAF8,TAF6,TAF11,TAF13,TBP,ICE1,GTF2A2,INTS5,INTS14,ELL
Pathway	1270367	DNA Damage Bypass	BioSystems: REACTOME	1.037e-08	3.065e-05	1.648e-07	1.412e-06	23	50	CUL4A,PCNA,POLD1,POLD2,POLE,POLE2,ISG15,RBX1,RFC1,RFC3,RFC4,RFC5,RPA2,RPA3,RPS27A,MAD2L2,DTL,NPLOC4,POLD3,UBA52,UFD1,USP1,VCP
Pathway	1269095	Interactions of Rev with host cellular proteins	BioSystems: REACTOME	1.152e-08	3.403e-05	1.82e-07	1.559e-06	19	36	SEH1L,RAE1,NPM1,NUP88,NUP98,RCC1,NUP155,NUP93,RANBP2,RANGAP1,NUP35,NUP133,NUP205,NUP42,NUP62,XPO1,KPNB1,NUP107,NUP214
Pathway	MAP00970_Aminoacyl_tRNA_biosynthesis	MAP00970 Aminoacyl tRNA biosynthesis	GenMAPP	1.234e-08	3.644e-05	1.925e-07	1.649e-06	13	18	MARS1,CARS1,DARS1,QARS1,RARS1,SARS1,GARS1,TARS1,HARS2,HARS1,WARS1,IARS1,KARS1
Pathway	PW:0000454	cholesterol biosynthetic	Pathway Ontology	1.234e-08	3.644e-05	1.925e-07	1.649e-06	13	18	ACAT2,MVD,MVK,CYP51A1,NSDHL,FDFT1,PMVK,EBP,SQLE,HMGCR,HMGCS1,IDI1,LSS
Pathway	1457807	FBXL7 down-regulates AURKA during mitotic entry and in early mitosis	BioSystems: REACTOME	1.238e-08	3.657e-05	1.925e-07	1.649e-06	25	58	CUL1,PSMA2,PSMA4,PSMA5,PSMA6,PSMA7,PSMB2,PSMB3,PSMB4,PSMB5,PSMB6,PSMB7,PSMC5,PSMC6,PSMD3,PSMD4,PSMD8,PSMD12,PSMD6,RBX1,PSMD14,RPS27A,SKP1,UBA52,SEM1
Pathway	83098	Parkinson's disease	BioSystems: KEGG	1.31e-08	3.87e-05	2.026e-07	1.736e-06	44	142	ATP5F1A,ATP5F1B,ATP5F1C,ATP5F1D,ATP5F1E,ATP5PB,ATP5MC1,NDUFA1,NDUFA2,NDUFA6,NDUFAB1,NDUFB2,NDUFB4,NDUFB6,NDUFB7,NDUFB9,NDUFB10,NDUFC1,NDUFC2,NDUFS2,NDUFV1,NDUFS5,NDUFS8,CYCS,NDUFB11,COX4I1,COX5B,COX7A2,COX7C,CYC1,ATP5PD,SDHA,SDHB,SDHC,SDHD,UQCRQ,GPR37,UBA1,UBE2G1,UQCRB,UQCRC1,UQCRFS1,VDAC1,NDUFA11
Pathway	1269754	G2/M DNA damage checkpoint	BioSystems: REACTOME	1.433e-08	4.233e-05	2.205e-07	1.889e-06	34	96	H3-4,H4C9,H2BC13,H2BC15,H2BC10,H2BC4,H2BC21,H4C12,H4C2,H4C14,MRE11,BARD1,BRCA1,H2BC11,RNF8,CCNB1,EXO1,CHEK1,RAD9B,DNA2,RAD9A,RBBP8,RFC3,RFC4,RFC5,RPA2,RPA3,BRIP1,ABRAXAS1,KAT5,PIAS4,TOPBP1,H2BC5,HUS1
Pathway	1383076	Regulation of TP53 Activity	BioSystems: REACTOME	1.454e-08	4.296e-05	2.226e-07	1.907e-06	48	162	MDM4,MRE11,BARD1,CDK5R1,BRCA1,CCNA2,EXO1,AURKB,PDPK1,CHEK1,RAD9B,PPP2R1A,PRKAG1,GATAD2A,NOC2L,DAXX,BANP,DNA2,RAD9A,RBBP4,RBBP8,RFC3,RFC4,RFC5,RPA2,RPA3,BRIP1,RPS27A,PRMT5,TP53RK,KAT5,MTOR,TPX2,SSRP1,STK11,EHMT2,TAF2,TAF6,TAF10,TAF11,TAF13,TBP,TOPBP1,HDAC2,UBA52,MEAF6,HUS1,USP7
Pathway	1269726	AUF1 (hnRNP D0) binds and destabilizes mRNA	BioSystems: REACTOME	1.886e-08	5.572e-05	2.872e-07	2.461e-06	25	59	PSMA2,PSMA4,PSMA5,PSMA6,PSMA7,PSMB2,PSMB3,PSMB4,PSMB5,PSMB6,PSMB7,PSMC5,PSMC6,PSMD3,PSMD4,PSMD8,PSMD12,PSMD6,EIF4G1,PSMD14,RPS27A,PABPC1,UBA52,HSPA8,SEM1
Pathway	1269637	GLI3 is processed to GLI3R by the proteasome	BioSystems: REACTOME	1.909e-08	5.639e-05	2.877e-07	2.465e-06	26	63	CUL1,CSNK1A1,PSMA2,PSMA4,PSMA5,PSMA6,PSMA7,PSMB2,PSMB3,PSMB4,PSMB5,PSMB6,PSMB7,PSMC5,PSMC6,PSMD3,PSMD4,PSMD8,PSMD12,PSMD6,RBX1,PSMD14,RPS27A,SKP1,UBA52,SEM1
Pathway	1269638	Degradation of GLI2 by the proteasome	BioSystems: REACTOME	1.909e-08	5.639e-05	2.877e-07	2.465e-06	26	63	CUL1,CSNK1A1,PSMA2,PSMA4,PSMA5,PSMA6,PSMA7,PSMB2,PSMB3,PSMB4,PSMB5,PSMB6,PSMB7,PSMC5,PSMC6,PSMD3,PSMD4,PSMD8,PSMD12,PSMD6,RBX1,PSMD14,RPS27A,SKP1,UBA52,SEM1
Pathway	MAP00240_Pyrimidine_metabolism	MAP00240 Pyrimidine metabolism	GenMAPP	2.01e-08	5.939e-05	2.984e-07	2.557e-06	21	44	CAD,POLA1,POLD1,POLD2,POLE,POLG,POLR2C,POLR2D,POLR2I,POLR2J,POLR2K,POLR2L,POLRMT,DHODH,DUT,RRM1,RRM2,POLR1B,TYMS,UBTF,UMPS
Pathway	1269698	Transport of Mature mRNA Derived from an Intronless Transcript	BioSystems: REACTOME	2.01e-08	5.939e-05	2.984e-07	2.557e-06	21	44	SEH1L,RAE1,NUP88,NUP98,CPSF1,NUP155,NUP93,RANBP2,ALYREF,WDR33,NUP35,NCBP2,NUP133,NUP205,CPSF4,NUP42,NUP62,FIP1L1,NUP107,NUP214,SYMPK
Pathway	M18937	Nucleotide excision repair	MSigDB C2 BIOCARTA (v7.1)	2.01e-08	5.939e-05	2.984e-07	2.557e-06	21	44	MNAT1,CUL4A,CCNH,PCNA,RPA4,POLD1,POLD2,POLE,POLE2,RBX1,RFC1,RFC3,RFC4,RFC5,RPA2,RPA3,ERCC2,ERCC3,POLD3,GTF2H2,GTF2H4
Pathway	1270433	Chromatin organization	BioSystems: REACTOME	2.033e-08	6.004e-05	2.987e-07	2.56e-06	70	279	ACTB,H4C9,TRRAP,H2AC13,H2AC20,H2BC13,H2BC15,H2BC10,H2BC4,H2BC21,H3C1,H3C11,H3C2,H4C12,H4C2,H4C14,SUPT3H,OGT,EP400,RUVBL1,CCND1,HDAC3,H2BC11,PRMT7,WDR77,NCOR1,SETD1A,GATAD2A,ELP6,SETDB1,RBBP4,RBBP5,ELP3,KDM8,RPS2,SAP18,EZH2,ATXN7,PRMT5,KAT8,ARID5B,KAT5,H3C13,KANSL3,TAF6L,YEATS2,TADA1,SMARCC2,KDM2A,KDM1A,RUVBL2,RCOR1,EHMT2,JMJD6,TADA2A,TAF10,TBL1X,VPS72,JADE2,GPS2,H2AC19,KAT7,H2BC5,HCFC1,HDAC2,ELP5…
Pathway	1270434	Chromatin modifying enzymes	BioSystems: REACTOME	2.033e-08	6.004e-05	2.987e-07	2.56e-06	70	279	ACTB,H4C9,TRRAP,H2AC13,H2AC20,H2BC13,H2BC15,H2BC10,H2BC4,H2BC21,H3C1,H3C11,H3C2,H4C12,H4C2,H4C14,SUPT3H,OGT,EP400,RUVBL1,CCND1,HDAC3,H2BC11,PRMT7,WDR77,NCOR1,SETD1A,GATAD2A,ELP6,SETDB1,RBBP4,RBBP5,ELP3,KDM8,RPS2,SAP18,EZH2,ATXN7,PRMT5,KAT8,ARID5B,KAT5,H3C13,KANSL3,TAF6L,YEATS2,TADA1,SMARCC2,KDM2A,KDM1A,RUVBL2,RCOR1,EHMT2,JMJD6,TADA2A,TAF10,TBL1X,VPS72,JADE2,GPS2,H2AC19,KAT7,H2BC5,HCFC1,HDAC2,ELP5…
Pathway	1269757	Activation of ATR in response to replication stress	BioSystems: REACTOME	2.081e-08	6.149e-05	3.044e-07	2.608e-06	19	37	MCM2,MCM3,MCM5,MCM6,MCM7,CDC7,CDC45,ORC5,CHEK1,RAD9B,RAD9A,RFC3,RFC4,RFC5,RPA2,RPA3,ORC6,ORC3,HUS1
Pathway	P00017	DNA replication	PantherDB	2.322e-08	6.858e-05	3.378e-07	2.895e-06	12	16	H3-4,H3C2,PCNA,POLA1,POLD1,POLD2,PRIM1,RPA2,H3C13,H3-3B,TOP1,TOP2A
Pathway	1427861	UCH proteinases	BioSystems: REACTOME	2.554e-08	7.543e-05	3.698e-07	3.168e-06	36	107	ACTB,MBD6,H2AC13,H2AC20,OGT,RUVBL1,BARD1,NEDD8,PSMA2,PSMA4,PSMA5,PSMA6,PSMA7,PSMB2,PSMB3,PSMB4,PSMB5,PSMB6,PSMB7,PSMC5,PSMC6,PSMD3,PSMD4,PSMD8,PSMD12,PSMD6,PSMD14,RPS27A,ADRM1,H2AC19,HCFC1,UBA52,UCHL3,YY1,ACTR8,SEM1
Pathway	1270295	Regulation of Apoptosis	BioSystems: REACTOME	2.773e-08	8.192e-05	3.996e-07	3.424e-06	24	56	OPA1,PAK2,PSMA2,PSMA4,PSMA5,PSMA6,PSMA7,PSMB2,PSMB3,PSMB4,PSMB5,PSMB6,PSMB7,PSMC5,PSMC6,PSMD3,PSMD4,PSMD8,PSMD12,PSMD6,PSMD14,RPS27A,UBA52,SEM1
Pathway	1269596	Degradation of beta-catenin by the destruction complex	BioSystems: REACTOME	2.808e-08	8.296e-05	4.027e-07	3.451e-06	31	85	CUL1,PPP2R1A,PPP2R5D,CSNK1A1,CTNNB1,PSMA2,PSMA4,PSMA5,PSMA6,PSMA7,PSMB2,PSMB3,PSMB4,PSMB5,PSMB6,PSMB7,PSMC5,PSMC6,PSMD3,PSMD4,PSMD8,PSMD12,PSMD6,RBX1,FRAT1,PSMD14,RPS27A,SKP1,TLE4,UBA52,SEM1
[truncated: 444 more rows]

## Sheet: Overlapping EGs Pathways
Category	ID	Name	Source	p-value	q-value Bonferroni	q-value FDR B&H	q-value FDR B&Y	Hit Count in Query List	Hit Count in Genome	Hit in Query List
[truncated: 559 more rows]

## Sheet: hTSC-specific EGs Pathways
Category	ID	Name	Source	p-value	q-value Bonferroni	q-value FDR B&H	q-value FDR B&Y	Hit Count in Query List	Hit Count in Genome	Hit in Query List
[truncated: 112 more rows]

[truncated: 7 more sheets: hTSC GRGs GO, Up in hTSC KO, Down in hTSC KO, Up in EVT KO, Down in EVT KO, Up in STB KO, Down in STB KO]
