# Supplementary material for: A genome-wide CRISPR-Cas9 knockout screen identifies essential and growth-restricting genes in human trophoblast stem cells
Source: Nat Commun. 2022 May 10;13:2548. doi: 10.1038/s41467-022-30207-9 (PMC9090837; doi:10.1038/s41467-022-30207-9)
Supplement: Supplementary file 6 — Supplementary Data 3 [file 41467_2022_30207_MOESM6_ESM.xlsx]

## Sheet: hTSC GRGs
MAR1
MAR2
A2ML1
AARSD1
ABHD17B
ABHD5
ABRACL
ABTB1
ACCS
ACKR4
ACMSD
ACRV1
ACSM5
ADCY8
ADGRF2
ADNP
AGTRAP
AJUBA
AKT3
ALOX5
ALS2CL
AMER1
AMOTL2
AMPD2
ANKRD33B
ANKRD55
ANKS6
AOC3
APOBR
ARHGAP45
ARHGAP8
ARHGEF18
ARID2
ARID3C
ARL14EP
ARMCX1
ARSG
ASTN2
ATG10
ATG2A
ATP12A
ATP2B2
ATP6V1C2
AWAT2
AXIN2
BAALC
BAD
BMP8B
BNIP3
BRD4
BTBD1
BTBD16
C10ORF67
C11ORF70
C12ORF75
C16ORF71
C17ORF51
C19ORF24
C19ORF48
C1GALT1C1
C1ORF195
C1ORF210
C20ORF173
C2ORF72
C3ORF70
C5ORF51
C6ORF141
C6ORF229
C9ORF3
CA7
CABLES2
CAMK2A
CAMK2D
CAPN8
CASP3
CBLN3
CBX5
CCDC130
CCDC146
CCDC167
CCDC175
CCDC81
CCPG1
CD109
CD164L2
CD200R1L
CD99
CDC42SE2
CDC6
CDH3
CDH6
CDH7
CDKN1A
CDKN1C
CDKN2B
CDKN2D
CEBPA
CEBPB
CETN3
CFAP65
CHD9
CISD1
CKS2
CLDND2
CLEC2L
CLINT1
CLMP
CNGA3
CNNM3
CNOT4
CNTLN
COBLL1
COL11A1
COL15A1
COL21A1
COL5A2
COX7B2
CPA2
CPE
CPNE8
CRIPT
CRLF3
CSNK2A2
CT83
CTNND1
CTSB
CTSD
CTTN
CUL5
CUTC
CXCL10
CXORF40B
CXORF65
CYP3A4
CYP4F2
DBNDD2
DCAF17
DDX31
DEPDC1B
DES
DFNB59
DHX34
DIRC2
DLC1
DLGAP4
DLX2
DMD
DMTN
DNAJC1
DNMT3B
DOCK9
DPYSL3
DSG3
DTWD1
E2F8
ECHDC2
ECM2
EFCAB5
EPHA6
EPHA7
EPHB4
EPHX4
ERGIC2
ERI2
ERLEC1
ERP27
ERRFI1
ESCO1
ESPN
ESRRB
EXOG
EXOSC1
FAAH
FABP2
FAM180A
FAM196A
FAM210B
FAM214B
FAM46D
FAM91A1
FAP
FBLN1
FBXO28
FBXO34
FBXO8
FBXW11
FGL1
FKBP9
FMO4
FOXB1
FOXI3
FOXL1
FOXO3
FRMPD2
FSTL4
FUT1
FYCO1
FZR1
GABRG3
GAPVD1
GATA4
GBP2
GCHFR
GCM1
GCNT1
GDNF-AS1
GID4
GLDN
GLRA3
GLUD1
GLUL
GMCL1
GNG12
GNGT2
GNS
GPD1
GPR171
GPR61
GRB10
GREB1L
GRIA2
GRIN2C
GRINA
GRK4
GYS2
HAGHL
HELQ
HERC4
HHAT
HIST1H3C
HIST1H4D
HIVEP1
HLTF
HMSD
HNRNPDL
HNRNPM
HOXA1
HOXA2
HOXC6
HP1BP3
HPS5
HRC
HRG
HSD11B1
HSPB11
HYAL3
ICAM1
IFRD1
IFT140
IGFLR1
IL15
IL17RB
IL1RAPL1
IL1RN
IMMP2L
IMPA1
IMPG1
INAFM1
INPP4B
IQCB1
ISLR
ITGA11
ITGB8
IVL
JAGN1
JMJD7
KCNAB1
KCNB1
KCNH5
KCNMB2
KCNN3
KCNQ5
KCTD3
KCTD5
KIAA0319
KIAA0895L
KIAA0907
KIAA1456
KIF5C
KIFC3
KLF12
KLHDC8A
KLHL11
KLK10
KLKB1
KMT5B
KPNA1
KPNA6
KRIT1
KRT38
KYAT3
LAMP1
LAMTOR3
LAPTM5
LATS1
LCMT1
LEPROTL1
LGALS2
LHX1
LIN7A
LIPG
LMNB1
LMTK3
LOX
LPIN2
LRP5
LRRC34
LRRC61
LRRD1
LSP1
LTA4H
LTN1
LYPLAL1
MAB21L1
MAGEB1
MAGEB2
MAGIX
MAMSTR
MAN1A1
MAPKAPK3
MAZ
MDH1
MED13L
MEX3C
MICALL2
MICU1
MIF
MINDY4
MLH3
MOG
MORF4L2
MOSPD1
MPRIP
MREG
MRGPRX1
MSANTD2
MUC21
MUCL1
MYL1
NAALADL1
NBR1
NCALD
NCAPH
NECAP1
NEGR1
NELFE
NF2
NFATC1
NGLY1
NIM1K
NKAIN2
NLGN4Y
NODAL
NPTN
NPTX2
NR2E3
NR2F2
NR2F6
NR6A1
NRCAM
NRGN
NSUN5
OAZ2
ODF2
OGFOD3
OGFRL1
OR2C1
OR2D3
OR2H2
OR51B4
OR51E2
OR51I1
OR8S1
OTOG
OTUD4
OTUD5
OXR1
PABPC4
PACRGL
PAFAH1B3
PAK3
PATL2
PCBD2
PCBP4
PCDHA10
PCDHGC4
PCED1A
PCK2
PCSK7
PDS5A
PDXK
PDZK1
PERM1
PEX11G
PHACTR4
PIK3C2G
PIM2
PKD1L3
PKD2L2
PLA2G5
PLD6
PLEKHA7
PLEKHH3
PLEKHM3
PML
POU6F2
PPP1R13L
PRAMEF19
PRG2
PRKG1
PRMT9
PRNP
PRPSAP1
PRR15L
PTCHD1
PTDSS1
PTGDS
PTPN14
PTPRK
PUM2
PXYLP1
RAB24
RAB35
RAB36
RAB3B
RAB3C
RAB44
RAB5B
RABEPK
RAP2B
RAPGEFL1
RARG
RASA1
RAVER2
RECQL5
REEP1
RETNLB
RGMB
RGS16
RGS7
RHOF
RIMKLB
RMDN1
RNASET2
RND1
RNF144A
RNF41
RPE65
RTL8C
RUFY2
S100A10
SAV1
SBF2
SCG2
SCIN
SCOC
SDC4
SDCCAG8
SEC14L2
SEMA4A
SEMA5A
SERINC2
SERINC3
SERPINE1
SERPINI1
SERTAD4
SETD3
SGPL1
SH2B3
SH3BGRL2
SHISA9
SIGLEC9
SIPA1
SKAP2
SLAMF7
SLC12A3
SLC18A2
SLC23A1
SLC25A38
SLC30A8
SLC36A4
SLC38A9
SLC40A1
SLC6A4
SLCO2B1
SMARCAD1
SMDT1
SMIM20
SMIM23
SMOC1
SMTNL2
SNRPN
SNX25
SOCS4
SOX4
SP140L
SP6
SPA17
SPAG1
SPDYA
SPINK4
SPIRE2
SPRED2
SPTBN2
SPTSSB
SSR2
ST3GAL1
ST8SIA4
STIM2
STK16
STK39
STK4
STMN2
SULT1C4
SVIL
SWAP70
SYCP3
SYNC
TAS1R1
TAS2R30
TAS2R43
TBRG1
TBX3
TCEA1
TCTN1
TET2
TEX13C
TEX29
TGDS
TGFBI
TGIF2LX
TGM5
THEMIS
THRSP
TIGD4
TM9SF3
TMA16
TMEM100
TMEM160
TMEM171
TMEM187
TMEM19
TMEM2
TMEM205
TMEM233
TMEM47
TNFRSF17
TOM1
TP53
TP53BP1
TPP2
TRAF1
TRIM36
TRIM69
TRIR
TRPV1
TSLP
TSPAN6
TTC29
TTC7B
TTC9C
TTN
TUBB4A
TWF2
TYK2
UBALD2
UBE2A
UBE2F
UBR5
ULBP1
UNC5CL
UNC79
USH2A
USP11
USP28
USP46
VEZF1
VGF
VIPAS39
VRK2
VTA1
VWCE
WAPL
WDR35
WDR90
WEE2
XG
YOD1
YY2
ZBTB38
ZC3H6
ZCCHC12
ZCCHC13
ZDHHC4
ZDHHC6
ZFY
ZMYM3
ZNF10
ZNF267
ZNF283
ZNF300
ZNF329
ZNF398
ZNF484
ZNF529
ZNF570
ZNF578
ZNF615
ZNF641
ZNF668
ZNF689
ZNF697
ZNF713
ZNF728
ZNF729
ZNF736
ZNF81
ZNF844
ZSCAN20

## Sheet: CTB-enriched GRGs
MAR1
AJUBA
ATP6V1C2
AXIN2
BAD
CDC42SE2
CDKN1C
CEBPA
CLEC2L
CLMP
COBLL1
COL21A1
CPNE8
CRLF3
CTNND1
DDX31
DIRC2
DOCK9
DSG3
E2F8
EPHB4
ERP27
FOXI3
GABRG3
GBP2
GCM1
GNG12
GNS
GPR171
GREB1L
ICAM1
ITGB8
KRIT1
KYAT3
LIPG
MICALL2
MPRIP
MRGPRX1
NCALD
NR2F2
NR6A1
PIK3C2G
PLD6
PPP1R13L
PRNP
RASA1
REEP1
RGS16
SERINC2
SERPINE1
SERTAD4
SH3BGRL2
SKAP2
SLC36A4
SLC38A9
SP6
ST3GAL1
ST8SIA4
SWAP70
TET2
TPP2
TRIR
TTC7B
TYK2
ZNF697

## Sheet: CTB-depleted GRGs
ABHD17B
ASTN2
BNIP3
CCDC81
CCPG1
CNNM3
DBNDD2
DLC1
DMTN
DNMT3B
DPYSL3
ECHDC2
EPHX4
FAAH
FAM214B
GCHFR
GLUD1
HLTF
KIAA0895L
KLHL11
MAMSTR
MAN1A1
MAPKAPK3
MED13L
MEX3C
NF2
NODAL
PIM2
POU6F2
RAB3B
RARG
RHOF
RNASET2
RND1
S100A10
SAV1
SBF2
SNRPN
SNX25
SOX4
TBX3
TMEM160
TMEM187
TMEM205
TUBB4A
USP11
USP28
ZMYM3
ZNF484
ZNF529
ZNF615
ZNF689
ZNF844
