# Supplementary material for: A genome-wide CRISPR-Cas9 knockout screen identifies essential and growth-restricting genes in human trophoblast stem cells
Source: Nat Commun. 2022 May 10;13:2548. doi: 10.1038/s41467-022-30207-9 (PMC9090837; doi:10.1038/s41467-022-30207-9)
Supplement: Supplementary file 7 — Supplementary Data 4 [file 41467_2022_30207_MOESM7_ESM.xlsx]

## Sheet: hTSC
	baseMean	log2FoldChange	lfcSE	stat	pvalue	padj
HLA-G	94.4519	-4.17477	0.639026	-6.53301	6.45e-11	2.57e-08
HLA-F-AS1	12.6011	-3.5646	0.630024	-5.65788	1.53e-08	3.05e-06
AC002480.4	15.2098	-3.04012	0.622753	-4.88174	1.05e-06	0.000121065
LINC02228	10.1364	-2.61361	0.671087	-3.89459	9.84e-05	0.00484215
SLC12A3	12.2218	-2.49385	0.693182	-3.59768	0.000321069	0.0125641
LINC00458	30.7182	-2.33641	0.39844	-5.86389	4.52e-09	1.02e-06
EGR1	231.283	-2.29685	0.481489	-4.77031	1.84e-06	0.000194162
SERPINB7	117.015	-2.08523	0.36223	-5.75665	8.58e-09	1.81e-06
BACE1	10.9168	-2.06973	0.642808	-3.21982	0.00128271	0.0354551
XAGE3	520.696	-1.92039	0.594026	-3.23284	0.00122567	0.0341495
ZFP57	277.627	-1.91544	0.602528	-3.17901	0.0014778	0.039667
LMCD1	38.007	-1.87438	0.406184	-4.6146	3.94e-06	0.000358611
NYNRIN	15.6485	-1.85571	0.576754	-3.21751	0.00129306	0.0356707
ZBTB42	12.0669	-1.69096	0.546315	-3.09521	0.00196674	0.048655
KRT14	67.894	-1.68972	0.298263	-5.6652	1.47e-08	2.96e-06
OCIAD2	48.7643	-1.65229	0.377094	-4.38165	1.18e-05	0.000882176
ITGB8	39.2226	-1.58814	0.394143	-4.02934	5.59e-05	0.00312936
ZNF723	39.7042	-1.58731	0.46557	-3.40938	0.000651098	0.021494
AC092718.6	41.6461	-1.56227	0.333549	-4.68377	2.82e-06	0.000276304
RTBDN	19.0741	-1.54776	0.476845	-3.24584	0.00117105	0.0329768
PHACTR1	43.0147	-1.53952	0.369094	-4.17107	3.03e-05	0.00189396
BLNK	40.9486	-1.51498	0.398336	-3.80326	0.000142804	0.00654407
GLI3	81.0346	-1.48727	0.27881	-5.33436	9.59e-08	1.48e-05
OLFML2A	76.1007	-1.46407	0.302712	-4.8365	1.32e-06	0.000149668
LEPR	38.8883	-1.46278	0.367076	-3.98495	6.75e-05	0.0035888
TEAD1	1153.12	-1.42022	0.132198	-10.7432	6.38e-27	2.96e-23
MICA	50.8581	-1.41371	0.403864	-3.50045	0.000464467	0.0166336
STON1	33.7429	-1.40219	0.442443	-3.1692	0.00152857	0.0402586
LINC01198	26.0717	-1.39185	0.45131	-3.08401	0.00204229	0.0497397
STEAP1B	49.2057	-1.37463	0.344569	-3.98941	6.62e-05	0.00353541
STAT6	154.273	-1.37245	0.326886	-4.19855	2.69e-05	0.00170106
SORD2P	36.9756	-1.36582	0.347567	-3.92966	8.51e-05	0.00435688
LINC02055	58.6968	-1.36462	0.330511	-4.12881	3.65e-05	0.00221829
ACOT4	59.4894	-1.35933	0.377696	-3.59901	0.000319432	0.0125641
ABAT	67.9558	-1.34971	0.256864	-5.25458	1.48e-07	2.22e-05
TRIM47	26.0465	-1.3347	0.382746	-3.48717	0.000488161	0.0170868
LOXL2	277.055	-1.30087	0.170583	-7.62601	2.42e-14	1.78e-11
ENO3	37.3702	-1.29768	0.370348	-3.50394	0.000458427	0.016516
FOS	563.765	-1.29488	0.132009	-9.809	1.03e-22	3.59e-19
AC074135.1	29.8541	-1.24431	0.367766	-3.38343	0.000715866	0.0231989
TMEM164	45.3741	-1.21096	0.326414	-3.7099	0.000207344	0.00880643
ABHD12B	233.499	-1.21073	0.167126	-7.24437	4.34e-13	2.63e-10
ANKRD44	59.4778	-1.18903	0.340007	-3.49707	0.000470401	0.01676
HSPA2	1360.45	-1.18744	0.290059	-4.09379	4.24e-05	0.00251574
TLE2	55.381	-1.18636	0.361823	-3.27884	0.00104236	0.0305708
CAPG	2037.27	-1.14905	0.160111	-7.17659	7.15e-13	4.15e-10
GPR161	40.7248	-1.14867	0.342219	-3.35653	0.00078926	0.025046
KCNK1	167.658	-1.14866	0.234793	-4.89222	9.97e-07	0.000115748
CEACAM1	53.6051	-1.13438	0.311972	-3.63615	0.00027674	0.0112398
WDR72	339.034	-1.1177	0.148199	-7.54187	4.63e-14	3.23e-11
PCDH1	68.7406	-1.11703	0.241483	-4.62572	3.73e-06	0.000344392
HSD3B1	5513.87	-1.10834	0.130574	-8.48819	2.1e-17	3.25e-14
CDA	40.7671	-1.10372	0.323549	-3.41129	0.000646556	0.0214456
CAVIN1	456.749	-1.09783	0.215359	-5.09766	3.44e-07	4.73e-05
FAHD2B	92.8239	-1.05625	0.239196	-4.41582	1.01e-05	0.000776518
SFXN3	747.213	-1.04586	0.162143	-6.45022	1.12e-10	4.09e-08
EBI3	161.928	-1.03273	0.30903	-3.34183	0.000832268	0.0260547
ITM2C	496.295	-1.02367	0.22093	-4.63345	3.6e-06	0.000333998
ADGRL2	607.834	-1.01314	0.181191	-5.59157	2.25e-08	4.02e-06
SORD	530.132	-1.01178	0.122837	-8.23673	1.77e-16	2.05e-13
MITF	164.287	-1.0009	0.250153	-4.00116	6.3e-05	0.00340352
ALDOC	136.456	-0.960114	0.299766	-3.20288	0.00136061	0.0370207
AQP3	356.056	-0.958103	0.155641	-6.15585	7.47e-10	1.96e-07
PLAC8	58.9787	-0.957884	0.305018	-3.14042	0.00168705	0.0434368
COLEC12	410.393	-0.94966	0.134841	-7.0428	1.88e-12	1.01e-09
TNS1	122.662	-0.946364	0.301967	-3.134	0.00172442	0.0440787
SCCPDH	286.95	-0.943581	0.18515	-5.09632	3.46e-07	4.73e-05
ECM1	2272.16	-0.940044	0.17482	-5.3772	7.57e-08	1.21e-05
ZNF98	72.1857	-0.93981	0.263972	-3.56026	0.000370483	0.0141791
ASB13	115.39	-0.904081	0.25552	-3.5382	0.000402865	0.0151275
KRTCAP3	257.81	-0.901811	0.187483	-4.81008	1.51e-06	0.000166805
THSD7A	361.267	-0.883244	0.195641	-4.51461	6.34e-06	0.000542142
AC073174.1	82.2245	-0.872945	0.225535	-3.87056	0.000108587	0.0051629
HAVCR1	955.729	-0.865351	0.107042	-8.08419	6.26e-16	5.81e-13
RAB3B	548.209	-0.852784	0.190461	-4.47747	7.55e-06	0.000618967
FGFBP2	154.629	-0.842367	0.198437	-4.245	2.19e-05	0.00144323
STK33	81.7055	-0.834559	0.234991	-3.55145	0.000383117	0.0145033
GSTO1	1668.33	-0.817164	0.174719	-4.67702	2.91e-06	0.000279657
P2RY2	131.963	-0.815881	0.235208	-3.46877	0.000522849	0.0181641
EFNA1	2986.74	-0.808795	0.103566	-7.80943	5.74e-15	4.71e-12
ITGA5	1626.68	-0.807767	0.134181	-6.01996	1.74e-09	4.19e-07
OSMR	519.011	-0.806091	0.162896	-4.94851	7.48e-07	8.98e-05
MERTK	109.208	-0.801006	0.25953	-3.08637	0.00202614	0.0495196
DOCK5	542.3	-0.790307	0.118436	-6.67288	2.51e-11	1.16e-08
GTF2IP1	95.1212	-0.787343	0.22624	-3.48012	0.000501189	0.0174989
ATP6V1B1	419.126	-0.762935	0.189151	-4.03347	5.5e-05	0.00309981
SLC16A5	150.883	-0.758469	0.239145	-3.17158	0.00151612	0.0401542
SLC2A10	114.261	-0.754535	0.239686	-3.14802	0.00164379	0.0424854
MET	174.981	-0.748273	0.177888	-4.20644	2.59e-05	0.00165028
KCTD12	145.265	-0.739894	0.203081	-3.64335	0.000269117	0.0110267
MBOAT2	382.356	-0.734863	0.186543	-3.93937	8.17e-05	0.00421526
TCEA3	201.967	-0.73108	0.173614	-4.21094	2.54e-05	0.0016326
ASS1	420.112	-0.728964	0.187719	-3.88327	0.000103061	0.00496796
LINC00379	330.716	-0.718385	0.182993	-3.92575	8.65e-05	0.00439585
FBLN1	1469.47	-0.710266	0.158805	-4.47257	7.73e-06	0.000625963
CCDC69	403.791	-0.70478	0.15485	-4.55139	5.33e-06	0.000466939
IPMK	142.555	-0.704389	0.180094	-3.91122	9.18e-05	0.00460761
SOWAHC	132.16	-0.695331	0.2017	-3.44735	0.000566111	0.0194993
ITPR3	265.829	-0.689741	0.178708	-3.85961	0.00011357	0.00534509
SH3D19	278.84	-0.682759	0.1756	-3.88815	0.00010101	0.00488599
NMRK2	237.21	-0.682074	0.217729	-3.13267	0.00173226	0.0441982
EXTL2	1336.16	-0.682026	0.107233	-6.3602	2.01e-10	5.97e-08
EFNA4	135.264	-0.679248	0.205428	-3.30651	0.000944656	0.0286087
KLK6	98.7277	-0.67869	0.219614	-3.09038	0.00199903	0.0491294
CA12	693.352	-0.67662	0.192408	-3.51659	0.000437137	0.0159001
TFPI	1618.82	-0.672865	0.114554	-5.87379	4.26e-09	9.73e-07
MYLIP	293.983	-0.670664	0.16538	-4.05529	5.01e-05	0.00289447
ANO7	151.763	-0.669568	0.192691	-3.47484	0.000511162	0.0178025
PPM1H	823.801	-0.662651	0.180495	-3.6713	0.000241317	0.0101851
HSD11B2	202.645	-0.659106	0.19624	-3.35867	0.000783191	0.0249671
PDGFA	1159.52	-0.652939	0.132229	-4.93795	7.89e-07	9.32e-05
ZNF391	127.111	-0.65055	0.202489	-3.21276	0.00131464	0.0361228
ARHGAP23	160.992	-0.642876	0.204877	-3.13786	0.00170188	0.0435824
SERPING1	498.669	-0.641327	0.135959	-4.71707	2.39e-06	0.000243301
PLP2	803.199	-0.640193	0.106225	-6.02677	1.67e-09	4.09e-07
B3GNT7	546.18	-0.639807	0.153214	-4.17591	2.97e-05	0.00186245
ECI2	705.599	-0.639561	0.125756	-5.08571	3.66e-07	4.91e-05
CDC25C	216.779	-0.63899	0.164245	-3.89047	0.000100049	0.00488133
CGN	248.245	-0.63765	0.150619	-4.23352	2.3e-05	0.0015047
PDZD2	228.456	-0.637544	0.171598	-3.71533	0.000202941	0.00864578
TMEM159	141.17	-0.634526	0.193511	-3.27901	0.00104172	0.0305708
NFYB	1294.6	-0.629736	0.123758	-5.08846	3.61e-07	4.88e-05
AK4	376.677	-0.625102	0.190225	-3.28612	0.00101578	0.0300442
PALM3	269.883	-0.621644	0.201323	-3.08779	0.00201652	0.0493711
GALM	746.415	-0.615433	0.121836	-5.05133	4.39e-07	5.61e-05
ZNF395	485.435	-0.608408	0.144592	-4.20776	2.58e-05	0.00164817
KHDC1	368.442	-0.60656	0.136318	-4.44959	8.6e-06	0.000677156
SLC9A7	403.073	-0.605994	0.171769	-3.52796	0.000418772	0.0154545
PRPS1	356.695	-0.596455	0.144065	-4.14017	3.47e-05	0.00212984
EDNRB	1167.57	-0.595023	0.109536	-5.43223	5.57e-08	9.23e-06
FN1	1017.53	-0.593623	0.189789	-3.1278	0.0017612	0.0448542
INPP5F	533.002	-0.59026	0.178206	-3.31222	0.000925573	0.0281532
SMARCA1	610.803	-0.585907	0.11571	-5.0636	4.11e-07	5.36e-05
RNF24	730.948	-0.581817	0.0992851	-5.86006	4.63e-09	1.02e-06
NIPSNAP1	1105.49	-0.578553	0.133078	-4.34747	1.38e-05	0.000978834
DLC1	177.294	-0.575255	0.177238	-3.24567	0.00117174	0.0329768
MLLT11	174.34	-0.573209	0.183842	-3.11795	0.00182114	0.0458221
PCSK5	167.759	-0.570214	0.182891	-3.11777	0.00182223	0.0458221
MANBA	448.781	-0.565066	0.153944	-3.67058	0.000241997	0.0101851
TBC1D4	296.98	-0.560327	0.146571	-3.8229	0.000131892	0.00610426
SCPEP1	711.278	-0.554553	0.129353	-4.28712	1.81e-05	0.001237
MICB	631.077	-0.547177	0.128038	-4.27356	1.92e-05	0.00128847
DDX43	243.772	-0.540208	0.153498	-3.51931	0.000432665	0.0157787
ACAA2	1100.09	-0.538139	0.105279	-5.11155	3.2e-07	4.5e-05
DMD	593.768	-0.536353	0.133519	-4.01705	5.89e-05	0.00324492
2022-09-10	366.113	-0.534442	0.15296	-3.49401	0.000475821	0.0168668
IDH1	4597.42	-0.533507	0.0974608	-5.47407	4.4e-08	7.47e-06
PRSS8	2274.46	-0.532604	0.137423	-3.87567	0.000106332	0.00510796
SEC23A	533.246	-0.531394	0.114152	-4.65513	3.24e-06	0.000306334
RHOU	535.015	-0.530604	0.161989	-3.27556	0.00105453	0.0306937
PRCP	998.139	-0.52544	0.110322	-4.76279	1.91e-06	0.000199992
EMP2	624.3	-0.523573	0.148351	-3.52928	0.000416695	0.0154545
PHF6	786.496	-0.518685	0.131202	-3.95333	7.71e-05	0.00402134
RABGAP1L	612.831	-0.517218	0.150544	-3.43567	0.000591093	0.0201333
ETHE1	882.74	-0.517054	0.137598	-3.7577	0.000171479	0.00751219
OLFML1	285.17	-0.512429	0.15662	-3.2718	0.00106864	0.031015
CTSH	4405.62	-0.507994	0.0918875	-5.52843	3.23e-08	5.7e-06
SPTLC2	367.204	-0.507371	0.140884	-3.60134	0.000316578	0.0124936
P4HA1	674.867	-0.507239	0.112139	-4.52329	6.09e-06	0.000523588
NEIL2	261.3	-0.50542	0.146462	-3.45086	0.000558798	0.0193167
EPB41L5	359.96	-0.504922	0.149627	-3.37453	0.000739426	0.0239001
FANCE	907.063	-0.501252	0.113469	-4.41753	9.98e-06	0.000776518
CAV2	1577.45	0.50014	0.108841	4.59516	4.32e-06	0.000383957
KIAA0040	980.685	0.501527	0.146418	3.4253	0.000614119	0.0207052
TP53I3	468.038	0.506284	0.134025	3.77753	0.000158393	0.00704975
PLPP3	409.029	0.514653	0.157638	3.26477	0.00109552	0.0316972
RAP1B	2986.31	0.516445	0.0941036	5.48805	4.06e-08	6.99e-06
TCL6	872.156	0.523473	0.16884	3.1004	0.00193257	0.0479904
CPNE8	1446.03	0.524082	0.130643	4.01155	6.03e-05	0.00328041
PROM1	929.297	0.524171	0.119277	4.39455	1.11e-05	0.00084042
BAG3	605.935	0.525917	0.136628	3.84927	0.000118473	0.00551988
CDKN1A	10861.4	0.528476	0.117322	4.5045	6.65e-06	0.00055833
PLEKHG4B	293.94	0.530489	0.154891	3.42491	0.000615008	0.0207052
TET2	1096.26	0.531243	0.113519	4.67979	2.87e-06	0.000277811
MUC15	5474.72	0.531268	0.105727	5.0249	5.04e-07	6.32e-05
ZMYM6	171.412	0.545486	0.171662	3.17768	0.00148457	0.0397723
PRSS23	408.938	0.546108	0.155356	3.51521	0.00043941	0.0159104
TMEM184B	621.956	0.546694	0.141625	3.86016	0.000113313	0.00534509
ST6GALNAC2	187.957	0.552062	0.176563	3.12672	0.00176771	0.0449379
SMPDL3B	951.401	0.552118	0.117382	4.70359	2.56e-06	0.000256263
ADAP2	461.91	0.55304	0.154141	3.58789	0.000333367	0.0130088
AJUBA	455.465	0.557013	0.121354	4.58998	4.43e-06	0.000390848
CCND1	2678.12	0.566121	0.122495	4.6216	3.81e-06	0.000349005
SERTAD1	519.615	0.567214	0.145293	3.90394	9.46e-05	0.00469276
PDLIM3	567.918	0.570322	0.150167	3.79791	0.000145924	0.00661192
ZNF595	1101	0.574698	0.136107	4.22239	2.42e-05	0.0015663
PGF	6391.47	0.577993	0.157941	3.65954	0.000252664	0.010507
MAST4	373.856	0.585162	0.13252	4.41564	1.01e-05	0.000776518
CDK6	448.874	0.587139	0.154646	3.79666	0.000146657	0.00661192
PPARGC1B	170.403	0.587694	0.185662	3.16539	0.00154875	0.0405557
LRRCC1	221.192	0.588474	0.160556	3.66522	0.00024713	0.010339
ADCK2	904.402	0.592547	0.138512	4.27794	1.89e-05	0.00126945
EHD3	798.592	0.595055	0.175877	3.38335	0.000716065	0.0231989
MDFI	246.772	0.600247	0.190093	3.15764	0.0015905	0.0413381
TRPV2	3675.78	0.601328	0.137197	4.38296	1.17e-05	0.000881627
BBS9	1773.8	0.601404	0.0967808	6.21408	5.16e-10	1.41e-07
OSR2	136.806	0.605342	0.195885	3.09029	0.0019996	0.0491294
MGAT1	1160.33	0.60611	0.17179	3.52821	0.000418383	0.0154545
MOCOS	386.879	0.607573	0.144166	4.21439	2.5e-05	0.0016153
PLCD1	234.93	0.610965	0.171845	3.55532	0.000377513	0.0143301
SIRPA	371.539	0.616908	0.155889	3.95736	7.58e-05	0.00396895
TIPARP	282.989	0.619008	0.190242	3.25378	0.00113879	0.0326429
NR4A1	731.493	0.62363	0.182731	3.41283	0.000642915	0.0213758
PMEL	11318.7	0.626097	0.0913538	6.85354	7.2e-12	3.46e-09
METTL7A	2875.5	0.630803	0.140155	4.50074	6.77e-06	0.000564885
CYFIP2	1459.41	0.632031	0.145362	4.34798	1.37e-05	0.000978834
ELL2	216.377	0.632939	0.18889	3.35084	0.000805683	0.025509
MYEOV	422.414	0.637062	0.123132	5.17383	2.29e-07	3.29e-05
TIMP3	3617.28	0.641285	0.192324	3.33441	0.000854821	0.0265223
NCF4	410.377	0.648604	0.131191	4.94396	7.66e-07	9.11e-05
ADGRE2	349.554	0.650404	0.15919	4.08572	4.39e-05	0.00257199
NECTIN1	3818.49	0.652483	0.173341	3.76415	0.000167113	0.00739065
AMOTL2	914.042	0.652918	0.102619	6.36257	1.98e-10	5.97e-08
PHYH	6344.58	0.665832	0.15234	4.3707	1.24e-05	0.00091088
P3H2	341.403	0.668588	0.149664	4.46727	7.92e-06	0.000634298
GALNT2	2188.77	0.670297	0.123611	5.42262	5.87e-08	9.63e-06
CITED2	295.378	0.670473	0.185374	3.61687	0.000298188	0.0119027
TRIML1	213.088	0.672801	0.161461	4.16696	3.09e-05	0.00191981
DDIT3	542.51	0.681381	0.150974	4.51325	6.38e-06	0.000542316
TREML2	6381.48	0.686243	0.13814	4.96775	6.77e-07	8.21e-05
NOTCH1	171.7	0.693315	0.21038	3.29554	0.000982338	0.029304
PROM2	593.578	0.694386	0.146321	4.74562	2.08e-06	0.000216102
AMPD3	1707.95	0.69444	0.13624	5.09718	3.45e-07	4.73e-05
DTX2	286.772	0.696372	0.220651	3.15599	0.00159955	0.0414961
TLCD1	165.243	0.701005	0.198506	3.53141	0.000413345	0.0154378
COL12A1	198.118	0.705072	0.226963	3.10655	0.00189282	0.047256
ELL	274.981	0.714017	0.165106	4.32459	1.53e-05	0.00105913
HUNK	382.832	0.714468	0.181868	3.92849	8.55e-05	0.00436198
ANKH	136.517	0.717853	0.199509	3.59809	0.00032056	0.0125641
DPPA3	1270.96	0.718725	0.20378	3.52696	0.000420359	0.0154545
ITGA1	748.753	0.731453	0.13457	5.43547	5.47e-08	9.17e-06
ID3	3373.15	0.732401	0.16588	4.41526	1.01e-05	0.000776518
ENPP5	149.247	0.744227	0.205758	3.61701	0.00029803	0.0119027
SEC11C	1957.15	0.748891	0.114296	6.55218	5.67e-11	2.42e-08
AC098679.1	232.144	0.751989	0.182119	4.12911	3.64e-05	0.00221829
RGS3	355.19	0.752344	0.16893	4.45359	8.44e-06	0.000668434
SDC3	383.623	0.755023	0.172773	4.37003	1.24e-05	0.00091088
CBR1	3888.98	0.755702	0.144309	5.23669	1.63e-07	2.4e-05
ALOXE3	131.753	0.761413	0.194689	3.91091	9.19e-05	0.00460761
ATP6V0A4	734.079	0.763076	0.15983	4.77428	1.8e-06	0.000193264
ETV7	168.976	0.773158	0.216227	3.57568	0.000349321	0.0135177
BLVRA	684.328	0.773667	0.131561	5.88066	4.09e-09	9.49e-07
SLC52A1	1551.22	0.775063	0.19655	3.94333	8.04e-05	0.00416156
FZD10	507.091	0.78094	0.150374	5.1933	2.07e-07	3e-05
CGNL1	123.099	0.783562	0.194171	4.03542	5.45e-05	0.00308663
FOSL1	949.315	0.78414	0.0980238	7.99949	1.25e-15	1.09e-12
TNFAIP2	576.459	0.793967	0.125277	6.33767	2.33e-10	6.77e-08
ABCA12	91.3302	0.799869	0.249384	3.20738	0.00133951	0.0366328
ESAM	134.938	0.810382	0.229331	3.53367	0.000409825	0.0153475
KYNU	808.548	0.815369	0.187848	4.34058	1.42e-05	0.00100492
PLEKHH3	91.6393	0.816899	0.246545	3.31338	0.000921755	0.0280984
TRPV6	391.703	0.821204	0.186503	4.40316	1.07e-05	0.0008166
SORBS1	177.935	0.825957	0.245265	3.36761	0.000758236	0.0243387
INSL4	2390.71	0.826176	0.126362	6.53814	6.23e-11	2.55e-08
SPATA13	289.552	0.8312	0.16501	5.03726	4.72e-07	5.98e-05
LPCAT1	167.245	0.836829	0.206157	4.05919	4.92e-05	0.00285841
INHA	1054.52	0.841358	0.194516	4.32541	1.52e-05	0.00105913
ALDH1A3	109.876	0.843923	0.23966	3.52134	0.000429375	0.0156998
MGMT	224.342	0.844038	0.209695	4.02508	5.7e-05	0.0031612
LIF	98.6376	0.845229	0.261197	3.23598	0.00121226	0.0339117
APOBEC3C	2890.91	0.846161	0.130807	6.46877	9.88e-11	3.72e-08
LINC00667	175.628	0.85303	0.211371	4.03571	5.44e-05	0.00308663
VSIR	6459.31	0.853226	0.151543	5.63025	1.8e-08	3.43e-06
AP000688.2	82.8135	0.855238	0.269377	3.17488	0.00149899	0.0399282
ABCG1	109.663	0.856034	0.24486	3.49602	0.000472248	0.0167829
FAM214A	326.778	0.857481	0.171537	4.9988	5.77e-07	7.11e-05
ZC2HC1C	86.1184	0.85828	0.252167	3.40362	0.000664998	0.0219009
LINC01451	443.735	0.865265	0.178963	4.83488	1.33e-06	0.000149672
KRT17	293.266	0.868012	0.251818	3.44699	0.00056688	0.0194993
MCAM	551.496	0.871817	0.189731	4.59502	4.33e-06	0.000383957
SNAP91	219.518	0.905228	0.180815	5.00639	5.55e-07	6.9e-05
SULF2	496.398	0.907294	0.155627	5.82991	5.55e-09	1.19e-06
MRGPRX1	2705.65	0.911206	0.161778	5.63246	1.78e-08	3.43e-06
C4orf19	146.886	0.91135	0.258399	3.52691	0.000420447	0.0154545
LHB	322.923	0.918132	0.260391	3.52598	0.000421923	0.0154679
AL109976.1	84.3262	0.922248	0.272188	3.38828	0.000703334	0.0230003
DPPA3P2	118.996	0.924823	0.259094	3.56945	0.000357737	0.0137669
ACSS3	177.638	0.929262	0.245581	3.78393	0.000154372	0.00691496
PLAC4	534.689	0.929607	0.216424	4.2953	1.74e-05	0.00120317
GCNT1	527.261	0.931412	0.205787	4.52609	6.01e-06	0.000519905
OTUB2	258.287	0.937631	0.178389	5.25612	1.47e-07	2.22e-05
PTPN21	403.98	0.938557	0.16729	5.61037	2.02e-08	3.7e-06
HIST3H2A	107.417	0.938621	0.241327	3.88942	0.000100485	0.00488133
IRS1	116.627	0.95009	0.242183	3.92302	8.74e-05	0.00442987
OSBPL1A	140.415	0.952554	0.203341	4.68453	2.81e-06	0.000276304
UNC5B	89.2181	0.954892	0.278836	3.42456	0.00061579	0.0207052
CHAC1	1038.44	0.955276	0.185123	5.16023	2.47e-07	3.51e-05
KLLN	124.711	0.956491	0.233707	4.09269	4.26e-05	0.00251702
CYP2C18	248.897	0.958752	0.219969	4.35858	1.31e-05	0.000944934
CGB7	5674.12	0.959604	0.302717	3.16996	0.00152457	0.0402586
PSG11	268.923	0.966971	0.22098	4.37583	1.21e-05	0.000897309
TAGLN	2058.65	0.967971	0.20103	4.81507	1.47e-06	0.000163997
PHYHIP	173.935	0.974035	0.235228	4.14081	3.46e-05	0.00212984
CAMK2N1	66.2714	0.992138	0.289916	3.42216	0.000621259	0.0207052
DDIT4	234.126	0.995533	0.245942	4.04784	5.17e-05	0.00297573
RND3	366.252	1.00305	0.156271	6.41869	1.37e-10	4.56e-08
CR381653.2	247.292	1.00475	0.16079	6.24888	4.13e-10	1.15e-07
SLC38A3	1779.23	1.0108	0.134672	7.50562	6.11e-14	4.06e-11
AADAT	422.906	1.01119	0.151696	6.66595	2.63e-11	1.18e-08
SRPX	141.5	1.01811	0.217206	4.68732	2.77e-06	0.000275444
GNB4	149.719	1.02968	0.237346	4.33832	1.44e-05	0.00101017
KRT8P42	46.3619	1.04577	0.32412	3.22649	0.00125318	0.034777
NETO2	83.2927	1.04714	0.331514	3.15866	0.00158494	0.0412708
FST	67.4689	1.04822	0.289664	3.61874	0.000296041	0.0119027
ASB2	70.5641	1.0515	0.321035	3.27534	0.00105536	0.0306937
NRP1	2609.19	1.0526	0.119097	8.83817	9.73e-19	1.69e-15
BCL2	60.0142	1.05412	0.337628	3.12213	0.00179546	0.0453947
EFNA5	468.346	1.05984	0.247495	4.28225	1.85e-05	0.0012512
AC119751.3	127.876	1.07122	0.227086	4.71726	2.39e-06	0.000243301
SLC27A2	759.141	1.07491	0.127852	8.40746	4.19e-17	5.31e-14
CFAP57	96.8855	1.0831	0.348766	3.10552	0.00189942	0.0473361
EPHX2	40.2034	1.08915	0.343186	3.17365	0.00150534	0.0399446
ABCC2	529.098	1.0946	0.178924	6.11769	9.49e-10	2.45e-07
TRIM38	137.687	1.10263	0.292208	3.77344	0.000161011	0.00714345
APOBEC3H	164.08	1.11916	0.196809	5.68656	1.3e-08	2.69e-06
FIBCD1	87.932	1.12429	0.296079	3.79727	0.0001463	0.00661192
AL118508.1	53.932	1.13578	0.351154	3.23442	0.00121892	0.0340295
PITX1	107.147	1.14057	0.363101	3.14121	0.00168254	0.0434065
RAB40B	179.26	1.1464	0.240322	4.77028	1.84e-06	0.000194162
HAPLN1	5058.74	1.14826	0.286249	4.01139	6.04e-05	0.00328041
KIAA1324	296.507	1.15689	0.197923	5.84516	5.06e-09	1.1e-06
NOSTRIN	279.653	1.17878	0.170165	6.92727	4.29e-12	2.13e-09
CYP1B1	111.644	1.20713	0.256642	4.70354	2.56e-06	0.000256263
PHYHIPL	318.258	1.20746	0.24783	4.87212	1.1e-06	0.000126072
CCKBR	1237.2	1.20822	0.189392	6.37949	1.78e-10	5.63e-08
NUPR1	2113.49	1.21349	0.14949	8.11756	4.76e-16	4.73e-13
CGB2	568.495	1.21368	0.229405	5.29054	1.22e-07	1.87e-05
HAS3	264.568	1.2212	0.216528	5.63991	1.7e-08	3.34e-06
GRIP2	51.5973	1.22301	0.339113	3.6065	0.000310355	0.0122828
TTC39C	180.043	1.2248	0.241603	5.06947	3.99e-07	5.29e-05
TBC1D16	118.375	1.22845	0.23432	5.24261	1.58e-07	2.35e-05
FGD3	158.991	1.23153	0.296013	4.1604	3.18e-05	0.00196703
CD74	348.516	1.2324	0.193648	6.36416	1.96e-10	5.97e-08
LAPTM5	255.16	1.25865	0.195391	6.44173	1.18e-10	4.11e-08
S1PR1	61.5107	1.2618	0.383675	3.28871	0.00100647	0.0298323
PCGF5	35.2352	1.27748	0.382681	3.33825	0.000843086	0.0263341
CLCA2	130.707	1.27998	0.216427	5.91413	3.34e-09	7.88e-07
LINC00877	37.4337	1.29338	0.379302	3.4099	0.000649871	0.021494
HEY1	343.724	1.2982	0.135696	9.56693	1.1e-21	2.56e-18
HEPH	62.7917	1.30389	0.400881	3.25256	0.00114372	0.0327169
ACTA1	478.813	1.31174	0.184829	7.09707	1.27e-12	7.1e-10
AC245041.2	365.679	1.33102	0.215821	6.16724	6.95e-10	1.86e-07
ARHGEF37	71.2607	1.33638	0.308816	4.32743	1.51e-05	0.00105607
HDGFL3	154.416	1.35116	0.210429	6.42099	1.35e-10	4.56e-08
CTSE	49.1054	1.35627	0.370549	3.66018	0.000252039	0.010507
IQGAP2	98.9999	1.3624	0.330497	4.12228	3.75e-05	0.00226239
HIST1H4H	36.4566	1.39929	0.421761	3.31772	0.000907548	0.0277869
SLC34A2	177.194	1.43348	0.300184	4.77534	1.79e-06	0.000193264
FEZ1	109.437	1.43586	0.32094	4.47391	7.68e-06	0.000625682
PER3	46.514	1.45208	0.444974	3.2633	0.00110125	0.0317629
DHRS2	41.8885	1.45301	0.448106	3.24256	0.0011846	0.0332715
IVD	209.214	1.46722	0.469729	3.12354	0.00178687	0.0453422
PINCR	38.9474	1.4803	0.382158	3.87353	0.000107271	0.00513538
PCDHGB5	31.8863	1.4887	0.424964	3.50311	0.000459864	0.016516
AC034213.1	36.2579	1.49072	0.417304	3.57227	0.000353902	0.0136571
PDK3	62.7489	1.5028	0.427536	3.51503	0.000439704	0.0159104
CYP1A1	1471.36	1.51689	0.111048	13.6598	1.76e-42	2.46e-38
NPPB	946.358	1.51816	0.195629	7.76039	8.47e-15	6.55e-12
CSMD1	191.868	1.53123	0.278712	5.49396	3.93e-08	6.84e-06
USH1C	67.5527	1.53577	0.303707	5.05673	4.26e-07	5.5e-05
ADAMTS20	147.55	1.55474	0.256199	6.0685	1.29e-09	3.21e-07
SIGLEC14	1396.69	1.59164	0.445021	3.57655	0.000348165	0.0135105
ACTG2	165.7	1.60623	0.2493	6.44294	1.17e-10	4.11e-08
PADI4	62.3414	1.66678	0.382241	4.36054	1.3e-05	0.000941355
Z98257.1	28.0269	1.67106	0.461233	3.62303	0.000291178	0.0117577
AC018755.4	84.6534	1.74208	0.367302	4.74291	2.11e-06	0.000217395
PRR9	10037	1.74505	0.310097	5.62744	1.83e-08	3.44e-06
ANO5	41.2668	1.75756	0.439909	3.99529	6.46e-05	0.00346212
ADRA2B	45.4404	1.77332	0.395322	4.48577	7.27e-06	0.000602455
GCNA	22.6047	1.79934	0.566364	3.177	0.00148809	0.0397813
ANGPT4	1732.21	1.83135	0.190378	9.61955	6.61e-22	1.84e-18
THBS1	119.694	1.83681	0.281842	6.51717	7.16e-11	2.77e-08
TREM1	168.943	1.83836	0.217184	8.4645	2.57e-17	3.58e-14
FAM105A	47.1263	1.85812	0.414704	4.4806	7.44e-06	0.000613569
GAL3ST1	31.2823	1.87318	0.571743	3.27627	0.00105188	0.0306937
LINC00958	111.852	1.97943	0.634124	3.12152	0.00179922	0.0454076
CYSRT1	29.6362	2.02019	0.530647	3.80704	0.00014064	0.00646618
MYO5C	92.2296	2.04298	0.279455	7.31057	2.66e-13	1.68e-10
HIPK2	24.5341	2.07819	0.595093	3.49221	0.000479046	0.0168951
AP001360.2	24.3488	2.08658	0.548894	3.80142	0.000143868	0.00654975
SBSN	29.3949	2.11833	0.547175	3.8714	0.000108212	0.00516268
PTGER3	16.8548	2.15864	0.654568	3.2978	0.000974443	0.0291469
MPZL3	108.842	2.16455	0.330442	6.55048	5.74e-11	2.42e-08
LINC02159	15.5339	2.20308	0.713176	3.08911	0.00200754	0.0492377
GALC	20.1404	2.24599	0.671582	3.34434	0.0008248	0.025879
OAS3	16.2702	2.24604	0.673038	3.33716	0.000846384	0.026378
SEMA6D	419.428	2.26975	0.169559	13.3862	7.28e-41	5.07e-37
GABRQ	108.542	2.29752	0.366297	6.27229	3.56e-10	1.01e-07
FAM83F	109.486	2.30728	0.330767	6.97556	3.05e-12	1.57e-09
PLXDC2	57.325	2.35223	0.367594	6.39899	1.56e-10	5.07e-08
NTF6B	17.1274	2.36881	0.731347	3.23897	0.00119962	0.0336257
TBC1D3B	28.3284	2.43683	0.598379	4.0724	4.65e-05	0.00271229
RAB3C	20.5786	2.45975	0.718605	3.42295	0.000619464	0.0207052
NDN	110.343	2.51121	0.276449	9.08384	1.05e-19	2.09e-16
HOMER2	19.0885	2.54428	0.727409	3.49773	0.000469243	0.01676
ZNF423	27.2684	2.61592	0.656819	3.98271	6.81e-05	0.00360903
MPZL2	26.5963	2.66534	0.590946	4.51029	6.47e-06	0.000546582
FBXO16	19.4411	2.67387	0.664105	4.02628	5.67e-05	0.00315762
PLA2G2A	81.1729	2.67891	0.328637	8.15157	3.59e-16	3.85e-13
ZIK1	54.9557	2.71809	0.53647	5.06663	4.05e-07	5.32e-05
NDUFB4P11	22.8688	2.79635	0.600838	4.65407	3.25e-06	0.000306334
CELF2	23.6166	2.83687	0.665957	4.25985	2.05e-05	0.00135958
MZB1	45.5087	2.88537	0.474794	6.0771	1.22e-09	3.1e-07
CERS6	49.2387	2.8909	0.578592	4.99643	5.84e-07	7.14e-05
AC090204.1	20.0375	2.96179	0.722433	4.09974	4.14e-05	0.00246242
FAS	37.1112	2.96323	0.528702	5.60473	2.09e-08	3.77e-06
RIT2	16.9146	2.99809	0.919267	3.26139	0.00110866	0.0319106
RASAL1	52.5499	3.00636	0.535745	5.61156	2.01e-08	3.7e-06
ENPP4	49.0237	3.42089	0.874342	3.91253	9.13e-05	0.00460761
SEMA3G	20.0374	3.46857	0.788629	4.39823	1.09e-05	0.000830816
AP000439.3	207.657	3.92276	1.04373	3.75842	0.000170991	0.00751219
GHR	11.3003	4.9744	1.59798	3.11294	0.00185234	0.0464955
MAGEC2	14.9282	6.84291	1.63703	4.18007	2.91e-05	0.00183696

## Sheet: EVT
	baseMean	log2FoldChange	lfcSE	stat	pvalue	padj
MTATP6P1	5055.18	-0.525793	0.149505	-3.5169	0.000436624	0.00204934
KLHL17	14.0185	-1.96883	0.490949	-4.01026	6.06525e-05	0.000358595
ISG15	1647.05	-1.36584	0.173137	-7.88877	3.05176e-15	9.2237e-14
C1orf159	98.7543	-0.651098	0.257264	-2.53085	0.0113786	0.0335536
SDF4	118.812	-0.537033	0.177384	-3.02752	0.00246568	0.00915125
MXRA8	629.438	-0.732963	0.102285	-7.1659	7.7276e-13	1.7991e-11
ATAD3B	152.251	0.650507	0.200829	3.2391	0.00119905	0.0049416
SSU72	1837.41	0.648166	0.0925958	6.99994	2.56066e-12	5.64938e-11
TP73	12.1743	-1.9653	0.490946	-4.00309	6.25218e-05	0.000367872
CEP104	171.094	-0.597726	0.17629	-3.39058	0.000697444	0.0030724
DFFB	206.007	-1.87247	0.137857	-13.5827	5.0698e-42	1.06783e-39
ACOT7	814.834	-1.22751	0.127498	-9.62767	6.10963e-22	3.40322e-20
PLEKHG5	16.9945	-1.4249	0.545196	-2.61356	0.00896047	0.0274579
PHF13	240.636	-0.511374	0.185955	-2.74999	0.00595971	0.0194788
CAMTA1	588.256	-0.628833	0.106745	-5.89096	3.83957e-09	5.36902e-08
PER3	15.0841	2.40032	0.68232	3.51788	0.000435013	0.00204249
ERRFI1	1386	0.865158	0.102441	8.44539	3.03041e-17	1.14427e-15
GPR157	432.932	0.808946	0.146284	5.52996	3.2031e-08	3.84829e-07
H6PD	136.035	-1.88554	0.196889	-9.57669	1.00201e-21	5.53569e-20
SRM	267.794	0.624739	0.158447	3.94288	8.05091e-05	0.000458653
TNFRSF1B	1170.06	1.23226	0.188992	6.52017	7.02291e-11	1.25223e-09
AADACL3	187.84	-4.53487	0.517711	-8.75947	1.96162e-18	8.2376e-17
C1orf158	5.09078	-4.76965	1.03305	-4.61704	3.89247e-06	3.08106e-05
KAZN	604.183	1.09315	0.108879	10.04	1.01657e-23	6.49449e-22
EFHD2	293.407	-0.531001	0.20273	-2.61925	0.0088123	0.0270728
DDI2	785.47	0.565314	0.103357	5.46954	4.51203e-08	5.24329e-07
FBLIM1	1068.83	-0.944627	0.18966	-4.98064	6.33758e-07	5.89583e-06
AL450998.1	25.7715	0.947127	0.374354	2.53003	0.0114052	0.0336121
NECAP2	1359.99	-0.59542	0.102051	-5.83453	5.39414e-09	7.33733e-08
PADI2	126.092	1.13242	0.196374	5.76667	8.08552e-09	1.06856e-07
PADI4	91.1176	2.36626	0.339999	6.95962	3.41193e-12	7.39434e-11
RCC2	827.041	-0.575816	0.0913871	-6.30085	2.96012e-10	4.85416e-09
ARHGEF10L	25.3619	1.31156	0.53498	2.4516	0.0142221	0.0405573
TMCO4	609.062	-0.829336	0.131889	-6.28814	3.21287e-10	5.21173e-09
PLA2G2A	16.9312	3.25373	0.805399	4.0399	5.34736e-05	0.000320651
UBXN10	23.8269	1.5166	0.474996	3.19288	0.00140862	0.0056766
CAMK2N1	98.9544	1.21892	0.318741	3.82416	0.000131218	0.00070668
ECE1	315.754	-1.46164	0.12652	-11.5526	7.15972e-31	8.23231e-29
NBPF3	217.314	-0.605011	0.125817	-4.80866	1.51945e-06	1.30793e-05
RAP1GAP	166.567	0.878171	0.202397	4.33886	1.43224e-05	9.87546e-05
HSPG2	203.273	-3.32437	0.202757	-16.3959	2.04672e-60	9.1966e-58
EPHB2	28.0591	-2.42147	0.498722	-4.85535	1.20176e-06	1.05673e-05
HTR1D	38.7994	2.22521	0.435239	5.11262	3.17713e-07	3.13756e-06
ZNF436	332.429	0.723855	0.162569	4.4526	8.48371e-06	6.15172e-05
ASAP3	1445.64	-1.73643	0.136829	-12.6905	6.67443e-37	1.12464e-34
MDS2	16.493	-1.61362	0.470281	-3.43119	0.000600934	0.00271013
TMEM50A	2284.94	-0.726098	0.0656944	-11.0527	2.12817e-28	2.06387e-26
MAN1C1	38.1472	-1.21057	0.306492	-3.94975	7.82329e-05	0.000447615
SELENON	196.811	-0.625076	0.156874	-3.98458	6.75986e-05	0.000393619
STMN1	1970.46	-2.12992	0.0926548	-22.9877	6.18898e-117	1.04284e-113
SH3BGRL3	2039.98	-0.559898	0.168968	-3.31364	0.000920895	0.00391105
SYTL1	75.0937	-1.01411	0.320402	-3.16512	0.0015502	0.00616605
IFI6	869.235	-1.97812	0.174281	-11.3502	7.39724e-30	8.04152e-28
SMPDL3B	882.96	0.548601	0.16913	3.24366	0.00118006	0.00487203
SNHG3	976.482	0.613353	0.118105	5.19331	2.06592e-07	2.10814e-06
AL138785.1	61.2327	0.621178	0.260769	2.3821	0.017214	0.0473464
LINC01226	108.846	0.843596	0.220443	3.82682	0.000129807	0.000700201
TINAGL1	546.601	0.901839	0.228229	3.95146	7.76756e-05	0.000444992
COL16A1	15.7513	-1.74265	0.502766	-3.46612	0.000528027	0.00242184
TMEM234	138.083	-0.940631	0.201445	-4.66942	3.02052e-06	2.45133e-05
MTMR9LP	20.6017	-1.8746	0.559925	-3.34795	0.000814114	0.00351289
S100PBP	434.782	-0.513072	0.105079	-4.88273	1.04629e-06	9.32189e-06
TMEM54	187.097	-0.633766	0.187776	-3.37512	0.000737846	0.00322991
AK2	2140.39	0.513993	0.158758	3.23759	0.00120545	0.00496317
PHC2	81.4099	-0.560064	0.210817	-2.65663	0.0078925	0.0246104
KIAA0319L	711.528	-0.573429	0.103003	-5.56712	2.58987e-08	3.1594e-07
C1orf216	32.0803	0.983422	0.353811	2.77951	0.00544406	0.0180487
SH3D21	108.781	0.677812	0.218434	3.10306	0.00191534	0.0073789
AL591845.1	80.2014	0.866589	0.227562	3.80815	0.000140012	0.000748065
STK40	1050.38	0.605322	0.143102	4.22999	2.33701e-05	0.000152927
CDCA8	709.118	-0.898552	0.131125	-6.85265	7.24936e-12	1.51271e-10
YRDC	201.437	0.758708	0.158329	4.79197	1.65148e-06	1.41525e-05
INPP5B	1099.49	-0.86087	0.111313	-7.73377	1.0441e-14	2.97557e-13
MACF1	732.44	-1.08943	0.105749	-10.3021	6.89392e-25	4.99624e-23
HEYL	57.7051	-1.65981	0.366656	-4.52688	5.9861e-06	4.52971e-05
MYCL	85.3088	-1.10268	0.192715	-5.72179	1.05405e-08	1.37282e-07
MFSD2A	773.423	-0.647767	0.105818	-6.12154	9.26737e-10	1.41477e-08
CAP1	10083.9	-0.644072	0.0708237	-9.09402	9.54465e-20	4.54636e-18
PPT1	3182.58	0.536626	0.0789657	6.79569	1.07797e-11	2.17601e-10
ZMPSTE24	3828.34	0.794941	0.0934938	8.50261	1.85383e-17	7.11954e-16
P3H1	55.9214	-1.06062	0.3153	-3.36384	0.000768648	0.00334346
EBNA1BP2	1664.23	0.577887	0.0765656	7.5476	4.43349e-14	1.18578e-12
CFAP57	50.1842	1.4595	0.338755	4.30841	1.64432e-05	0.000111777
TMEM125	39.8967	1.06526	0.328047	3.24727	0.00116517	0.00481435
C1orf210	152.892	0.795307	0.166196	4.78536	1.70679e-06	1.45802e-05
CDC20	1238.28	-0.745829	0.150942	-4.94117	7.76547e-07	7.10648e-06
MED8	1367.63	0.742757	0.0856699	8.66999	4.32148e-18	1.75993e-16
PTPRF	9258.2	-1.50434	0.167996	-8.95461	3.40935e-19	1.52685e-17
CCDC24	26.7122	1.0905	0.387155	2.81669	0.0048521	0.016372
SLC6A9	230.832	0.928466	0.175892	5.27861	1.30169e-07	1.38491e-06
AL356653.1	80.548	-0.649499	0.20054	-3.23875	0.00120056	0.00494456
EIF2B3	800.406	0.564292	0.129073	4.37188	1.23179e-05	8.61228e-05
HPDL	52.5841	2.27698	0.38181	5.96363	2.46695e-09	3.52272e-08
TOE1	440.772	0.582001	0.128141	4.54186	5.57592e-06	4.25827e-05
CCDC163	116.913	0.558775	0.214395	2.60629	0.00915281	0.0279694
PIK3R3	69.4831	-0.941463	0.225473	-4.1755	2.97339e-05	0.00018933
TSPAN1	21.2168	1.28686	0.496072	2.5941	0.00948387	0.0288129
POMGNT1	1155.83	-0.580954	0.0859117	-6.76221	1.35898e-11	2.69795e-10
LRRC41	1217.26	-0.543369	0.0880587	-6.17053	6.80608e-10	1.05577e-08
CDKN2C	12.9367	2.86484	0.779591	3.6748	0.000238035	0.00119639
RNF11	351.165	0.610035	0.179691	3.39491	0.000686521	0.00303221
TTC39A	139.777	1.45083	0.215069	6.74591	1.52075e-11	2.9883e-10
ZFYVE9	69.5046	-0.821813	0.23549	-3.4898	0.000483384	0.00223688
RPS13P2	257.772	0.542777	0.169401	3.20409	0.00135489	0.00549292
LRP8	258.318	0.919363	0.155257	5.92156	3.18894e-09	4.49654e-08
HSPB11	340.967	-0.626721	0.131527	-4.76498	1.88874e-06	1.59926e-05
ACOT11	52.1525	1.1495	0.33254	3.45673	0.000546779	0.0025002
DHCR24	3111.56	-0.968362	0.10839	-8.93401	4.10823e-19	1.82769e-17
PLPP3	177.839	1.01233	0.228621	4.42796	9.51283e-06	6.84639e-05
PRKAA2	145.633	1.20496	0.262187	4.59583	4.31039e-06	3.38011e-05
CYP2J2	10.854	2.90874	1.00429	2.89631	0.00377584	0.0132194
PATJ	122.565	1.03897	0.309977	3.35176	0.000803003	0.00346716
ROR1	35.5679	-1.66245	0.30966	-5.36862	7.93419e-08	8.75229e-07
UBE2U	37.979	-1.69569	0.290968	-5.82774	5.61826e-09	7.60382e-08
AK4	120.01	0.678501	0.183495	3.69766	0.0002176	0.00110272
LEPR	28.4714	-1.41952	0.331119	-4.28705	1.81062e-05	0.000121792
SLC35D1	82.1429	-1.0033	0.206622	-4.85573	1.19943e-06	1.05538e-05
GADD45A	578.081	-0.759889	0.141409	-5.37371	7.7132e-08	8.54346e-07
WLS	761.195	0.677549	0.123673	5.47853	4.28865e-08	5.01832e-07
DEPDC1	314.583	-1.17463	0.166637	-7.04902	1.80181e-12	4.04133e-11
LRRC40	365.27	-0.636214	0.121143	-5.25175	1.50657e-07	1.57675e-06
CTH	1273.73	1.38357	0.0940543	14.7103	5.53258e-49	1.65731e-46
PTGER3	68.9504	0.926424	0.300838	3.07948	0.0020736	0.0078961
AK5	236.988	-0.952601	0.208548	-4.56777	4.92949e-06	3.81237e-05
NEXN	52.2623	-3.66919	0.291288	-12.5964	2.21011e-36	3.67806e-34
DNAJB4	371.377	0.610883	0.119411	5.11579	3.12428e-07	3.0899e-06
PSAT1P3	26.0816	0.909554	0.376076	2.41854	0.0155829	0.0436889
GNG5	1765.76	-0.502571	0.068878	-7.29654	2.95258e-13	7.21029e-12
CYR61	62.5359	-1.16844	0.321327	-3.63629	0.000276591	0.00136354
CLCA2	45.0715	1.07246	0.370369	2.89566	0.00378359	0.0132234
GBP3	100.306	-0.692506	0.215109	-3.21933	0.00128489	0.00524224
GBP1	92.3503	-1.1934	0.191661	-6.22663	4.7657e-10	7.55784e-09
GBP4	15.2857	2.60621	0.657131	3.96604	7.30763e-05	0.000420828
LRRC8C	82.4129	-0.84357	0.303367	-2.78069	0.0054243	0.0180053
BRDT	1457.23	-0.564794	0.108557	-5.20276	1.96349e-07	2.0216e-06
FAM69A	282.595	0.582336	0.155063	3.75548	0.000173013	0.000898733
TMED5	3596.54	0.545509	0.0811538	6.72192	1.79346e-11	3.49362e-10
CCDC18	87.9624	-0.591439	0.226115	-2.61566	0.00890562	0.0273146
GCLM	404.02	0.507353	0.154368	3.28665	0.00101386	0.00424965
ARHGAP29	97.2397	-1.08402	0.323991	-3.34583	0.000820378	0.00353539
ABCD3	535.308	0.695326	0.101472	6.8524	7.26202e-12	1.51301e-10
F3	43.9851	1.15301	0.48344	2.38501	0.0170789	0.0470707
SLC44A3-AS1	12.0254	1.69486	0.625116	2.71128	0.00670248	0.0215031
SLC44A3	30.0045	1.45911	0.43036	3.39043	0.000697828	0.00307309
CNN3	1043.5	1.61316	0.159683	10.1023	5.39615e-24	3.58326e-22
SNX7	119.235	-1.31996	0.222736	-5.92609	3.10224e-09	4.37887e-08
EXTL2	299.155	-0.744363	0.130629	-5.69831	1.20997e-08	1.55634e-07
SLC25A24	288.534	-0.716282	0.139536	-5.13333	2.84656e-07	2.83395e-06
HENMT1	192.586	-0.556923	0.19472	-2.86013	0.0042347	0.0145585
GPSM2	315.554	-0.85029	0.139027	-6.11599	9.5958e-10	1.45995e-08
KIAA1324	22.5143	1.81676	0.515256	3.52593	0.000421992	0.00198897
CELSR2	24	-1.04723	0.378199	-2.769	0.0056229	0.0185458
PSRC1	155.489	-1.09914	0.202402	-5.43047	5.62051e-08	6.42616e-07
GSTM3	148.03	-0.771298	0.190532	-4.04813	5.16292e-05	0.000310975
AHCYL1	1668.27	0.748897	0.128219	5.84079	5.19544e-09	7.0957e-08
SLC16A4	740.336	-0.924127	0.155462	-5.94438	2.775e-09	3.94588e-08
CTTNBP2NL	258.922	-0.532277	0.117588	-4.52664	5.99288e-06	4.53079e-05
MOV10	1198.66	-0.548694	0.0783782	-7.00059	2.54885e-12	5.63254e-11
RHOC	2668.1	-0.673834	0.0978762	-6.88455	5.79714e-12	1.2287e-10
TRIM33	1130.17	0.562065	0.114551	4.90668	9.26318e-07	8.36911e-06
NGF	10.4554	1.82567	0.704404	2.59179	0.00954768	0.0289675
VANGL1	114.879	-0.771707	0.18257	-4.22692	2.3691e-05	0.00015421
LINC01762	57.3721	1.29086	0.324724	3.97525	7.0306e-05	0.000406923
PTGFRN	1321.79	-1.02434	0.107464	-9.53196	1.54345e-21	8.3223e-20
MAN1A2	5717.69	0.945417	0.084024	11.2517	2.27048e-29	2.42906e-27
FAM46C	79.9443	-0.862213	0.219648	-3.92542	8.6577e-05	0.000489538
HMGCS2	10.4675	2.87111	0.915042	3.13768	0.00170292	0.00667695
NOTCH2	252.179	-1.52899	0.277107	-5.51768	3.43497e-08	4.10491e-07
NBPF8	653.605	0.879579	0.197258	4.45902	8.23334e-06	6.00245e-05
NBPF26	634.666	0.936863	0.186553	5.02197	5.11431e-07	4.86184e-06
FAM72B	26.135	-0.93847	0.386007	-2.43123	0.0150478	0.0424538
SRGAP2C	334.821	-0.720382	0.168791	-4.26789	1.97332e-05	0.00013149
SRGAP2B	296.27	-0.732679	0.1598	-4.58498	4.54032e-06	3.53165e-05
NBPF25P	61.3554	0.856005	0.307192	2.78655	0.00532721	0.0177179
LIX1L	13.6232	-2.44996	0.791509	-3.0953	0.00196611	0.00754647
POLR3GL	35.6942	-1.06228	0.300261	-3.53785	0.000403406	0.00191341
NBPF10	315.627	1.59203	0.213498	7.45687	8.85999e-14	2.30565e-12
NBPF12	656.453	0.856601	0.103801	8.25235	1.55306e-16	5.31352e-15
AC241584.2	76.0833	0.654439	0.239736	2.72983	0.0063367	0.0204792
PDIA3P1	1083.98	0.837645	0.139468	6.00601	1.90147e-09	2.771e-08
CHD1L	439.215	-0.501602	0.141675	-3.54051	0.00039935	0.00189818
GJA5	20815.1	-1.72404	0.139299	-12.3766	3.50008e-35	5.24234e-33
AC245100.4	28.4565	1.23715	0.429086	2.88321	0.00393641	0.013683
NBPF14	594.128	1.54068	0.213025	7.23238	4.74608e-13	1.12044e-11
NBPF19	328.058	0.800541	0.194007	4.12636	3.68554e-05	0.00022958
HIST2H2AA3	30.1978	1.01098	0.352454	2.86841	0.00412544	0.0142228
HIST2H2BE	586.252	0.593135	0.153017	3.87625	0.000106077	0.000585313
ADAMTSL4	428.979	-1.28694	0.128797	-9.992	1.6521e-23	1.03583e-21
MINDY1	51.2234	0.659532	0.275714	2.39209	0.0167529	0.046305
BNIPL	47.8223	0.804985	0.298763	2.6944	0.00705157	0.0224187
CDC42SE1	649.313	-0.572687	0.109325	-5.23837	1.61997e-07	1.69149e-06
RFX5	141.852	-1.18236	0.202417	-5.84121	5.1823e-09	7.08493e-08
THEM5	128.152	-0.869192	0.22304	-3.89702	9.73817e-05	0.000541769
TCHHL1	226.463	1.34314	0.158241	8.4879	2.10403e-17	8.05747e-16
TCHH	462.347	0.763958	0.104594	7.30404	2.7926e-13	6.84442e-12
SPRR2D	61.0546	1.67763	0.360489	4.65376	3.25929e-06	2.62613e-05
PRR9	3424.58	4.28851	0.161758	26.5119	7.07518e-155	4.76867e-151
S100A9	787.621	1.97116	0.165635	11.9006	1.17496e-32	1.50843e-30
S100A6	38.6528	-1.00227	0.32178	-3.11476	0.00184094	0.00713717
S100A4	62.883	-1.61509	0.267363	-6.04082	1.53333e-09	2.26885e-08
S100A16	227.247	2.24251	0.236144	9.49635	2.17386e-21	1.14467e-19
S100A14	282.316	1.95224	0.236427	8.25726	1.49059e-16	5.1389e-15
SLC39A1	4297.16	-0.631957	0.0749015	-8.43717	3.25118e-17	1.21739e-15
RAB13	650.624	-0.662998	0.132613	-4.99948	5.74837e-07	5.40363e-06
IL6R	107.544	-0.538206	0.193574	-2.78036	0.00542981	0.0180147
ADAR	1888.92	-0.78853	0.106504	-7.40378	1.32366e-13	3.37913e-12
EFNA4	253.492	-0.583928	0.146436	-3.98759	6.67473e-05	0.000389841
EFNA1	9648.73	-1.34926	0.176124	-7.66088	1.8467e-14	5.15394e-13
DPM3	336.457	0.991522	0.148555	6.67444	2.48174e-11	4.70518e-10
MUC1	34.3164	2.03358	0.483863	4.20281	2.63625e-05	0.000169707
YY1AP1	1137.99	0.935108	0.096303	9.71007	2.73154e-22	1.58031e-20
DAP3	4779.55	0.909503	0.0625584	14.5385	6.91254e-48	1.86362e-45
ARHGEF2	423.901	-0.702614	0.172131	-4.08185	4.46787e-05	0.000273262
AL355388.2	17.6654	-1.50738	0.443127	-3.40168	0.000669727	0.00296971
LAMTOR2	683.327	-0.558085	0.132888	-4.19965	2.67329e-05	0.000171763
LMNA	3919.56	-0.55316	0.124134	-4.45615	8.34429e-06	6.07349e-05
TMEM79	53.6764	0.879585	0.30449	2.88871	0.00386822	0.0134808
MEF2D	112.555	0.54549	0.227505	2.3977	0.0164983	0.0457419
IQGAP3	124.918	-1.24473	0.214202	-5.81099	6.2105e-09	8.37176e-08
NAXE	271.065	0.57618	0.168914	3.41108	0.00064705	0.00288912
GPATCH4	1163.93	0.576169	0.103916	5.54459	2.94645e-08	3.56537e-07
CRABP2	39.9792	-1.39418	0.439701	-3.17076	0.00152042	0.0060637
SH2D2A	38.3449	3.61132	0.581821	6.20692	5.40315e-10	8.47898e-09
IFI16	17.1723	1.7232	0.642588	2.68165	0.00732597	0.0231382
TAGLN2	14498.1	-0.99594	0.13252	-7.51542	5.67289e-14	1.49649e-12
LY9	12.7968	3.16406	0.892828	3.54387	0.000394304	0.00187552
F11R	3181.25	-0.798699	0.0925	-8.63458	5.89417e-18	2.37885e-16
KLHDC9	11.1928	-1.87779	0.56489	-3.32416	0.000886841	0.00377952
ADAMTS4	23.7469	1.1912	0.428139	2.78228	0.00539787	0.0179264
FCER1G	26.761	1.0426	0.382583	2.72516	0.00642694	0.020741
HSPA6	45.5056	1.86712	0.506653	3.68521	0.000228512	0.00115214
NUF2	230.983	-0.591944	0.175416	-3.37451	0.000739483	0.00323539
MGST3	4003.76	-0.631066	0.0866274	-7.28483	3.22067e-13	7.82245e-12
CREG1	291.859	1.04631	0.151535	6.90475	5.0291e-12	1.07266e-10
ADCY10	69.6587	1.1745	0.280602	4.18566	2.84338e-05	0.000181825
Z99943.1	20.5694	1.88769	0.499783	3.77702	0.000158716	0.000836068
MPC2	410.383	0.86266	0.112642	7.6584	1.88261e-14	5.2433e-13
GCSHP5	17.884	-1.21513	0.431499	-2.81606	0.00486162	0.0163918
ATP1B1	757.884	0.667792	0.135823	4.91661	8.80544e-07	7.98771e-06
NME7	51.2114	-1.30919	0.242912	-5.38956	7.06315e-08	7.8948e-07
PFN1P1	157.317	-1.01809	0.21316	-4.77615	1.78681e-06	1.51772e-05
C1orf105	28.9586	-1.32323	0.443592	-2.98299	0.00285446	0.0103799
KIAA0040	749.564	1.06917	0.151158	7.07317	1.51436e-12	3.40225e-11
RALGPS2	63.5292	-0.953087	0.253806	-3.75517	0.000173222	0.000899476
SOAT1	1676.94	-0.595988	0.0916964	-6.49958	8.05457e-11	1.42863e-09
MR1	163.158	0.598253	0.21975	2.72243	0.00648037	0.0208735
KRT18P28	59.9855	0.737263	0.254746	2.89411	0.00380237	0.0132753
LAMC1	1024.23	-1.02578	0.150104	-6.83378	8.27033e-12	1.69945e-10
LAMC2	207.003	-1.69212	0.506154	-3.3431	0.000828489	0.00356613
ARPC5	5716.1	-0.877048	0.0654213	-13.4062	5.56423e-41	1.13645e-38
C1orf21	628.565	0.695289	0.12293	5.65596	1.54979e-08	1.95427e-07
EDEM3	531.356	0.508288	0.114127	4.45369	8.4406e-06	6.12705e-05
FAM129A	181.97	0.754996	0.187616	4.02415	5.71811e-05	0.00034031
RGS2	94.3285	1.01923	0.226863	4.49271	7.03231e-06	5.23154e-05
AL136370.1	141.779	-0.744027	0.168696	-4.41046	1.03153e-05	7.34553e-05
ASPM	163.476	-1.28351	0.167166	-7.67804	1.61542e-14	4.5178e-13
KIF14	128.111	-0.833062	0.170605	-4.88299	1.04489e-06	9.31552e-06
INAVA	53.6797	-0.644472	0.235885	-2.73215	0.00629234	0.0203553
NAV1	1112.58	-0.870735	0.143377	-6.07303	1.25518e-09	1.87998e-08
SHISA4	25.1293	-1.86367	0.499681	-3.72972	0.000191695	0.00098178
TIMM17A	4796.55	0.56677	0.0611835	9.26345	1.9793e-20	9.66701e-19
ATP2B4	1788.19	0.91618	0.142295	6.4386	1.20581e-10	2.07061e-09
SOX13	362.357	0.888328	0.156663	5.67032	1.42528e-08	1.81939e-07
GOLT1A	77.6582	0.560643	0.217609	2.57638	0.00998411	0.0300952
PLEKHA6	885.025	0.812614	0.14238	5.70736	1.14739e-08	1.48149e-07
NUAK2	1165.59	-1.14829	0.142711	-8.04629	8.53388e-16	2.74551e-14
BLACAT1	134.815	0.88	0.190141	4.62814	3.68971e-06	2.92917e-05
NUCKS1	4375.54	-0.838873	0.081669	-10.2716	9.46062e-25	6.74757e-23
SRGAP2	682.066	-0.536216	0.100182	-5.35243	8.67814e-08	9.50295e-07
IKBKE	102.885	-1.50187	0.241153	-6.22786	4.72853e-10	7.50773e-09
MIR205HG	77.7463	1.26553	0.424732	2.97961	0.00288614	0.0104815
LAMB3	230.541	0.688639	0.225319	3.05628	0.00224103	0.00843124
HHAT	108.32	-0.603628	0.186805	-3.23132	0.00123218	0.00505164
NEK2	156.243	-0.568766	0.158061	-3.59838	0.000320201	0.00155823
RPL23AP18	58.1301	0.597989	0.247342	2.41766	0.0156207	0.0437679
SMYD2	558.087	-0.574149	0.117325	-4.89367	9.89716e-07	8.87059e-06
CENPF	392.201	-1.44276	0.14379	-10.0338	1.08281e-23	6.88502e-22
ESRRG	1257.09	1.08358	0.169118	6.40727	1.48153e-10	2.50578e-09
TGFB2	14.9128	-3.96234	0.637576	-6.2147	5.14236e-10	8.08856e-09
ZC3H11B	77.173	0.647828	0.22082	2.93374	0.00334905	0.0118835
DUSP10	21.1782	-1.13839	0.412363	-2.76066	0.00576843	0.0189562
AIDA	133.717	-0.90628	0.165029	-5.49164	3.98211e-08	4.68401e-07
CAPN2	671.886	-1.16067	0.103299	-11.2361	2.71195e-29	2.87851e-27
ACTBP11	103.366	-1.08894	0.211724	-5.14319	2.70108e-07	2.70108e-06
AC138393.1	34.5366	1.37017	0.397721	3.44505	0.00057095	0.00260014
DEGS1	1596.68	-0.602481	0.103875	-5.80008	6.62845e-09	8.88186e-08
DNAH14	178.378	0.612828	0.167989	3.64804	0.000264253	0.00130817
EPHX1	117.104	1.23015	0.23762	5.17694	2.25551e-07	2.28431e-06
TMEM63A	1459.34	0.596554	0.0997397	5.9811	2.21629e-09	3.19184e-08
COQ8A	424.711	0.528811	0.159544	3.31452	0.000917991	0.00390117
TRIM11	122.024	0.533112	0.199568	2.67133	0.00755516	0.0237287
HIST3H2A	156.723	0.823639	0.210597	3.91097	9.19261e-05	0.000514817
HIST3H2BB	26.777	1.46085	0.519201	2.81364	0.00489838	0.0164869
FTH1P2	452.26	0.602515	0.136733	4.4065	1.05053e-05	7.46499e-05
GALNT2	4161.67	0.557451	0.164085	3.39733	0.00068048	0.00301046
C1orf198	344.491	0.828143	0.123151	6.72461	1.76064e-11	3.43466e-10
PCNX2	51.7297	-1.16142	0.289674	-4.0094	6.08742e-05	0.000359748
KCNK1	62.9895	0.965138	0.354378	2.72347	0.00646	0.0208178
TARBP1	352.041	-0.831133	0.147923	-5.61869	1.92416e-08	2.38178e-07
GNG4	174.074	-2.76991	0.48834	-5.67208	1.41071e-08	1.8025e-07
GPR137B	19.0713	1.16776	0.467482	2.49798	0.0124905	0.0363653
ERO1B	45.2198	0.908228	0.346503	2.62113	0.00876394	0.026971
EDARADD	45.819	0.911385	0.329274	2.76786	0.00564257	0.018597
GREM2	34.5254	-1.0091	0.375438	-2.68778	0.00719289	0.0227795
KMO	79.5761	1.81107	0.398309	4.5469	5.44419e-06	4.17213e-05
CEP170	102.927	-1.26126	0.210437	-5.99351	2.05354e-09	2.97333e-08
SDCCAG8	278.02	-0.576155	0.140189	-4.10984	3.9593e-05	0.00024516
AKT3	60.7078	0.809088	0.267316	3.02671	0.0024723	0.00917078
SMYD3	182.549	-0.638152	0.174228	-3.66274	0.000249528	0.00124395
ZNF670	119.24	-0.629218	0.201318	-3.12549	0.00177506	0.00692357
ZNF124	114.34	-0.914531	0.204036	-4.48221	7.38729e-06	5.46246e-05
PXDN	2270.5	-0.77136	0.101004	-7.63694	2.22449e-14	6.14418e-13
CMPK2	64.5543	-1.30208	0.284905	-4.57022	4.87217e-06	3.7702e-05
RSAD2	138.005	-1.16481	0.185073	-6.29377	3.09845e-10	5.04433e-09
RNF144A	195.474	-0.772211	0.177035	-4.36192	1.28925e-05	8.97679e-05
ID2	289.097	1.42335	0.421029	3.38065	0.000723158	0.00317117
MBOAT2	24.7227	-1.72322	0.441041	-3.90716	9.33883e-05	0.000522138
EIF1P7	235.082	0.574351	0.132317	4.34072	1.42019e-05	9.80243e-05
IAH1	331.292	-1.23403	0.138961	-8.88045	6.65933e-19	2.89573e-17
RRM2	2938.47	0.920042	0.107441	8.56324	1.09742e-17	4.31291e-16
ODC1	291.906	-0.511872	0.163782	-3.12533	0.00177605	0.0069254
NOL10	639.864	0.533089	0.0969762	5.49711	3.86069e-08	4.5571e-07
ATP6V1C2	232.52	1.09853	0.167859	6.54434	5.97574e-11	1.07691e-09
AC092687.3	91.9686	0.617705	0.227147	2.7194	0.00654006	0.0210305
E2F6	296.631	0.507721	0.138792	3.65814	0.000254057	0.00126372
GREB1	49.7313	1.85048	0.421838	4.38672	1.15073e-05	8.12136e-05
DDX1	2919.42	0.51608	0.0781402	6.60454	3.98759e-11	7.35332e-10
FAM49A	5954.33	0.500587	0.0643588	7.77807	7.36392e-15	2.13016e-13
SMC6	419.677	-0.618162	0.114076	-5.41884	5.9986e-08	6.81797e-07
GEN1	210.011	-0.615744	0.18211	-3.38116	0.000721807	0.00316628
TTC32	139.033	1.182	0.201975	5.85222	4.85062e-09	6.65172e-08
RHOB	214.144	-0.708982	0.133304	-5.31855	1.04599e-07	1.12619e-06
KLHL29	62.8148	-0.77389	0.235965	-3.27968	0.00103924	0.00434251
FKBP1B	22.0926	-0.973051	0.398083	-2.44434	0.0145117	0.0412261
TP53I3	182.922	-0.618788	0.186918	-3.31049	0.000931343	0.00395044
ITSN2	548.605	-1.24849	0.108758	-11.4795	1.67271e-30	1.8948e-28
NCOA1	286.434	-1.4946	0.158504	-9.42944	4.12284e-21	2.14578e-19
CENPO	345.912	-0.720635	0.118244	-6.0945	1.0978e-09	1.65345e-08
DNMT3A	606.305	-0.711626	0.0889151	-8.00343	1.20999e-15	3.84684e-14
SELENOI	614.313	0.590233	0.131679	4.48237	7.38181e-06	5.4614e-05
OTOF	18.1599	1.50718	0.49807	3.02604	0.00247781	0.00918363
MAPRE3	154.019	1.01916	0.208328	4.89211	9.97625e-07	8.93554e-06
KHK	435.577	1.48029	0.173489	8.53251	1.43206e-17	5.56316e-16
CGREF1	72.2743	1.19738	0.244141	4.90446	9.36863e-07	8.44178e-06
FTH1P3	46.6803	0.679123	0.280652	2.41981	0.0155288	0.0435661
KRTCAP3	113.344	-0.857524	0.186153	-4.60656	4.09391e-06	3.22536e-05
RBKS	50.7558	0.948502	0.303852	3.12159	0.00179879	0.00700192
WDR43	1954.03	0.748141	0.0785994	9.5184	1.75861e-21	9.36996e-20
TOGARAM2	122.393	-3.55189	0.283561	-12.526	5.37914e-36	8.53068e-34
ALK	26.0469	1.72803	0.458618	3.7679	0.000164626	0.00086264
CAPN14	12.5981	2.3547	0.770969	3.0542	0.00225658	0.00848007
EHD3	492.749	0.823858	0.134233	6.13751	8.38231e-10	1.28841e-08
LTBP1	251.829	-1.96928	0.137986	-14.2716	3.28829e-46	8.0593e-44
CRIM1	748.194	1.32001	0.146754	8.99473	2.3682e-19	1.08953e-17
EIF2AK2	1844.7	-1.01271	0.16641	-6.08563	1.16038e-09	1.74574e-08
CDC42EP3	293.626	0.624285	0.156254	3.99533	6.4604e-05	0.000378471
CYP1B1	71.7979	2.09497	0.306107	6.8439	7.70661e-12	1.59578e-10
HNRNPLL	108.447	-0.832143	0.190987	-4.35707	1.31815e-05	9.14499e-05
GALM	525.372	-2.48236	0.111048	-22.354	1.10403e-110	1.35294e-107
SLC8A1	13.2013	1.68768	0.692001	2.43884	0.0147346	0.0417538
AC016735.1	26.5065	-1.17683	0.387664	-3.0357	0.00239977	0.0089411
PREPL	310.404	0.890788	0.127611	6.98048	2.94169e-12	6.44779e-11
PRKCE	110.831	-1.92436	0.241566	-7.96619	1.63642e-15	5.14194e-14
EPAS1	7361.61	-0.785624	0.158046	-4.97086	6.66569e-07	6.1755e-06
TMEM247	130.325	0.662577	0.245429	2.69967	0.00694089	0.0221347
MCFD2	6066.33	0.771264	0.0840915	9.17172	4.65542e-20	2.24928e-18
CALM2	6847.3	-0.698073	0.0682239	-10.2321	1.42414e-24	9.94688e-23
EPCAM	59.5359	1.19097	0.458683	2.59649	0.00941817	0.0286584
CCDC88A	140.74	-1.75392	0.328479	-5.33952	9.31943e-08	1.01639e-06
PNPT1	744.122	-0.56644	0.108638	-5.21399	1.84817e-07	1.90907e-06
TMEM17	50.0578	-0.750548	0.302781	-2.47884	0.0131809	0.0380288
EHBP1	370.634	-0.978256	0.141314	-6.92258	4.4348e-12	9.48906e-11
UGP2	2785.5	-0.515731	0.067007	-7.69667	1.39659e-14	3.93027e-13
LGALSL	123.757	1.13969	0.204318	5.578	2.43297e-08	2.97879e-07
SLC1A4	115.868	1.46702	0.257159	5.70471	1.16539e-08	1.50186e-07
ETAA1	82.6581	-0.81699	0.228783	-3.57103	0.000355579	0.00171671
ANXA4	1239.91	-1.62638	0.339196	-4.79481	1.62827e-06	1.39714e-05
TIA1	410.71	-0.725871	0.116382	-6.23694	4.46204e-10	7.1435e-09
ATP6V1B1	3340.41	-1.64556	0.27128	-6.06588	1.31233e-09	1.95471e-08
AC007040.2	44.9324	-0.733852	0.30085	-2.43926	0.0147173	0.0417221
OR7E91P	73.3615	-0.678945	0.220491	-3.07924	0.00207532	0.00789815
MPHOSPH10	1317.44	0.519217	0.0827931	6.27126	3.58143e-10	5.77485e-09
DYSF	1904.67	0.594936	0.105081	5.66171	1.49869e-08	1.89872e-07
SPR	25.6144	1.16467	0.433109	2.6891	0.00716446	0.0227133
SFXN5	32.6422	1.06716	0.339409	3.14417	0.00166561	0.00655163
RAB11FIP5	965.831	0.565451	0.127071	4.4499	8.59107e-06	6.21953e-05
ACTG2	18.1233	-1.93148	0.465917	-4.14555	3.39004e-05	0.000213541
DGUOK	722.169	-0.552792	0.0855675	-6.4603	1.04493e-10	1.82456e-09
TET3	1189.81	-0.839347	0.136768	-6.13703	8.4077e-10	1.29084e-08
MOB1A	1926	-0.572396	0.106019	-5.399	6.70141e-08	7.52792e-07
MTHFD2	3926.78	0.680474	0.0820992	8.28844	1.14746e-16	4.0176e-15
WDR54	15.5153	1.6662	0.635679	2.62113	0.00876379	0.026971
DQX1	31.1712	1.06459	0.401596	2.65089	0.00802804	0.0249523
SEMA4F	108.792	-0.919205	0.196534	-4.67709	2.90982e-06	2.37005e-05
HK2	787.043	1.87679	0.121592	15.4351	9.50172e-54	3.55787e-51
TMSB10	12618.1	-1.23637	0.128042	-9.65599	4.63661e-22	2.60423e-20
TCF7L1	94.1651	-1.99553	0.285866	-6.98064	2.93834e-12	6.44779e-11
CAPG	2147.85	-2.45307	0.362661	-6.76409	1.34148e-11	2.67107e-10
GGCX	1513.96	-0.610237	0.141153	-4.32323	1.53763e-05	0.00010559
RNF103-CHMP3	32.5041	1.01535	0.335579	3.02567	0.00248086	0.00918736
RNF103	222.662	0.745797	0.159987	4.6616	3.13754e-06	2.53866e-05
KRCC1	199.205	-0.51431	0.162268	-3.16951	0.00152695	0.00608433
FOXI3	74.1234	0.822881	0.276208	2.97921	0.00288993	0.010489
PROM2	152.56	0.731216	0.199361	3.66779	0.000244655	0.00122509
ANKRD36C	15.9246	-1.3293	0.495808	-2.68107	0.00733869	0.0231567
ARID5A	19.024	-1.21616	0.41265	-2.9472	0.0032067	0.0114537
FER1L5	23.2735	1.47835	0.466414	3.16962	0.00152641	0.00608396
CNNM4	117.911	0.568791	0.195171	2.91433	0.00356456	0.0125589
SEMA4C	315.997	-1.30729	0.171872	-7.6062	2.82263e-14	7.73354e-13
ANKRD36	40.769	-1.25324	0.450945	-2.77915	0.00545017	0.0180601
MGAT4A	4259.13	-0.688517	0.0930107	-7.40256	1.33586e-13	3.39762e-12
CHST10	146.912	-1.32358	0.247097	-5.35652	8.48406e-08	9.32071e-07
PDCL3	874.048	-0.578516	0.106419	-5.43618	5.44335e-08	6.25012e-07
IL1R1	715.611	-0.725901	0.113089	-6.41887	1.37289e-10	2.3426e-09
SLC9A2	14.4546	1.97092	0.631773	3.11967	0.00181053	0.00703745
FHL2	2178.1	-1.00503	0.111936	-8.97855	2.74364e-19	1.2537e-17
UXS1	2879.35	-1.63352	0.107165	-15.2431	1.82871e-52	6.32078e-50
2022-09-10	324.899	-1.2741	0.131046	-9.72254	2.41678e-22	1.40423e-20
SOWAHC	160.323	-0.516279	0.170805	-3.02262	0.00250594	0.00927006
BUB1	553.62	-0.994627	0.0981771	-10.1309	4.02718e-24	2.70081e-22
ACOXL	119.064	0.577946	0.196244	2.94504	0.00322912	0.0115216
BCL2L11	68.263	0.590827	0.241116	2.45039	0.0142703	0.0406774
MERTK	84.6223	1.34544	0.274348	4.90416	9.38303e-07	8.44911e-06
ZC3H8	108.567	0.678384	0.21676	3.12966	0.00175008	0.00683402
CKAP2L	116.887	-1.30954	0.285056	-4.59397	4.34891e-06	3.4024e-05
IL1RN	27.2998	1.65427	0.421541	3.92434	8.69695e-05	0.000491292
RABL2A	20.0537	-1.04678	0.411869	-2.54153	0.0110368	0.0326979
DPP10	36.8783	2.67624	0.486798	5.49764	3.84908e-08	4.54738e-07
STEAP3	91.3374	1.30651	0.226854	5.75927	8.44782e-09	1.11208e-07
HS6ST1	279.452	-0.669168	0.137069	-4.88199	1.05021e-06	9.35062e-06
NOC2LP1	64.8671	0.904545	0.265195	3.41087	0.000647565	0.0028895
POTEI	52.2346	-0.948435	0.308938	-3.06999	0.00214069	0.00811371
POTEE	207.934	-0.987824	0.193171	-5.11374	3.15847e-07	3.12142e-06
MZT2A	94.2865	-0.813976	0.23237	-3.50293	0.000460163	0.00213965
MGAT5	511.517	-2.24514	0.0970377	-23.1368	1.97429e-118	3.80192e-115
R3HDM1	257.326	-0.681261	0.150627	-4.52284	6.10156e-06	4.60006e-05
CXCR4	22.9264	-4.85648	0.556961	-8.71962	2.79141e-18	1.1472e-16
SPOPL	154.662	0.647527	0.21441	3.02005	0.00252736	0.00933902
KYNU	2011.07	1.51097	0.127695	11.8327	2.64589e-32	3.33333e-30
RND3	270.033	0.858818	0.215406	3.98698	6.69199e-05	0.00039067
TNFAIP6	41.7018	-1.20834	0.387262	-3.12022	0.00180717	0.00702889
PKP4	31.4735	-2.24874	0.351794	-6.39222	1.63491e-10	2.75828e-09
WDSUB1	462.586	-0.768762	0.108015	-7.1172	1.10144e-12	2.52077e-11
BAZ2B	323.88	-0.73206	0.144716	-5.0586	4.22346e-07	4.06328e-06
AC009961.1	13.7325	-1.13205	0.465789	-2.4304	0.0150822	0.0425065
DPP4	1508.22	1.31801	0.196611	6.70363	2.03311e-11	3.92641e-10
IFIH1	109.166	-2.07964	0.318322	-6.53312	6.44139e-11	1.15619e-09
GCA	246.841	1.19103	0.153612	7.75348	8.94066e-15	2.55339e-13
FIGN	419.062	0.721252	0.139915	5.15493	2.53723e-07	2.54858e-06
COBLL1	1061.75	0.640536	0.136681	4.68635	2.78122e-06	2.27493e-05
SLC38A11	12.5508	-1.4116	0.50619	-2.78867	0.00529242	0.017624
TTC21B	36.3102	-1.77951	0.342468	-5.19614	2.03467e-07	2.08257e-06
CERS6	14.2906	1.78569	0.685188	2.60613	0.00915711	0.0279714
NOSTRIN	189.505	1.40778	0.233918	6.01827	1.76296e-09	2.58592e-08
SPC25	260.528	-0.750153	0.163834	-4.57875	4.67758e-06	3.62586e-05
DHRS9	217.388	1.89397	0.177397	10.6764	1.31251e-26	1.07228e-24
UBR3	194.324	0.532979	0.156967	3.39549	0.000685053	0.0030287
GORASP2	5127.09	0.532778	0.0586446	9.08485	1.03839e-19	4.92871e-18
ITGA6	295.006	-1.27028	0.196579	-6.4619	1.03394e-10	1.80772e-09
MAP3K20	223.128	-0.762914	0.13306	-5.73359	9.83267e-09	1.2831e-07
WIPF1	850.107	-0.932924	0.15257	-6.11472	9.67275e-10	1.46834e-08
H3F3AP4	288.886	-0.572869	0.127598	-4.48966	7.13386e-06	5.2954e-05
ATF2	261.902	-0.52874	0.141516	-3.73626	0.000186777	0.000958943
AC009948.1	73.4237	-1.49729	0.307324	-4.87202	1.10462e-06	9.78978e-06
FKBP7	53.5414	-1.10231	0.430226	-2.56216	0.0104025	0.0311059
PLEKHA3	149.929	-0.727463	0.150326	-4.83923	1.30342e-06	1.13649e-05
FTH1P20	323.283	0.723082	0.150195	4.8143	1.47716e-06	1.27315e-05
UBE2E3	1131.35	0.52104	0.107284	4.85662	1.19405e-06	1.05133e-05
KRT18P29	142.246	0.580099	0.198658	2.92009	0.00349936	0.0123617
FAM171B	294.409	-0.978248	0.155041	-6.3096	2.79765e-10	4.60468e-09
MFSD6	35.5291	2.44678	0.44355	5.51636	3.46101e-08	4.12506e-07
STAT1	803.26	-2.11417	0.172752	-12.2382	1.94339e-34	2.64615e-32
MYO1B	184.912	-1.65732	0.187005	-8.86243	7.82902e-19	3.38254e-17
AC064834.1	27.7501	-0.91509	0.363562	-2.51701	0.0118355	0.0346755
STK17B	1283.63	-1.02962	0.106236	-9.69178	3.26798e-22	1.86663e-20
ANKRD44	30.422	1.213	0.385153	3.14939	0.00163614	0.00645454
CFLAR	307.391	-0.568989	0.125167	-4.54585	5.47136e-06	4.19057e-05
TMEM237	294.681	-0.610047	0.146791	-4.15588	3.24044e-05	0.000205172
BMPR2	282.174	-0.612027	0.160684	-3.80888	0.000139596	0.000746136
ICA1L	264.15	-0.651277	0.176571	-3.68848	0.000225598	0.00113855
GPR1	794.588	-1.34683	0.216516	-6.22047	4.95672e-10	7.8148e-09
CCNYL1	216.967	-0.982585	0.144113	-6.81815	9.22193e-12	1.88363e-10
LANCL1	235.04	-0.530237	0.157224	-3.37249	0.000744911	0.00325386
CPS1	23.9476	1.51149	0.449394	3.36341	0.000769868	0.00334768
RPL10P6	82.5477	0.84117	0.226013	3.72178	0.000197824	0.00101048
ABCA12	116.905	-2.05106	0.164892	-12.4388	1.60888e-35	2.46452e-33
FN1	5614.32	-0.848847	0.135693	-6.25567	3.95818e-10	6.35193e-09
SMARCAL1	346.424	-0.749878	0.119047	-6.29902	2.99541e-10	4.89433e-09
IGFBP2	86.9706	1.69555	0.337511	5.0237	5.06848e-07	4.82167e-06
ARPC2	8737.11	-0.641988	0.0890982	-7.2054	5.78739e-13	1.35677e-11
GPBAR1	21.4161	-1.79942	0.483743	-3.71978	0.000199393	0.00101734
CTDSP1	609.129	-0.885336	0.127164	-6.96213	3.35157e-12	7.28695e-11
PLCD4	1108.43	-0.677967	0.144382	-4.69566	2.65741e-06	2.18693e-05
CRYBA2	34.9607	2.06618	0.483482	4.27355	1.92386e-05	0.000128384
DNPEP	385.617	-1.18424	0.175165	-6.7607	1.37326e-11	2.71747e-10
INHA	1701.89	0.764376	0.305534	2.50177	0.0123574	0.0360401
AP1S3	92.6977	0.949501	0.218759	4.3404	1.42226e-05	9.81172e-05
SERPINE2	816.803	-3.78755	0.495968	-7.63668	2.22886e-14	6.14418e-13
IRS1	14.6083	1.83049	0.617658	2.96359	0.00304072	0.0109713
DAW1	30.1562	-3.07796	0.345743	-8.90246	5.46239e-19	2.39847e-17
SP110	56.433	-2.16154	0.417463	-5.17778	2.24538e-07	2.27748e-06
SP100	424.12	-1.50491	0.138386	-10.8747	1.52113e-27	1.34901e-25
ITM2C	352.413	-1.17039	0.140283	-8.34307	7.23887e-17	2.60213e-15
B3GNT7	4895.04	-1.52541	0.13617	-11.2022	3.97565e-29	4.12245e-27
TIGD1	41.1021	1.06449	0.375982	2.83121	0.00463715	0.0157612
HJURP	287.557	-0.810582	0.235893	-3.43623	0.000589868	0.00266991
SH3BP4	419.336	-0.522515	0.136393	-3.83095	0.000127648	0.000689935
AGAP1	154.663	0.673968	0.240337	2.80426	0.00504315	0.0169151
IQCA1	37.7713	-1.78744	0.436662	-4.09343	4.25045e-05	0.000261149
ACKR3	104.675	-1.85167	0.235973	-7.84694	4.26313e-15	1.27704e-13
RAB17	416.186	0.832857	0.128925	6.46004	1.04677e-10	1.82542e-09
LRRFIP1	1755.28	-1.21236	0.127776	-9.4881	2.35274e-21	1.23405e-19
PER2	604.17	0.5704	0.149299	3.82054	0.000133162	0.000715719
ASB1	185.743	-0.723612	0.203522	-3.55545	0.000377337	0.00180628
GPC1	344.367	-0.679452	0.125521	-5.41304	6.1964e-08	7.01911e-07
ANO7	52.1257	-1.81705	0.269656	-6.73838	1.60167e-11	3.14272e-10
STK25	476.53	-0.57222	0.108543	-5.27182	1.35077e-07	1.43486e-06
BHLHE40	2099.24	0.773613	0.0827232	9.35183	8.61445e-21	4.36552e-19
AC026202.2	19.5817	1.28648	0.473617	2.71629	0.00660186	0.021204
AC069277.1	40.255	-1.17989	0.347693	-3.39349	0.000690088	0.00304597
LMCD1	16.3188	-1.93353	0.765088	-2.5272	0.0114977	0.0338329
TADA3	333.269	-0.650295	0.119822	-5.42715	5.72603e-08	6.52736e-07
CRELD1	222.405	-0.611553	0.140548	-4.35121	1.35388e-05	9.38316e-05
EMC3-AS1	118.821	0.669559	0.197119	3.39673	0.000681966	0.00301604
IRAK2	251.121	1.19912	0.153352	7.81938	5.30823e-15	1.56575e-13
SLC6A11	143.957	-1.88685	0.177263	-10.6444	1.85265e-26	1.47774e-24
SYN2	17.9927	1.23868	0.509335	2.43196	0.0150174	0.0424036
TIMP4	151.087	2.12701	0.257518	8.25964	1.46112e-16	5.05024e-15
TMEM40	1592.11	0.581914	0.132838	4.38064	1.18332e-05	8.32086e-05
KRT18P17	298.749	0.678104	0.139833	4.84939	1.23839e-06	1.0854e-05
NUP210	92.4613	0.996094	0.262393	3.79619	0.000146939	0.000780738
WNT7A	322.531	-1.57191	0.151959	-10.3443	4.44324e-25	3.25515e-23
TPRXL	558.777	0.529046	0.20022	2.64232	0.00823408	0.0254986
CHCHD4	356.182	0.765386	0.130765	5.85315	4.82342e-09	6.63466e-08
EAF1	1249.02	0.569166	0.0913014	6.23392	4.54897e-10	7.23968e-09
COLQ	72.5471	1.08631	0.323144	3.3617	0.000774652	0.00336523
TBC1D5	645.108	-0.606201	0.0940188	-6.44766	1.1359e-10	1.96307e-09
SGO1	258.21	-0.92439	0.164474	-5.62027	1.90657e-08	2.36219e-07
HMGB1P5	360.872	-0.759877	0.132588	-5.73109	9.97845e-09	1.30087e-07
SLC4A7	205.256	-0.642751	0.146707	-4.3812	1.18029e-05	8.3039e-05
CMC1	212.947	-0.834984	0.177992	-4.69112	2.71714e-06	2.22928e-05
GPD1L	32.3957	1.12814	0.363254	3.10565	0.00189859	0.00732693
KRT18P15	88.2347	0.579413	0.20118	2.88007	0.00397591	0.0137883
CMTM6	831.478	-0.809979	0.102365	-7.91263	2.52009e-15	7.72064e-14
DYNC1LI1	491.46	-0.570237	0.116969	-4.87509	1.08759e-06	9.65156e-06
TRIM71	271.019	-0.581517	0.159583	-3.64398	0.00026845	0.00132699
TMPPE	44.1766	-1.16916	0.312686	-3.7391	0.000184678	0.00094909
CTDSPL	130.727	1.61642	0.233007	6.9372	3.99956e-12	8.61246e-11
XYLB	154.394	1.18408	0.176836	6.69593	2.14311e-11	4.12701e-10
CTNNB1	7460.42	0.614785	0.0965901	6.36488	1.95442e-10	3.26869e-09
ABHD5	1228.49	0.798258	0.0970754	8.22307	1.98367e-16	6.71855e-15
ZNF35	16.8822	1.92699	0.654576	2.94387	0.00324135	0.0115591
CDCP1	384.249	1.69666	0.135634	12.5092	6.65152e-36	1.0306e-33
LARS2	378.236	-0.621527	0.151199	-4.11064	3.94557e-05	0.000244534
FYCO1	220.858	1.04446	0.1925	5.42577	5.77043e-08	6.56971e-07
CCR3	83.1598	0.755951	0.29614	2.55268	0.0106896	0.0318505
CCR1	1691.13	-1.12438	0.155962	-7.20936	5.62162e-13	1.3202e-11
MAP4	2516.53	-0.677463	0.0826642	-8.19536	2.49834e-16	8.29499e-15
SHISA5	4293.14	-0.89653	0.0955528	-9.38256	6.43918e-21	3.32568e-19
PFKFB4	2061.09	-0.905828	0.113862	-7.95547	1.78452e-15	5.59427e-14
SLC26A6	2398.19	-0.510058	0.148877	-3.42604	0.000612451	0.00275562
LAMB2	404.244	-0.711681	0.119306	-5.96515	2.44405e-09	3.49372e-08
CCDC71	67.6742	-0.746202	0.245728	-3.0367	0.00239184	0.00891896
TCTA	418.045	0.85609	0.128292	6.67301	2.50615e-11	4.74479e-10
GMPPB	651.384	0.78376	0.103095	7.6023	2.90918e-14	7.93841e-13
UBA7	39.3762	-4.74056	0.401553	-11.8056	3.65225e-32	4.55855e-30
MON1A	53.7875	0.690018	0.290846	2.37245	0.0176706	0.0483751
SLC38A3	1207.08	1.42493	0.10744	13.2626	3.81535e-40	7.34727e-38
HYAL3	163.6	0.775038	0.196893	3.93634	8.27321e-05	0.000469372
HYAL1	28.879	1.07563	0.36501	2.94685	0.00321033	0.0114606
HYAL2	123.055	-0.824456	0.170045	-4.84847	1.2442e-06	1.08979e-05
CISH	59.72	-0.999832	0.268428	-3.72477	0.000195495	0.000999726
MAPKAPK3	119.588	0.599261	0.186805	3.20796	0.00133681	0.00542779
ABHD14B	422.23	0.533927	0.117779	4.53329	5.80714e-06	4.41513e-05
ALAS1	10442.7	1.14604	0.0740219	15.4825	4.55673e-54	1.86136e-51
TWF2	456.064	-0.711268	0.132344	-5.3744	7.68384e-08	8.52495e-07
SEMA3G	14.8093	1.623	0.580648	2.79515	0.00518763	0.0173264
SMIM4	94.5267	0.609941	0.237429	2.56894	0.010201	0.0306119
GNL3	4390.84	0.740867	0.0605594	12.2337	2.05324e-34	2.76777e-32
ITIH3	16.1849	-1.12966	0.456667	-2.4737	0.0133722	0.0384919
FAM208A	258.589	-0.584006	0.118705	-4.91982	8.66253e-07	7.88905e-06
ARHGEF3	431.101	0.643515	0.116162	5.53982	3.02783e-08	3.65073e-07
DENND6A	71.1187	-0.938044	0.230847	-4.06349	4.83453e-05	0.000293292
C3orf14	166.279	-0.765798	0.187928	-4.07495	4.60239e-05	0.000280598
PSMD6-AS2	139.916	0.655205	0.219549	2.98432	0.00284209	0.0103488
SUCLG2	443.076	-0.558518	0.196751	-2.83871	0.00452964	0.0154347
EOGT	188.529	-0.61941	0.156068	-3.96884	7.2223e-05	0.000416588
RYBP	2125.72	0.581732	0.112432	5.17408	2.29037e-07	2.31614e-06
FTH1P23	285.087	0.610989	0.158095	3.86468	0.000111234	0.000611365
AKR1B1P2	67.3463	-0.676982	0.225231	-3.00573	0.00264947	0.00975018
CADM2	98.6918	-1.45651	0.23503	-6.19713	5.7501e-10	8.98162e-09
LINC00506	98.3391	-0.702033	0.25663	-2.73558	0.00622701	0.0201731
PROS1	36.7288	-1.47314	0.326874	-4.50675	6.5827e-06	4.93245e-05
ARL13B	84.4013	-1.29445	0.214575	-6.03264	1.61306e-09	2.379e-08
ARL6	76.3562	-0.590527	0.248517	-2.37621	0.0174917	0.047944
CRYBG3	40.7592	-0.82307	0.291494	-2.82363	0.00474829	0.0160822
CLDND1	1893.83	-0.800915	0.0934189	-8.57337	1.00502e-17	3.98459e-16
CPOX	146.346	-0.731882	0.162897	-4.4929	7.02598e-06	5.22972e-05
ST3GAL6	433.142	-0.832594	0.0988347	-8.42411	3.63509e-17	1.34989e-15
DCBLD2	162.396	-1.52913	0.152205	-10.0465	9.51601e-24	6.1376e-22
LNP1	14.6988	-1.46395	0.533022	-2.74651	0.00602325	0.0196572
TMEM45A	209.2	-1.07483	0.268425	-4.00419	6.22293e-05	0.000366631
SENP7	75.4801	-0.56157	0.203889	-2.75429	0.00588193	0.0192588
NXPE3	70.1596	-1.59738	0.282409	-5.65625	1.5472e-08	1.95284e-07
NFKBIZ	64.8373	-0.995537	0.272865	-3.64846	0.000263815	0.00130647
LINC00882	18.1819	1.34446	0.515317	2.609	0.00908072	0.0277821
DUBR	159.027	1.04104	0.202219	5.1481	2.63132e-07	2.63523e-06
IFT57	155.579	-0.523959	0.162292	-3.2285	0.00124442	0.00509561
KIAA1524	209.818	-0.830331	0.153368	-5.41399	6.16368e-08	6.99381e-07
C3orf52	195.381	0.7905	0.210643	3.7528	0.000174869	0.000906494
CD200	2031.7	-0.987073	0.110711	-8.91573	4.84613e-19	2.14183e-17
CCDC80	32.533	-1.61478	0.384644	-4.19811	2.69155e-05	0.000172772
GRAMD1C	153.054	-1.08427	0.182411	-5.94409	2.77991e-09	3.94871e-08
UPK1B	60.9126	-2.08804	0.261261	-7.99218	1.32576e-15	4.205e-14
B4GALT4	2240.08	-0.872326	0.09047	-9.64215	5.3063e-22	2.968e-20
ARHGAP31	236.942	-1.49585	0.146379	-10.219	1.62988e-24	1.13252e-22
ADPRH	70.4026	-0.594509	0.219275	-2.71125	0.00670296	0.0215031
COX17	823.784	-0.568968	0.107555	-5.29003	1.22298e-07	1.30528e-06
FSTL1	9294.35	-1.74776	0.136465	-12.8074	1.49067e-37	2.64399e-35
POLQ	182.867	-0.547916	0.141364	-3.87593	0.000106217	0.000585846
HCLS1	109.813	-0.794223	0.306458	-2.59163	0.00955236	0.0289752
EAF2	27.7726	1.10989	0.405072	2.73998	0.00614434	0.0199869
CSTA	89.871	1.14405	0.230533	4.96264	6.954e-07	6.40737e-06
PARP9	181.899	-3.90665	0.301326	-12.9649	1.93538e-38	3.52553e-36
DTX3L	296.032	-2.71737	0.227084	-11.9664	5.33146e-33	6.9104e-31
PARP14	313.741	-2.63375	0.476094	-5.53199	3.16616e-08	3.8073e-07
DIRC2	663.41	0.639543	0.170383	3.75357	0.000174335	0.000904906
ADCY5	86.158	1.27171	0.275182	4.62133	3.81289e-06	3.0234e-05
HACD2	364.55	0.505722	0.157313	3.21474	0.00130561	0.00531873
MYLK	352.504	0.822845	0.169389	4.85772	1.18745e-06	1.04619e-05
HEG1	2814.89	-0.821761	0.282586	-2.908	0.00363746	0.012789
SLC41A3	572.406	-0.69478	0.097778	-7.10569	1.19726e-12	2.73543e-11
PLXNA1	90.5316	0.983963	0.256142	3.84147	0.000122302	0.000666381
MGLL	5068.78	-0.642095	0.117339	-5.47213	4.44648e-08	5.18052e-07
EEFSEC	297.93	-0.532917	0.124233	-4.28965	1.78952e-05	0.000120554
FTH1P4	52.8906	0.880236	0.289496	3.04058	0.00236123	0.00882189
AC108673.3	84.8466	0.775633	0.234775	3.30372	0.000954096	0.00403552
CNBP	9987.9	0.540854	0.0494284	10.9422	7.24504e-28	6.68925e-26
TMCC1	223.227	-0.678606	0.165517	-4.09992	4.13287e-05	0.000254738
NUDT16	167.117	-0.626084	0.153299	-4.08406	4.42554e-05	0.000270796
NPHP3	47.8246	-0.926027	0.251905	-3.6761	0.000236828	0.00119077
SRPRB	3736.65	0.846632	0.0840653	10.0711	7.41196e-24	4.85016e-22
RAB6B	34.5164	0.779546	0.324136	2.40499	0.0161727	0.0449224
CEP70	111.801	0.814171	0.236522	3.44226	0.000576882	0.00262466
PXYLP1	245.15	-2.01646	0.139307	-14.475	1.74451e-47	4.61097e-45
PLS1	119.341	0.9221	0.251472	3.66682	0.00024559	0.00122841
PCOLCE2	106.64	0.679313	0.233853	2.90487	0.00367407	0.0129043
PLSCR1	2837.42	-0.948973	0.110162	-8.61434	7.03475e-18	2.8139e-16
GYG1	1177.01	-0.501495	0.0972928	-5.15449	2.54319e-07	2.55265e-06
HLTF	81.7444	-1.06979	0.317425	-3.37021	0.000751119	0.00327779
TM4SF1	150.011	1.48291	0.285785	5.18889	2.1155e-07	2.15711e-06
WWTR1	672.802	-0.508904	0.118465	-4.2958	1.74064e-05	0.000117378
SERP1	2546.56	0.768196	0.152913	5.02375	5.06728e-07	4.82167e-06
EIF2A	2855.85	0.517319	0.0810011	6.38656	1.69654e-10	2.85154e-09
SELENOT	8517.29	0.700488	0.0749884	9.34128	9.5174e-21	4.80504e-19
SIAH2	175.867	0.647452	0.202342	3.19979	0.00137528	0.0055572
MED12L	73.1682	1.4769	0.298077	4.95475	7.24234e-07	6.6458e-06
GPR87	132.258	-0.797842	0.226019	-3.52997	0.0004156	0.00196227
RAP2B	5418.9	-0.579704	0.106544	-5.441	5.29827e-08	6.09391e-07
C3orf33	94.4427	0.997415	0.224098	4.45079	8.55536e-06	6.20034e-05
KRT18P34	27.4569	1.04317	0.404173	2.58099	0.0098517	0.0297537
VEPH1	6.13859	-2.55619	0.763761	-3.34685	0.000817365	0.00352353
PQLC2L	6.82254	-2.67749	0.668799	-4.00343	6.24311e-05	0.000367498
SHOX2	29.0885	-1.17474	0.38725	-3.03355	0.00241698	0.00898782
MLF1	95.2418	0.614274	0.218721	2.80848	0.00497767	0.0167162
LXN	136.788	-0.726625	0.213097	-3.40983	0.000650041	0.00289671
PPM1L	80.8966	-0.799332	0.204269	-3.91314	9.11027e-05	0.000511052
B3GALNT1	96.4693	-1.00113	0.252181	-3.96987	7.19125e-05	0.000415152
RPL23AP42	73.1849	0.625902	0.258443	2.42182	0.0154432	0.0433877
PDCD10	1469.6	-0.538669	0.0787266	-6.84227	7.79493e-12	1.60666e-10
MECOM	23.2621	1.11371	0.45505	2.44745	0.0143872	0.0409415
CLDN11	33.901	1.123	0.443414	2.53261	0.0113216	0.0334098
RPL22L1	338.308	0.675748	0.149908	4.50776	6.55165e-06	4.91739e-05
PLD1	64.0977	-0.966002	0.22473	-4.29849	1.71963e-05	0.00011631
NCEH1	695.45	0.585237	0.130683	4.47831	7.52362e-06	5.55109e-05
ECT2	668.091	-0.512569	0.12403	-4.13263	3.58634e-05	0.000224022
UBE2V1P2	33.115	1.0191	0.367455	2.7734	0.00554744	0.0183508
LRRFIP1P1	25.8138	-1.13263	0.386137	-2.93324	0.00335444	0.0118994
ZNF639	41.7228	-0.888579	0.288194	-3.08327	0.0020474	0.00781841
GNB4	42.5753	1.08547	0.407044	2.6667	0.00765999	0.0239965
MTHFD2P7	12.8001	1.37388	0.575182	2.38861	0.0169125	0.0466721
FXR1	827.791	-0.549699	0.0887235	-6.19565	5.80468e-10	9.05637e-09
ATP11B	119.808	0.605701	0.220764	2.74366	0.00607583	0.019807
ABCC5	247.403	1.24992	0.209433	5.96812	2.40009e-09	3.43452e-08
EPHB3	152.58	-1.21404	0.224886	-5.39846	6.72154e-08	7.54424e-07
AC107294.2	11.2954	-3.0881	0.752473	-4.10393	4.06183e-05	0.000251047
EHHADH	52.2228	-0.991523	0.404744	-2.44975	0.0142955	0.0407406
LIPH	281.706	0.981374	0.152972	6.4154	1.40451e-10	2.38448e-09
ST6GAL1	266.805	1.03921	0.159185	6.52828	6.65282e-11	1.19255e-09
LPP	174.837	-0.839396	0.186567	-4.49915	6.82247e-06	5.0923e-05
P3H2	239.544	1.50633	0.146739	10.2653	1.00984e-24	7.16453e-23
CLDN1	86.4699	-0.730703	0.292091	-2.50163	0.0123623	0.0360467
CCDC50	107.418	-0.801247	0.196864	-4.07006	4.70007e-05	0.000285907
HES1	93.9891	0.588276	0.22691	2.59255	0.00952667	0.0289103
LRRC15	342.047	1.58816	0.155098	10.2397	1.31673e-24	9.24454e-23
ATP13A3	1714.34	1.08418	0.126979	8.53827	1.36246e-17	5.32347e-16
AC108676.1	589.918	2.55043	0.121711	20.9548	1.69815e-97	1.90759e-94
FAM43A	610.379	0.868514	0.10544	8.23706	1.76496e-16	6.00798e-15
AC090505.1	53.0785	0.810796	0.277473	2.92207	0.00347713	0.0122926
TFRC	7704.52	1.12078	0.0675021	16.6037	6.55475e-62	3.04683e-59
WDR53	344.102	0.506849	0.161394	3.14045	0.00168689	0.00662375
FBXO45	242.591	0.570603	0.141208	4.04087	5.32539e-05	0.000319476
ZNF141	86.6113	0.674896	0.235389	2.86715	0.00414193	0.0142718
FGFRL1	446.366	-0.75059	0.20923	-3.5874	0.000333994	0.00162009
SPON2	128.151	1.07971	0.241389	4.47292	7.71584e-06	5.66869e-05
TACC3	104.031	-0.59895	0.233487	-2.56524	0.0103104	0.0308716
NSD2	100.144	-1.31599	0.207512	-6.34176	2.27151e-10	3.78024e-09
MFSD10	189.964	-0.908196	0.170513	-5.32624	1.00265e-07	1.08473e-06
GRK4	36.0373	-2.91992	0.341545	-8.54915	1.23995e-17	4.85886e-16
RGS12	9.37452	-2.52448	0.597208	-4.22714	2.36685e-05	0.000154206
TMEM128	330.961	-0.583105	0.136934	-4.25829	2.05997e-05	0.000136277
MAN2B2	342.686	-0.729725	0.106713	-6.83823	8.01786e-12	1.65009e-10
TADA2B	159.133	0.513181	0.174337	2.94362	0.00324399	0.0115654
GRPEL1	1500.38	0.568378	0.0801403	7.09228	1.31917e-12	2.99367e-11
AFAP1	952.862	-1.50529	0.174697	-8.61656	6.89967e-18	2.76808e-16
SH3TC1	172.14	0.882193	0.163647	5.39085	7.0127e-08	7.85796e-07
GPR78	185.713	-0.915735	0.220051	-4.16146	3.16214e-05	0.000200402
HS3ST1	779.246	-0.777563	0.318598	-2.44058	0.0146637	0.0415878
BST1	29.6823	-1.69627	0.339561	-4.99547	5.86931e-07	5.50197e-06
FGFBP1	57.2135	-5.76602	1.04507	-5.51735	3.44142e-08	4.10897e-07
LAP3	696.015	-1.38382	0.133143	-10.3934	2.65571e-25	1.97784e-23
MED28	1328.84	-0.654733	0.0889411	-7.36143	1.81956e-13	4.55905e-12
NCAPG	473.649	-0.761262	0.118164	-6.44244	1.17568e-10	2.02403e-09
ADGRA3	99.0086	-1.08252	0.238621	-4.53655	5.71813e-06	4.35483e-05
CCDC149	11.6208	3.00777	0.977839	3.07593	0.00209845	0.00797045
TBC1D1	389.088	-0.77867	0.144103	-5.40356	6.53299e-08	7.35712e-07
TMEM156	20.9567	1.64659	0.553671	2.97395	0.00293993	0.0106533
KLHL5	328.318	-1.11365	0.164548	-6.76793	1.30642e-11	2.60511e-10
KLB	67.8303	0.68681	0.276198	2.48666	0.0128949	0.037371
LIAS	231.749	0.722351	0.165474	4.36534	1.26924e-05	8.85581e-05
N4BP2	497.426	0.5856	0.152504	3.8399	0.000123086	0.000670115
RBM47	1840.99	0.572486	0.138276	4.14016	3.4706e-05	0.000217903
LIMCH1	44.7218	2.1321	0.507752	4.19909	2.67986e-05	0.000172104
GUF1	187.146	-0.520942	0.181849	-2.86469	0.00417419	0.0143688
NFXL1	289.285	0.556212	0.134439	4.13729	3.51429e-05	0.000220338
NIPAL1	400.899	-0.55035	0.144162	-3.81758	0.000134769	0.000723203
FRYL	360.114	-0.949525	0.115762	-8.2024	2.35627e-16	7.8426e-15
OCIAD2	152.447	-1.68082	0.179697	-9.35365	8.46773e-21	4.30975e-19
AC119751.3	94.996	0.694754	0.214774	3.23482	0.0012172	0.00500087
DCUN1D4	431.869	-0.545176	0.113987	-4.78281	1.7286e-06	1.47478e-05
SGCB	1377.81	-0.763501	0.146876	-5.19826	2.01164e-07	2.06684e-06
SPATA18	195.032	-0.615104	0.143956	-4.27286	1.92981e-05	0.000128697
ERVMER34-1	2089.09	-2.3555	0.138606	-16.9942	9.07057e-65	5.09464e-62
RASL11B	591.378	-0.995452	0.186779	-5.32958	9.84384e-08	1.06668e-06
SCFD2	128.931	-0.727981	0.192125	-3.7891	0.000151191	0.000799551
PDGFRA	27.9426	2.10935	0.544846	3.87145	0.000108188	0.000595986
SRD5A3	181.069	-1.32473	0.194295	-6.81814	9.2225e-12	1.88363e-10
CEP135	147.754	-0.825385	0.177869	-4.64041	3.47719e-06	2.78175e-05
CENPC	181.671	-0.512301	0.148497	-3.44991	0.000560781	0.00255988
GRSF1	439.981	-0.566748	0.110398	-5.13367	2.84146e-07	2.83096e-06
DCK	168.801	-0.890171	0.166906	-5.33336	9.64129e-08	1.04726e-06
NPFFR2	215.187	-0.648461	0.133237	-4.86699	1.1331e-06	1.00224e-05
RASSF6	118.612	-0.910321	0.194184	-4.68792	2.7599e-06	2.26024e-05
PARM1	200.848	1.19538	0.185413	6.44712	1.13992e-10	1.96497e-09
C4orf26	152.608	1.11753	0.213343	5.23818	1.62172e-07	1.69201e-06
SCARB2	787.152	-0.888362	0.117514	-7.55964	4.04173e-14	1.08748e-12
CCNI	1727.96	-0.535062	0.0719569	-7.43587	1.03884e-13	2.68783e-12
CCNG2	154.817	-1.41445	0.163372	-8.65789	4.80563e-18	1.9512e-16
PLAC8	717.42	-3.49018	0.425311	-8.20619	2.28319e-16	7.61815e-15
COQ2	26.3498	-1.07077	0.343474	-3.11748	0.00182405	0.00708184
HPSE	170.664	-1.11032	0.278559	-3.98595	6.72094e-05	0.000391692
GPAT3	263.064	0.719122	0.18337	3.92171	8.79238e-05	0.000495698
KLHL8	533.342	1.05761	0.127636	8.28612	1.17002e-16	4.08598e-15
PKD2	62.8702	-0.793793	0.245848	-3.22879	0.00124315	0.00509196
HERC6	33.107	-2.83266	0.385715	-7.34391	2.07437e-13	5.17824e-12
HERC5	129.591	-1.36635	0.234691	-5.82192	5.81754e-09	7.85776e-08
FAM13A	593.599	0.883152	0.160357	5.50742	3.6414e-08	4.32476e-07
AC097478.1	148.979	0.985562	0.191124	5.15666	2.51396e-07	2.53086e-06
PDLIM5	2958.52	-1.05068	0.0983037	-10.6881	1.15662e-26	9.50682e-25
LINC02267	20.728	-1.13231	0.391228	-2.89425	0.00380063	0.0132727
DAPP1	562.526	-1.09338	0.140645	-7.77403	7.60283e-15	2.18987e-13
DDIT4L	844.097	0.85146	0.115973	7.3419	2.10589e-13	5.23754e-12
SLC39A8	1447.17	-0.807746	0.162742	-4.96335	6.92859e-07	6.39081e-06
NFKB1	129.867	-0.676738	0.16859	-4.0141	5.96736e-05	0.000353427
MANBA	305.4	-0.510674	0.130133	-3.92426	8.69966e-05	0.000491292
SLC9B2	12.8961	-1.33308	0.540938	-2.46439	0.0137245	0.0393462
BDH2	30.3449	-1.24084	0.371881	-3.33667	0.00084789	0.00364114
CENPE	507.928	-1.9489	0.115861	-16.821	1.71111e-63	8.5429e-61
LINC02428	9.08528	-3.28065	0.736347	-4.4553	8.37744e-06	6.08448e-05
TACR3	9.25972	-4.07844	0.728193	-5.60078	2.13395e-08	2.6294e-07
TET2	367.791	0.646982	0.114759	5.63775	1.72289e-08	2.14645e-07
EEF1A1P9	759.068	0.515255	0.101922	5.05538	4.29543e-07	4.1241e-06
PAPSS1	1111.4	-0.74163	0.0916358	-8.09323	5.81011e-16	1.8827e-14
CASP6	414.23	-0.863287	0.138502	-6.23303	4.57506e-10	7.27261e-09
ENPEP	516.163	0.863177	0.185357	4.65685	3.21085e-06	2.5902e-05
AC092670.1	47.9507	0.827658	0.302102	2.73966	0.0061502	0.0199915
USP53	353.238	0.721664	0.168554	4.2815	1.85639e-05	0.000124436
MAD2L1	867.293	-0.709287	0.102289	-6.93416	4.08654e-12	8.78573e-11
CCNA2	350.589	-0.924039	0.139876	-6.60615	3.94449e-11	7.28379e-10
BBS7	97.9166	-0.835316	0.197087	-4.2383	2.25216e-05	0.000147805
INTU	96.5387	-1.38872	0.269933	-5.14469	2.6797e-07	2.68168e-06
HSPA4L	229.597	0.606265	0.166365	3.64418	0.000268246	0.00132647
PLK4	318.635	-0.523743	0.119737	-4.37413	1.2192e-05	8.54202e-05
LARP1B	754.332	0.867125	0.12637	6.86178	6.80093e-12	1.42798e-10
PGRMC2	840.551	0.563675	0.124065	4.54339	5.53567e-06	4.235e-05
C4orf33	128.347	-0.62317	0.165787	-3.75886	0.000170689	0.000888031
PCDH18	8.3055	3.60021	1.27512	2.82342	0.00475145	0.0160888
SLC7A11	875.734	0.968044	0.12021	8.05297	8.08119e-16	2.60609e-14
SETD7	714.261	0.567623	0.108781	5.21803	1.80841e-07	1.87086e-06
MGST2	80.4101	-0.644631	0.202874	-3.17749	0.00148555	0.00594857
INPP4B	211.232	-0.77559	0.15592	-4.97427	6.54944e-07	6.07615e-06
OTUD4	402.296	-0.555771	0.11231	-4.94854	7.47737e-07	6.85214e-06
ARHGAP10	224.596	-1.14353	0.202296	-5.65273	1.5792e-08	1.98763e-07
SH3D19	548.727	-1.18883	0.111384	-10.6733	1.35778e-26	1.09598e-24
TMEM154	1466.03	0.733155	0.108415	6.76248	1.35652e-11	2.69704e-10
DDX60	129.928	-2.96405	0.286581	-10.3428	4.51238e-25	3.28794e-23
DDX60L	112.308	-2.08544	0.200743	-10.3886	2.79496e-25	2.07011e-23
PALLD	563.532	-0.663855	0.0943489	-7.03616	1.97606e-12	4.41746e-11
CBR4	299.084	-0.743428	0.127556	-5.82823	5.60185e-09	7.58924e-08
SH3RF1	550.835	-0.715321	0.14642	-4.8854	1.03219e-06	9.22066e-06
AADAT	880.124	1.29281	0.223322	5.78899	7.08109e-09	9.44145e-08
GALNT7	116.014	-2.87475	0.263176	-10.9233	8.91934e-28	8.12383e-26
HMGB2	1058.66	-1.52671	0.315773	-4.83483	1.33261e-06	1.15969e-05
CEP44	174.704	-0.649102	0.158204	-4.10295	4.07915e-05	0.000251772
HPGD	211.023	-5.91294	0.227439	-25.998	5.22205e-149	2.34644e-145
AC096751.1	9.07345	-3.57722	0.771234	-4.63831	3.51265e-06	2.80513e-05
AGA	262.628	-0.594774	0.156649	-3.79686	0.00014654	0.000778928
IRF2	202.319	-0.560146	0.168464	-3.32503	0.000884101	0.00377053
SLC25A4	486.856	-0.634706	0.142332	-4.45933	8.22166e-06	6.00044e-05
PDLIM3	52.9953	0.917602	0.34338	2.67226	0.00753421	0.0236794
SORBS2	117.523	1.08899	0.205847	5.29027	1.22138e-07	1.30462e-06
SLC6A19	86.8672	2.37289	0.362601	6.54407	5.98685e-11	1.07747e-09
IRX2	52.329	-1.00557	0.286002	-3.51596	0.000438172	0.00205446
CMBL	145.821	-0.54364	0.216119	-2.51546	0.0118876	0.0348055
LINC01194	69.6089	0.623972	0.256481	2.43282	0.0149819	0.0423299
BASP1	613.026	0.630122	0.141161	4.46387	8.04934e-06	5.89062e-05
FTH1P10	44.3666	1.08369	0.426248	2.5424	0.0110093	0.0326381
LMBRD2	161.405	0.712097	0.176913	4.02513	5.69449e-05	0.000339204
SKP2	4831.2	-0.582504	0.0732787	-7.94916	1.87774e-15	5.85925e-14
SLC1A3	1034.8	0.782524	0.0941014	8.31575	9.11716e-17	3.24273e-15
C5orf42	103.348	-0.677578	0.203105	-3.33609	0.000849648	0.00364753
LIFR	3983.18	-0.687103	0.11528	-5.96029	2.51783e-09	3.58778e-08
LIFR-AS1	44.5602	-1.16058	0.304582	-3.81041	0.000138737	0.000742248
FBXO4	86.54	-0.54497	0.224226	-2.43046	0.0150798	0.0425065
AC025171.4	16.8422	-1.14474	0.429732	-2.66384	0.00772538	0.0241732
NIM1K	34.5744	-0.767984	0.323985	-2.37044	0.0177672	0.0485903
EMB	115.328	0.68758	0.269463	2.55167	0.0107209	0.0319164
MOCS2	591.7	-0.669543	0.130704	-5.12258	3.01388e-07	2.9851e-06
SNX18	238.242	0.56185	0.171865	3.26913	0.0010788	0.00448556
GPX8	1116.52	-0.523073	0.169693	-3.08248	0.00205286	0.00782886
CCNO	47.1254	0.823652	0.294331	2.79838	0.00513591	0.0171771
PLPP1	42.5249	0.888783	0.361841	2.45628	0.0140383	0.040118
SLC38A9	1177.01	0.760687	0.0880538	8.63889	5.6762e-18	2.29775e-16
IL6ST	520.068	-1.90977	0.145478	-13.1275	2.28959e-39	4.28661e-37
RAB3C	21.5516	-1.61066	0.457063	-3.52394	0.000425181	0.0020005
AC016642.1	14.1495	-1.24137	0.511299	-2.42788	0.0151872	0.0427577
DEPDC1B	2190.49	0.976943	0.115746	8.44038	3.16295e-17	1.18765e-15
ELOVL7	70.3339	1.37214	0.273598	5.01516	5.2988e-07	5.01952e-06
ADAMTS6	97.7029	-1.04454	0.23551	-4.43521	9.19824e-06	6.63061e-05
NLN	311.782	-0.581087	0.128034	-4.53853	5.66482e-06	4.3191e-05
MAST4	408.612	0.849261	0.149893	5.66579	1.46353e-08	1.85766e-07
CENPH	122.217	-0.890449	0.222402	-4.00379	6.23366e-05	0.000367102
CDK7	4198.97	-0.667019	0.103188	-6.4641	1.01903e-10	1.78861e-09
OCLN	402.66	1.18736	0.192723	6.16096	7.23043e-10	1.11773e-08
GTF2H2C	103.244	0.660198	0.20916	3.15642	0.00159716	0.0063267
GTF2H2	146.409	0.519415	0.203386	2.55384	0.0106543	0.0317813
MAP1B	132.797	0.837736	0.284149	2.94822	0.00319608	0.0114188
TNPO1	4496.15	0.540147	0.100335	5.38345	7.30696e-08	8.14535e-07
HEXB	3407.27	-0.961122	0.111942	-8.58586	9.01585e-18	3.58506e-16
FAM169A	33.8571	-0.888379	0.360347	-2.46535	0.0136881	0.0392752
AC113404.3	134.577	0.557649	0.174391	3.19769	0.00138532	0.00559439
F2RL1	132.537	0.752323	0.237309	3.17023	0.00152321	0.00607301
TBCA	1034.72	-0.574023	0.0902599	-6.35967	2.02193e-10	3.37739e-09
ACTBP2	495.1	-0.926893	0.154841	-5.9861	2.1493e-09	3.10198e-08
HOMER1	143.407	-0.587979	0.174496	-3.36959	0.000752789	0.00328401
RASGRF2	46.6176	-2.32408	0.308428	-7.53523	4.87462e-14	1.29605e-12
XRCC4	510.312	-1.20465	0.0947107	-12.7192	4.62279e-37	7.88801e-35
VCAN	75.3813	-7.4398	0.506768	-14.6809	8.54579e-49	2.45101e-46
HAPLN1	61.3585	3.98348	0.959096	4.15337	3.27616e-05	0.000207142
CETN3	294.565	-1.06187	0.142951	-7.42827	1.1003e-13	2.83595e-12
ARSK	233.064	-0.783747	0.133894	-5.85347	4.81408e-09	6.62858e-08
SPATA9	22.9195	-0.962879	0.407452	-2.36317	0.0181193	0.049393
ELL2	517.58	0.634808	0.122595	5.1781	2.24162e-07	2.27538e-06
ERAP1	218.966	-0.740135	0.147578	-5.01522	5.29741e-07	5.01952e-06
LNPEP	424.913	-0.753881	0.151073	-4.99018	6.03224e-07	5.64685e-06
AC116347.1	33.9982	-0.751637	0.305774	-2.45815	0.0139655	0.0399521
ST8SIA4	817.598	0.813659	0.111775	7.27946	3.35156e-13	8.09661e-12
EFNA5	364.123	2.04073	0.247365	8.24987	1.58569e-16	5.4114e-15
FBXL17	48.5753	-0.656226	0.244098	-2.68837	0.00718013	0.0227576
FER	328.169	-0.838653	0.125398	-6.68794	2.26332e-11	4.31535e-10
CDO1	863.416	-1.9627	0.129874	-15.1123	1.343e-51	4.41552e-49
AP3S1	3529.56	-0.748281	0.0957647	-7.81374	5.55139e-15	1.62327e-13
LVRN	1365.63	-1.85221	0.193895	-9.55265	1.26425e-21	6.92767e-20
ARL14EPL	119.795	-4.71537	0.308619	-15.2789	1.0567e-52	3.7485e-50
AC034236.1	348.337	0.532489	0.137977	3.85925	0.000113734	0.000624497
PTMAP2	209.825	-0.506543	0.136697	-3.70558	0.000210907	0.00107001
DMXL1	195.555	-0.549782	0.161301	-3.40843	0.000653379	0.00290991
SNX24	434.092	-0.542942	0.101086	-5.37108	7.82658e-08	8.65482e-07
KRT18P16	81.2969	0.768678	0.235154	3.26883	0.00107995	0.00448896
GRAMD2B	1585.52	1.0373	0.1223	8.48158	2.22147e-17	8.48314e-16
AC093535.2	139.82	0.678962	0.176669	3.84314	0.000121472	0.000662397
ALDH7A1	714.313	-0.614864	0.0875941	-7.01947	2.22718e-12	4.9379e-11
LINC01184	12.8408	-1.49068	0.51993	-2.86707	0.00414286	0.0142718
HINT1	7468.6	-0.516699	0.126938	-4.07049	4.69142e-05	0.000285513
SLC22A4	31.9522	0.984905	0.4028	2.44515	0.0144792	0.0411512
IRF1	258.398	-1.26678	0.130611	-9.6989	3.04755e-22	1.74813e-20
SAR1B	3298.04	0.778159	0.0841213	9.25043	2.23586e-20	1.08806e-18
SEC24A	1205.91	0.549427	0.105105	5.22741	1.719e-07	1.7866e-06
PITX1	133.085	1.22529	0.228161	5.37026	7.86211e-08	8.68699e-07
C5orf66-AS1	25.1903	1.55298	0.489372	3.17343	0.00150651	0.00601535
KIF20A	197.728	-1.2238	0.259901	-4.70872	2.49283e-06	2.0679e-05
CDC25C	138.854	-0.601031	0.166413	-3.61168	0.000304215	0.00148688
ETF1	2814.84	0.510515	0.128187	3.98258	6.81698e-05	0.000396432
SLC23A1	19.7151	1.3013	0.47321	2.74994	0.00596069	0.0194788
MZB1	96.276	2.7609	0.302314	9.13256	6.69008e-20	3.20934e-18
CXXC5	72.788	0.675725	0.23298	2.90035	0.00372747	0.0130713
HBEGF	84.7887	1.3611	0.289262	4.70541	2.53351e-06	2.09777e-05
APBB3	79.8984	-0.619063	0.229459	-2.69793	0.0069773	0.0222245
PCDHGB4	8.86653	3.66688	1.19565	3.06686	0.00216322	0.00818645
SPRY4	719.42	0.760811	0.142744	5.32991	9.8261e-08	1.06561e-06
NR3C1	167.896	-0.584412	0.211082	-2.76864	0.00562903	0.0185572
SH3TC2	202.657	0.967438	0.216712	4.46417	8.03779e-06	5.88536e-05
AC091940.1	29.0227	1.71868	0.44797	3.8366	0.000124751	0.000677261
ABLIM3	86.0766	0.614495	0.247242	2.4854	0.0129406	0.0374817
AFAP1L1	776.162	-0.99127	0.104287	-9.50521	1.99639e-21	1.0595e-19
GRPEL2	1415.43	0.58898	0.0871204	6.76053	1.37486e-11	2.71747e-10
PCYOX1L	86.9285	-0.584832	0.242983	-2.40688	0.0160894	0.0447462
PPARGC1B	39.312	0.999736	0.32179	3.1068	0.00189125	0.00730487
SYNPO	80.2192	0.947057	0.317287	2.98486	0.00283709	0.0103334
SMIM3	42.4586	1.01377	0.357981	2.8319	0.0046272	0.0157353
GPX3	810.943	1.14786	0.223764	5.12977	2.90104e-07	2.8818e-06
ANXA6	2491.08	-0.958968	0.127492	-7.52179	5.40319e-14	1.42814e-12
CCDC69	338.944	-1.48357	0.132057	-11.2343	2.76614e-29	2.91309e-27
GM2A	8787.28	-1.07598	0.130686	-8.23332	1.82097e-16	6.18303e-15
SLC36A1	586.818	-0.79653	0.173851	-4.58169	4.61235e-06	3.58355e-05
FAT2	298.713	-2.55227	0.490571	-5.20266	1.96461e-07	2.0216e-06
HAVCR1	123.798	-3.02973	0.296992	-10.2014	1.95471e-24	1.34815e-22
MED7	271.872	-0.502668	0.12582	-3.99514	6.46553e-05	0.000378607
CYFIP2	990.889	-0.906502	0.177659	-5.10249	3.35216e-07	3.27918e-06
ADAM19	23144.2	-1.48052	0.277829	-5.32889	9.88124e-08	1.06987e-06
RNF145	254.914	-0.524049	0.156546	-3.34758	0.000815219	0.00351653
PTTG1	459.761	-1.50466	0.148187	-10.1538	3.18672e-24	2.16955e-22
CCNG1	2139.85	-0.726316	0.0815215	-8.9095	5.12634e-19	2.25827e-17
HMMR	308.131	-0.865834	0.111202	-7.78611	6.9105e-15	2.00762e-13
KRT18P41	32.7669	0.861465	0.360516	2.38953	0.0168699	0.0465823
SH3PXD2B	598.638	-0.795189	0.148084	-5.36985	7.88041e-08	8.70007e-07
ERGIC1	880.967	-1.05395	0.167492	-6.29253	3.12333e-10	5.0787e-09
STC2	664.489	0.798277	0.189387	4.21505	2.49719e-05	0.000161397
CPEB4	1191.82	0.619371	0.15242	4.06357	4.83269e-05	0.000293292
LINC01411	18.9742	2.36863	0.646108	3.66599	0.000246385	0.00123101
MSX2	1308.08	0.774994	0.135504	5.71934	1.06938e-08	1.39009e-07
SFXN1	3266.71	0.532045	0.086677	6.13825	8.34372e-10	1.28394e-08
TSPAN17	81.3018	-1.09476	0.297423	-3.68082	0.000232486	0.00117024
UIMC1	252.55	-1.39083	0.137927	-10.0838	6.5167e-24	4.30614e-22
DBN1	51.2749	-0.851481	0.328169	-2.59464	0.00946891	0.0287869
PDLIM7	341.013	-0.647165	0.164609	-3.93154	8.44052e-05	0.000478663
B4GALT7	432.517	-0.954789	0.173738	-5.49558	3.8943e-08	4.59276e-07
N4BP3	105.311	-1.17252	0.202434	-5.7921	6.9511e-09	9.27731e-08
ZNF354A	352.683	0.53445	0.147449	3.62463	0.000289372	0.00142
ZNF354B	100.953	0.843318	0.197055	4.27961	1.8722e-05	0.000125371
MGAT4B	112.421	-0.949166	0.232378	-4.08458	4.41568e-05	0.000270438
GFPT2	288.78	0.832161	0.129706	6.41573	1.40153e-10	2.38243e-09
AC034213.1	60.1692	1.04846	0.323161	3.24439	0.00117703	0.00486102
MGAT1	1335.3	-0.606522	0.112177	-5.40682	6.4154e-08	7.24284e-07
HEIH	49.6034	1.21787	0.335162	3.63368	0.000279405	0.0013761
LINC00847	32.7041	1.57771	0.403511	3.90997	9.23089e-05	0.000516531
SERPINB1	1415.68	-0.662323	0.0899218	-7.36555	1.7642e-13	4.42858e-12
SERPINB9P1	16.1676	-2.04449	0.416366	-4.91032	9.09262e-07	8.22056e-06
SERPINB9	2918	-1.53752	0.106721	-14.407	4.67789e-47	1.18977e-44
SERPINB6	2872.14	-0.730678	0.10393	-7.03047	2.0584e-12	4.58632e-11
BPHL	109.922	-0.877226	0.224616	-3.90545	9.40488e-05	0.000524743
TUBB2A	279.896	-1.93112	0.164251	-11.7571	6.49087e-32	7.95426e-30
TUBB2B	14.7476	-2.00669	0.527588	-3.80352	0.000142654	0.000759469
FAM50B	24.5975	-0.999728	0.382411	-2.61428	0.00894165	0.0274064
LINC02533	22.5313	2.14537	0.692336	3.09874	0.00194343	0.00746791
RPP40	418.929	0.619565	0.150511	4.11641	3.84828e-05	0.000238976
GCNT2	149.622	0.966648	0.210639	4.58912	4.45124e-06	3.47238e-05
ELOVL2	335.058	-1.59711	0.464374	-3.43927	0.000583276	0.00264643
NEDD9	409.842	1.03462	0.170415	6.07115	1.26999e-09	1.90005e-08
AL138720.1	20.9586	-2.33248	0.561933	-4.1508	3.31309e-05	0.000209084
KIF13A	241.646	0.77286	0.191121	4.04384	5.25836e-05	0.000315876
RNF144B	202.534	-1.48132	0.189552	-7.81486	5.50239e-15	1.61244e-13
KRT18P38	131.55	0.549628	0.191595	2.8687	0.00412161	0.0142168
SOX4	2231.23	-1.59911	0.111646	-14.323	1.57225e-46	3.92481e-44
GPLD1	32.3531	1.04512	0.427171	2.44661	0.0144205	0.0410102
ALDH5A1	171.593	0.645423	0.20311	3.17771	0.00148443	0.00594653
TRIM38	243.449	-1.36399	0.164262	-8.30372	1.00901e-16	3.55131e-15
HIST1H1C	4206.16	0.99303	0.106166	9.35359	8.47243e-21	4.30975e-19
HFE	22.638	1.6485	0.488778	3.3727	0.000744351	0.00325246
HIST1H4C	1563.01	-0.931763	0.164919	-5.64983	1.60603e-08	2.00828e-07
HIST1H2AC	805.022	0.602658	0.122868	4.90493	9.34586e-07	8.4269e-06
HIST1H1E	487.185	-0.571293	0.146489	-3.8999	9.62338e-05	0.000536268
HIST1H4H	174.563	0.816741	0.176608	4.62459	3.75335e-06	2.97793e-05
BTN3A2	45.8007	-1.93466	0.271304	-7.13097	9.96665e-13	2.29267e-11
HIST1H4I	922.979	0.724176	0.0903507	8.01517	1.09983e-15	3.51319e-14
HIST1H2BK	1983.41	0.603396	0.069501	8.68184	3.89407e-18	1.5955e-16
HIST1H3H	35.2977	0.835761	0.34868	2.39693	0.0165331	0.0458007
HIST1H1B	114.377	-1.37145	0.193882	-7.07366	1.50901e-12	3.39591e-11
AL121944.1	257.867	0.634256	0.147202	4.30875	1.64178e-05	0.000111661
ZNF165	1362.82	0.677444	0.141294	4.79456	1.63029e-06	1.39798e-05
ZKSCAN8	67.5189	-0.678308	0.247507	-2.74056	0.00613338	0.0199609
ZSCAN9	79.3384	0.589611	0.245829	2.39846	0.0164641	0.0456752
ZKSCAN3	119.227	-0.575426	0.191432	-3.0059	0.00264792	0.00974713
NOP56P1	31.6249	0.9788	0.366938	2.66748	0.00764221	0.0239519
KRT18P1	62.476	0.787074	0.238531	3.29967	0.000967972	0.00408396
ZFP57	137.946	-2.19931	0.309945	-7.09581	1.28595e-12	2.92814e-11
ZDHHC20P1	8.51818	-2.9462	0.698322	-4.21897	2.45418e-05	0.000158974
HLA-F-AS1	183.995	-2.57229	0.178503	-14.4104	4.45192e-47	1.15408e-44
MICE	30.1868	-1.57655	0.439254	-3.58914	0.000331767	0.00161103
HLA-G	2181.73	-4.28461	0.728418	-5.88207	4.05171e-09	5.64226e-08
TRIM26	434.52	-0.565926	0.165343	-3.42273	0.000619948	0.0027847
HLA-E	4279.58	-1.08698	0.162297	-6.69748	2.1204e-11	4.08912e-10
NRM	229.896	-0.883512	0.164399	-5.37421	7.69192e-08	8.5269e-07
MDC1	416.752	-0.983887	0.135422	-7.26533	3.72142e-13	8.97402e-12
TUBB	15165.6	-0.988531	0.134467	-7.35145	1.96062e-13	4.90336e-12
FLOT1	715.671	-0.535803	0.102334	-5.23583	1.64241e-07	1.71095e-06
CCHCR1	21.7766	-1.06094	0.448774	-2.36408	0.0180749	0.0492918
TCF19	148.609	-0.517172	0.168303	-3.07286	0.00212019	0.00804394
MICB	116.881	-1.78927	0.26629	-6.71926	1.82656e-11	3.55296e-10
TNF	27.723	-1.38047	0.404743	-3.41073	0.000647887	0.00288998
HSPA1B	586.823	1.06269	0.194533	5.46278	4.68722e-08	5.42816e-07
AGPAT1	150.296	-0.8046	0.227925	-3.53012	0.000415377	0.0019619
RNF5	125.791	-1.58889	0.311854	-5.09499	3.48762e-07	3.40675e-06
PBX2	73.0451	-0.693119	0.226623	-3.05846	0.00222476	0.00837468
HLA-DRB1	192.324	0.867745	0.162076	5.35393	8.6065e-08	9.43984e-07
TAP2	161.643	-2.62722	0.482409	-5.44603	5.15058e-08	5.9291e-07
PSMB8	83.8534	-3.48289	0.383759	-9.07571	1.12944e-19	5.34204e-18
PSMB9	199.619	-4.99368	0.63113	-7.91229	2.52696e-15	7.72415e-14
TAP1	1710.86	-2.06165	0.18145	-11.3621	6.4586e-30	7.07821e-28
B3GALT4	61.2297	-1.03905	0.270899	-3.83557	0.000125276	0.000679837
TAPBP	576.505	-1.29966	0.156856	-8.28565	1.17469e-16	4.09168e-15
KIFC1	432.769	-1.29614	0.117865	-10.9968	3.95907e-28	3.75832e-26
CUTA	845.675	-0.800898	0.208472	-3.84175	0.00012216	0.000665876
BAK1	733.213	-0.850599	0.21574	-3.9427	8.05705e-05	0.000458653
ITPR3	199.424	-1.09036	0.142554	-7.64875	2.02936e-14	5.61721e-13
SPDEF	15.7712	2.31743	0.70145	3.30378	0.000953911	0.00403552
UHRF1BP1	303.155	0.570724	0.147114	3.87947	0.000104686	0.000578583
FKBP5	19.7662	-2.06619	0.447739	-4.61473	3.93608e-06	3.11193e-05
PNPLA1	13.8443	1.66543	0.663029	2.51184	0.0120102	0.0351263
ETV7	12.3247	-1.86836	0.529169	-3.53074	0.000414403	0.00195799
CDKN1A	17946	0.60031	0.0751965	7.98321	1.42576e-15	4.51157e-14
CPNE5	15.8528	2.45036	0.648961	3.77583	0.000159478	0.000838771
CMTR1	513.416	-0.503763	0.114484	-4.40028	1.0811e-05	7.65001e-05
KCNK5	47.7434	0.923027	0.297388	3.10378	0.00191067	0.00736511
APOBEC2	658.752	1.46083	0.430677	3.39195	0.000693972	0.0030591
TREML2	18076.9	0.698612	0.122629	5.69697	1.21958e-08	1.5672e-07
TREML3P	167.428	0.813223	0.238802	3.40543	0.000660597	0.00293792
TREM1	202.832	2.09333	0.325549	6.43018	1.27455e-10	2.17756e-09
TFEB	91.1146	0.711982	0.209159	3.40402	0.000664014	0.00294923
BYSL	465.016	0.517549	0.114866	4.50566	6.61677e-06	4.94698e-05
CCND3	566.39	0.817063	0.10498	7.783	7.08223e-15	2.05309e-13
CNPY3	1721.66	-0.565607	0.148558	-3.80732	0.000140478	0.000750257
ZNF318	58.3495	-1.19261	0.240531	-4.95824	7.11355e-07	6.54097e-06
ABCC10	191.905	-0.733047	0.18671	-3.92613	8.63253e-05	0.000488319
DLK2	13.2258	-2.80942	0.646464	-4.34582	1.38758e-05	9.59212e-05
POLH	476.405	-0.658611	0.12125	-5.43185	5.57713e-08	6.3874e-07
AL109615.3	17.0128	1.84247	0.621744	2.96339	0.00304268	0.0109755
SUPT3H	94.3968	-0.650235	0.194511	-3.34292	0.000829014	0.0035669
CYP39A1	34.3395	-2.26683	0.387338	-5.85232	4.84759e-09	6.65172e-08
TDRD6	5.43178	-6.32725	1.12149	-5.64183	1.68253e-08	2.10004e-07
PLA2G7	109.696	-5.61634	0.818534	-6.86146	6.81626e-12	1.42898e-10
ADGRF5	40.5206	-1.74421	0.469864	-3.71216	0.000205497	0.0010469
TNFRSF21	1203.08	0.972647	0.136369	7.13248	9.85785e-13	2.27152e-11
CD2AP	755.408	0.716991	0.11452	6.26084	3.82918e-10	6.15225e-09
ADGRF4	392.67	0.706739	0.156198	4.52462	6.05041e-06	4.56405e-05
PTCHD4	143.921	-0.954302	0.236285	-4.03878	5.3729e-05	0.00032204
C6orf141	49.4736	-1.39893	0.284434	-4.91829	8.7305e-07	7.93575e-06
TRAM2	2233.87	-0.617227	0.126825	-4.86677	1.13435e-06	1.00269e-05
AL109918.1	37.3292	-0.896504	0.353094	-2.539	0.0111171	0.0328998
TMEM14A	897.35	-0.643568	0.140265	-4.58821	4.47056e-06	3.48543e-05
GSTA9P	48.3311	2.80429	0.515565	5.43925	5.35039e-08	6.14861e-07
GCM1	21692.2	-0.690582	0.109433	-6.31055	2.78053e-10	4.5821e-09
ELOVL5	4508.35	-0.701048	0.0751861	-9.32417	1.11852e-20	5.60506e-19
GCLC	222.734	0.791247	0.163304	4.84523	1.26465e-06	1.10554e-05
FAM83B	153.481	0.5204	0.206467	2.52051	0.0117187	0.0343931
COL21A1	3733.61	-0.914123	0.12729	-7.18142	6.89914e-13	1.609e-11
BAG2	137.665	-1.26212	0.210255	-6.00284	1.93893e-09	2.82255e-08
AL365226.2	118.091	1.45932	0.201032	7.25913	3.89584e-13	9.34446e-12
SDHAF4	75.23	-0.654013	0.222517	-2.93916	0.003291	0.0117083
AL583856.1	104.034	0.529166	0.195561	2.70589	0.00681213	0.0218169
KHDC1	28.6203	-0.922186	0.357336	-2.58073	0.00985919	0.0297653
DDX43	199.704	-0.81961	0.205833	-3.98191	6.8363e-05	0.000396995
MB21D1	15.7112	1.48831	0.530954	2.80309	0.00506157	0.01696
HMGN3	1466.03	-0.950189	0.0854305	-11.1224	9.76492e-29	9.75045e-27
LCA5	26.7986	-1.44502	0.331531	-4.35863	1.30876e-05	9.09857e-05
SH3BGRL2	297.404	0.71067	0.219862	3.23234	0.00122781	0.00503832
TPBG	313.567	0.517967	0.159876	3.23982	0.00119606	0.00493206
UBE3D	58.3149	0.732888	0.285673	2.56548	0.0103034	0.0308643
RWDD2A	99.0582	0.822833	0.231436	3.55533	0.000377506	0.00180638
SNAP91	33.5757	1.25264	0.4344	2.88362	0.00393136	0.0136725
NT5E	478.425	-0.571332	0.138328	-4.13028	3.6232e-05	0.00022601
RN7SKP209	143.6	1.09918	0.189562	5.79855	6.689e-09	8.94747e-08
CGA	2.26816e+06	1.47088	0.0577991	25.4481	7.40531e-143	2.49559e-139
RCN1P1	25.4633	2.33038	0.488376	4.77169	1.82689e-06	1.54981e-05
AL139274.2	16.1251	1.51394	0.587272	2.57792	0.00993963	0.0299879
ZNF292	2954.49	0.871114	0.11296	7.71174	1.24119e-14	3.51496e-13
GJB7	386.415	0.526921	0.118695	4.43927	9.02645e-06	6.51373e-05
SMIM8	136.813	0.736534	0.192547	3.82523	0.000130652	0.00070428
UBE2J1	800.639	0.985557	0.100505	9.80601	1.06078e-22	6.3836e-21
MANEA	100.245	-0.628009	0.203277	-3.08942	0.00200549	0.00767574
AL133338.1	14.8866	-1.45755	0.547073	-2.66427	0.00771551	0.0241479
LIN28B	8930.9	0.578782	0.0865085	6.69046	2.22463e-11	4.2476e-10
POPDC3	29.4899	-1.20166	0.344128	-3.49189	0.000479617	0.00222021
CD24	244.001	1.07811	0.175976	6.12643	8.98715e-10	1.37667e-08
AFG1L	62.6471	-0.642718	0.251788	-2.55262	0.0106917	0.0318505
FYN	157.512	0.652726	0.179164	3.64318	0.000269294	0.00133068
LINC02527	215.923	1.33152	0.185876	7.16347	7.86581e-13	1.82812e-11
AL365214.2	19.7661	-2.83338	0.4863	-5.8264	5.66354e-09	7.65743e-08
RFPL4B	19.2729	-1.17796	0.440039	-2.67694	0.00742973	0.0233967
KRT18P65	103.053	0.501761	0.201694	2.48773	0.0128562	0.0372852
FAM184A	25.7778	2.72216	0.517878	5.25637	1.46923e-07	1.54728e-06
GJA1	15.0393	2.41367	0.713453	3.38309	0.000716763	0.00314517
PKIB	1256.92	0.510581	0.0874481	5.83867	5.2619e-09	7.176e-08
CENPW	476.396	-0.680414	0.149379	-4.55497	5.23936e-06	4.03581e-05
ARHGAP18	974.642	1.13617	0.209686	5.41845	6.01193e-08	6.82737e-07
TMEM200A	46.8975	0.934357	0.384168	2.43216	0.0150091	0.0423891
EPB41L2	112.149	-0.669802	0.203207	-3.29616	0.000980169	0.00412638
AKAP7	12.902	-1.6757	0.610462	-2.74496	0.00605175	0.0197333
ENPP1	44.9002	-2.7629	0.377748	-7.31412	2.59068e-13	6.3727e-12
SLC2A12	56.0707	0.775222	0.262907	2.94865	0.00319164	0.011412
SGK1	5691.81	0.878	0.179984	4.87822	1.07046e-06	9.51832e-06
ALDH8A1	20.8938	-2.22794	0.426858	-5.21939	1.79509e-07	1.85994e-06
AL138828.1	48.4892	2.15652	0.380615	5.66589	1.46266e-08	1.85766e-07
MTFR2	190.972	-0.716016	0.153211	-4.67341	2.96241e-06	2.40853e-05
MAP7	363.059	0.540803	0.151269	3.57511	0.000350079	0.00169264
MAP3K5	30.3398	-2.60845	0.536592	-4.86114	1.1671e-06	1.02962e-05
IL20RA	57.5849	-2.45411	0.291062	-8.43157	3.4105e-17	1.27351e-15
AL357060.2	177.219	1.10349	0.21718	5.08098	3.75495e-07	3.64674e-06
NHSL1	908.354	1.07987	0.148963	7.2493	4.18926e-13	9.97724e-12
ABRACL	1016.74	-1.26894	0.113901	-11.1407	7.94865e-29	8.05622e-27
ADGRG6	3890.66	-1.32647	0.13316	-9.96148	2.2469e-23	1.40223e-21
HIVEP2	14.0458	-1.7094	0.543708	-3.14397	0.0016667	0.00655208
FUCA2	745.354	-0.802626	0.209396	-3.83305	0.000126563	0.000684894
PLAGL1	40.9186	1.97111	0.58018	3.3974	0.000680289	0.00301046
STX11	75.104	1.07377	0.265344	4.04672	5.19409e-05	0.000312433
UTRN	19.3262	1.50314	0.535199	2.80857	0.00497624	0.0167156
MTHFD1L	525.653	0.56892	0.121002	4.70174	2.57952e-06	2.12803e-05
AKAP12	141.926	0.613568	0.198409	3.09244	0.00198521	0.00761115
RMND1	1100.82	0.590117	0.0919494	6.41785	1.38213e-10	2.35539e-09
SYNE1	401.029	-1.55828	0.130996	-11.8956	1.24799e-32	1.58707e-30
FBXO5	96.9925	-1.04235	0.249255	-4.18185	2.89152e-05	0.000184379
TIAM2	49.9659	-2.30201	0.323053	-7.1258	1.03474e-12	2.37621e-11
ZDHHC14	35.2884	2.27619	0.446845	5.09393	3.50725e-07	3.42096e-06
SYNJ2	132.816	0.841474	0.210236	4.00252	6.26718e-05	0.000368593
TULP4	1352.51	0.525671	0.116425	4.5151	6.32878e-06	4.76071e-05
C6orf99	50.2952	1.20685	0.320945	3.76031	0.000169701	0.000883233
SOD2	920.294	-0.743279	0.0894543	-8.30904	9.6482e-17	3.41359e-15
IGF2R	413.593	-0.584742	0.115389	-5.06756	4.02955e-07	3.88998e-06
AGPAT4	84.2738	-1.68387	0.217756	-7.73285	1.05168e-14	2.99084e-13
PDE10A	40.3458	-1.27648	0.348785	-3.6598	0.000252408	0.00125691
GAPDHP72	25.2544	1.04327	0.391765	2.66301	0.0077445	0.0242274
SFT2D1	831.882	-0.648568	0.106995	-6.06167	1.34718e-09	2.0022e-08
RNASET2	33.9857	-1.10172	0.368291	-2.99145	0.00277656	0.0101404
PDGFA	202.162	-1.06697	0.153025	-6.97254	3.11277e-12	6.80067e-11
DNAAF5	92.5974	-0.552805	0.195839	-2.82276	0.00476127	0.0161099
GPR146	34.0118	-2.01423	0.405594	-4.96612	6.83057e-07	6.31523e-06
ZFAND2A	553.455	0.602705	0.164352	3.66716	0.00024526	0.00122721
TMEM184A	21.3436	-1.04114	0.434944	-2.39374	0.0166776	0.0461251
EIF3B	1175.76	0.520694	0.108889	4.7819	1.73649e-06	1.47965e-05
IQCE	79.5149	-1.57483	0.24078	-6.54054	6.12975e-11	1.10172e-09
TTYH3	129.403	-1.48308	0.189542	-7.82456	5.0945e-15	1.50932e-13
AMZ1	51.9812	-0.794782	0.269915	-2.94456	0.00323412	0.0115364
RNF216P1	658.899	0.636591	0.0925716	6.87674	6.1239e-12	1.29389e-10
ACTB	206108	-1.04998	0.11684	-8.98644	2.55361e-19	1.17084e-17
RNF216	827.141	0.542349	0.0941509	5.76042	8.39053e-09	1.10561e-07
DAGLB	579.586	0.555221	0.118336	4.6919	2.70675e-06	2.22346e-05
AC007161.1	76.0749	0.900554	0.258958	3.4776	0.000505917	0.00233314
NDUFA4	1767.11	-0.511758	0.105729	-4.84029	1.29647e-06	1.13189e-05
SCIN	149.529	0.780222	0.221313	3.52543	0.000422794	0.00199206
ISPD	258.044	-1.42533	0.188295	-7.56966	3.74198e-14	1.00884e-12
BZW2	9095.19	-0.958268	0.0620501	-15.4435	8.3497e-54	3.31041e-51
TSPAN13	461.826	2.24879	0.148377	15.1559	6.92726e-52	2.33449e-49
AHR	27.8549	1.11037	0.383453	2.89572	0.00378291	0.0132234
TWIST1	54.2704	1.36007	0.30282	4.49137	7.07676e-06	5.25591e-05
ITGB8	48.1272	-1.42422	0.32169	-4.42731	9.54174e-06	6.85988e-05
KLHL7-AS1	22.9625	1.46647	0.468477	3.1303	0.0017463	0.00682322
OSBPL3	121.921	-0.755958	0.188654	-4.00711	6.14661e-05	0.000362609
NFE2L3	53.2086	1.0095	0.320957	3.14527	0.00165935	0.00653274
JAZF1	159.717	-4.99196	0.222451	-22.4407	1.5768e-111	2.12552e-108
CREB5	254.897	1.73413	0.181715	9.54316	1.3855e-21	7.53086e-20
NOD1	57.4276	-0.93784	0.29404	-3.1895	0.00142521	0.00573621
AQP1	6.31317	-3.58382	0.818466	-4.3787	1.19388e-05	8.3777e-05
RP9P	15.3452	-1.52125	0.528688	-2.87742	0.00400947	0.013894
FKBP9	546.725	-1.26764	0.102934	-12.315	7.51701e-35	1.1014e-32
S100A11P2	89.0533	-0.623561	0.195091	-3.19626	0.00139223	0.00561726
ANLN	754.752	-0.649322	0.151636	-4.28211	1.85133e-05	0.000124159
STARD3NL	856.209	-0.882761	0.133507	-6.61208	3.78961e-11	7.02668e-10
INHBA	119.096	4.6259	0.487998	9.47934	2.55893e-21	1.33699e-19
GLI3	173.592	-0.915509	0.17592	-5.20412	1.94915e-07	2.00876e-06
PSMA2	73.8341	-0.638903	0.208826	-3.05949	0.00221714	0.00835768
BLVRA	181.914	1.03291	0.246807	4.18507	2.85077e-05	0.000182039
POLM	506.525	0.62172	0.162865	3.81739	0.00013487	0.000723457
H2AFV	805.844	-0.67356	0.0896908	-7.5098	5.92163e-14	1.55299e-12
CCM2	53.9671	-1.51815	0.273839	-5.54395	2.95719e-08	3.57515e-07
SUN3	509.195	1.0722	0.212598	5.04331	4.57541e-07	4.37422e-06
ABCA13	17.6869	2.3067	0.826829	2.78981	0.00527389	0.0175753
EGFR-AS1	113.392	-1.53172	0.591139	-2.59113	0.00956621	0.0290107
VOPP1	55.7653	-1.17576	0.287455	-4.09025	4.30917e-05	0.000264636
FKBP9P1	23.8183	-1.41282	0.354743	-3.98265	6.815e-05	0.000396432
NIPSNAP2	134.172	-0.892643	0.230431	-3.8738	0.00010715	0.000590506
ZNF273	69.8878	-0.862945	0.252346	-3.41969	0.000626922	0.00281135
ZNF117	80.1408	0.574001	0.209618	2.73832	0.00617546	0.0200605
KCTD7	129.413	0.63043	0.179512	3.51192	0.000444886	0.00208232
AC006001.2	21.7504	1.51589	0.479923	3.15861	0.00158524	0.00628819
STX1A	131.991	0.689069	0.174472	3.94944	7.83339e-05	0.000448002
GTF2I	99.2221	-0.765431	0.27817	-2.75166	0.0059294	0.0193907
AC211433.1	692.715	-1.0371	0.190883	-5.43316	5.53639e-08	6.35153e-07
AC211486.5	40.8134	-1.17263	0.353283	-3.31925	0.000902596	0.00384059
HIP1	469.067	-1.88845	0.198311	-9.52265	1.68821e-21	9.03057e-20
POR	1975.96	0.776891	0.119294	6.51239	7.39647e-11	1.31536e-09
PHTF2	614.343	0.54816	0.139134	3.9398	8.15498e-05	0.00046286
CROT	797.996	0.72948	0.12908	5.65138	1.59162e-08	1.99954e-07
ABCB4	19.5516	2.26474	0.600452	3.77173	0.000162122	0.000851676
ABCB1	49.0179	1.36555	0.303867	4.49392	6.99247e-06	5.21053e-05
SRI	1073.45	-0.799732	0.0938545	-8.52098	1.58212e-17	6.11089e-16
STEAP4	98.0799	-0.608628	0.21177	-2.874	0.00405309	0.0140199
ERVW-1	7088.79	0.531687	0.147492	3.60486	0.000312327	0.00152432
CDK6	25.1038	1.61289	0.480598	3.356	0.000790778	0.00342425
TFPI2	1763.89	0.948968	0.14464	6.56088	5.34897e-11	9.70446e-10
PON2	477.885	-0.748643	0.137238	-5.45508	4.89504e-08	5.65426e-07
DLX6-AS1	140.043	-0.997286	0.197341	-5.05361	4.33535e-07	4.15946e-06
DLX6	277.907	-0.55623	0.124429	-4.47024	7.81302e-06	5.73324e-05
TECPR1	134.37	-0.628073	0.169629	-3.70262	0.00021338	0.00108215
BAIAP2L1	257.156	-1.52253	0.14317	-10.6344	2.06081e-26	1.6341e-24
ARPC1B	202.97	-0.550363	0.163068	-3.37506	0.00073799	0.00322991
C7orf43	67.9377	-0.799854	0.278065	-2.8765	0.00402117	0.0139274
STAG3L5P	45.0488	-0.761161	0.312785	-2.4335	0.0149537	0.0422858
AGFG2	66.9505	-0.646459	0.244545	-2.64352	0.00820491	0.0254433
MOSPD3	88.5892	-0.606282	0.215267	-2.81642	0.00485614	0.0163816
GNB2	160.671	-0.5031	0.159621	-3.15183	0.00162249	0.00641383
SERPINE1	21494.8	-1.50087	0.0882647	-17.0041	7.65224e-65	4.48488e-62
PLOD3	1068.96	-0.985639	0.152397	-6.46757	9.9592e-11	1.75635e-09
MYL10	6.83871	-4.5806	0.861201	-5.31885	1.04424e-07	1.12521e-06
CUX1	1059.96	-0.879123	0.112127	-7.84044	4.48978e-15	1.33899e-13
DPY19L2P2	35.5932	1.93829	0.568078	3.41201	0.000644859	0.00288219
RINT1	498.201	0.534573	0.128315	4.16611	3.09843e-05	0.000196642
PRKAR2B	43.6116	-1.32718	0.420023	-3.15978	0.00157889	0.00626907
HBP1	2390.5	0.540714	0.0745853	7.2496	4.18011e-13	9.97307e-12
LAMB1	1315.25	-0.668878	0.123205	-5.42897	5.66809e-08	6.47507e-07
DNAJB9	4060.31	0.965889	0.087935	10.9841	4.5565e-28	4.26539e-26
IMMP2L	55.142	-1.08116	0.355941	-3.03747	0.00238571	0.00890102
CAV2	238.646	-1.28544	0.141762	-9.06761	1.21659e-19	5.71416e-18
CAV1	421.272	-0.709001	0.229917	-3.08373	0.00204426	0.00781083
CTTNBP2	96.0693	-0.629246	0.181459	-3.46771	0.000524922	0.00241007
ING3	872.927	-0.515608	0.0953213	-5.40916	6.33209e-08	7.16079e-07
CPED1	318.119	-2.50177	0.214916	-11.6407	2.55963e-31	3.02664e-29
HYAL4	204.672	-0.905324	0.190828	-4.7442	2.09335e-06	1.75269e-05
GPR37	118.379	-1.60959	0.173128	-9.29713	1.44288e-20	7.12456e-19
ARF5	682.044	-1.24966	0.147497	-8.47249	2.40194e-17	9.14637e-16
LEP	1760.61	0.939361	0.393721	2.38585	0.0170395	0.0469719
METTL2B	506.869	0.503475	0.105735	4.76167	1.91999e-06	1.62165e-05
FLNC	226.555	1.17287	0.157865	7.42958	1.08944e-13	2.81335e-12
KLHDC10	103.717	0.85697	0.215206	3.98208	6.83141e-05	0.000396929
TMEM209	1727.41	0.819655	0.0880897	9.30478	1.34275e-20	6.6545e-19
CPA2	16.657	2.36704	0.623318	3.79749	0.00014617	0.000777265
CPA4	33.1019	2.96616	0.524877	5.65116	1.59369e-08	2.00027e-07
CEP41	321.378	0.56682	0.115523	4.90655	9.26935e-07	8.36911e-06
MEST	859.036	1.32873	0.207087	6.41631	1.39616e-10	2.3763e-09
AC016831.1	30.686	1.93548	0.453728	4.26573	1.99247e-05	0.000132554
EXOC4	474.054	-0.566644	0.131495	-4.30922	1.63828e-05	0.000111574
SLC35B4	947.816	-0.761234	0.102508	-7.4261	1.11842e-13	2.87717e-12
AKR1B1	40811.9	-0.784329	0.0769976	-10.1864	2.28034e-24	1.56035e-22
AKR1B15	34.9382	0.873563	0.370054	2.36064	0.0182435	0.0496763
CALD1	3018.87	-1.20149	0.0705946	-17.0195	5.88576e-65	3.60637e-62
WDR91	280.329	0.570491	0.14135	4.03601	5.43673e-05	0.000325431
SLC13A4	378.002	1.52121	0.254399	5.97962	2.23663e-09	3.21426e-08
PTN	1164.11	-0.923571	0.104823	-8.81077	1.24285e-18	5.30176e-17
AC090498.1	839.081	0.538825	0.13729	3.92473	8.68262e-05	0.000490741
ATP6V0A4	21.1344	1.49812	0.566829	2.64298	0.00821795	0.0254721
UBN2	226.051	0.584048	0.159565	3.66025	0.000251971	0.0012552
PARP12	19.9034	-1.73168	0.574067	-3.01651	0.00255701	0.00944082
KDM7A	107.789	1.8509	0.240202	7.7056	1.30235e-14	3.68043e-13
SLC37A3	864.938	0.518194	0.11266	4.59964	4.23217e-06	3.32651e-05
DENND2A	110.458	-1.69522	0.314702	-5.38675	7.17444e-08	8.01255e-07
BRAF	230.276	0.789968	0.180726	4.37108	1.23635e-05	8.63969e-05
MRPS33	792.295	0.529601	0.081889	6.4673	9.97703e-11	1.75635e-09
TCAF2	105.843	1.65464	0.245184	6.74858	1.49298e-11	2.9423e-10
TPK1	76.012	-0.718183	0.236522	-3.03643	0.00239395	0.00892437
NOS3	70.5235	1.01769	0.29034	3.50516	0.000456334	0.0021263
NUB1	1322.2	0.509161	0.0838322	6.07357	1.25097e-09	1.87576e-08
AC099552.1	75.9255	1.19274	0.226819	5.25854	1.45201e-07	1.53035e-06
WDR60	77.2141	-0.975457	0.304563	-3.20281	0.00136094	0.00551248
CSMD1	114.834	0.946191	0.262228	3.60827	0.000308241	0.00150492
ANGPT2	462.6	2.68399	0.218909	12.2607	1.47135e-34	2.08777e-32
AGPAT5	449.744	0.807541	0.131826	6.12579	9.02323e-10	1.38063e-08
PRAG1	15.0511	-1.17151	0.469481	-2.49533	0.012584	0.0365901
MFHAS1	126.976	0.787919	0.190861	4.12823	3.65569e-05	0.000227931
SOX7	16.668	1.65729	0.550373	3.01122	0.00260204	0.0095886
MTMR9	189.885	-0.645898	0.15305	-4.22016	2.44128e-05	0.00015829
NEIL2	64.9525	-1.52006	0.254347	-5.9763	2.28258e-09	3.2768e-08
PDGFRL	116.434	1.24339	0.350119	3.55135	0.000383267	0.00183077
MTUS1	901.282	0.718603	0.155173	4.63098	3.6394e-06	2.89263e-05
PSD3	18.4576	2.22101	0.556573	3.99052	6.59291e-05	0.000385229
SH2D4A	1535.53	0.984552	0.0785315	12.537	4.68247e-36	7.51426e-34
CSGALNACT1	1599.2	-0.568664	0.101935	-5.57871	2.42307e-08	2.96936e-07
LZTS1	130.914	-1.74394	0.256569	-6.79716	1.06702e-11	2.15967e-10
SLC39A14	815.302	0.944371	0.15064	6.26905	3.63266e-10	5.85044e-09
RHOBTB2	143.829	-0.699338	0.185473	-3.77056	0.000162885	0.000855017
TNFRSF10C	209.609	-1.32629	0.227466	-5.83072	5.51872e-09	7.48596e-08
LOXL2	19.6861	-2.66027	0.56636	-4.69714	2.63831e-06	2.17253e-05
NKX3-1	61.1263	-1.66509	0.2239	-7.43676	1.03184e-13	2.67486e-12
ADAM28	40.8063	-3.27851	0.536204	-6.1143	9.69842e-10	1.47058e-08
DOCK5	2213.2	-1.24315	0.136052	-9.13731	6.40257e-20	3.08238e-18
CDCA2	148.016	-1.0733	0.185245	-5.79398	6.8738e-09	9.18323e-08
PTK2B	2999.28	-1.09992	0.272403	-4.03785	5.39443e-05	0.000323186
CLU	2798.6	1.13867	0.174574	6.52259	6.91058e-11	1.23711e-09
SCARA3	355.216	-0.968219	0.165322	-5.85657	4.72512e-09	6.51941e-08
PBK	352.96	-0.562586	0.189396	-2.97042	0.00297392	0.0107562
ZNF395	77.2286	-0.828418	0.236599	-3.50135	0.0004629	0.00215053
KIF13B	13.548	1.45407	0.582342	2.49693	0.0125275	0.0364575
DUSP4	327.442	1.05326	0.129497	8.13344	4.17264e-16	1.36192e-14
TUBBP1	237.139	-0.985329	0.187524	-5.25441	1.485e-07	1.55806e-06
RBPMS	162.742	-1.11986	0.168973	-6.62746	3.41509e-11	6.36728e-10
ZNF703	210.131	0.874405	0.166384	5.25535	1.47747e-07	1.55342e-06
BRF2	220.331	0.616205	0.157573	3.91059	9.20706e-05	0.000515412
RAB11FIP1	356.733	1.23852	0.146574	8.44973	2.91965e-17	1.10864e-15
EIF4EBP1	2759.16	0.699511	0.111109	6.2957	3.06011e-10	4.99398e-09
PLPP5	1628.56	0.994935	0.0910128	10.9318	8.1201e-28	7.44619e-26
FGFR1	1127.54	-1.42992	0.142916	-10.0054	1.44375e-23	9.09428e-22
GINS4	181.951	-0.724827	0.182678	-3.96778	7.2546e-05	0.000418094
ANK1	243.622	3.59096	0.291977	12.2988	9.19697e-35	1.33307e-32
PLAT	88.572	-0.880096	0.306365	-2.8727	0.00406978	0.0140668
POMK	109.984	-0.616191	0.191115	-3.22418	0.00126334	0.005159
SPIDR	507.458	-0.525067	0.0890847	-5.89403	3.76898e-09	5.28128e-08
RGS20	47.55	0.673692	0.270685	2.48885	0.0128159	0.0371842
LYN	620.959	0.703807	0.117688	5.98031	2.22718e-09	3.20409e-08
FAM110B	111.515	-2.14635	0.271814	-7.89636	2.87157e-15	8.6986e-14
TOX	36.2841	3.39814	0.599511	5.66818	1.4432e-08	1.83704e-07
ASPH	681.416	-0.849822	0.107062	-7.93764	2.06071e-15	6.37117e-14
GGH	2342.95	-0.6038	0.0962787	-6.27137	3.57874e-10	5.77485e-09
TRIM55	167.251	1.13685	0.182328	6.23519	4.51234e-10	7.19839e-09
SGK3	28.2197	1.17935	0.411125	2.86859	0.00412305	0.0142182
ZC2HC1A	322.424	-0.578179	0.12487	-4.63027	3.65194e-06	2.90089e-05
HEY1	408.337	1.39602	0.146078	9.55667	1.21611e-21	6.69111e-20
AC036214.2	17.926	1.57108	0.542513	2.89594	0.00378028	0.0132222
TPD52	1590.42	0.886008	0.108876	8.13778	4.02587e-16	1.32041e-14
ZNF704	130.356	-0.893549	0.172413	-5.18262	2.18796e-07	2.22594e-06
FABP5	56.6549	1.98393	0.410333	4.83493	1.3319e-06	1.15969e-05
FTH1P11	435.104	0.758011	0.138314	5.48035	4.24483e-08	4.97136e-07
IMPA1	261.119	-0.77677	0.152142	-5.10557	3.29796e-07	3.24027e-06
LRRCC1	75.4363	-1.07957	0.278258	-3.87973	0.000104571	0.000578184
CA2	2629.09	-1.66062	0.0925787	-17.9373	6.02626e-72	4.513e-69
OSGIN2	159.668	-0.512967	0.146507	-3.50131	0.000462971	0.00215053
DECR1	319.444	-0.572573	0.174136	-3.28809	0.0010087	0.00423063
NECAB1	33.9854	-1.33912	0.560635	-2.38858	0.0169134	0.0466721
C8orf88	16.7385	-1.32413	0.527392	-2.51072	0.0120485	0.0352232
TRIQK	219.67	-0.705126	0.228893	-3.08059	0.00206589	0.00787118
FAM92A	152.437	-0.61411	0.229898	-2.67122	0.00755754	0.0237306
RAD54B	23.5643	-1.01685	0.383508	-2.65145	0.00801461	0.0249163
CCNE2	122.021	1.1396	0.196323	5.80473	6.44714e-09	8.6734e-08
C8orf37	40.2334	-1.01123	0.279508	-3.61788	0.000297022	0.00145489
ERICH5	161.181	-0.949523	0.18581	-5.11018	3.21853e-07	3.16994e-06
RIDA	212.902	-0.528272	0.157902	-3.34557	0.000821144	0.00353756
COX6C	3118.81	-0.565234	0.088139	-6.41298	1.42704e-10	2.41968e-09
NCALD	199.201	-1.58756	0.180015	-8.81901	1.15475e-18	4.94162e-17
CTHRC1	23.8944	1.08125	0.416491	2.5961	0.00942892	0.0286789
TAGLN2P1	63.4211	-0.995947	0.230761	-4.31593	1.58932e-05	0.000108751
ENY2	723.241	-0.576534	0.0970575	-5.94013	2.84802e-09	4.0327e-08
RAD21	1283.85	-0.552444	0.0955229	-5.78337	7.32184e-09	9.73356e-08
MED30	162.411	-0.994006	0.175572	-5.66153	1.50032e-08	1.899e-07
EXT1	109.691	0.851263	0.195043	4.36448	1.27426e-05	8.8862e-05
MRPL13	1063.93	-0.611761	0.0893387	-6.84766	7.50656e-12	1.55914e-10
FBXO32	228.663	0.578029	0.173034	3.34056	0.000836101	0.00359281
TRIB1	137.2	0.99531	0.229087	4.34468	1.39479e-05	9.63206e-05
FAM84B	82.4138	0.815126	0.26313	3.09781	0.00194959	0.00748943
MYC	359.294	1.90381	0.195665	9.72996	2.2468e-22	1.31112e-20
NDRG1	346.292	0.846865	0.133789	6.32986	2.45388e-10	4.05869e-09
ST3GAL1	7236.68	0.788352	0.0787618	10.0093	1.38699e-23	8.77778e-22
LINC02055	27.4628	-2.07157	0.527473	-3.92735	8.58887e-05	0.000486258
TRAPPC9	183.361	-0.633749	0.188365	-3.36447	0.000766905	0.00333695
CHRAC1	554.615	-0.565157	0.164949	-3.42625	0.000611972	0.00275531
LY6D	180.6	1.46505	0.589584	2.48489	0.0129591	0.037519
AC105202.1	57.9835	-1.13947	0.323655	-3.52063	0.000430527	0.00202354
LY6E	25319.5	-0.87942	0.156344	-5.62491	1.85609e-08	2.30176e-07
C8orf31	1712.61	-1.46628	0.31618	-4.63747	3.52696e-06	2.81489e-05
GSDMD	115.03	-1.43666	0.21569	-6.66074	2.72458e-11	5.13669e-10
EEF1D	886.574	0.521469	0.108292	4.81541	1.46901e-06	1.26856e-05
EPPK1	55.337	0.766254	0.31058	2.46717	0.0136185	0.039099
PLEC	306.093	0.82543	0.131543	6.27499	3.49648e-10	5.65817e-09
HGH1	30.7171	-1.0578	0.396889	-2.66523	0.00769367	0.0240907
ADCK5	85.5661	-0.819828	0.24832	-3.3015	0.000961695	0.00406129
SMARCA2	511.874	0.551677	0.117435	4.69771	2.63098e-06	2.16783e-05
GLIS3	11.2588	-1.3646	0.554504	-2.46093	0.0138577	0.0396606
RCL1	492.717	0.690273	0.117673	5.86603	4.4636e-09	6.18389e-08
INSL4	3277.77	1.3622	0.12765	10.6714	1.38516e-26	1.11142e-24
PDCD1LG2	285.044	-1.87862	0.394505	-4.76196	1.91725e-06	1.62035e-05
AL133480.2	86.3266	0.927084	0.233562	3.96933	7.20749e-05	0.000415912
GLDC	468.4	-0.802691	0.135834	-5.90933	3.43493e-09	4.82825e-08
AL354707.1	57.2787	-0.803863	0.269626	-2.9814	0.00286938	0.0104257
LURAP1L	48.2069	1.53277	0.337524	4.54123	5.59261e-06	4.26646e-05
MPDZ	364.842	-0.647298	0.122726	-5.27432	1.33253e-07	1.4166e-06
TTC39B	37.0189	0.837224	0.330708	2.53161	0.0113539	0.0334975
SNAPC3	360.941	-0.530791	0.129572	-4.09651	4.1943e-05	0.000258052
FTH1P12	196.524	0.873448	0.171653	5.08845	3.61003e-07	3.51106e-06
PLIN2	21708.6	1.18772	0.0841746	14.1102	3.28831e-45	7.91544e-43
HACD4	26.0671	-1.64145	0.515578	-3.1837	0.00145404	0.00583868
TEK	52.8854	0.67208	0.281971	2.3835	0.0171487	0.0471861
C9orf72	387.167	0.708599	0.151989	4.66216	3.12906e-06	2.53376e-05
DDX58	245.568	-2.69718	0.206577	-13.0565	5.83327e-39	1.07716e-36
NDUFB6	796.138	-0.578096	0.10498	-5.50674	3.65532e-08	4.33748e-07
B4GALT1	7399.48	0.601117	0.064365	9.33919	9.70737e-21	4.88266e-19
BAG1	122.854	0.941006	0.279817	3.36294	0.000771177	0.00335229
NOL6	1018.57	0.559107	0.138772	4.02896	5.60235e-05	0.000335048
NUDT2	223.439	0.59101	0.180166	3.28036	0.00103674	0.00433451
KIAA1161	61.8447	0.867468	0.251155	3.45392	0.00055251	0.00252469
FAM219A	288.624	-0.696618	0.122974	-5.66474	1.47244e-08	1.86721e-07
AL353795.3	24.9626	-1.02422	0.370718	-2.76281	0.00573065	0.0188505
ARHGEF39	145.557	-1.19212	0.159144	-7.49082	6.8446e-14	1.78808e-12
TPM2	512.721	-2.25107	0.203995	-11.035	2.5916e-28	2.47764e-26
TLN1	2033.61	-1.35565	0.129369	-10.479	1.07911e-25	8.26504e-24
RECK	136.171	-1.17598	0.160626	-7.32125	2.45666e-13	6.06516e-12
EBLN3P	361.812	0.525839	0.133378	3.94247	8.06452e-05	0.000458885
ALDH1B1	512.194	-1.29407	0.192783	-6.71259	1.91205e-11	3.70855e-10
YWHABP1	6.50759	-3.62281	0.890966	-4.06616	4.77938e-05	0.000290207
FRG1HP	98.6844	-0.624958	0.194763	-3.20881	0.00133287	0.00541503
CBWD4P	12.2739	-1.29662	0.522616	-2.48101	0.0131009	0.0378484
MAMDC2-AS1	13.2571	-2.58446	0.573541	-4.50614	6.60177e-06	4.93851e-05
MAMDC2	3398.79	-3.19205	0.705143	-4.52681	5.98808e-06	4.52971e-05
TMEM2	515.727	0.609144	0.171804	3.54558	0.000391744	0.00186531
GDA	44.6881	3.0798	0.44698	6.89025	5.56948e-12	1.18231e-10
ANXA1	34835.8	0.577867	0.126138	4.58123	4.62245e-06	3.58932e-05
PCSK5	363.849	-0.506532	0.131669	-3.847	0.000119572	0.000652561
GCNT1	733.743	1.49147	0.187868	7.93894	2.03909e-15	6.31884e-14
PRUNE2	13.3605	1.99341	0.671959	2.96657	0.00301145	0.0108744
GNAQ	448.821	-0.71406	0.128394	-5.56149	2.67486e-08	3.25425e-07
AL353705.4	14.8227	-1.16058	0.470402	-2.46721	0.0136169	0.039099
CEP78	237.079	-0.662424	0.142623	-4.64457	3.40779e-06	2.73109e-05
PSAT1	5590.44	0.907517	0.0733806	12.3673	3.93004e-35	5.82164e-33
TLE1	184.529	0.518409	0.192066	2.69912	0.00695238	0.022166
RASEF	84.3244	1.46319	0.308282	4.74626	2.07214e-06	1.73818e-05
C9orf64	327.645	-0.681248	0.149621	-4.55315	5.28475e-06	4.0638e-05
GOLM1	174.838	-0.513795	0.177424	-2.89585	0.00378128	0.0132222
ZCCHC6	1005.69	0.506969	0.128085	3.95808	7.55555e-05	0.000433768
CDC20P1	31.1596	-0.71852	0.303735	-2.36562	0.0180001	0.0491277
CTSL	13927.8	-1.00019	0.0753491	-13.2741	3.27276e-40	6.39375e-38
CKS2	1445.24	-0.781189	0.193147	-4.04452	5.24293e-05	0.00031509
IPPK	222.581	0.828389	0.159011	5.20962	1.89227e-07	1.95312e-06
FGD3	132.594	2.18873	0.259294	8.44112	3.14319e-17	1.18353e-15
CARD19	147.645	-0.513016	0.193189	-2.65552	0.0079186	0.0246861
WNK2	48.1627	1.55841	0.369042	4.22286	2.41226e-05	0.000156634
AAED1	489.345	-0.941677	0.096506	-9.75771	1.70979e-22	1.00646e-20
TDRD7	126.946	-1.29896	0.216723	-5.99364	2.05197e-09	2.97333e-08
NANS	1707.65	0.576135	0.109504	5.2613	1.43041e-07	1.51113e-06
TRIM14	50.9249	-2.42784	0.381837	-6.35831	2.03984e-10	3.40311e-09
TGFBR1	113.839	-1.52643	0.198372	-7.69477	1.41751e-14	3.98083e-13
NR4A3	20.2074	1.39826	0.490265	2.85205	0.00434383	0.0148692
STX17	295.957	-0.592184	0.125669	-4.71227	2.44978e-06	2.03344e-05
TMEM38B	1166.38	0.684722	0.0861584	7.94725	1.90702e-15	5.93686e-14
ZNF462	54.5952	-0.70141	0.259384	-2.70414	0.0068482	0.0219117
CTNNAL1	456.881	-1.08891	0.119503	-9.11203	8.08528e-20	3.86488e-18
EPB41L4B	62.245	0.767338	0.317763	2.41481	0.0157434	0.0440017
PTPN3	1310.62	-0.569029	0.146309	-3.88923	0.000100563	0.00055717
TXN	4013.77	-0.724697	0.0958678	-7.55934	4.05133e-14	1.08789e-12
UGCG	231.171	-1.08867	0.13601	-8.00432	1.20128e-15	3.82819e-14
AL138756.1	41.4245	-0.912844	0.338776	-2.69453	0.00704872	0.0224149
SUSD1	114.054	-0.858041	0.219682	-3.90583	9.39023e-05	0.000524359
SLC31A1	3355.92	0.82942	0.0716347	11.5785	5.2977e-31	6.20983e-29
BSPRY	43.3398	1.50996	0.341653	4.41958	9.88914e-06	7.07567e-05
ALAD	431.161	-0.539194	0.141234	-3.81773	0.000134687	0.000723052
RGS3	91.4449	1.12682	0.227418	4.95485	7.2385e-07	6.6458e-06
COL27A1	313.46	-1.99013	0.372225	-5.34657	8.96344e-08	9.7915e-07
TMEM268	30.3298	0.88454	0.372167	2.37673	0.0174669	0.0478856
PAPPA	3166.25	-1.898	0.45946	-4.13094	3.61278e-05	0.000225464
CNTRL	36.2518	-2.22706	0.323908	-6.87561	6.1726e-12	1.30214e-10
GSN	896.574	-1.12489	0.313484	-3.58835	0.000332781	0.00161537
GSN-AS1	14.8427	-1.27584	0.462756	-2.75704	0.00583279	0.0191304
PIP5KL1	151.458	-0.655692	0.200553	-3.26943	0.00107765	0.00448219
SLC25A25-AS1	76.359	0.537019	0.224159	2.39571	0.0165883	0.0459159
PTGES2	273.856	0.583207	0.140759	4.1433	3.42351e-05	0.000215347
LCN2	15.863	3.15811	0.843067	3.74598	0.000179691	0.000927704
SWI5	394.452	0.786726	0.114155	6.89172	5.51213e-12	1.17198e-10
CERCAM	3288.5	-1.15336	0.302159	-3.81705	0.000135056	0.000724165
SPTAN1	842.333	0.581475	0.0932449	6.236	4.48914e-10	7.17679e-09
PKN3	48.6562	-0.902661	0.278963	-3.23577	0.00121316	0.00499036
ZDHHC12	1206.3	-0.553517	0.109384	-5.06029	4.18619e-07	4.0307e-06
CRAT	922.441	-0.722773	0.159639	-4.52754	5.96756e-06	4.51926e-05
NCS1	12.0726	-1.29025	0.533105	-2.42026	0.0155093	0.0435281
FIBCD1	60.2708	1.96775	0.325631	6.04289	1.51375e-09	2.24235e-08
LAMC3	35.764	-1.29215	0.342212	-3.77587	0.000159448	0.000838771
AIF1L	14187.2	-1.1082	0.0799346	-13.8638	1.04897e-43	2.35668e-41
FAM78A	65.8574	-2.58557	0.264244	-9.78479	1.30865e-22	7.77117e-21
DDX31	404.131	0.502162	0.120255	4.1758	2.96941e-05	0.000189167
SPACA9	98.4809	-0.626979	0.25788	-2.43128	0.0150456	0.0424538
STKLD1	21.1756	1.04809	0.421941	2.48398	0.0129925	0.0375994
CACFD1	80.9626	-0.886959	0.329412	-2.69255	0.0070907	0.0225059
RXRA	209.552	-0.726007	0.13889	-5.22721	1.7209e-07	1.78719e-06
COL5A1	27.1245	-1.1623	0.486417	-2.38952	0.0168705	0.0465823
PAEP	81.618	3.80244	0.509311	7.46585	8.27656e-14	2.15799e-12
NOTCH1	56.6572	1.12957	0.331656	3.40586	0.00065957	0.00293432
LINC01451	20.4296	2.38111	0.636461	3.74117	0.000183163	0.000942739
EGFL7	134.104	1.37166	0.22775	6.02267	1.71567e-09	2.5248e-08
FAM69B	13.979	-2.06683	0.486162	-4.25132	2.12518e-05	0.00013988
EDF1	7102.95	0.718186	0.0672864	10.6736	1.35319e-26	1.09598e-24
MAN1B1	1396.92	-0.552448	0.131208	-4.21046	2.5485e-05	0.000164511
TUBB4B	3190.82	-0.630944	0.0975599	-6.46725	9.98046e-11	1.75635e-09
ZMYND11	86.1149	1.15427	0.267498	4.31507	1.59549e-05	0.000109063
GTPBP4	2161.68	0.571197	0.0786898	7.25885	3.90397e-13	9.34733e-12
KLF6	3077.4	-0.822434	0.0917587	-8.96301	3.15926e-19	1.43874e-17
NET1	1468	-0.868328	0.155063	-5.59985	2.14533e-08	2.64101e-07
FAM208B	356.564	0.551513	0.121242	4.54887	5.39339e-06	4.13925e-05
RBM17	529.146	-0.550334	0.148447	-3.70727	0.000209504	0.0010637
PFKFB3	72.2258	-0.923528	0.286459	-3.22395	0.00126437	0.00516163
ITIH5	240.241	-0.653256	0.248228	-2.63168	0.00849649	0.0262088
KRT8P37	85.1794	0.66804	0.224577	2.97466	0.00293313	0.0106315
OPTN	688.651	-0.517363	0.139311	-3.71373	0.000204228	0.00104083
AL157392.3	59.2814	-0.801287	0.270528	-2.96194	0.00305711	0.0110128
FAM107B	959.534	0.86359	0.106104	8.1391	3.98215e-16	1.30925e-14
SUV39H2	278.506	-0.754972	0.139496	-5.41215	6.22737e-08	7.04827e-07
OLAH	43.5222	2.38137	0.439297	5.42087	5.93082e-08	6.74662e-07
NMT2	53.9762	1.00462	0.349973	2.87058	0.0040972	0.0141435
PLXDC2	222.296	-2.67451	0.260727	-10.2579	1.09064e-24	7.69728e-23
PIP4K2A	1836.29	-0.502129	0.112826	-4.45045	8.56898e-06	6.20687e-05
MSRB2	34.5827	-1.81608	0.375229	-4.83991	1.29896e-06	1.13333e-05
APBB1IP	18.4835	-1.12392	0.442126	-2.54209	0.0110193	0.0326567
MASTL	399.067	-0.84201	0.102547	-8.21098	2.19386e-16	7.33827e-15
MPP7	318.885	0.640669	0.168912	3.79292	0.000148886	0.000788598
SVIL	138.637	-1.66285	0.149807	-11.0999	1.25596e-28	1.23579e-26
JCAD	126.892	-0.56973	0.212189	-2.68501	0.00725276	0.0229501
ZNF438	58.0901	-0.974617	0.243354	-4.00494	6.20329e-05	0.000365633
NRP1	200.79	2.64619	0.494427	5.35203	8.69716e-08	9.51605e-07
CREM	1374.24	0.50346	0.0946813	5.31742	1.0525e-07	1.1323e-06
EIF3LP3	44.3702	1.16927	0.321189	3.64045	0.000272159	0.00134336
RET	40.8816	1.96116	0.625485	3.13543	0.00171603	0.00671274
FXYD4	46.7537	1.56075	0.335571	4.65104	3.30269e-06	2.65475e-05
C10orf10	1952.03	0.768091	0.178242	4.30925	1.63809e-05	0.000111574
ALOX5	264.341	-0.967579	0.244001	-3.96548	7.32491e-05	0.000421605
NCOA4	7185.02	0.50992	0.0569447	8.95465	3.40827e-19	1.52685e-17
PRKG1	21.4066	-1.58465	0.440216	-3.59972	0.000318559	0.00155137
IPMK	124.053	-0.611745	0.185858	-3.29147	0.000996658	0.00418795
SLC16A9	9.44998	-3.70866	0.935534	-3.96422	7.36373e-05	0.000423297
MRLN	64.5987	-1.4538	0.47165	-3.08237	0.00205362	0.00782886
CDK1	1327.25	-0.929487	0.169867	-5.47184	4.45382e-08	5.18459e-07
REEP3	1513.5	-0.526104	0.102444	-5.13552	2.81358e-07	2.80526e-06
DDX21	3870.52	0.55862	0.0676873	8.25295	1.54527e-16	5.30032e-15
HKDC1	20.4862	1.69854	0.479118	3.54515	0.000392396	0.00186776
HK1	3216.95	0.568283	0.0854572	6.64992	2.9326e-11	5.51344e-10
CHST3	34.2385	1.80441	0.468959	3.8477	0.00011923	0.000650959
MCU	191.129	-0.564248	0.164489	-3.43032	0.000602879	0.00271709
P4HA1	315.987	-0.92719	0.235953	-3.92955	8.51054e-05	0.000482228
GLUD1P3	18.7977	1.87831	0.546475	3.43713	0.000587903	0.0026643
FUT11	275.196	-0.646792	0.13183	-4.90628	9.28217e-07	8.37508e-06
PLAU	369.185	-1.94208	0.182639	-10.6335	2.08207e-26	1.6413e-24
COMTD1	75.2523	-0.682191	0.259553	-2.62833	0.00858052	0.026462
FAM213A	173.344	1.03891	0.168908	6.15072	7.71333e-10	1.18829e-08
GLUD1	417.201	-0.965469	0.146954	-6.56986	5.03625e-11	9.17414e-10
FAM35A	302.496	-1.2747	0.126435	-10.0819	6.64324e-24	4.36834e-22
CTSLP1	21.6304	-2.16159	0.41884	-5.16089	2.45783e-07	2.47805e-06
PAPSS2	40.9099	1.22048	0.379844	3.21311	0.00131305	0.00534739
KLLN	133.914	0.772956	0.18542	4.16869	3.0636e-05	0.000194615
RNLS	11.4695	-2.57752	0.56093	-4.59508	4.32592e-06	3.38638e-05
LIPK	32.5437	-1.1377	0.342406	-3.32266	0.000891633	0.00379874
IFIT2	321.935	-1.22168	0.456073	-2.6787	0.00739087	0.0232941
IFIT3	338.414	-2.90689	0.446297	-6.51334	7.34958e-11	1.30875e-09
IFIT1	187.775	-3.53474	0.528157	-6.6926	2.19242e-11	4.19799e-10
IFIT5	51.6502	-3.58792	0.368534	-9.73565	2.12459e-22	1.24519e-20
SLC16A12	160.612	1.70699	0.189132	9.02539	1.79059e-19	8.32315e-18
KIF20B	734.304	-0.670265	0.094732	-7.07538	1.49035e-12	3.35951e-11
TNKS2	1019.37	0.523252	0.0868841	6.02241	1.71835e-09	2.52599e-08
EXOC6	92.2204	0.754559	0.226374	3.33324	0.000858419	0.00367349
MYOF	1199.29	-0.675204	0.137245	-4.91971	8.66742e-07	7.88905e-06
PLCE1	70.7598	-1.01804	0.259039	-3.93007	8.49205e-05	0.000481383
PDLIM1	327.987	1.80732	0.492193	3.67196	0.000240696	0.00120841
ENTPD1	199.361	0.502142	0.176816	2.83991	0.00451259	0.0153921
BLNK	166.754	-0.847053	0.310388	-2.72901	0.00635243	0.0205251
RRP12	861.529	1.05637	0.0999674	10.5671	4.23273e-26	3.26041e-24
UBTD1	29.4688	-0.941458	0.337251	-2.79156	0.0052454	0.0174976
MARVELD1	218.634	-0.96596	0.156711	-6.16394	7.0956e-10	1.09941e-08
PYROXD2	25.4604	-1.23571	0.40655	-3.03951	0.00236964	0.00885088
GOT1	1442.6	0.502853	0.10559	4.76233	1.91374e-06	1.6184e-05
ENTPD7	263.138	0.630292	0.140849	4.47494	7.64324e-06	5.62396e-05
ABCC2	54.1187	1.35353	0.348352	3.88553	0.000102107	0.000565259
PDZD7	16.105	-2.53968	0.576799	-4.40305	1.06738e-05	7.55686e-05
SFXN3	326.018	-2.17921	0.203576	-10.7047	9.67806e-27	8.0531e-25
DPCD	78.463	0.749647	0.236073	3.17549	0.00149582	0.0059815
FBXW4	158.923	-0.587347	0.16221	-3.62091	0.000293564	0.001439
NOLC1	3655.79	0.635635	0.0706564	8.99614	2.33788e-19	1.07927e-17
SFXN2	241.384	0.51958	0.145939	3.56026	0.000370486	0.00178044
CNNM2	119.154	0.781334	0.204373	3.82309	0.000131792	0.000709486
TAF5	101.035	0.601331	0.218138	2.75666	0.00583959	0.0191387
CALHM2	635.411	-0.915438	0.117968	-7.76003	8.49088e-15	2.43526e-13
CALHM3	55.9519	-1.66147	0.324249	-5.12407	2.99005e-07	2.96585e-06
NEURL1	587.901	0.540929	0.137035	3.94737	7.9016e-05	0.000451137
COL17A1	19.2811	2.44276	0.605298	4.03564	5.44547e-05	0.00032581
ADD3	233.237	-1.40587	0.12827	-10.9602	5.93659e-28	5.51898e-26
RBM20	16.1117	2.11954	0.60472	3.50498	0.000456634	0.00212696
PDCD4	4262.9	1.253	0.152414	8.22105	2.01728e-16	6.81526e-15
TCF7L2	2977.98	-0.894713	0.0800778	-11.173	5.52521e-29	5.64241e-27
ABLIM1	34.8916	1.90618	0.447645	4.25825	2.06034e-05	0.000136277
PDZD8	260.338	-0.595238	0.143608	-4.14488	3.39997e-05	0.000213966
RPL17P36	132.152	0.545308	0.188101	2.89902	0.00374334	0.0131168
PRDX3	4786.68	-0.634262	0.0912343	-6.95201	3.60113e-12	7.79184e-11
GRK5	158.412	-0.850558	0.2713	-3.13511	0.00171787	0.00671798
RGS10	197.778	-1.01381	0.151127	-6.70837	1.96812e-11	3.81183e-10
INPP5F	307.63	-0.963606	0.179358	-5.37253	7.76409e-08	8.59277e-07
FAM53B	67.0351	-0.547734	0.225349	-2.4306	0.0150736	0.0425001
MKI67	369.35	-1.00514	0.196922	-5.10425	3.32115e-07	3.25593e-06
PPP2R2D	161.984	0.5088	0.18894	2.69292	0.0070829	0.0224917
ADAM8	809.331	-1.1495	0.159249	-7.21829	5.26467e-13	1.23853e-11
MTG1	105.192	-0.667806	0.202997	-3.28974	0.00100279	0.0042098
IFITM2	38.9466	-2.47299	0.316401	-7.816	5.45266e-15	1.60399e-13
IFITM1	61.3673	-4.6151	0.4109	-11.2317	2.84937e-29	2.97748e-27
IFITM3	644.161	-3.43577	0.185326	-18.539	1.00038e-76	7.9324e-74
ANO9	177.181	-0.607308	0.140534	-4.32143	1.55025e-05	0.00010624
PTDSS2	188.493	0.581982	0.203839	2.8551	0.00430231	0.0147533
IRF7	201.365	-1.03662	0.276313	-3.7516	0.000175709	0.000909932
AP006621.5	12.6422	-1.30048	0.537066	-2.42145	0.0154587	0.0434132
CD151	2828.07	-0.828207	0.133962	-6.18242	6.31282e-10	9.80377e-09
TSPAN4	55.5636	-0.975652	0.255308	-3.82147	0.00013266	0.000713306
AP2A2	270.777	-0.584421	0.122521	-4.76998	1.84248e-06	1.56205e-05
MOB2	311.721	0.526441	0.130736	4.02674	5.65562e-05	0.00033746
SYT8	262.433	-1.55091	0.432589	-3.58518	0.00033685	0.00163218
MRPL23	355.435	-1.09247	0.217787	-5.01622	5.26971e-07	4.99899e-06
H19	14944.2	-1.94379	0.0981001	-19.8144	2.23865e-87	2.1555e-84
ASCL2	60.6301	-1.50092	0.302312	-4.96481	6.87685e-07	6.34931e-06
KCNQ1OT1	700.867	-0.980911	0.170018	-5.76946	7.95242e-09	1.05407e-07
CDKN1C	1712.84	-1.20061	0.0913562	-13.142	1.89056e-39	3.5894e-37
TRIM21	401.276	-1.48715	0.142452	-10.4396	1.63451e-25	1.23782e-23
TRIM22	153.983	-1.94005	0.218248	-8.88921	6.15472e-19	2.68497e-17
CCKBR	22.6791	1.44997	0.511695	2.83366	0.00460177	0.0156607
SMPD1	98.0697	-0.579496	0.235962	-2.45589	0.0140537	0.0401535
AC107884.1	8.40591	-1.82127	0.672911	-2.70656	0.00679851	0.0217863
OLFML1	118.629	-4.24123	0.658631	-6.43947	1.19895e-10	2.06145e-09
PPFIBP2	912.088	-1.64454	0.131301	-12.525	5.45228e-36	8.54614e-34
CYB5R2	562.488	-0.787123	0.195895	-4.01808	5.86751e-05	0.000348279
STK33	10.9302	-1.76474	0.517022	-3.41327	0.000641883	0.0028708
ST5	39.2959	1.18989	0.340381	3.49576	0.000472722	0.00219205
RNF141	1154.22	-0.664612	0.102392	-6.49087	8.53428e-11	1.51172e-09
PARVA	1900.64	-0.853182	0.101612	-8.39643	4.60241e-17	1.68131e-15
TEAD1	1419.56	-2.12007	0.0906338	-23.3916	5.20642e-121	1.16971e-117
LINC00958	80.8274	1.78826	0.453649	3.94194	8.08241e-05	0.000458954
ARNTL	213.454	0.686964	0.212814	3.22801	0.00124656	0.00510282
AKR1B1P3	38.8522	-0.858741	0.276382	-3.10709	0.00188942	0.00729991
PIK3C2A	1249.18	0.522961	0.137555	3.80182	0.000143638	0.000764405
NUCB2	8287.5	0.755824	0.0882239	8.56711	1.06114e-17	4.19478e-16
SPTY2D1	731.47	0.588114	0.0982674	5.98483	2.16614e-09	3.12295e-08
MRGPRX1	131.851	5.01009	0.487093	10.2857	8.17525e-25	5.86183e-23
E2F8	300.098	1.94102	0.220807	8.79058	1.48785e-18	6.30697e-17
NAV2	372.985	-1.16706	0.142085	-8.21386	2.14184e-16	7.18208e-15
NAV2-AS4	120.969	0.858357	0.216874	3.95786	7.56233e-05	0.000433973
HTATIP2	1043.87	-0.662077	0.144032	-4.59674	4.29159e-06	3.36732e-05
SVIP	88.767	1.51192	0.250352	6.03918	1.54902e-09	2.28955e-08
CCDC34	46.2545	-0.697728	0.263417	-2.64876	0.00807887	0.0250871
LGR4	1203.13	0.762951	0.111666	6.83241	8.3497e-12	1.71315e-10
RCN1	6570.92	0.51582	0.138072	3.73587	0.000187067	0.000959539
AL078612.2	99.7805	2.1979	0.255446	8.60417	7.68684e-18	3.06564e-16
CSTF3	948.125	0.504953	0.0873858	5.77843	7.54026e-09	1.00141e-07
LMO2	46.5474	-1.68046	0.30292	-5.54755	2.89694e-08	3.51156e-07
ABTB2	282.39	0.750144	0.179695	4.17454	2.98585e-05	0.000190034
EXT2	604.362	-0.86574	0.089377	-9.68638	3.44516e-22	1.95952e-20
DGKZ	564.778	-0.898464	0.127503	-7.04661	1.83332e-12	4.10516e-11
ARHGAP1	2999.41	-0.566449	0.0874228	-6.47942	9.20762e-11	1.62672e-09
C11orf49	340.521	-0.649678	0.121027	-5.36803	7.95994e-08	8.77351e-07
DDB2	425.398	-1.02122	0.117641	-8.68085	3.92836e-18	1.60468e-16
ACP2	311.475	-1.18502	0.193985	-6.10885	1.00352e-09	1.51994e-08
NR1H3	353.301	0.510764	0.151464	3.37219	0.000745722	0.00325635
SLC39A13	125.892	-0.500642	0.171704	-2.91573	0.00354854	0.0125155
AC109635.4	64.8431	0.99621	0.359609	2.77025	0.00560126	0.0184913
UBE2L6	699.932	-1.37886	0.416527	-3.31037	0.000931711	0.00395076
SERPING1	1062.95	-0.815025	0.126305	-6.45282	1.09787e-10	1.89979e-09
DTX4	672.847	-0.796841	0.101604	-7.84258	4.41393e-15	1.31929e-13
OSBP	577.795	0.549574	0.115057	4.77654	1.7834e-06	1.51578e-05
CCDC86	350.871	0.661462	0.14777	4.47631	7.59452e-06	5.59116e-05
SLC15A3	17.2398	-2.89442	0.534708	-5.41308	6.19494e-08	7.01911e-07
SYT7	93.4121	1.10984	0.235936	4.70396	2.55158e-06	2.11144e-05
FEN1	2517.98	0.611718	0.0773807	7.9053	2.6728e-15	8.15144e-14
BEST1	32.8411	0.964544	0.363239	2.6554	0.00792148	0.0246894
FTH1	15964.9	0.642337	0.117838	5.45102	5.00826e-08	5.78009e-07
AP002990.1	62.5113	1.15994	0.272129	4.26244	2.02206e-05	0.000134206
B3GAT3	593.257	-0.518211	0.126247	-4.10473	4.04782e-05	0.000250296
METTL12	85.1031	0.72953	0.231662	3.14912	0.00163764	0.00645859
WDR74	479.62	0.791646	0.108323	7.30819	2.70771e-13	6.64844e-12
SLC3A2	23251.5	0.68366	0.122017	5.603	2.10678e-08	2.60068e-07
PLA2G16	2149.18	0.536316	0.0687268	7.80359	6.01694e-15	1.75305e-13
ATL3	923.137	-0.606125	0.0870712	-6.96126	3.37243e-12	7.3205e-11
FKBP2	3120.12	0.508433	0.0958694	5.3034	1.13668e-07	1.21703e-06
BAD	489.053	-0.746751	0.12277	-6.08253	1.18298e-09	1.77777e-08
NRXN2	19.9621	-1.10693	0.461618	-2.39793	0.0164878	0.0457317
RASGRP2	101.768	1.02411	0.222089	4.61128	4.00193e-06	3.16029e-05
ATG2A	183.116	0.558178	0.198839	2.80718	0.00499771	0.0167745
ARL2	649.107	-0.950298	0.143075	-6.64195	3.09556e-11	5.79557e-10
SYVN1	895.536	1.01755	0.115069	8.84298	9.32017e-19	4.01392e-17
SPDYC	375.052	0.593473	0.155378	3.81954	0.000133703	0.00071834
SLC25A45	83.5083	-0.748557	0.242091	-3.09205	0.00198781	0.0076189
SSSCA1	913.44	0.501918	0.103247	4.86136	1.16585e-06	1.02918e-05
FOSL1	619.2	1.19886	0.142518	8.41202	4.03026e-17	1.48032e-15
EIF1AD	1769.87	0.530842	0.0888669	5.97346	2.32281e-09	3.331e-08
CATSPER1	13.6889	-2.14267	0.569804	-3.76037	0.000169661	0.000883233
B4GAT1	258.138	-0.692656	0.195202	-3.5484	0.000387578	0.00184807
DPP3	560.778	-0.748285	0.159733	-4.68459	2.80519e-06	2.29314e-05
C11orf80	20.0795	-1.06348	0.447963	-2.37404	0.0175946	0.0481966
SSH3	164.635	-1.4131	0.222437	-6.35281	2.11413e-10	3.52267e-09
TMEM134	684.154	-0.704254	0.10352	-6.80307	1.02411e-11	2.07594e-10
ALDH3B2	708.403	-0.808505	0.122702	-6.58917	4.42283e-11	8.11154e-10
UNC93B1	18.7368	-1.82572	0.468955	-3.89317	9.89416e-05	0.000548635
ALDH3B1	123.317	-2.00674	0.188941	-10.621	2.38002e-26	1.86527e-24
TESMIN	9.18788	-1.61785	0.549274	-2.94543	0.00322508	0.0115102
CPT1A	158.707	-0.559018	0.214903	-2.60126	0.0092882	0.0283013
CCND1	37.7835	1.51813	0.455197	3.3351	0.000852684	0.00365793
ANO1	89.743	-0.863	0.224257	-3.84826	0.00011896	0.00064975
DHCR7	4581.15	0.509021	0.105913	4.80601	1.53973e-06	1.32454e-05
AP002387.1	162.581	1.23721	0.184905	6.69107	2.21548e-11	4.23611e-10
ANAPC15	113.839	-0.517288	0.169621	-3.04967	0.00229093	0.00859258
PDE2A	62.0546	1.29848	0.285338	4.55068	5.34721e-06	4.10715e-05
AP005019.1	24.4905	1.79806	0.527917	3.40596	0.000659323	0.00293419
RELT	52.729	1.39417	0.314256	4.43643	9.1462e-06	6.59662e-05
PPME1	6141.69	-0.996145	0.40132	-2.48217	0.0130586	0.0377746
PGM2L1	287.193	-1.90628	0.197395	-9.65718	4.58321e-22	2.58501e-20
RNF169	47.3545	-1.09367	0.251714	-4.3449	1.39337e-05	9.6272e-05
NEU3	76.4209	0.58629	0.218622	2.68175	0.00732375	0.0231367
SLCO2B1	45.0023	-4.2442	1.11496	-3.80661	0.000140886	0.000751541
ARRB1	413.652	0.786016	0.126305	6.22316	4.87225e-10	7.70867e-09
SERPINH1	241.476	-2.14434	0.904138	-2.37169	0.0177069	0.0484353
AP002360.2	77.3859	0.726008	0.252483	2.87548	0.00403417	0.0139688
AP001189.1	68.1336	-1.90875	0.756722	-2.5224	0.0116558	0.034216
LRRC32	2108.25	-1.5346	0.124908	-12.2858	1.07981e-34	1.54849e-32
MYO7A	77.4146	1.98089	0.323643	6.1206	9.32242e-10	1.42156e-08
FTH1P16	81.1524	0.627364	0.229759	2.73053	0.0063232	0.0204405
NARS2	284.908	-0.631792	0.14425	-4.37983	1.18772e-05	8.34745e-05
RPS28P7	139.822	0.508331	0.168773	3.01191	0.00259606	0.00956931
PRCP	686.935	-1.26875	0.144152	-8.80146	1.35052e-18	5.7429e-17
ANKRD42	96.1502	0.684567	0.205794	3.32647	0.000879545	0.00375436
PRSS23	137.425	0.749549	0.255309	2.93585	0.00332633	0.0118153
RAB38	68.7532	0.966419	0.313526	3.08242	0.00205323	0.00782886
TUBAP2	213.994	-0.961331	0.156209	-6.15413	7.54893e-10	1.1643e-08
AP003171.1	51.2291	1.96225	0.326925	6.00215	1.94718e-09	2.8315e-08
MTNR1B	99.9872	1.89875	0.228631	8.30486	9.99384e-17	3.52662e-15
SLC36A4	276.585	0.596395	0.133924	4.45322	8.45905e-06	6.13714e-05
SMCO4	11.9129	1.8877	0.753201	2.50623	0.0122026	0.0356272
C11orf54	169.496	0.543385	0.183785	2.95664	0.00311013	0.011165
KDM4D	34.1503	-0.752803	0.294695	-2.55451	0.0106337	0.0317269
ENDOD1	176.721	-0.888041	0.181427	-4.89476	9.84273e-07	8.82768e-06
MTMR2	1626.2	-0.630071	0.0851394	-7.40046	1.35711e-13	3.44518e-12
MAML2	103.532	-0.782944	0.214269	-3.65402	0.00025817	0.00128229
TMEM123	148.562	1.15998	0.215569	5.38101	7.40709e-08	8.23146e-07
DYNC2H1	30.182	1.21565	0.438498	2.77231	0.005566	0.0183986
CASP4	6624.97	0.520335	0.0686287	7.58188	3.40593e-14	9.23781e-13
CARD16	1675.56	0.929775	0.117161	7.93585	2.09056e-15	6.44869e-14
CASP1P2	270.039	0.900578	0.148411	6.06813	1.29411e-09	1.93399e-08
KBTBD3	43.7773	-0.786484	0.300111	-2.62065	0.00877631	0.0269855
ACAT1	439.823	-0.787646	0.154286	-5.1051	3.30619e-07	3.24362e-06
EXPH5	241.384	0.903627	0.193123	4.67902	2.88247e-06	2.3492e-05
RDX	7929.4	0.767693	0.0912143	8.41636	3.88359e-17	1.43035e-15
SIK2	154.52	-0.584691	0.147882	-3.95378	7.69275e-05	0.000441269
ALG9	475.073	0.543272	0.176015	3.08651	0.0020252	0.00774458
FDXACB1	24.9217	-1.02545	0.378882	-2.70652	0.00679933	0.0217863
DIXDC1	94.7593	-0.895677	0.271353	-3.30078	0.000964171	0.00407047
ATF4P4	58.1419	0.621079	0.259149	2.39661	0.0165476	0.0458315
USP28	162.841	-0.711763	0.161531	-4.40637	1.05119e-05	7.46576e-05
NNMT	10.4224	-2.61672	0.658511	-3.97369	7.07677e-05	0.000409244
SIK3	158.76	0.871814	0.189862	4.59184	4.39359e-06	3.43536e-05
SIDT2	1071.84	-0.73472	0.169678	-4.33008	1.49053e-05	0.00010246
TMPRSS13	672.128	0.640709	0.132975	4.81825	1.44823e-06	1.25142e-05
MPZL3	51.436	2.24838	0.332172	6.76872	1.29927e-11	2.5947e-10
MPZL2	10.631	6.42108	1.60742	3.99465	6.4791e-05	0.000379237
IFT46	70.1866	-0.841045	0.214592	-3.91928	8.88133e-05	0.000499251
PHLDB1	41.9494	1.39912	0.390965	3.57864	0.000345386	0.00167174
CCDC84	445.52	0.591527	0.115907	5.10346	3.33505e-07	3.26718e-06
CCDC153	52.1466	-1.0005	0.411948	-2.42871	0.0151525	0.0426777
CBL	497.698	-0.712019	0.129722	-5.4888	4.04675e-08	4.7559e-07
MCAM	5617.53	-1.7417	0.182557	-9.54061	1.41996e-21	7.68719e-20
RNF26	1242.74	-0.724014	0.0890064	-8.1344	4.13991e-16	1.35451e-14
TRIM29	307.991	0.643139	0.206419	3.11569	0.00183514	0.00711672
UBASH3B	280.004	-1.20013	0.148879	-8.06109	7.56155e-16	2.44436e-14
CLMP	550.687	0.590526	0.117685	5.01784	5.22564e-07	4.96418e-06
VWA5A	101.095	-1.37809	0.23969	-5.74945	8.95328e-09	1.17632e-07
HYLS1	150.357	-0.894322	0.215333	-4.1532	3.27859e-05	0.000207199
PUS3	493.407	0.60184	0.10752	5.59745	2.1753e-08	2.67546e-07
SRPRA	5651.04	0.561109	0.0626309	8.95899	3.2768e-19	1.48725e-17
DCPS	475.847	-0.56218	0.135313	-4.15466	3.25765e-05	0.000206165
APLP2	2935.6	0.641137	0.123443	5.19378	2.06071e-07	2.10761e-06
THYN1	320.6	-1.02148	0.179252	-5.69858	1.20809e-08	1.55541e-07
GLB1L3	176.96	-0.823665	0.156817	-5.25238	1.50144e-07	1.5726e-06
FOXM1	71.3979	-0.762742	0.272604	-2.79798	0.00514234	0.0171879
TULP3	1095.9	0.586227	0.111887	5.23947	1.61036e-07	1.68276e-06
AC125807.1	228.805	0.611262	0.164842	3.70817	0.000208761	0.00106049
TSPAN9	769.829	-0.628643	0.121806	-5.16102	2.45607e-07	2.47805e-06
AC005912.1	294.273	0.578029	0.122506	4.71837	2.3774e-06	1.97823e-05
CD9	6673.92	0.793337	0.0782008	10.1449	3.49228e-24	2.36562e-22
TAPBPL	7.83055	-1.87723	0.707196	-2.65447	0.00794335	0.0247461
NCAPD2	698.203	-0.909823	0.119293	-7.62677	2.40703e-14	6.62178e-13
IFFO1	19.6683	-1.23322	0.398572	-3.0941	0.00197412	0.00757289
NOP2	1541.73	0.573306	0.0826013	6.94065	3.9031e-12	8.41821e-11
CDCA3	424.367	-0.835741	0.180435	-4.63182	3.6247e-06	2.88435e-05
ENO2	298.852	3.77241	0.681148	5.53831	3.05396e-08	3.67894e-07
C12orf57	421.245	0.710729	0.122448	5.80433	6.46228e-09	8.6851e-08
CLSTN3	61.3809	-2.72263	0.323111	-8.42631	3.56732e-17	1.32838e-15
DPPA3	433.147	1.62876	0.350125	4.65193	3.28851e-06	2.64651e-05
SLC2A14	69.5014	0.867519	0.282683	3.06888	0.00214866	0.00813738
SLC2A3	5562.38	0.630741	0.142693	4.42027	9.85787e-06	7.05704e-05
FOXJ2	111.681	0.637176	0.230564	2.76355	0.00571768	0.0188124
AC006511.3	304.65	0.564546	0.132635	4.25639	2.07758e-05	0.000137206
MFAP5	8252.3	-0.997184	0.0985661	-10.1169	4.64913e-24	3.10249e-22
CLEC9A	20.6232	1.44006	0.460088	3.12996	0.00174828	0.00682897
CLEC1A	2216.13	0.512973	0.103839	4.94009	7.80864e-07	7.14114e-06
OLR1	724.401	1.12765	0.426445	2.6443	0.00818599	0.0253964
STYK1	255.152	0.598694	0.181005	3.30761	0.00094096	0.00398622
GPRC5D	30.9313	1.26724	0.416372	3.04352	0.00233827	0.00874579
PLBD1	805.555	-1.12121	0.172445	-6.50186	7.93346e-11	1.409e-09
ARHGDIB	13309.3	-1.38961	0.0807025	-17.2189	1.916e-66	1.35935e-63
PDE6H	718.399	-3.00204	0.200176	-14.997	7.67934e-51	2.4647e-48
EPS8	164.066	1.17022	0.257151	4.55073	5.34606e-06	4.10715e-05
AEBP2	2492.7	0.516864	0.174868	2.95573	0.00311928	0.0111889
RECQL	476.288	-0.590268	0.133323	-4.42734	9.54036e-06	6.85988e-05
PPFIBP1	962.205	0.869644	0.124742	6.97153	3.1351e-12	6.83838e-11
FAR2	908.427	0.566337	0.18139	3.12221	0.00179496	0.00698905
IPO8	192.808	-0.748815	0.175917	-4.25664	2.07525e-05	0.000137129
CAPRIN2	33.2587	-1.09937	0.343925	-3.19653	0.00139092	0.00561458
LINC02387	14.3996	-2.8393	0.630481	-4.50339	6.68778e-06	4.9973e-05
KIAA1551	79.438	1.54159	0.298059	5.17209	2.31495e-07	2.33749e-06
FGD4	327.33	0.581509	0.140894	4.12729	3.67066e-05	0.000228759
KIF21A	2308.24	1.36855	0.111671	12.2551	1.57707e-34	2.21447e-32
PPHLN1	729.455	-0.578667	0.0879858	-6.57682	4.80613e-11	8.77868e-10
ADAMTS20	2559	1.00584	0.172097	5.84462	5.07717e-09	6.94825e-08
SLC38A2	10480.8	0.694065	0.111488	6.22548	4.80098e-10	7.60484e-09
SLC48A1	214.164	1.03798	0.185307	5.60141	2.12615e-08	2.62219e-07
VDR	15.5819	1.9506	0.581744	3.35301	0.000799365	0.00345367
CACNB3	102.407	-1.11408	0.200547	-5.55522	2.77265e-08	3.36715e-07
WNT10B	338.336	1.60932	0.203749	7.89854	2.8218e-15	8.5671e-14
WNT1	11.1284	2.95796	0.968586	3.0539	0.00225891	0.00848115
LMBR1L	934.652	-0.817201	0.112934	-7.2361	4.61776e-13	1.09206e-11
TUBA1B	4999.13	-0.787468	0.129792	-6.06715	1.30201e-09	1.94364e-08
TUBA1A	167.075	-0.914005	0.166337	-5.49492	3.90893e-08	4.60598e-07
TUBA1C	5761.18	-1.48883	0.0997194	-14.9302	2.09719e-50	6.42504e-48
AC010173.1	10.1552	-1.96129	0.778561	-2.51912	0.011765	0.0345094
TROAP	156.838	-0.947424	0.202836	-4.67089	2.99898e-06	2.43532e-05
SPATS2	150.3	-0.991289	0.218258	-4.54182	5.57707e-06	4.25827e-05
PRPF40B	68.6038	-0.985428	0.246565	-3.99663	6.42514e-05	0.000376733
FMNL3	24.5619	-1.25322	0.387415	-3.23483	0.00121716	0.00500087
NCKAP5L	42.0134	-2.01913	0.302246	-6.68042	2.38255e-11	4.52349e-10
AQP2	47.7799	2.67675	0.450373	5.9434	2.79166e-09	3.96122e-08
RACGAP1	3056.56	-0.769522	0.0766208	-10.0433	9.83776e-24	6.3149e-22
COX14	685.866	0.573681	0.0974598	5.88633	3.94865e-09	5.50443e-08
CERS5	2673.33	-0.532129	0.144397	-3.68517	0.000228548	0.00115214
LIMA1	7676.84	-1.09873	0.111521	-9.85219	6.70664e-23	4.09075e-21
AC008147.2	20.273	-1.28484	0.478744	-2.68378	0.0072795	0.0230293
METTL7A	154.865	2.03211	0.212759	9.55123	1.28166e-21	6.99463e-20
LETMD1	690.896	0.685607	0.114976	5.96303	2.4761e-09	3.53205e-08
ANKRD33	36.4011	0.951905	0.394049	2.4157	0.0157048	0.0439304
KRT80	37.856	1.81709	0.386452	4.70196	2.57671e-06	2.1277e-05
KRT86	90.6652	0.665974	0.204924	3.24986	0.00115461	0.00477575
KRT81	218.569	1.24721	0.184803	6.74884	1.49029e-11	2.9413e-10
KRT18	61564.7	0.559009	0.112143	4.98478	6.20328e-07	5.78686e-06
ESPL1	100.683	-1.48292	0.18319	-8.09499	5.72679e-16	1.86017e-14
AAAS	1701.64	-0.515843	0.0966473	-5.33737	9.43034e-08	1.02766e-06
HOXC9	16.8095	-1.38985	0.560041	-2.4817	0.0130757	0.0377837
CBX5	3102.92	-0.513468	0.0794328	-6.46418	1.01847e-10	1.78861e-09
NFE2	86.3328	1.11441	0.248059	4.49252	7.03846e-06	5.23323e-05
ITGA5	12587.7	-1.19107	0.15851	-7.51421	5.72561e-14	1.50745e-12
MMP19	775.012	-0.817975	0.151987	-5.38189	7.37084e-08	8.2047e-07
DGKA	661.306	-0.650317	0.159129	-4.08672	4.37519e-05	0.000268202
MYL6	6490.5	-0.552741	0.111089	-4.97565	6.50284e-07	6.03708e-06
PAN2	284.704	-0.975652	0.131054	-7.44467	9.71891e-14	2.52429e-12
STAT2	2656.96	-0.680605	0.0950154	-7.1631	7.88728e-13	1.82996e-11
SPRYD4	284.715	0.634006	0.147209	4.30685	1.65593e-05	0.00011251
TAC3	204.488	-0.771273	0.192247	-4.01188	6.02364e-05	0.000356447
STAT6	254.702	-1.90343	0.518608	-3.67026	0.000242306	0.00121559
PPM1H	108.338	1.0119	0.225767	4.48205	7.39285e-06	5.46358e-05
SRGAP1	77.4205	-0.712648	0.209548	-3.40088	0.000671703	0.00297749
RAP1B	4344.61	0.761469	0.0839493	9.07059	1.18379e-19	5.57952e-18
RPL10P12	70.5564	0.724142	0.290254	2.49485	0.012601	0.0366316
CPM	3576.95	-0.804325	0.118359	-6.79564	1.07832e-11	2.17601e-10
PRELID2P1	17.853	1.39484	0.510764	2.73089	0.00631626	0.0204278
LINC01481	27.0898	0.951262	0.386219	2.46302	0.0137774	0.0394644
PTPRR	100.731	2.06319	0.258826	7.97135	1.56954e-15	4.94333e-14
TMEM19	182.669	-0.688907	0.157301	-4.37955	1.18924e-05	8.3538e-05
GLIPR1	58.2845	-1.7006	0.28494	-5.96829	2.39757e-09	3.43452e-08
PHLDA1	381.025	0.638663	0.132109	4.83436	1.33576e-06	1.16168e-05
ACSS3	64.6939	1.16702	0.274437	4.25241	2.11481e-05	0.000139265
ALX1	27.1752	-1.19077	0.389246	-3.05917	0.00221952	0.00836433
CEP290	131.007	-1.08075	0.157085	-6.88003	5.98395e-12	1.26631e-10
TMTC3	1341	-0.945533	0.0926893	-10.2011	1.96022e-24	1.34815e-22
ATP2B1	665.557	-0.644336	0.126054	-5.11157	3.19496e-07	3.15056e-06
AC018475.1	100.249	0.744735	0.222886	3.34132	0.000833807	0.00358524
NTN4	47.5251	-4.6816	0.342055	-13.6867	1.21939e-42	2.6512e-40
SNRPF	642.17	-0.579501	0.101481	-5.71046	1.12674e-08	1.45762e-07
CDK17	460.669	-0.78948	0.115971	-6.80755	9.92764e-12	2.01543e-10
IKBIP	170.754	-0.914048	0.24205	-3.77628	0.000159188	0.000837899
APAF1	38.7816	-0.869424	0.279788	-3.10744	0.00188718	0.00729333
DEPDC4	31.0291	-0.854772	0.324318	-2.6356	0.00839896	0.0259496
WASHC3	314.081	-0.602172	0.130958	-4.5982	4.26153e-06	3.34764e-05
NT5DC3	1042.23	0.837155	0.122113	6.8556	7.10128e-12	1.48411e-10
NFYB	1612.42	-1.42765	0.0833735	-17.1236	9.90387e-66	6.35734e-63
TXNRD1	11260.7	0.597438	0.100687	5.93359	2.96375e-09	4.18777e-08
CHST11	103.895	-1.41267	0.194483	-7.2637	3.76638e-13	9.06623e-12
ALDH1L2	264.149	0.592674	0.164634	3.59995	0.000318274	0.00155054
C12orf75	2338.61	-0.511916	0.135764	-3.77062	0.00016284	0.000855017
TCP11L2	67.5992	0.686321	0.237685	2.88752	0.00388288	0.0135214
CRY1	313.899	-0.574782	0.115259	-4.98688	6.13611e-07	5.73214e-06
FICD	1199.11	1.03741	0.0777421	13.3442	1.28037e-40	2.57602e-38
DAO	24.6949	1.24845	0.46392	2.69108	0.00712205	0.0225895
SVOP	37.6477	1.54981	0.360671	4.29703	1.73099e-05	0.00011702
USP30	172.593	0.534983	0.152323	3.51216	0.000444479	0.00208113
UNG	405.254	0.637235	0.151201	4.21448	2.50355e-05	0.000161705
ACACB	131.004	0.826414	0.214603	3.8509	0.000117682	0.000643814
TRPV4	43.7601	-0.991571	0.316184	-3.13605	0.00171238	0.00670179
GLTP	1049.73	0.545583	0.123662	4.4119	1.02467e-05	7.30435e-05
GIT2	164.129	-0.528333	0.173831	-3.03934	0.00237094	0.00885327
ANKRD13A	364.889	-0.868256	0.157881	-5.49945	3.80983e-08	4.50891e-07
TCTN1	24.0682	-1.3056	0.354021	-3.68791	0.000226106	0.00114068
ALDH2	762.946	-0.66273	0.13042	-5.08151	3.74446e-07	3.63917e-06
OAS1	15.6529	-4.72289	1.73411	-2.72352	0.00645901	0.0208178
OAS3	43.6241	-5.5908	0.464469	-12.037	2.2715e-33	3.00195e-31
OAS2	36.355	-7.15646	1.12384	-6.36784	1.91703e-10	3.21012e-09
PLBD2	166.627	-0.509177	0.172381	-2.95378	0.00313906	0.0112509
WSB2	664.651	-0.810045	0.0852837	-9.49825	2.13453e-21	1.12837e-19
VSIG10	2846.78	-0.673409	0.0767519	-8.77385	1.72663e-18	7.29622e-17
CIT	132.591	-0.911746	0.175551	-5.19362	2.06242e-07	2.10777e-06
PXN	2471.97	-0.833128	0.124866	-6.67217	2.52047e-11	4.7652e-10
MSI1	26.0193	-1.43299	0.482737	-2.96847	0.00299283	0.01082
ACADS	143.198	-0.72075	0.165797	-4.34717	1.37906e-05	9.54297e-05
OASL	57.3416	-1.20614	0.359031	-3.35944	0.000780993	0.00338514
MORN3	312.434	0.964079	0.18702	5.15494	2.5371e-07	2.54858e-06
RHOF	29.0352	1.91634	0.418353	4.58067	4.63489e-06	3.59691e-05
LINC01089	110.464	-0.575331	0.222246	-2.58871	0.00963359	0.0292019
HCAR2	119.254	-2.54137	0.25964	-9.78805	1.26719e-22	7.55827e-21
HCAR1	89.591	-1.47729	0.287286	-5.14222	2.71511e-07	2.7131e-06
CCDC62	29.7602	-2.23913	0.354944	-6.30842	2.81891e-10	4.63402e-09
MPHOSPH9	177.808	-0.940823	0.193115	-4.87183	1.10568e-06	9.79271e-06
AC073857.1	12.9184	-1.30893	0.480412	-2.72461	0.00643778	0.020771
C12orf65	248.559	-0.544127	0.122942	-4.42588	9.60477e-06	6.89783e-05
RILPL1	62.7152	-1.10348	0.255918	-4.31185	1.61891e-05	0.000110384
DDX55	781.832	0.527057	0.123164	4.27931	1.87473e-05	0.000125478
ZNF664	343.506	0.532361	0.125921	4.22774	2.36048e-05	0.000153939
AACS	144.815	-0.887817	0.206291	-4.30372	1.67955e-05	0.000113942
FZD10-AS1	26.405	2.49385	0.509812	4.89171	9.99636e-07	8.94761e-06
FZD10	100.881	1.20413	0.249607	4.82411	1.40632e-06	1.21754e-05
ULK1	294.549	-0.582424	0.172669	-3.37307	0.000743355	0.00324917
CHFR	202.926	-0.582436	0.134375	-4.3344	1.46156e-05	0.000100674
ANKRD26P3	9.45557	-2.83588	0.804605	-3.52456	0.000424186	0.00199722
MPHOSPH8	1069.72	0.525379	0.0892529	5.8864	3.94693e-09	5.50443e-08
CRYL1	119.038	-0.633324	0.238828	-2.6518	0.00800633	0.0248963
EEF1AKMT1	113.427	-0.92737	0.271108	-3.42067	0.00062467	0.00280311
MRPL57	1136.54	0.504454	0.11923	4.23094	2.32712e-05	0.000152427
LINC00540	117.14	1.29042	0.27503	4.69191	2.70662e-06	2.22346e-05
FTH1P7	201.871	0.534149	0.153698	3.47532	0.000510241	0.00235067
SPATA13	332.236	1.54833	0.139355	11.1107	1.11308e-28	1.10326e-26
PARP4	568.184	-1.19474	0.105098	-11.3679	6.04472e-30	6.67892e-28
MTMR6	804.152	0.729168	0.0919417	7.93077	2.17791e-15	6.70281e-14
ATP8A2	25.7063	1.21117	0.404598	2.99352	0.0027578	0.0100827
SHISA2	36.2559	-1.0835	0.331143	-3.272	0.00106789	0.00444845
FLT1	90.4884	-2.15654	0.192629	-11.1953	4.29975e-29	4.42448e-27
UBL3	446.079	-0.929173	0.10288	-9.03161	1.6916e-19	7.91762e-18
HMGB1	5619.69	-0.640501	0.087251	-7.3409	2.12165e-13	5.26701e-12
BRCA2	425.365	-0.727139	0.107544	-6.76132	1.36739e-11	2.71065e-10
CCNA1	17.6403	2.83278	0.721959	3.92374	8.71851e-05	0.000492151
ALG5	1288.48	0.584803	0.0852618	6.8589	6.93916e-12	1.45248e-10
LHFPL6	624.452	-2.6208	0.39444	-6.64435	3.04558e-11	5.70993e-10
SLC25A15	2834.32	-1.60256	0.425693	-3.76458	0.00016683	0.000870916
MIR621	118.94	-2.29355	0.306026	-7.49463	6.64859e-14	1.74025e-12
ELF1	583.946	-0.612233	0.0918539	-6.6653	2.64133e-11	4.98671e-10
MTRF1	223.595	-0.5135	0.138976	-3.69488	0.000219986	0.00111314
TUBBP2	105.785	-0.841272	0.260912	-3.22435	0.00126258	0.00515747
EPSTI1	132.992	-5.50302	0.800881	-6.8712	6.36636e-12	1.34092e-10
DNAJC15	2287.61	-1.01944	0.0871707	-11.6947	1.35661e-31	1.64749e-29
SMIM2-AS1	21.0779	1.06254	0.448889	2.36704	0.0179309	0.0489784
TSC22D1	3064.64	0.624889	0.127258	4.91042	9.088e-07	8.22056e-06
TPT1	12057.7	0.513243	0.0783254	6.5527	5.65057e-11	1.02104e-09
LRCH1	331.23	-0.57941	0.140436	-4.1258	3.69453e-05	0.000230034
ESD	1196.98	-0.53855	0.0930865	-5.78548	7.23057e-09	9.62172e-08
ITM2B	4127.19	-1.44788	0.307812	-4.70379	2.5538e-06	2.11197e-05
RB1	62.8456	-1.38819	0.234943	-5.90864	3.44938e-09	4.84351e-08
PSME2P2	37.5645	-1.03255	0.374546	-2.75681	0.00583691	0.0191346
PHF11	177.333	-1.30228	0.198282	-6.5678	5.10644e-11	9.28945e-10
DHRS12	171.633	-0.541624	0.153893	-3.51949	0.000432381	0.00203084
CKAP2	724.037	-1.02892	0.0953239	-10.794	3.67548e-27	3.15576e-25
PCDH17	15.6218	-1.45706	0.531821	-2.73976	0.00614848	0.0199907
COMMD6	773.033	-0.567748	0.126235	-4.49754	6.87445e-06	5.12825e-05
LMO7	53.7533	-1.76461	0.257854	-6.84342	7.73271e-12	1.59789e-10
KCTD12	508.034	-1.29973	0.16495	-7.87955	3.28574e-15	9.88657e-14
GPR180	397.427	-0.673531	0.167694	-4.01642	5.90894e-05	0.000350429
CLDN10	12.9028	2.33084	0.722235	3.22726	0.00124981	0.00511459
DNAJC3	7794.7	0.66379	0.068637	9.67102	4.00365e-22	2.26762e-20
OXGR1	190.716	1.06681	0.268361	3.97527	7.02987e-05	0.000406923
LINC00456	49.5482	-1.33422	0.302987	-4.40356	1.0649e-05	7.54325e-05
DOCK9	485.046	0.729944	0.15215	4.79752	1.60645e-06	1.38018e-05
AL355338.1	108.687	0.723231	0.258109	2.80204	0.00507814	0.0170028
TMTC4	187.565	-1.22714	0.14846	-8.26581	1.38746e-16	4.80795e-15
NALCN	15.3409	-1.53871	0.432345	-3.55898	0.000372293	0.00178595
TPP2	1581.74	-0.772763	0.138936	-5.56199	2.66711e-08	3.24776e-07
EFNB2	75.289	-0.552625	0.208206	-2.65422	0.00794929	0.0247543
IRS2	117.57	1.29899	0.23624	5.49858	3.82851e-08	4.52705e-07
COL4A1	3772.55	-1.3548	0.0804135	-16.8479	1.08629e-63	5.632e-61
COL4A2	1263.9	-1.30605	0.0784807	-16.6417	3.47542e-62	1.67317e-59
ING1	801.333	0.703193	0.13231	5.31476	1.068e-07	1.14806e-06
TMCO3	466.464	-0.516051	0.112157	-4.60116	4.20142e-06	3.30458e-05
CDC16	310.605	-0.557524	0.152007	-3.66775	0.000244695	0.00122509
CCNB1IP1	482.906	-0.543848	0.108625	-5.00667	5.53807e-07	5.22415e-06
PNP	224.886	0.923714	0.162925	5.66956	1.43167e-08	1.82409e-07
NDRG2	20.5724	-0.95331	0.371009	-2.5695	0.0101844	0.0305692
RPGRIP1	45.0788	1.21861	0.385274	3.16296	0.00156175	0.0062083
ABHD4	856.92	0.916772	0.109644	8.36135	6.20032e-17	2.24678e-15
SLC7A7	352.584	-2.06567	0.141569	-14.5913	3.19249e-48	8.7826e-46
MMP14	670.581	-1.33943	0.160101	-8.36612	5.95479e-17	2.16363e-15
LRP10	539.944	-0.522325	0.112572	-4.63993	3.48525e-06	2.78655e-05
REM2	13.4006	-1.60076	0.593617	-2.69662	0.00700478	0.022291
C14orf93	112.543	-0.638716	0.189319	-3.37376	0.000741485	0.00324204
AP1G2	1038.02	-0.550967	0.13977	-3.94197	8.08155e-05	0.000458954
DHRS2	191.564	2.19202	0.222591	9.84775	7.00965e-23	4.25631e-21
PSME1	1193.38	-1.11918	0.099433	-11.2556	2.17392e-29	2.34435e-27
EMC9	109.924	-0.807662	0.187151	-4.31557	1.59189e-05	0.000108872
PSME2	1515.94	-0.833412	0.0775497	-10.7468	6.13518e-27	5.16889e-25
AL136295.5	10.9006	-2.13144	0.566304	-3.76376	0.000167376	0.000872434
IRF9	35.4565	-2.27717	0.38887	-5.85586	4.74536e-09	6.54064e-08
REC8	27.6788	-1.47962	0.332958	-4.44386	8.83588e-06	6.37963e-05
TINF2	391.568	-0.643952	0.120507	-5.34367	9.10838e-08	9.94177e-07
G2E3	561.815	-0.617971	0.099437	-6.2147	5.14235e-10	8.08856e-09
DTD2	138.191	0.602406	0.186534	3.22947	0.00124022	0.00508151
EGLN3	133.025	0.92648	0.218987	4.23075	2.32915e-05	0.000152486
DPPA3P2	43.3793	2.20866	0.390906	5.6501	1.60359e-08	2.00709e-07
[truncated: 1,044 more rows]

## Sheet: STB
	baseMean	log2FoldChange	lfcSE	stat	pvalue	padj
ISG15	3150.34	-0.958853	0.352641	-2.71906	0.00654672	0.0279717
AL390719.1	159.606	0.60872	0.178036	3.41908	0.000628342	0.00416252
ATAD3B	125.661	0.599016	0.200487	2.98781	0.00280984	0.0141843
ARHGEF16	425.865	0.577092	0.134398	4.29389	1.75571e-05	0.000198047
LINC00337	92.1875	0.681828	0.255642	2.66712	0.00765041	0.0317612
ACOT7	401.102	-0.589399	0.128821	-4.57534	4.75443e-06	6.25975e-05
TNFRSF25	28.3534	-0.946836	0.356121	-2.65875	0.00784311	0.0323057
PLEKHG5	18.6054	-1.16935	0.457136	-2.558	0.0105278	0.0413368
ZBTB48	128.458	-0.501734	0.194162	-2.5841	0.00976343	0.0387951
PHF13	153.924	0.603432	0.176394	3.42094	0.00062406	0.0041385
AL034417.4	191.203	0.554728	0.219145	2.53133	0.0113631	0.0437709
ENO1	19601.6	0.527537	0.0843625	6.25322	4.02076e-10	1.44748e-08
H6PD	43.6021	-0.90161	0.275698	-3.27028	0.00107442	0.00652106
SLC25A33	169.75	0.541773	0.148584	3.64625	0.000266099	0.00202101
SRM	178.508	1.14892	0.166688	6.89267	5.47545e-12	2.73589e-10
FBXO44	39.187	-0.888706	0.285538	-3.11239	0.00185577	0.0101532
MAD2L2	277.746	-0.724634	0.155604	-4.6569	3.21007e-06	4.47421e-05
PLOD1	1982.02	0.584669	0.0779473	7.50083	6.34138e-14	4.61858e-12
TNFRSF1B	821.698	1.01964	0.106545	9.57006	1.0684e-21	1.81916e-19
DHRS3	280.478	0.527738	0.13914	3.79285	0.000148927	0.00124435
EPHA2	1015.49	1.26341	0.101438	12.455	1.3137e-35	1.18233e-32
ARHGEF19	91.2708	1.84433	0.244259	7.55069	4.32949e-14	3.19015e-12
ALDH4A1	303.492	-0.712011	0.14259	-4.99341	5.93228e-07	9.95296e-06
PQLC2	144.932	-0.705946	0.191765	-3.6813	0.000232047	0.00180524
TMCO4	975.729	-0.502418	0.123416	-4.07092	4.68284e-05	0.000464597
Z98257.1	50.5533	1.9252	0.35978	5.35104	8.74495e-08	1.77804e-06
CDA	69.4934	-1.49332	0.223877	-6.67027	2.55327e-11	1.14082e-09
LINC00339	161.213	-0.530202	0.205551	-2.57942	0.00989677	0.0392507
ZNF436	227.616	0.723698	0.170868	4.23542	2.2813e-05	0.000247583
TCEA3	14.2737	-1.34316	0.473995	-2.83369	0.00460139	0.0210481
ASAP3	71.9867	-1.18157	0.326911	-3.61435	0.000301105	0.00224095
HMGCL	628.469	-0.54936	0.105125	-5.2258	1.73402e-07	3.30041e-06
GRHL3	67.0681	0.87768	0.264848	3.3139	0.00092005	0.00572759
MAN1C1	140.791	-0.502108	0.175286	-2.8645	0.00417669	0.019484
SELENON	80.6403	-0.872301	0.234863	-3.71408	0.000203943	0.00161819
STMN1	774.407	-0.558732	0.126731	-4.40882	1.03937e-05	0.000125442
AL355877.1	70.7833	1.01087	0.287306	3.51845	0.000434084	0.00305556
RPS6KA1	606.857	0.509175	0.114824	4.43439	9.23332e-06	0.000113947
FAM46B	38.0665	1.13835	0.36773	3.09562	0.001964	0.0106071
WDTC1	201.835	-0.850633	0.137318	-6.19464	5.84191e-10	2.00527e-08
SYTL1	18.2922	-1.73808	0.462309	-3.75957	0.000170205	0.00138628
SMPDL3B	1723.45	0.877196	0.133781	6.55696	5.49159e-11	2.29881e-09
PHACTR4	946.192	0.63142	0.122605	5.15002	2.60464e-07	4.77706e-06
SNHG3	2498.68	0.583437	0.0985145	5.92235	3.1738e-09	9.23554e-08
AL513497.1	58.4581	1.30747	0.297614	4.39316	1.11717e-05	0.000133425
TRNAU1AP	537.602	0.529352	0.105683	5.00886	5.47529e-07	9.26023e-06
PTPRU	32.9297	-1.24322	0.395894	-3.14028	0.00168785	0.00938523
AC114488.1	21.9099	1.36795	0.46299	2.95461	0.00313063	0.0155177
TMEM54	160	0.7037	0.236651	2.97357	0.00294354	0.0147411
GJB3	11.3098	-1.44581	0.526188	-2.7477	0.00600142	0.0261835
SNIP1	1096.42	0.878123	0.132469	6.62891	3.38167e-11	1.49506e-09
FTH1P1	188.468	0.683003	0.203695	3.35306	0.000799231	0.0050732
YRDC	353.726	0.641867	0.137383	4.67209	2.98156e-06	4.2022e-05
HEYL	201.929	0.525273	0.149351	3.51704	0.000436387	0.00306493
PPIE	797.375	-0.545302	0.124701	-4.37287	1.22625e-05	0.00014467
ZMPSTE24	4814.34	0.550804	0.0702881	7.83638	4.63734e-15	4.00209e-13
SCMH1	23.9646	-2.04634	0.411026	-4.97861	6.40422e-07	1.06596e-05
ERMAP	41.102	-0.775177	0.277406	-2.79438	0.00519995	0.0233331
SLC2A1-AS1	12.1723	-1.25249	0.483432	-2.59083	0.00957451	0.0381406
EBNA1BP2	1689.14	0.517633	0.0798154	6.48538	8.85059e-11	3.56286e-09
CFAP57	50.171	0.729837	0.273715	2.66641	0.0076666	0.0317957
TMEM125	59.8685	-1.08959	0.249968	-4.35894	1.30694e-05	0.000152901
DPH2	1263.95	0.584436	0.0946601	6.17404	6.65657e-10	2.25464e-08
PLK3	170.46	-1.46218	0.144178	-10.1415	3.61527e-24	7.99165e-22
BTBD19	71.9704	-0.7174	0.278287	-2.57792	0.00993982	0.039409
UROD	541.012	-0.525279	0.118929	-4.41676	1.00192e-05	0.000121387
HPDL	141.32	1.34822	0.211654	6.36993	1.89118e-10	7.17735e-09
PRDX1	8139.22	0.580421	0.0903262	6.42583	1.31154e-10	5.11623e-09
AKR1A1	5120.77	0.550618	0.0688853	7.99325	1.31426e-15	1.21762e-13
ATPAF1	114.622	-0.555542	0.173442	-3.20303	0.00135988	0.00783831
ORC1	148.978	0.601835	0.187302	3.21318	0.00131272	0.00762577
ZCCHC11	171.576	-0.81801	0.148764	-5.49869	3.82626e-08	8.53289e-07
LRP8	612.42	0.71998	0.109132	6.59731	4.18678e-11	1.80662e-09
NDC1	317.761	0.750441	0.136424	5.50079	3.781e-08	8.44692e-07
DIO1	13.2079	3.63239	0.97014	3.74419	0.000180976	0.00146079
EFCAB7	40.5376	-1.13778	0.364525	-3.12127	0.00180075	0.00990647
LEPR	36.9691	2.17639	0.4747	4.58476	4.54503e-06	6.00917e-05
SLC35D1	18.6886	-2.40886	0.434044	-5.5498	2.85994e-08	6.59987e-07
GADD45A	504.509	-0.788412	0.124812	-6.31681	2.67011e-10	9.78006e-09
PTGER3	36.9661	1.02129	0.365551	2.79382	0.00520893	0.0233568
FPGT	110.461	-0.797856	0.177946	-4.48369	7.33629e-06	9.25298e-05
ACADM	227.867	-0.539415	0.13903	-3.87986	0.000104516	0.000920913
AK5	43.3253	1.22676	0.356167	3.44433	0.000572475	0.00384498
PRKACB	43.4612	-1.20207	0.318196	-3.77778	0.000158235	0.00130397
CYR61	47.5806	-0.904286	0.347958	-2.59884	0.00935404	0.037428
CLCA2	17.8854	1.62101	0.586674	2.76304	0.00572653	0.0252296
GBP3	32.6674	-2.96563	0.411639	-7.20444	5.82832e-13	3.51372e-11
GBP1	18.9458	-1.26081	0.499868	-2.52228	0.0116597	0.0446001
GBP2	97.6491	-1.10534	0.219654	-5.03219	4.84908e-07	8.31271e-06
LRRC8C	14.115	-1.60063	0.51649	-3.09905	0.00194144	0.0105078
BRDT	1058.01	-0.526637	0.0914765	-5.75708	8.55833e-09	2.18289e-07
AL512488.1	445.512	-0.659076	0.113592	-5.80212	6.54831e-09	1.74069e-07
GCLM	412.599	-0.545138	0.143173	-3.80755	0.00014035	0.00118685
RTCA	284.34	-0.674581	0.119435	-5.64813	1.62204e-08	3.99175e-07
DPH5	223.54	-0.545496	0.129764	-4.20377	2.62501e-05	0.00028173
CLCC1	171.972	-0.825205	0.140399	-5.87759	4.16288e-09	1.1682e-07
SARS	6483.22	-0.647808	0.0636289	-10.181	2.40984e-24	5.52071e-22
SYPL2	24.7934	1.23038	0.496884	2.47619	0.0132793	0.0494297
GSTM3	89.7978	-1.00299	0.207068	-4.84379	1.27388e-06	1.9816e-05
SLC16A4	1704.73	-0.771222	0.142368	-5.4171	6.05725e-08	1.27841e-06
MOV10	426.764	-0.810541	0.133341	-6.07869	1.21165e-09	3.88467e-08
PTPN22	28.1125	1.36973	0.453699	3.01902	0.00253591	0.0130632
DCLRE1B	197.622	0.527286	0.161777	3.25935	0.00111669	0.00670972
SLC22A15	38.4911	-1.33786	0.28596	-4.67848	2.89008e-06	4.09157e-05
ATP1A1	775.097	0.612139	0.106225	5.76268	8.27896e-09	2.12255e-07
CD58	26.5137	1.21552	0.40062	3.0341	0.00241256	0.0125199
MAN1A2	11187.4	0.567351	0.0787103	7.20809	5.67418e-13	3.43724e-11
PHGDH	2577.9	-0.613704	0.111564	-5.5009	3.77858e-08	8.44692e-07
NOTCH2	173.608	0.70169	0.170813	4.10794	3.99198e-05	0.00040662
NBPF8	125.557	0.735752	0.201346	3.65417	0.000258011	0.00197022
NBPF26	137.141	1.2142	0.208966	5.81049	6.22898e-09	1.66635e-07
SRGAP2C	166.687	-0.853674	0.202526	-4.21513	2.4963e-05	0.000268603
RNF115	91.6685	-0.5865	0.207701	-2.82377	0.00474626	0.0215973
NBPF10	74.301	1.35861	0.260427	5.21688	1.81963e-07	3.44772e-06
PRKAB2	484.24	-0.743978	0.137306	-5.4184	6.01335e-08	1.27128e-06
PDIA3P1	1235.2	0.801573	0.0935643	8.56708	1.06146e-17	1.3242e-15
GJA5	1001.63	-1.17387	0.114165	-10.2822	8.4793e-25	2.01583e-22
AC245100.3	36.0663	-1.64354	0.379885	-4.32642	1.51552e-05	0.000173555
LINC01138	34.225	-0.94021	0.324152	-2.90052	0.00372545	0.0178346
NBPF14	205.668	1.0848	0.169653	6.3942	1.6139e-10	6.23777e-09
AC245297.1	1048.28	0.511116	0.0835109	6.12035	9.33698e-10	3.0717e-08
NBPF19	82.3797	0.84549	0.227877	3.71029	0.000207025	0.00164057
HIST2H4A	43.3285	-1.2846	0.302627	-4.24482	2.18766e-05	0.000238654
AC239868.2	92.274	-0.757198	0.219708	-3.44639	0.000568135	0.00382194
CERS2	328.763	-0.505257	0.109545	-4.6123	3.98233e-06	5.36657e-05
CELF3	44.5676	4.17947	0.633617	6.59621	4.21808e-11	1.80775e-09
THEM4	63.3174	-0.824808	0.233402	-3.53386	0.00040954	0.00290552
TCHHL1	2512.78	1.38453	0.15284	9.05874	1.31969e-19	1.95624e-17
PRR9	13381.2	3.01621	0.123916	24.3408	7.25735e-131	9.14426e-127
S100A7	125.904	2.56329	0.307277	8.34195	7.30728e-17	8.22069e-15
S100A4	47.8349	1.11242	0.38237	2.90928	0.00362261	0.017455
S100A16	201.607	-1.21841	0.149403	-8.15515	3.4876e-16	3.57267e-14
S100A14	209.736	-1.12109	0.132348	-8.47083	2.43657e-17	2.86923e-15
S100A13	64.3443	-0.924365	0.277885	-3.32643	0.000879663	0.00550883
IL6R	62.003	-0.659871	0.228321	-2.89011	0.00385112	0.0182972
RUSC1-AS1	122.292	0.644122	0.197888	3.25498	0.00113399	0.00678779
NAXE	228.37	-0.651237	0.170283	-3.82443	0.000131074	0.00111783
GPATCH4	1817.91	0.63153	0.0997254	6.33269	2.4093e-10	8.92857e-09
IGSF8	242.865	0.527909	0.167709	3.14777	0.00164519	0.00920056
PEA15	2413.37	-0.541741	0.0854249	-6.34173	2.27199e-10	8.44455e-09
HSD17B7	399.979	0.556623	0.151082	3.68424	0.000229384	0.0017863
NUF2	10.2881	-1.52323	0.546483	-2.78734	0.00531434	0.0237281
POGK	234.672	-0.735286	0.130331	-5.64168	1.68395e-08	4.10402e-07
ATP1B1	3548.27	1.96266	0.117843	16.6548	2.79195e-62	7.03572e-59
VAMP4	218.365	-0.543895	0.158604	-3.42927	0.0006052	0.00402614
SOAT1	531.971	-1.02517	0.128188	-7.99736	1.27115e-15	1.18641e-13
ACBD6	401.856	-0.610396	0.119672	-5.10056	3.38659e-07	6.0355e-06
XPR1	253.936	-0.543799	0.154712	-3.51491	0.000439901	0.00308445
MR1	303.409	0.918231	0.154908	5.9276	3.07398e-09	9.00746e-08
RGS16	1793.42	-0.988535	0.108684	-9.09547	9.4175e-20	1.41263e-17
NPL	95.141	-0.918613	0.22101	-4.15643	3.23264e-05	0.000336901
LAMC1	163.813	-0.682707	0.176102	-3.87677	0.000105852	0.000932027
LAMC2	64.7825	-2.17403	0.80689	-2.69433	0.0070531	0.0297619
NMNAT2	52.9969	-1.23075	0.377728	-3.25829	0.00112087	0.00672522
NCF2	19.7118	-1.50397	0.431994	-3.48147	0.000498667	0.00342036
C1orf21	489.247	0.570662	0.110915	5.14505	2.67453e-07	4.88619e-06
FAM129A	191.452	-1.74967	0.176066	-9.93756	2.85742e-23	5.62555e-21
AL136370.1	50.9469	-0.663518	0.244021	-2.7191	0.0065459	0.0279717
KIF21B	15.9868	-1.35249	0.463482	-2.91811	0.00352164	0.0170598
TMEM9	160.993	-0.807194	0.228838	-3.52736	0.000419727	0.00296777
NAV1	252.875	-0.938984	0.155295	-6.04645	1.48071e-09	4.64102e-08
RNPEP	281.025	-0.76726	0.14231	-5.39146	6.98877e-08	1.45792e-06
MYBPH	32.7663	-1.39029	0.313686	-4.43209	9.33252e-06	0.000114699
BTG2	4206.8	-0.882209	0.123563	-7.13976	9.34969e-13	5.40395e-11
SNRPE	860.372	0.544659	0.105361	5.16948	2.34745e-07	4.33693e-06
KISS1	173.072	-2.50196	0.448878	-5.57379	2.49251e-08	5.82665e-07
NUAK2	342.154	-0.626455	0.163796	-3.8246	0.000130986	0.00111783
RAB7B	44.754	0.859401	0.30705	2.79889	0.00512781	0.0230999
SRGAP2	331.657	-0.556442	0.153154	-3.63322	0.000279908	0.00210683
IKBKE	60.5756	-0.751669	0.272884	-2.75454	0.0058775	0.0257319
PLXNA2	116.067	-0.697685	0.210943	-3.30745	0.000941492	0.00584375
LAMB3	137.935	-1.24208	0.235701	-5.26972	1.36634e-07	2.6942e-06
AC092017.2	145.115	0.524576	0.202105	2.59556	0.00944369	0.0377388
LINC00467	91.707	-0.714057	0.210575	-3.39098	0.000696433	0.00452643
TAF1A	63.6112	-0.762718	0.243385	-3.13379	0.00172564	0.0095532
DISP1	33.0766	-0.855191	0.340605	-2.5108	0.0120458	0.0456748
CAPN2	121.293	-1.05307	0.287442	-3.6636	0.000248692	0.00191274
GTF2IP20	127.913	-0.54843	0.201511	-2.72159	0.00649686	0.0278153
PARP1	111.77	-0.592999	0.181648	-3.26455	0.00109637	0.00660651
PSEN2	111.35	-0.947278	0.169988	-5.57262	2.50937e-08	5.8552e-07
CDC42BPA	29.6535	-1.02314	0.375339	-2.7259	0.00641258	0.0275313
RNF187	203.681	-0.570295	0.141186	-4.03933	5.36046e-05	0.000520353
RHOU	100.404	-0.695881	0.192256	-3.61955	0.00029512	0.0022003
GALNT2	10429	0.646349	0.117639	5.49432	3.92215e-08	8.68526e-07
AL445524.1	641.811	1.70002	0.138189	12.3022	8.81373e-35	6.53253e-32
AL160408.6	32.5449	-1.20775	0.321116	-3.7611	0.00016917	0.00137964
ZP4	17.7689	-3.19831	0.501835	-6.37323	1.85092e-10	7.06717e-09
KMO	230.586	0.88479	0.187809	4.71111	2.46371e-06	3.57636e-05
OPN3	34.5417	2.30507	0.455151	5.06441	4.09671e-07	7.13949e-06
WDR64	23.3802	1.54576	0.452525	3.41586	0.000635813	0.00420097
EXO1	90.1899	0.755181	0.244523	3.08839	0.00201245	0.0108317
CEP170	39.9571	-1.23727	0.37478	-3.30131	0.000962357	0.0059498
SDCCAG8	135.473	-1.20851	0.177407	-6.8121	9.61844e-12	4.62566e-10
SMYD3	136.295	-0.695577	0.19114	-3.63909	0.0002736	0.00206925
SCCPDH	553.513	-0.862303	0.125112	-6.89227	5.49076e-12	2.73589e-10
SH3YL1	1407.47	0.770992	0.0924635	8.33834	7.53381e-17	8.33925e-15
TRAPPC12-AS1	12.9875	-1.33057	0.525761	-2.53076	0.0113816	0.0438157
IAH1	42.6317	-0.978436	0.30428	-3.21558	0.00130183	0.00757644
HPCAL1	474.023	1.55236	0.153386	10.1206	4.47806e-24	9.7282e-22
ODC1	75.7393	2.97651	0.443463	6.71198	1.92004e-11	8.86171e-10
ATP6V1C2	240.57	0.563727	0.137144	4.11047	3.94852e-05	0.000403172
MYCNUT	3119.42	0.509444	0.122228	4.16797	3.07328e-05	0.000323503
MYCNOS	453.711	0.739517	0.129586	5.70677	1.15138e-08	2.87845e-07
MYCN	2635.99	0.812047	0.0953179	8.51936	1.60444e-17	1.94384e-15
FAM49A	6295.14	0.679641	0.0981219	6.92649	4.31396e-12	2.20065e-10
KCNS3	56.7085	1.08069	0.279188	3.87085	0.000108458	0.000949007
AC007041.1	41.9313	0.741834	0.295929	2.5068	0.012183	0.0460931
APOB	40.5778	2.02355	0.427456	4.73393	2.20212e-06	3.23011e-05
KLHL29	56.0283	-0.926622	0.294363	-3.14789	0.00164455	0.00920056
TP53I3	182.9	-0.5443	0.153798	-3.53906	0.000401557	0.00285532
ITSN2	216.463	-0.520832	0.147469	-3.53182	0.000412713	0.00292474
SELENOI	785.259	0.657065	0.0973928	6.74654	1.51412e-11	7.09218e-10
AGBL5	98.1452	-0.676436	0.23524	-2.87551	0.00403369	0.0189715
SNX17	780.667	-0.531452	0.10137	-5.2427	1.58247e-07	3.05815e-06
RBKS	88.9336	-0.540822	0.18593	-2.90873	0.00362895	0.0174722
BABAM2	487.318	-0.538925	0.100819	-5.34545	9.01926e-08	1.82412e-06
ALK	30.8714	1.79021	0.452161	3.95923	7.51926e-05	0.000695614
CAPN14	52.9219	1.66587	0.295058	5.64592	1.643e-08	4.01978e-07
EHD3	335.451	0.655579	0.167004	3.92553	8.65404e-05	0.000786731
MEMO1	19.8621	1.35377	0.484398	2.79474	0.00519415	0.0233154
LTBP1	233.475	0.755508	0.134298	5.62562	1.8484e-08	4.43617e-07
GPATCH11	279.838	0.57895	0.141364	4.09546	4.21333e-05	0.000425385
CYP1B1	130.866	-0.584009	0.220081	-2.65361	0.00796348	0.032716
HNRNPLL	67.3963	-0.644123	0.240485	-2.67844	0.00739669	0.0309352
AC007388.1	91.8676	-0.6115	0.207539	-2.94643	0.00321468	0.015847
DYNC2LI1	105.519	-0.953224	0.22738	-4.19221	2.76251e-05	0.000293488
PPM1B	2295.53	0.944739	0.0918548	10.2851	8.22252e-25	1.99238e-22
AC018682.2	44.571	-0.960737	0.280328	-3.42719	0.000609862	0.00405288
LINC01118	220.015	-0.652477	0.205466	-3.1756	0.00149528	0.0084753
LINC01119	69.0257	-0.699704	0.227783	-3.07179	0.00212776	0.0113456
AC016722.1	218.155	-1.32997	0.225732	-5.89183	3.81954e-09	1.08392e-07
CALM2	5250.67	-0.716485	0.11169	-6.41494	1.40878e-10	5.46172e-09
PPP1R21	117.905	-0.655901	0.196211	-3.34284	0.000829264	0.00523221
CHAC2	68.0847	0.807782	0.271835	2.97158	0.00296268	0.0148251
SPTBN1	43.4281	-1.1428	0.345959	-3.30329	0.000955582	0.00591082
VRK2	156.635	-0.736788	0.161138	-4.57239	4.8219e-06	6.32875e-05
KIAA1841	57.6464	-0.848947	0.231577	-3.66594	0.000246434	0.00190028
PELI1	120.759	0.662059	0.193859	3.41515	0.000637475	0.00420974
SLC1A4	57.3461	-1.27918	0.264714	-4.83231	1.34958e-06	2.08135e-05
MXD1	633.839	-0.501455	0.0978971	-5.12226	3.01888e-07	5.44175e-06
PAIP2B	130.705	0.532052	0.18429	2.88704	0.00388884	0.0184485
LBX2-AS1	87.8094	-0.834856	0.198641	-4.20283	2.63595e-05	0.000282663
HK2	1450.2	0.567278	0.092204	6.15242	7.63114e-10	2.537e-08
LINC01293	19.7176	1.62867	0.564891	2.88316	0.00393708	0.0186074
TRABD2A	262.501	0.704734	0.146051	4.82524	1.39835e-06	2.14345e-05
AC022210.1	23.2444	1.05824	0.412596	2.56484	0.0103222	0.0406566
CAPG	809.43	-1.17624	0.155764	-7.55146	4.30411e-14	3.19011e-12
VAMP5	64.2654	-0.642798	0.247878	-2.5932	0.00950864	0.0379382
TMEM150A	1551.49	-0.759691	0.0894093	-8.49678	1.94924e-17	2.31702e-15
CHMP3	315.008	-0.502984	0.1091	-4.6103	4.02092e-06	5.41277e-05
RNF103-CHMP3	73.289	0.80198	0.249961	3.20842	0.00133466	0.00772119
RNF103	476.825	0.515836	0.152387	3.38504	0.000711688	0.00459624
FER1L5	344.511	0.764721	0.199005	3.84272	0.000121678	0.00104723
ANKRD39	33.4549	-1.65588	0.365347	-4.53236	5.83273e-06	7.54542e-05
AC109826.1	31.0542	1.37626	0.370678	3.71281	0.000204972	0.00162533
LIPT1	81.2653	-0.589864	0.220343	-2.67703	0.00742783	0.0310314
PDCL3	524.831	0.52192	0.108781	4.7979	1.60337e-06	2.42657e-05
MAP4K4	572.406	-0.596519	0.119356	-4.99781	5.79842e-07	9.75434e-06
SLC9A2	13.8548	2.46347	0.723465	3.4051	0.000661404	0.00433369
FHL2	284.021	-0.981081	0.136874	-7.16775	7.62428e-13	4.46818e-11
CCDC138	61.1266	0.650246	0.251631	2.58412	0.00976267	0.0387951
2022-09-10	62.4817	-1.38858	0.304164	-4.56522	4.9896e-06	6.53523e-05
SOWAHC	59.8426	-1.3165	0.260006	-5.06334	4.11964e-07	7.15965e-06
LINC00116	65.8043	-0.879388	0.264945	-3.31914	0.000902959	0.00563511
ACOXL	657.783	-0.733452	0.118085	-6.2112	5.25826e-10	1.85586e-08
NT5DC4	163.349	-0.527122	0.163077	-3.23236	0.00122773	0.00723886
IL1RN	99.2493	0.817016	0.237988	3.43302	0.000596896	0.00397931
NIFK	419.084	0.505101	0.130315	3.87601	0.000106182	0.000933633
HS6ST1	78.7576	0.870137	0.247533	3.51524	0.000439362	0.00308239
CCDC115	434.39	-0.50249	0.118776	-4.23055	2.33123e-05	0.000251917
AC073869.1	103.703	-0.566453	0.185334	-3.0564	0.00224016	0.0117919
KYNU	3974.4	0.725621	0.131873	5.50242	3.74614e-08	8.39883e-07
RND3	1016.84	-0.510444	0.12526	-4.07509	4.5996e-05	0.000459193
FMNL2	186.515	-0.627894	0.183074	-3.42972	0.000604197	0.00402372
GPD2	41.411	-2.0986	0.302603	-6.93517	4.05736e-12	2.0952e-10
WDSUB1	391.118	-0.549001	0.108241	-5.07204	3.93567e-07	6.88742e-06
BAZ2B	494.117	-0.567481	0.114842	-4.94141	7.75607e-07	1.26917e-05
IFIH1	228.906	-1.11523	0.406276	-2.74499	0.00605123	0.0263552
GALNT3	623.476	0.531289	0.120639	4.40397	1.06289e-05	0.000128035
TTC21B	15.7578	-2.08948	0.447763	-4.6665	3.0637e-06	4.28919e-05
NOSTRIN	119.912	1.6009	0.215994	7.41179	1.24602e-13	8.53254e-12
DHRS9	1135.6	1.90793	0.150559	12.6723	8.4222e-37	8.84331e-34
UBR3	323.871	0.608696	0.142084	4.28407	1.83508e-05	0.000205164
AC007969.1	303.643	0.610621	0.120801	5.05475	4.30958e-07	7.46916e-06
SLC25A12	29.9187	-1.00627	0.326707	-3.08004	0.00206972	0.0110948
LINC01960	259.992	0.601521	0.142544	4.21989	2.44427e-05	0.000263229
AC010894.3	20.6649	-1.78303	0.606782	-2.9385	0.00329802	0.0161882
WIPF1	51.2299	1.18092	0.331033	3.56737	0.000360576	0.00260508
AC074286.1	12.8784	3.60477	0.94229	3.82554	0.000130487	0.00111467
TTN	32.4375	0.912021	0.356627	2.55735	0.0105472	0.0414001
SESTD1	761.41	0.538029	0.0985378	5.46013	4.75785e-08	1.03005e-06
ITGAV	966.482	0.636895	0.0905023	7.03734	1.9595e-12	1.07815e-10
FAM171B	765.279	-0.855571	0.102525	-8.34504	7.11917e-17	8.08122e-15
STAT4	44.7981	-0.817549	0.294489	-2.77616	0.00550044	0.024455
SLC39A10	1196.08	0.932201	0.112022	8.32162	8.677e-17	9.42501e-15
STK17B	918.46	-1.29845	0.122785	-10.5749	3.89392e-26	1.0666e-23
NPM1P46	74.2348	0.654405	0.220564	2.96696	0.00300759	0.0149963
RFTN2	48.2615	1.18333	0.328378	3.60355	0.000313895	0.00231698
MARS2	116.193	0.726309	0.229367	3.16658	0.00154242	0.00870719
SPATS2L	130.273	-1.20828	0.178723	-6.76062	1.37399e-11	6.484e-10
CFLAR	424.134	-0.574934	0.130125	-4.41831	9.94748e-06	0.00012075
CASP10	25.8365	-1.21667	0.395377	-3.07723	0.00208935	0.0111645
STRADB	31.1737	-0.83298	0.300271	-2.7741	0.00553551	0.024559
TMEM237	141.152	-0.823232	0.197783	-4.1623	3.1506e-05	0.00032944
GPR1	891.736	0.752766	0.121746	6.18308	6.28629e-10	2.14074e-08
LANCL1	89.2314	-0.860114	0.213171	-4.03485	5.46375e-05	0.000529157
SPAG16	40.5464	-0.782327	0.285338	-2.74176	0.00611115	0.0265853
FN1	156.927	-0.763897	0.235683	-3.2412	0.00119027	0.00707231
TNS1	87.4839	-1.14806	0.208952	-5.49437	3.9211e-08	8.68526e-07
PNKD	1151.62	-0.55824	0.0963501	-5.79388	6.878e-09	1.80548e-07
CTDSP1	1023.91	-0.76495	0.0833024	-9.18281	4.19993e-20	6.5394e-18
TUBA4A	86.6174	1.50536	0.342808	4.39125	1.127e-05	0.000134344
DNPEP	74.7803	-0.76742	0.231298	-3.31789	0.000907012	0.0056576
SGPP2	63.4781	1.49403	0.401526	3.72087	0.000198538	0.00157729
RHBDD1	293.805	-0.664168	0.217019	-3.06042	0.00221025	0.0116817
COL4A3	31.8343	2.26986	0.539168	4.20993	2.55448e-05	0.000274395
SP110	89.4011	-0.966415	0.343751	-2.81139	0.00493287	0.0223095
SP100	394.294	-1.36693	0.419502	-3.25846	0.0011202	0.00672437
C2orf72	785.19	-0.523702	0.0958614	-5.46311	4.67858e-08	1.01463e-06
B3GNT7	231.54	-0.613773	0.161685	-3.7961	0.000146989	0.00123306
PDE6D	299.994	-0.501036	0.141035	-3.55257	0.000381488	0.00273145
DGKD	144.625	-0.791285	0.160914	-4.91744	8.76812e-07	1.41277e-05
UGT1A7	921.602	2.28712	0.280145	8.16404	3.23994e-16	3.34617e-14
UGT1A6	19.1237	2.10013	0.592636	3.54372	0.000394531	0.00281329
IQCA1	15.7224	-1.20409	0.484699	-2.48421	0.012984	0.0485498
ACKR3	64.9352	-1.20016	0.259395	-4.62677	3.71411e-06	5.07341e-05
KLHL30	32.9057	1.04242	0.379697	2.7454	0.0060437	0.0263315
PASK	65.5328	1.45027	0.298695	4.85534	1.20182e-06	1.87644e-05
CIDECP	285.364	-0.571976	0.112985	-5.06239	4.14025e-07	7.18556e-06
VGLL4	93.791	-0.745641	0.297658	-2.50502	0.0122443	0.0462742
HDAC11	35.761	-1.80821	0.295367	-6.12189	9.24696e-10	3.05005e-08
WNT7A	24.5539	-0.852782	0.341984	-2.49363	0.0126444	0.0475296
TPRXL	561.924	-0.685903	0.131594	-5.21225	1.86568e-07	3.52967e-06
XPC	222.413	-0.641719	0.138761	-4.62463	3.7526e-06	5.11035e-05
CCDC174	578.116	-0.513748	0.0895804	-5.73505	9.74855e-09	2.47645e-07
SH3BP5	52.4446	1.01662	0.270469	3.75873	0.000170781	0.00138918
COLQ	159.701	0.921609	0.197198	4.67353	2.96071e-06	4.18217e-05
PLCL2	64.2157	-1.37247	0.248246	-5.52867	3.22665e-08	7.39196e-07
TBC1D5	203.86	-0.502919	0.147068	-3.41964	0.000627042	0.00415609
CMC1	50.627	-1.04945	0.251881	-4.16645	3.09373e-05	0.000324842
DYNC1LI1	196.42	-0.563022	0.172611	-3.26179	0.00110711	0.00665854
GLB1	447.782	-0.500235	0.133764	-3.73968	0.000184257	0.00148252
EPM2AIP1	166.438	-0.548417	0.157215	-3.48832	0.00048607	0.00334854
RPL29P11	87.9133	0.660626	0.210384	3.1401	0.00168892	0.009387
TCEA1P2	31.028	-0.76122	0.307005	-2.4795	0.0131567	0.0490456
MYD88	550.354	-0.59171	0.102217	-5.78875	7.09132e-09	1.8576e-07
CTNNB1	3662.17	0.539071	0.0844379	6.38423	1.72262e-10	6.61738e-09
CCK	52.254	-2.12839	0.316911	-6.71606	1.8671e-11	8.64906e-10
VIPR1	64.2699	1.07269	0.264824	4.05057	5.10938e-05	0.000500219
ZNF197	59.7719	-1.16368	0.266339	-4.36917	1.24717e-05	0.000147001
KIF15	13.6065	-1.29904	0.50449	-2.57495	0.0100254	0.0396733
RPS24P8	215.362	0.656963	0.153694	4.27449	1.91572e-05	0.000212483
SACM1L	479.452	-0.552351	0.111506	-4.95354	7.28754e-07	1.2003e-05
AC098613.1	16.5577	-1.89107	0.436418	-4.33316	1.46983e-05	0.000169285
CCRL2	18.9175	-1.54193	0.566593	-2.72141	0.00650043	0.0278211
ALS2CL	147.691	-0.93593	0.189602	-4.93628	7.9627e-07	1.29458e-05
SHISA5	1137.66	-0.934272	0.311194	-3.00222	0.00268019	0.0136336
NCKIPSD	413.491	-0.541038	0.115708	-4.67591	2.92659e-06	4.13861e-05
ARIH2OS	38.427	-1.02002	0.319607	-3.19149	0.0014154	0.00811374
LAMB2	178.914	-0.547284	0.140885	-3.88463	0.000102487	0.000906199
CCDC71	41.1406	-0.762443	0.279046	-2.73232	0.00628908	0.0270914
KLHDC8B	101.752	-1.40023	0.199191	-7.02959	2.07145e-12	1.1348e-10
DAG1	4138.01	0.63357	0.0925116	6.84855	7.4601e-12	3.62924e-10
MST1	63.1817	0.804167	0.249549	3.22249	0.00127082	0.00743378
SLC38A3	4112.11	1.17808	0.108115	10.8965	1.19743e-27	3.86861e-25
U73166.1	36.5793	0.926557	0.363688	2.54767	0.0108445	0.0423297
MAPKAPK3	83.7782	-1.65066	0.256805	-6.42766	1.29583e-10	5.08643e-09
PHF7	14.7491	-1.19988	0.432416	-2.77483	0.00552308	0.0245211
GNL3	4474.03	0.747169	0.069414	10.764	5.09325e-27	1.52797e-24
GLT8D1	210.545	-0.547626	0.167876	-3.26209	0.00110595	0.0066547
CACNA2D3	158.237	0.854224	0.162701	5.25026	1.51884e-07	2.95786e-06
WNT5A	178.765	-1.39445	0.139483	-9.99727	1.56655e-23	3.13309e-21
DENND6A	36.1276	-1.04208	0.348942	-2.98639	0.00282291	0.0142275
PXK	275.056	-0.587112	0.158714	-3.69918	0.000216294	0.00170651
PRICKLE2	18.1371	2.30209	0.581834	3.95661	7.60195e-05	0.00070018
EOGT	132.728	0.531757	0.172525	3.08221	0.00205471	0.0110297
FTH1P23	278.589	-0.503393	0.137623	-3.65776	0.000254426	0.00194643
ROBO1	82.8987	0.607078	0.210941	2.87795	0.00400263	0.0188561
GBE1	149.431	-0.620593	0.157547	-3.9391	8.17863e-05	0.000746204
AC073861.1	856.677	0.55577	0.124985	4.44669	8.72043e-06	0.000108147
IFT57	67.263	-1.01708	0.226762	-4.48523	7.28345e-06	9.20477e-05
CD200	819.077	-0.982712	0.124675	-7.88221	3.21629e-15	2.83394e-13
SPICE1	169.526	0.760761	0.160213	4.74843	2.05002e-06	3.02108e-05
UPK1B	260.949	-0.536456	0.155216	-3.45619	0.000547877	0.00370744
FSTL1	543.837	-1.14963	0.143256	-8.02498	1.01539e-15	9.69238e-14
IQCB1	189.788	-0.58204	0.198746	-2.92856	0.00340535	0.016605
DTX3L	188.914	-1.68629	0.429598	-3.92528	8.66279e-05	0.000786958
PARP14	148.163	-1.6059	0.509547	-3.15163	0.00162362	0.00909631
SLC12A8	200.792	1.59737	0.437813	3.64852	0.000263752	0.0020056
PLXNA1	102.167	0.658381	0.224378	2.93426	0.00334347	0.016373
GP9	21.3269	1.82954	0.593681	3.08169	0.00205829	0.0110406
ASTE1	110.15	-0.744154	0.196921	-3.77896	0.000157486	0.00129875
NUDT16P1	40.4942	-1.54471	0.311501	-4.95892	7.08871e-07	1.16908e-05
ACPP	22.1743	1.60672	0.563843	2.8496	0.00437748	0.0202706
RYK	249.942	-1.15595	0.131518	-8.78929	1.50512e-18	1.99627e-16
MRAS	206.887	-0.753397	0.175683	-4.28838	1.79978e-05	0.000201934
CEP70	149.157	1.23349	0.205574	6.00023	1.97036e-09	6.02586e-08
FAIM	85.1646	-0.613871	0.246679	-2.48854	0.0128269	0.0480867
RASA2	474.572	0.546869	0.143115	3.82118	0.000132815	0.00112996
ATP1B3	3437.43	0.746135	0.0711582	10.4856	1.00615e-25	2.53549e-23
PLS1	66.4764	0.673149	0.244668	2.75128	0.00593635	0.0259355
PLOD2	302.591	0.73724	0.137777	5.35096	8.7491e-08	1.77804e-06
HLTF	46.2233	-0.843577	0.335873	-2.5116	0.0120186	0.0456127
WWTR1	258.656	-1.17504	0.159048	-7.38795	1.49106e-13	9.99329e-12
MBNL1	292.638	0.510174	0.150694	3.3855	0.000710477	0.00459077
AC117394.1	94.5262	1.43217	0.293857	4.87371	1.0952e-06	1.7271e-05
MME	1999.49	-1.80228	0.384671	-4.68525	2.79623e-06	3.98108e-05
AC084036.1	63.6309	0.697893	0.272608	2.56006	0.0104654	0.0411562
TIPARP	247.299	0.869026	0.161454	5.38249	7.34631e-08	1.52745e-06
MLF1	91.8705	-0.611889	0.195104	-3.13622	0.0017114	0.00949524
KRT8P12	60.997	-1.03609	0.255096	-4.06154	4.87493e-05	0.000480627
SERPINI1	43.3257	0.951132	0.334409	2.84422	0.00445206	0.0205577
SLC7A14	16.5463	3.2342	0.786354	4.1129	3.90718e-05	0.000399598
NCEH1	1095.3	0.872781	0.13005	6.71109	1.93174e-11	8.86468e-10
ECT2	214.343	0.628715	0.177995	3.53221	0.000412099	0.00292203
TTC14	177.906	-0.512793	0.141008	-3.63661	0.000276249	0.00208775
FXR1	488.754	-0.587231	0.0998228	-5.88274	4.03539e-09	1.13749e-07
LAMP3	139.031	-2.48031	0.453615	-5.46786	4.55494e-08	9.89521e-07
YEATS2	35.6629	-0.786561	0.294192	-2.67363	0.00750349	0.0312956
IGF2BP2	608.187	0.503314	0.100458	5.01021	5.43696e-07	9.20775e-06
CLDN1	30.0639	-1.35238	0.346094	-3.90754	9.32401e-05	0.000840362
FGF12	86.6369	2.23182	0.385987	5.78211	7.37679e-09	1.92438e-07
LINC02037	53.0991	-1.11516	0.252013	-4.42501	9.64393e-06	0.000117974
LRRC15	143.787	1.40321	0.2002	7.00903	2.39976e-12	1.30332e-10
TFRC	12086.8	0.683106	0.0795947	8.5823	9.29928e-18	1.17171e-15
FBXO45	547.566	0.801782	0.142817	5.61404	1.97653e-08	4.7078e-07
BDH1	18.1058	-1.18094	0.410063	-2.87989	0.00397809	0.018773
ZNF595	542.112	0.764692	0.115676	6.61066	3.82606e-11	1.6739e-09
FGFRL1	81.3693	1.01107	0.260827	3.8764	0.000106015	0.000932815
SLBP	49.2149	-0.960881	0.258024	-3.72401	0.000196085	0.00156273
TMEM129	31.6373	-1.16154	0.341749	-3.3988	0.000676818	0.00441403
SH3BP2	81.9904	-0.627911	0.229806	-2.73235	0.0062885	0.0270914
MFSD10	72.7323	-0.63792	0.245137	-2.6023	0.00926016	0.0371468
SORCS2	53.268	3.43278	0.460703	7.45117	9.25155e-14	6.51226e-12
ABLIM2	22.0192	2.45755	0.552541	4.44773	8.67817e-06	0.000107729
CLNK	42.1548	-0.752434	0.271985	-2.76645	0.00566697	0.0250189
QDPR	84.6645	-0.564948	0.20497	-2.75625	0.00584684	0.0256512
LAP3	203.057	-0.528629	0.17406	-3.03704	0.00238912	0.012429
AC007106.1	38.771	1.59124	0.36739	4.3312	1.483e-05	0.000170335
KLB	86.183	0.674322	0.261699	2.57671	0.0099745	0.0395092
RBM47	1764.52	0.517448	0.102072	5.06945	3.98966e-07	6.97222e-06
NSUN7	65.9365	-0.785289	0.271886	-2.8883	0.00387334	0.0183819
LIMCH1	44.8196	0.863987	0.329433	2.62265	0.00872499	0.0353261
OCIAD2	108.464	-1.19474	0.205402	-5.81659	6.00588e-09	1.61352e-07
AC119751.3	41.889	-0.835372	0.286785	-2.91289	0.00358105	0.0173011
ERVMER34-1	203.913	-1.58471	0.203077	-7.8035	6.02121e-15	5.12616e-13
RASL11B	66.0562	-1.69763	0.283567	-5.98669	2.14159e-09	6.48655e-08
REST	613.642	0.632736	0.131047	4.82833	1.37686e-06	2.11566e-05
AC115223.1	112.994	0.65467	0.209123	3.13055	0.00174481	0.00963814
NPFFR2	173.699	-0.749438	0.227361	-3.29625	0.000979844	0.00603423
RASSF6	31.4169	-1.1336	0.3439	-3.29631	0.000979644	0.00603423
PARM1	109.065	0.615854	0.209109	2.94514	0.00322807	0.0159068
CXCL11	29.5781	1.58909	0.452916	3.50858	0.000450514	0.00314138
2022-09-11	550.329	-0.543811	0.143299	-3.79495	0.000147674	0.00123663
CCNI	1186.7	-0.514816	0.0984837	-5.22742	1.71891e-07	3.27659e-06
ANXA3	460.303	-0.662823	0.119813	-5.53215	3.16333e-08	7.2601e-07
ANTXR2	135.946	0.529224	0.181621	2.91389	0.00356958	0.0172523
GPAT3	306.198	-0.558768	0.128969	-4.33258	1.47373e-05	0.000169579
AC093895.1	37.5015	1.11348	0.331832	3.35554	0.000792092	0.00503804
PKD2	31.4478	-0.817484	0.323609	-2.52615	0.0115322	0.044207
PPM1K	416.882	-0.634959	0.143314	-4.43054	9.39987e-06	0.000115325
HERC6	81.7953	-1.32159	0.362424	-3.64654	0.000265795	0.00201991
HERC5	61.4079	-1.2831	0.265374	-4.83505	1.33115e-06	2.05797e-05
AC097478.1	308.796	-1.07084	0.152117	-7.03961	1.92773e-12	1.07002e-10
TRMT10A	172.633	0.546807	0.184545	2.963	0.00304657	0.0151666
TET2	221.968	0.585612	0.170478	3.43511	0.000592308	0.00395652
HADH	679.438	1.04134	0.115783	8.9939	2.38607e-19	3.45568e-17
GAR1	142.227	0.611262	0.194498	3.14277	0.00167356	0.00932578
ELOVL6	447.358	1.47898	0.200898	7.36182	1.81419e-13	1.19679e-11
TIFA	85.0301	0.927676	0.264955	3.50125	0.000463076	0.00320767
CAMK2D	102.825	-1.33419	0.177639	-7.5107	5.88108e-14	4.30824e-12
AC110079.1	45.2943	-0.914892	0.28422	-3.21896	0.00128658	0.00750157
HSPA4L	181.06	0.984164	0.187993	5.23511	1.64885e-07	3.16458e-06
JADE1	71.4214	-0.884059	0.273894	-3.22774	0.00124774	0.0073323
NAA15	743.886	0.511533	0.122286	4.18308	2.87583e-05	0.000304277
RAB33B	212.753	-0.789128	0.127866	-6.17154	6.76281e-10	2.28449e-08
SCOC	538.956	-0.643427	0.0975443	-6.59625	4.21684e-11	1.80775e-09
CLGN	41.411	-2.43657	0.384189	-6.34213	2.26613e-10	8.44455e-09
LINC02432	331.717	-1.32719	0.368843	-3.59825	0.000320369	0.00235923
IL15	40.5129	2.5427	0.45444	5.59523	2.20332e-08	5.18912e-07
FNIP2	48.8639	-1.22321	0.321774	-3.80147	0.000143842	0.00121312
MSMO1	7886.98	0.570266	0.0948626	6.01149	1.83825e-09	5.67695e-08
DDX60	315.127	-2.03274	0.545015	-3.7297	0.00019171	0.00153174
PALLD	58.9746	-0.739404	0.265172	-2.78839	0.00529704	0.023676
CBR4	154.766	-0.526813	0.164661	-3.19938	0.00137724	0.00792025
HPF1	75.5394	-0.699624	0.216494	-3.23162	0.00123092	0.00725085
GALNT7	51.8652	-1.32079	0.239981	-5.50373	3.71842e-08	8.35152e-07
HMGB2	40.1744	-1.32334	0.36941	-3.58229	0.000340592	0.00247918
AGA	258.555	0.519003	0.131651	3.94225	8.07201e-05	0.000738615
CENPU	87.0085	0.587907	0.224234	2.62185	0.00874542	0.0353975
ACSL1	625.876	0.646513	0.151894	4.25634	2.07801e-05	0.000227678
SLC25A4	596.454	-0.583585	0.106393	-5.48517	4.13076e-08	9.06716e-07
TRIP13	83.7298	1.08623	0.27353	3.97118	7.1519e-05	0.000666523
SLC6A19	745.908	3.42816	0.312551	10.9683	5.42698e-28	1.84811e-25
CLPTM1L	245.091	0.673631	0.138478	4.86452	1.14735e-06	1.79808e-05
SLC6A3	215.308	2.00438	0.226835	8.83627	9.89687e-19	1.3266e-16
LPCAT1	133.454	0.95792	0.184277	5.19826	2.0116e-07	3.80002e-06
DAP	839.676	0.629873	0.111049	5.67201	1.41134e-08	3.49368e-07
TRIO	127.668	-0.591099	0.234246	-2.52341	0.0116223	0.0444927
RETREG1	359.831	0.643911	0.148912	4.32411	1.53152e-05	0.000174793
AC233724.6	8.15976	6.00722	1.77259	3.38895	0.000701617	0.00454518
CDH12	14.287	2.25973	0.737739	3.06305	0.00219097	0.0116041
PRDM9	42.2092	1.48886	0.342146	4.35155	1.35181e-05	0.00015742
AGXT2	14.5793	2.50286	0.702048	3.56508	0.000363749	0.00262349
PRLR	1535.55	0.909829	0.141579	6.42629	1.30752e-10	5.11623e-09
SLC1A3	243.726	0.581633	0.148346	3.92079	8.82592e-05	0.000800047
LIFR	3993.24	-0.705507	0.0924067	-7.6348	2.26175e-14	1.79233e-12
HMGCS1	11578	0.716638	0.111106	6.45003	1.11826e-10	4.43083e-09
CCL28	20.8409	-1.57515	0.392093	-4.01728	5.88735e-05	0.000564111
PAIP1	212.234	-0.697546	0.189057	-3.6896	0.000224606	0.00175786
PARP8	46.7167	-1.68671	0.307904	-5.47805	4.30035e-08	9.37447e-07
ITGA1	2568.16	1.11618	0.0976152	11.4345	2.81267e-30	1.18132e-27
ITGA2	113.786	-1.40737	0.242409	-5.80578	6.40662e-09	1.70663e-07
MOCS2	292.98	-0.544108	0.133623	-4.07196	4.66193e-05	0.000463228
FST	74.0703	0.647705	0.240923	2.68843	0.00717881	0.0302013
GPX8	117.581	-0.915274	0.210651	-4.34498	1.3929e-05	0.000161162
PLPP1	23.9544	1.66602	0.454308	3.66717	0.000245253	0.00189466
IL6ST	217.399	-0.791096	0.146955	-5.38324	7.31567e-08	1.52359e-06
ELOVL7	94.8585	-0.599408	0.210923	-2.84184	0.00448544	0.0206642
MAST4	513.953	0.989579	0.132877	7.44735	9.52344e-14	6.6664e-12
CCNB1	261.018	1.03287	0.208618	4.95104	7.38196e-07	1.21427e-05
CDK7	2707.7	0.978771	0.0970213	10.0882	6.22967e-24	1.3304e-21
GTF2H2	107.828	-0.528982	0.178603	-2.96177	0.0030588	0.0152141
MAP1B	137.671	-1.52725	0.214741	-7.11204	1.14343e-12	6.54302e-11
POLK	176.462	-0.832918	0.149715	-5.56335	2.64645e-08	6.15226e-07
AC113404.3	155.239	1.21347	0.174867	6.93935	3.93901e-12	2.04245e-10
WDR41	172.439	-0.544751	0.159969	-3.40534	0.000660807	0.00433369
LHFPL2	44.6041	-1.65109	0.421507	-3.91711	8.96174e-05	0.000811192
ARSB	17.7785	-1.4225	0.47919	-2.96856	0.00299202	0.0149305
MTRNR2L2	113.804	0.611387	0.19156	3.19161	0.00141481	0.00811374
CKMT2-AS1	141.69	-0.579264	0.162748	-3.55928	0.000371872	0.00267442
SSBP2	21.5021	-1.03717	0.411512	-2.52038	0.0117227	0.0447347
ATG10	75.5286	-0.814206	0.224512	-3.62655	0.000287231	0.00215295
LINC01949	455.81	-0.513999	0.128484	-4.00048	6.3214e-05	0.000598869
SPATA9	40.7381	-1.04355	0.313839	-3.3251	0.000883875	0.00553245
CAST	1952.87	-0.714725	0.0692385	-10.3227	5.56648e-25	1.37525e-22
ERAP1	60.5957	-0.850143	0.252667	-3.36467	0.000766342	0.00489651
LNPEP	580.825	-0.627743	0.121842	-5.15213	2.57549e-07	4.7305e-06
C5orf30	319.073	0.532089	0.151568	3.51056	0.000447172	0.00312366
NUDT12	110.324	-0.799432	0.194856	-4.10269	4.08378e-05	0.000414296
FER	108.151	-0.63598	0.211151	-3.01196	0.00259566	0.0133163
MAN2A1	1949.63	0.581619	0.099054	5.87174	4.31246e-09	1.20481e-07
LVRN	738.794	-0.521376	0.186085	-2.80181	0.0050816	0.0229254
SEMA6A	256.033	-0.647228	0.169563	-3.81703	0.000135067	0.00114679
PPIC	232.176	-0.867167	0.137429	-6.30991	2.79195e-10	1.01967e-08
CEP120	67.3248	-0.822246	0.264225	-3.11191	0.00185881	0.010161
GRAMD2B	4358.58	0.57503	0.121598	4.72893	2.25701e-06	3.29911e-05
AC093535.1	18.3348	1.22163	0.48259	2.5314	0.0113609	0.0437709
ALDH7A1	125.283	-0.585005	0.204884	-2.85529	0.00429971	0.020006
FBN2	791.375	-0.536872	0.188089	-2.85435	0.00431253	0.0200435
SLC27A6	744.921	-0.76162	0.117534	-6.48	9.1724e-11	3.66896e-09
HINT1	377.614	-0.629106	0.162813	-3.86397	0.00011156	0.000972099
P4HA2	217.428	-1.05905	0.228581	-4.63314	3.60152e-06	4.94326e-05
IRF1	145.231	-1.07913	0.176194	-6.12467	9.08726e-10	3.00524e-08
2022-09-08	186.531	-0.690061	0.178191	-3.87259	0.000107686	0.000944218
AC109454.1	45.5392	0.750409	0.300044	2.50099	0.0123845	0.0466781
SEC24A	1944.37	0.586848	0.0978184	5.99936	1.98095e-09	6.04357e-08
DDX46	668.89	0.554659	0.153037	3.62435	0.000289687	0.00217007
HSPA9	4867.18	-0.745455	0.0726757	-10.2573	1.09755e-24	2.56095e-22
SLC23A1	40.309	1.50846	0.358217	4.21103	2.54204e-05	0.00027329
MZB1	1169.57	1.19943	0.150636	7.96245	1.68661e-15	1.55119e-13
CXXC5	507.018	0.726731	0.176748	4.11167	3.92812e-05	0.000401414
CYSTM1	217.908	-1.38083	0.172464	-8.00649	1.18028e-15	1.11816e-13
APBB3	33.6898	-0.780421	0.309218	-2.52385	0.0116077	0.0444686
FCHSD1	185.096	-0.726536	0.144133	-5.04074	4.63736e-07	7.99327e-06
PCDH1	244.416	-0.846087	0.174385	-4.85185	1.22316e-06	1.9074e-05
GNPDA1	628.743	-0.88856	0.106993	-8.30481	9.99806e-17	1.07671e-14
SH3TC2	372.914	-0.542933	0.12045	-4.50753	6.55877e-06	8.39843e-05
AFAP1L1	115.2	-0.606229	0.191064	-3.17291	0.0015092	0.00855031
ARHGEF37	115.314	0.781867	0.195944	3.99027	6.59994e-05	0.000622916
SLC26A2	752.441	0.722828	0.150472	4.80373	1.55737e-06	2.36705e-05
SMIM3	344.763	0.857983	0.171379	5.00634	5.54741e-07	9.35708e-06
ZNF300P1	47.5357	-1.02206	0.270377	-3.78011	0.000156758	0.00129501
SLC36A1	639.839	0.530744	0.10452	5.07791	3.81609e-07	6.68745e-06
CNOT8	242.769	-0.500688	0.153684	-3.2579	0.00112239	0.00673116
ADAM19	15906.3	1.02898	0.0849882	12.1073	9.6567e-34	5.79402e-31
LSM11	49.8548	-0.690226	0.266453	-2.59042	0.0095859	0.0381619
FBXW11	189.454	-0.656074	0.180681	-3.63112	0.000282193	0.00212277
SH3PXD2B	341.492	-0.578624	0.210123	-2.75375	0.00589174	0.0257775
ERGIC1	101.464	-1.24974	0.221181	-5.6503	1.60166e-08	3.95704e-07
STC2	360.781	-0.819076	0.135837	-6.02985	1.64108e-09	5.11823e-08
MSX2	866.013	0.679486	0.103124	6.58903	4.4272e-11	1.89094e-09
NOP16	1020.35	0.533009	0.136328	3.90974	9.23941e-05	0.000833333
EIF4E1B	92.7285	2.27856	0.282993	8.05165	8.16828e-16	7.85651e-14
TSPAN17	74.9243	0.990627	0.268087	3.69517	0.00021974	0.00172937
UIMC1	87.6185	-1.16986	0.196157	-5.9639	2.46293e-09	7.35377e-08
B4GALT7	180.392	-0.618571	0.183317	-3.37433	0.000739956	0.00475443
ZNF354A	351.372	0.631629	0.141777	4.4551	8.38526e-06	0.000104608
RUFY1	113.824	-0.542937	0.189277	-2.86848	0.0041245	0.0192977
SQSTM1	10027.2	-0.938175	0.130629	-7.18196	6.87195e-13	4.12317e-11
FLT4	34.6667	3.01749	0.490328	6.15403	7.55376e-10	2.5246e-08
HEIH	327.2	0.702115	0.142054	4.9426	7.70886e-07	1.26309e-05
SERPINB1	1139.68	-0.943634	0.127542	-7.39864	1.37591e-13	9.32065e-12
SERPINB9	755.333	-1.08863	0.161258	-6.75084	1.46987e-11	6.91059e-10
SERPINB6	565.948	-0.75532	0.108393	-6.96832	3.20746e-12	1.70444e-10
NQO2	461.646	-0.664543	0.108922	-6.10108	1.05352e-09	3.41244e-08
TUBB2A	121.945	-1.17887	0.261672	-4.50515	6.6326e-06	8.47574e-05
DSP	1720.49	0.601611	0.0864898	6.95586	3.50422e-12	1.83208e-10
BLOC1S5	131.021	-0.646783	0.162931	-3.96968	7.1968e-05	0.000670212
SMIM13	561.738	0.63879	0.0985063	6.48476	8.88748e-11	3.56631e-09
ERVFRD-1	1576.49	0.854457	0.105717	8.08248	6.34607e-16	6.19849e-14
HIVEP1	90.1419	0.584825	0.205119	2.85115	0.00435608	0.0202086
KIF13A	360.504	0.638309	0.133881	4.76773	1.8631e-06	2.77155e-05
RNF144B	38.5005	-1.51388	0.366294	-4.13297	3.58107e-05	0.000370759
ID4	22.7333	1.14724	0.429561	2.67072	0.0075689	0.0315162
HIST1H1T	32.3863	1.20292	0.356147	3.37759	0.000731232	0.00471039
HIST1H3E	112.842	-0.864146	0.206385	-4.18706	2.82596e-05	0.000299723
HIST1H1D	91.9309	-0.58836	0.189695	-3.10161	0.00192471	0.0104307
HIST1H4H	610.045	-0.564368	0.150711	-3.74471	0.000180602	0.00145871
HCG11	29.8496	-1.61718	0.316101	-5.11603	3.12039e-07	5.60069e-06
PRSS16	271.803	-0.522999	0.118084	-4.42906	9.46466e-06	0.000116007
ZNF204P	86.8213	-1.78938	0.234704	-7.624	2.45933e-14	1.91281e-12
ZNF391	58.9636	-1.15417	0.249364	-4.62846	3.68392e-06	5.03989e-05
GPR89P	39.5886	-1.00726	0.30634	-3.28806	0.0010088	0.00618835
ZSCAN26	45.9507	-0.936422	0.295535	-3.16856	0.00153194	0.0086597
ZKSCAN3	68.7904	-0.802493	0.261601	-3.06762	0.00215768	0.0114567
ZFP57	140.442	-2.80924	0.26784	-10.4885	9.75737e-26	2.50904e-23
ZNRD1ASP	21.64	-1.02862	0.414176	-2.48354	0.0130085	0.0485944
PPP1R18	208.303	-0.93197	0.142966	-6.5188	7.08712e-11	2.90872e-09
PSORS1C1	15.831	-2.54099	0.453824	-5.59906	2.15523e-08	5.09491e-07
RPL3P2	356.283	0.83829	0.135197	6.2005	5.62828e-10	1.95362e-08
MICB	14.9559	1.85716	0.713349	2.60344	0.00922939	0.0370469
TNF	40.4045	-0.98422	0.349356	-2.81724	0.00484387	0.0219621
HSPA1B	1450.22	0.715642	0.120773	5.92553	3.11285e-09	9.07914e-08
TNXB	28.7577	-0.819486	0.320836	-2.55422	0.0106425	0.0416574
AGPAT1	60.4476	-0.713994	0.233262	-3.06091	0.00220663	0.0116674
HLA-DRB1	180.071	-0.903911	0.249139	-3.62814	0.000285467	0.00214356
TAP2	26.9445	-1.93805	0.432493	-4.48111	7.42551e-06	9.33747e-05
TAP1	139.362	-1.95288	0.261936	-7.45557	8.94778e-14	6.36961e-12
RPS18	21036.8	0.586218	0.109444	5.35633	8.49295e-08	1.73306e-06
B3GALT4	38.2254	-1.08506	0.298493	-3.63512	0.000277852	0.00209511
TAPBP	307.781	-0.789152	0.123772	-6.37585	1.81946e-10	6.96816e-09
PHF1	186.137	-0.628563	0.165634	-3.79489	0.000147708	0.00123663
ITPR3	191.384	-1.12615	0.1439	-7.82594	5.03893e-15	4.31908e-13
IP6K3	75.6448	-0.799245	0.213819	-3.73795	0.000185523	0.00149081
HMGA1	337.554	-0.591801	0.185843	-3.18442	0.00145046	0.00825862
SMIM29	299.801	-0.508603	0.130495	-3.8975	9.71901e-05	0.000867277
SPDEF	67.4184	1.01431	0.260713	3.89052	0.000100028	0.000887575
UHRF1BP1	225.412	-0.691311	0.175475	-3.93966	8.15957e-05	0.000745004
TULP1	21.1274	1.30592	0.435893	2.99596	0.00273584	0.0138872
SRPK1	2715.07	0.624195	0.110817	5.63267	1.77443e-08	4.26677e-07
MAPK13	31.3061	-1.74093	0.48258	-3.60756	0.000309094	0.0022869
PNPLA1	26.6275	-0.85602	0.34205	-2.50262	0.0123279	0.0465065
CDKN1A	24168.8	-0.764948	0.103587	-7.38458	1.5294e-13	1.0196e-11
PIM1	154.714	-1.0129	0.198194	-5.11067	3.21013e-07	5.72912e-06
SAYSD1	83.8286	-1.25527	0.234707	-5.34825	8.88094e-08	1.79903e-06
MOCS1	42.6414	-1.61124	0.3708	-4.3453	1.39084e-05	0.000161071
TREML2	22417	0.766951	0.0978425	7.83862	4.5552e-15	3.95831e-13
TREML5P	37.5724	1.01495	0.365417	2.77751	0.0054777	0.0243711
TREM1	1001.23	1.93898	0.182912	10.6006	2.96025e-26	8.2887e-24
PGC	351.419	-1.10374	0.144959	-7.61417	2.6539e-14	2.03898e-12
BYSL	512.185	0.506797	0.113265	4.47443	7.66148e-06	9.61283e-05
GUCA1B	20.0336	1.45922	0.478541	3.04931	0.00229367	0.0120217
ZNF318	34.2046	-1.0507	0.362652	-2.89726	0.00376436	0.0179935
TJAP1	122.025	-0.779348	0.278009	-2.80332	0.00505795	0.0228342
GTPBP2	689.989	-0.92946	0.114318	-8.13049	4.2757e-16	4.3099e-14
MRPL14	1044.22	0.514777	0.0962266	5.34963	8.81338e-08	1.78822e-06
SLC29A1	555.519	0.532967	0.146934	3.62725	0.000286451	0.00214839
CLIC5	302.261	-0.521009	0.153767	-3.38831	0.00070324	0.00455336
ENPP4	92.4338	1.93475	0.315229	6.13762	8.37647e-10	2.77746e-08
TNFRSF21	588.072	1.24823	0.106999	11.6658	1.90584e-31	9.23598e-29
TMEM14A	88.1676	-0.668297	0.197275	-3.38765	0.000704948	0.00456207
GSTA9P	4041.84	1.71297	0.404428	4.23553	2.28013e-05	0.000247583
GSTA4	1862.76	1.02249	0.0826889	12.3655	4.01906e-35	3.37601e-32
AL512347.1	713.701	0.698474	0.12101	5.77205	7.83146e-09	2.01792e-07
COL21A1	179.641	1.34029	0.192729	6.95429	3.54331e-12	1.84487e-10
KIAA1586	217.39	-0.741055	0.143323	-5.17053	2.33434e-07	4.3254e-06
BAG2	57.715	-0.728017	0.272366	-2.67293	0.00751908	0.0313502
LINC00680	179.042	-0.580912	0.148794	-3.90414	9.4561e-05	0.000848624
SDHAF4	79.7675	-0.877502	0.220261	-3.98392	6.77889e-05	0.000637894
LCA5	12.441	-2.02139	0.502115	-4.02576	5.67907e-05	0.000546232
BCKDHB	190.16	-0.609555	0.192417	-3.16788	0.00153555	0.00867231
MRAP2	41.6765	1.99965	0.390058	5.12655	2.95105e-07	5.32711e-06
NT5E	1716.23	-1.0215	0.129249	-7.90331	2.716e-15	2.42706e-13
SYNCRIP	2036.82	0.524637	0.111576	4.70206	2.5755e-06	3.72575e-05
RN7SKP209	251.571	0.692366	0.166134	4.16753	3.07925e-05	0.000323861
ZNF292	5323.94	0.586369	0.119061	4.92494	8.43841e-07	1.36663e-05
HSPD1P10	23.8908	1.44128	0.471328	3.05791	0.00222885	0.0117537
AKIRIN2	265.779	0.632538	0.14093	4.4883	7.17924e-06	9.10044e-05
RNGTT	320.282	0.639967	0.127253	5.02907	4.92866e-07	8.4262e-06
PNRC1	138.107	-0.522654	0.169832	-3.07748	0.00208758	0.0111607
ANKRD6	27.6444	-0.980376	0.352477	-2.78139	0.00541268	0.0240989
FBXL4	168.311	-0.668434	0.185534	-3.60275	0.000314864	0.00232277
AL080317.1	142.901	1.07766	0.209053	5.15497	2.53666e-07	4.6728e-06
AL080317.3	36.1225	0.895474	0.359338	2.49201	0.0127023	0.0477189
LINC02527	274.755	0.517481	0.172355	3.00241	0.00267851	0.0136305
MARCKS	14.2951	-3.02912	0.567263	-5.33989	9.30014e-08	1.87791e-06
DCBLD1	20.3647	-1.16039	0.430393	-2.69611	0.00701544	0.0296228
AL450405.1	158.046	0.514149	0.170604	3.0137	0.0025808	0.0132618
RNF217	61.4851	-0.784434	0.225282	-3.48201	0.000497674	0.00341727
NCOA7	190.553	-0.606704	0.196178	-3.09261	0.00198403	0.0106878
TMEM200A	153.561	1.32617	0.228795	5.79634	6.77782e-09	1.79037e-07
EPB41L2	101.021	-0.632955	0.203964	-3.10326	0.001914	0.0103905
ENPP1	18.3616	-3.18702	0.567619	-5.61472	1.96881e-08	4.6983e-07
SGK1	5301.56	0.576205	0.120918	4.76526	1.88614e-06	2.79921e-05
KRT8P42	53.8297	1.57607	0.335554	4.69692	2.64111e-06	3.80319e-05
AL138828.1	132.154	-0.551361	0.208052	-2.65011	0.00804647	0.0329709
MAP3K5	11.0336	-1.70666	0.52265	-3.2654	0.00109311	0.00659366
ARFGEF3	37.1577	-1.68777	0.31495	-5.35884	8.37579e-08	1.71881e-06
AL035446.1	58.3712	0.837907	0.266532	3.14374	0.00166805	0.00929973
AIG1	100.576	-1.1	0.197112	-5.58061	2.3967e-08	5.61309e-07
PHACTR2	2280.13	-0.856662	0.0869681	-9.8503	6.8341e-23	1.28522e-20
PLAGL1	79.8503	0.873427	0.242876	3.59619	0.000322915	0.00237106
STX11	304.957	0.769465	0.197845	3.88923	0.000100565	0.000891706
STXBP5	43.4668	-0.81403	0.321433	-2.5325	0.0113251	0.0437048
SASH1	431.661	-0.504294	0.109469	-4.60675	4.09003e-06	5.48238e-05
SYNE1	76.7705	-1.45404	0.204717	-7.10267	1.22371e-12	6.91423e-11
ZDHHC14	28.6207	1.42494	0.49203	2.89605	0.00377891	0.0180289
SYNJ2	132.76	0.605375	0.203242	2.9786	0.00289571	0.0145471
SYTL3	281.376	-0.620291	0.152324	-4.07217	4.65772e-05	0.000463199
AGPAT4	19.6059	-1.0669	0.39155	-2.7248	0.00643406	0.0275933
SFT2D1	234.122	-0.673834	0.14299	-4.71246	2.44746e-06	3.55687e-05
MPC1	88.4154	-0.668245	0.213822	-3.12524	0.00177662	0.00978381
UNC93A	11.9235	3.46788	0.988935	3.50668	0.000453737	0.00315687
DACT2	116.485	0.860434	0.201282	4.27478	1.91329e-05	0.0002124
PDGFA	106.493	-0.782088	0.195719	-3.99597	6.44309e-05	0.000609645
MICALL2	135.576	1.05319	0.207237	5.08206	3.73365e-07	6.56122e-06
NUDT1	91.9966	0.612761	0.224795	2.72586	0.00641342	0.0275313
GNA12	211.639	0.680194	0.159152	4.27387	1.92111e-05	0.000212894
AC092171.2	354.795	0.523685	0.114182	4.58638	4.5099e-06	5.98155e-05
AC007161.1	100.454	0.696629	0.207869	3.35129	0.000804353	0.00510058
ICA1	244.986	-0.640465	0.12823	-4.99465	5.89439e-07	9.90257e-06
NDUFA4	548.019	-0.551844	0.106293	-5.19173	2.08351e-07	3.92411e-06
THSD7A	114.652	-0.816648	0.196074	-4.16499	3.11362e-05	0.000326658
AC005281.1	32.9574	-1.24252	0.300873	-4.12972	3.63199e-05	0.000375414
ANKMY2	162.585	-0.79528	0.198406	-4.00835	6.11442e-05	0.000583649
RPL23P8	91.2237	0.583463	0.202962	2.87474	0.00404366	0.0190042
SP4	54.9335	-0.800575	0.255581	-3.13238	0.00173397	0.00959089
FAM126A	605.091	0.59867	0.11145	5.37163	7.80261e-08	1.61699e-06
GPNMB	31.9614	-0.855386	0.344451	-2.48333	0.0130159	0.0486071
AC004520.1	62.8676	0.880445	0.271167	3.24687	0.00116681	0.00695449
JAZF1	78.8986	1.18963	0.229986	5.1726	2.30855e-07	4.28551e-06
CREB5	97.1719	1.07979	0.252392	4.27821	1.884e-05	0.000209703
SCRN1	47.3641	-1.74955	0.266368	-6.56817	5.09376e-11	2.13938e-09
FKBP14	461.257	0.850321	0.128656	6.60928	3.86201e-11	1.68378e-09
FKBP9	275.835	-0.73178	0.124045	-5.89933	3.64975e-09	1.04516e-07
AC083864.1	33.0234	1.42854	0.373538	3.82434	0.000131124	0.00111783
GLI3	41.4737	-1.52896	0.337501	-4.53024	5.89161e-06	7.61378e-05
STK17A	433.556	-0.605154	0.129129	-4.68642	2.78032e-06	3.9629e-05
POLM	671.399	0.877149	0.108345	8.09591	5.68361e-16	5.59522e-14
OGDH	1762.61	-0.587753	0.0706188	-8.3229	8.58374e-17	9.40479e-15
SUN3	459.626	-0.840364	0.108299	-7.75969	8.51351e-15	7.15135e-13
UPP1	5697.14	-0.671137	0.118982	-5.64067	1.69394e-08	4.12038e-07
LINC01446	28.7648	-1.05895	0.374672	-2.82633	0.00470844	0.0214639
AC092447.7	64.8176	0.799037	0.270803	2.95062	0.00317136	0.0156702
TPST1	46.2645	-1.21684	0.316582	-3.84367	0.000121206	0.00104388
AC006001.2	24.5694	-0.953538	0.365615	-2.60804	0.00910633	0.0366346
GTF2I	133.081	-0.546655	0.196083	-2.78788	0.00530541	0.023705
AC211433.1	1676.31	-0.799953	0.116193	-6.88468	5.79179e-12	2.84977e-10
GTF2IRD2	44.4123	-0.819214	0.316459	-2.58869	0.00963412	0.0383296
AC211486.5	140.255	-0.958315	0.176306	-5.43554	5.46322e-08	1.17268e-06
HIP1	45.8285	-0.785331	0.289888	-2.70909	0.00674686	0.0286617
STYXL1	615.876	-0.521546	0.0973729	-5.35617	8.50024e-08	1.73306e-06
AC007000.1	25.7814	1.77818	0.444355	4.00172	6.2885e-05	0.000598001
MAGI2-AS3	50.4576	-1.31917	0.301203	-4.37966	1.18864e-05	0.00014076
STEAP4	129.027	-1.1929	0.230745	-5.16981	2.34335e-07	4.33572e-06
TFPI2	5347.03	-1.01618	0.12412	-8.18712	2.67551e-16	2.80929e-14
PON1	23.5598	2.69874	0.571681	4.72071	2.35026e-06	3.42746e-05
PON2	195.538	0.721602	0.15775	4.57433	4.77737e-06	6.27684e-05
DLX5	245.999	0.796169	0.156539	5.08606	3.65569e-07	6.45123e-06
GAL3ST4	81.208	-0.860446	0.202464	-4.24987	2.13894e-05	0.00023415
STAG3	39.8422	1.00557	0.317372	3.16842	0.0015327	0.00866008
EPHB4	353.217	0.763483	0.131106	5.82341	5.76598e-09	1.56576e-07
DPY19L2P2	517.516	1.03039	0.295174	3.49079	0.000481591	0.00332132
LAMB1	306.77	0.554468	0.158809	3.49141	0.000480474	0.00331543
TFEC	22.63	2.26992	0.607398	3.73712	0.000186141	0.00149482
CAV2	21.2926	-1.78243	0.404935	-4.40177	1.07372e-05	0.000129215
GCC1	167.347	-0.713385	0.166344	-4.28862	1.79789e-05	0.000201934
ARF5	196.989	-0.621468	0.202445	-3.06981	0.00214195	0.0113924
LEP	4494.14	-1.42372	0.120827	-11.7831	4.7728e-32	2.40549e-29
FAM71F1	61.3477	-0.926468	0.225864	-4.10187	4.09817e-05	0.000415088
CCDC136	18.4678	1.33152	0.492439	2.70392	0.00685265	0.029023
CPA2	179.935	1.59107	0.229578	6.93038	4.19699e-12	2.15845e-10
CPA4	48.1256	0.957234	0.333394	2.87118	0.00408939	0.0191827
SLC35B4	499.217	-0.607334	0.147506	-4.11734	3.83272e-05	0.000392658
C7orf49	171.467	-0.542993	0.163806	-3.31485	0.000916907	0.00571649
TMEM140	304.369	-1.34882	0.18094	-7.45452	9.0199e-14	6.38487e-12
SLC13A4	51.6331	0.790139	0.265955	2.97095	0.00296883	0.0148442
DGKI	61.3277	1.60415	0.31059	5.16487	2.4061e-07	4.43878e-06
TRIM24	882.677	0.572325	0.132308	4.32572	1.52035e-05	0.000173676
TTC26	42.0185	-1.01109	0.274078	-3.68905	0.000225096	0.00176053
KDM7A	235.601	0.810202	0.156224	5.18617	2.14663e-07	4.01299e-06
TRPV6	992.625	-0.836775	0.128729	-6.50031	8.01571e-11	3.26854e-09
GSTK1	1220.79	0.636445	0.0926647	6.86826	6.49895e-12	3.17391e-10
ZYX	454.904	0.713787	0.11467	6.22469	4.8252e-10	1.71745e-08
TCAF2	135.528	0.578106	0.18426	3.13745	0.00170424	0.00946383
ARHGEF35	206.046	-0.580488	0.138771	-4.18306	2.87614e-05	0.000304277
OR2A20P	33.7247	-1.05174	0.367985	-2.85811	0.00426169	0.0198365
AC074386.1	37.5676	-1.04945	0.280911	-3.73586	0.000187071	0.00149852
ARHGEF5	288.045	-0.537952	0.117236	-4.58863	4.4616e-06	5.92998e-05
PDIA4	5348.99	0.721435	0.0975281	7.39721	1.3908e-13	9.37118e-12
XRCC2	147.791	1.38085	0.193549	7.13438	9.72219e-13	5.59359e-11
WDR60	66.9597	-0.692068	0.231008	-2.99587	0.00273666	0.0138872
ERICH1	446.068	0.670074	0.164381	4.07634	4.57508e-05	0.000457872
DLGAP2	115.678	1.38862	0.299215	4.64089	3.46918e-06	4.78246e-05
CSMD1	143.407	1.36044	0.243103	5.59614	2.19171e-08	5.17146e-07
ANGPT2	2909.73	-0.843994	0.248488	-3.39651	0.000682504	0.00444421
MFHAS1	238.624	-0.565099	0.140354	-4.02623	5.66773e-05	0.000545974
PPP1R3B	609.363	-0.503477	0.11228	-4.48412	7.32142e-06	9.24348e-05
AC022784.1	594.855	-1.89488	0.376682	-5.03043	4.89371e-07	8.37782e-06
MTMR9	47.4475	-1.27539	0.262609	-4.85662	1.19405e-06	1.86663e-05
MTMR7	82.7878	-0.778459	0.228343	-3.40917	0.00065161	0.00428065
MTUS1	1601.6	0.608006	0.0869646	6.99142	2.72121e-12	1.46527e-10
PHYHIP	839.735	0.927108	0.127821	7.25316	4.07146e-13	2.51472e-11
PDLIM2	1125.13	0.523435	0.111313	4.70237	2.57154e-06	3.72431e-05
C8orf58	55.9485	0.649022	0.254766	2.54753	0.010849	0.0423343
TNFRSF10C	123.509	-1.40297	0.203601	-6.89075	5.54977e-12	2.75303e-10
TNFRSF10D	68.9778	-1.67602	0.353184	-4.74544	2.08052e-06	3.05887e-05
R3HCC1	628.632	-0.710924	0.128057	-5.55162	2.83033e-08	6.54351e-07
ENTPD4	249.153	-1.16636	0.143375	-8.13501	4.11904e-16	4.18548e-14
DPYSL2	68.3172	-0.852413	0.236849	-3.59897	0.000319483	0.00235409
PTK2B	638.727	-1.75433	0.101012	-17.3675	1.45457e-67	6.10921e-64
CLU	1529.18	0.524506	0.103163	5.08427	3.69045e-07	6.50344e-06
CCDC25	291.235	-0.597227	0.142748	-4.18378	2.86703e-05	0.000303824
FZD3	46.271	-0.744251	0.28224	-2.63695	0.00836563	0.0340649
EXTL3	174.487	0.79156	0.193199	4.09713	4.18308e-05	0.000423348
RAB11FIP1	704.76	0.529507	0.102077	5.18735	2.13309e-07	3.99954e-06
ASH2L	553.429	-0.513371	0.113688	-4.5156	6.31388e-06	8.11245e-05
TACC1	589.317	-1.28123	0.144922	-8.84082	9.50224e-19	1.2874e-16
HTRA4	2215.53	0.733781	0.148543	4.93987	7.81738e-07	1.27589e-05
C8orf4	29.6673	-1.13256	0.369807	-3.06259	0.00219433	0.0116171
ANK1	72.732	1.60637	0.266692	6.02331	1.70886e-09	5.30337e-08
ASNSP1	48.6179	-1.37574	0.374352	-3.67498	0.00023787	0.00184611
SPIDR	195.737	-0.513884	0.172139	-2.98528	0.00283321	0.0142737
TCEA1	1575.6	-0.565182	0.0811688	-6.96304	3.32997e-12	1.75555e-10
LYN	291.216	0.950615	0.16054	5.92136	3.19287e-09	9.26961e-08
ASPH	145.309	-0.733925	0.195868	-3.74704	0.000178936	0.00144618
TTPA	38.1265	1.14441	0.367785	3.11164	0.00186052	0.0101659
ADHFE1	55.3141	-0.875415	0.326842	-2.6784	0.00739745	0.0309352
NCOA2	250.039	0.66146	0.165113	4.00611	6.17273e-05	0.000588323
UBE2W	2443.15	0.643925	0.0916169	7.02846	2.08832e-12	1.13908e-10
CRISPLD1	4016.77	1.82439	0.110175	16.559	1.37788e-61	2.89355e-58
HEY1	447.056	1.75908	0.143141	12.2891	1.03605e-34	7.25235e-32
LINC01419	134.532	1.34932	0.271657	4.967	6.79963e-07	1.12583e-05
CA2	234.356	1.03052	0.158877	6.48629	8.79742e-11	3.5528e-09
OSGIN2	90.8273	-1.19826	0.209499	-5.71963	1.06757e-08	2.67955e-07
NBN	318.276	-0.576599	0.154772	-3.72547	0.00019495	0.00155467
TMEM55A	200.397	-0.884233	0.151987	-5.81782	5.96198e-09	1.60858e-07
OTUD6B-AS1	492.605	-0.569258	0.117367	-4.85026	1.233e-06	1.92037e-05
RRM2B	265.612	-0.823719	0.141032	-5.84067	5.19899e-09	1.43342e-07
FZD6	157.409	-0.727324	0.18112	-4.01571	5.92682e-05	0.000567031
MED30	26.0836	-1.18788	0.368843	-3.22056	0.00127941	0.00747017
EXT1	118.606	0.91563	0.195702	4.67869	2.88707e-06	4.09157e-05
MAL2	91.643	-0.637659	0.206723	-3.0846	0.00203824	0.0109611
ZHX1	96.8974	-0.929275	0.257514	-3.60864	0.000307801	0.00227866
TRIB1	205.879	1.0943	0.201337	5.43515	5.47506e-08	1.17323e-06
ZFAT	120.437	1.54815	0.249615	6.20213	5.57045e-10	1.93889e-08
TRAPPC9	122.095	-0.670547	0.193517	-3.46506	0.000530112	0.00360076
LY6D	512.858	0.980488	0.152033	6.44916	1.12469e-10	4.44237e-09
TOP1MT	140.679	0.701027	0.177689	3.94525	7.97152e-05	0.000731013
MROH6	16.9391	1.67542	0.567779	2.95083	0.00316925	0.015666
NAPRT	31.3088	-0.830508	0.321822	-2.58064	0.00986162	0.0391482
IQANK1	868.733	0.893622	0.115257	7.75333	8.95168e-15	7.42047e-13
AC105219.4	44.4525	0.768085	0.289021	2.65754	0.0078714	0.032401
EPPK1	85.0139	1.28909	0.24593	5.24171	1.59098e-07	3.06519e-06
PLEC	314.728	0.58362	0.177685	3.28458	0.00102135	0.00624274
PARP10	20.6009	2.52914	0.623188	4.05839	4.9413e-05	0.00048641
SLC39A4	31.535	0.891215	0.341855	2.607	0.00913405	0.0366993
ZNF252P	209.87	0.519907	0.159042	3.26899	0.00107932	0.00654583
DOCK8	106.549	-0.962739	0.219342	-4.38921	1.13766e-05	0.000135359
CDC37L1	314.937	-0.692051	0.137624	-5.02857	4.9414e-07	8.43654e-06
RCL1	529.912	0.733586	0.136747	5.36454	8.11567e-08	1.67087e-06
INSL4	5525.08	0.66799	0.101438	6.5852	4.54262e-11	1.9207e-09
GLDC	322.046	0.832057	0.144137	5.77269	7.80136e-09	2.01529e-07
AL354707.1	34.2904	-1.22642	0.318402	-3.85181	0.000117247	0.00101533
RPL4P5	137.744	0.504482	0.172201	2.92962	0.00339381	0.0165652
MPDZ	82.1736	-0.818884	0.225683	-3.62847	0.000285102	0.00214209
ZDHHC21	120.899	0.855158	0.192885	4.43351	9.27122e-06	0.000114191
SLC24A2	32.1009	1.10439	0.411851	2.68153	0.00732866	0.0307292
MLLT3	52.8743	1.17712	0.300636	3.91543	9.02428e-05	0.000816267
KLHL9	92.9383	-0.521371	0.19788	-2.63478	0.00841912	0.0342418
MTAP	1221.63	0.74665	0.0890228	8.38718	4.97935e-17	5.75594e-15
AL359922.3	20.26	1.48212	0.459174	3.22779	0.00124749	0.0073323
MOB3B	1614.01	0.637993	0.0797484	8.00008	1.24343e-15	1.16919e-13
C9orf72	1087.2	-0.519541	0.0969194	-5.36054	8.29721e-08	1.70546e-06
DDX58	453.86	-1.3815	0.338479	-4.08149	4.47483e-05	0.000448909
AQP3	2891.26	0.587781	0.135693	4.33168	1.47976e-05	0.000170118
NOL6	926.068	0.588983	0.0977233	6.02705	1.66983e-09	5.19503e-08
PTENP1	62.837	0.665268	0.250128	2.65971	0.00782078	0.0322454
NUDT2	215.088	-0.680975	0.145252	-4.68823	2.75582e-06	3.94136e-05
KIAA1161	141.477	2.24901	0.234891	9.57469	1.02164e-21	1.76339e-19
FAM219A	121.372	-0.747681	0.213208	-3.50682	0.000453501	0.00315687
RUSC2	72.8488	-0.831653	0.233731	-3.55816	0.000373457	0.0026824
TPM2	19.2231	-1.14977	0.411802	-2.79205	0.00523757	0.0234435
TLN1	535.205	-0.6376	0.0976993	-6.52614	6.74849e-11	2.78639e-09
CREB3	1202.56	-0.577697	0.0749303	-7.70979	1.2603e-14	1.01145e-12
GLIPR2	87.801	-0.572107	0.201545	-2.8386	0.00453113	0.0208178
GNE	730.943	0.573742	0.145491	3.9435	8.03017e-05	0.00073532
TRMT10B	188.042	-0.510757	0.162383	-3.14538	0.0016587	0.00925583
SLC25A51	322.226	-0.576248	0.113278	-5.08703	3.63706e-07	6.42734e-06
PIP5K1B	112.828	-1.10055	0.170375	-6.45958	1.04993e-10	4.18644e-09
HSPB1P1	109.137	0.577528	0.197139	2.92955	0.00339454	0.0165652
GDA	80.9952	1.9137	0.267299	7.15939	8.10351e-13	4.72705e-11
ANXA1	28188.6	0.770974	0.0999596	7.71286	1.23028e-14	9.93684e-13
NMRK1	101.823	-0.880394	0.232371	-3.78875	0.000151408	0.00126174
GCNT1	1093.88	1.11813	0.0979887	11.4108	3.69265e-30	1.50088e-27
PRUNE2	35.6748	2.14293	0.406504	5.27162	1.35226e-07	2.6706e-06
RASEF	27.2985	1.21548	0.425818	2.85445	0.00431115	0.0200435
KIF27	31.2027	-0.856955	0.333678	-2.56821	0.0102224	0.0403517
GOLM1	96.2758	0.796185	0.2952	2.6971	0.00699463	0.0295449
DAPK1	327.398	-0.514333	0.140368	-3.66419	0.000248126	0.001911
SEMA4D	384.664	1.28723	0.169866	7.57793	3.51117e-14	2.66511e-12
BX470209.1	78.1821	-1.66133	0.241327	-6.88417	5.81263e-12	2.84977e-10
BX470209.2	67.4593	-3.03767	0.240063	-12.6537	1.06792e-36	1.03506e-33
IPPK	451.661	0.763229	0.135878	5.61702	1.94284e-08	4.64512e-07
FBP1	56.6389	-0.950072	0.288195	-3.29663	0.000978515	0.00603194
AAED1	82.1126	-0.642098	0.229621	-2.79634	0.00516855	0.023217
TDRD7	89.5777	-0.699358	0.272731	-2.56428	0.0103391	0.0407103
XPA	55.8944	-0.961789	0.254429	-3.78019	0.000156707	0.00129501
CORO2A	448.374	0.969459	0.125105	7.74919	9.24798e-15	7.51771e-13
TGFBR1	35.4603	-1.00078	0.332379	-3.01096	0.0026042	0.0133331
RNF20	230.914	-0.610486	0.141738	-4.30713	1.65387e-05	0.000187906
EPB41L4B	85.1154	-0.610799	0.210882	-2.89641	0.00377463	0.0180177
SVEP1	137.877	-0.853244	0.183932	-4.63892	3.50233e-06	4.82289e-05
SUSD1	79.1407	-0.75875	0.259411	-2.92489	0.00344576	0.0167696
COL27A1	76.96	-0.745862	0.212324	-3.51285	0.000443322	0.00310153
AKNA	53.3777	-1.02347	0.294068	-3.4804	0.000500661	0.00343217
WHRN	31.8996	1.08021	0.368053	2.93494	0.00333612	0.0163434
CDK5RAP2	1890.33	0.748209	0.101969	7.3376	2.17451e-13	1.40622e-11
MEGF9	280.989	1.59182	0.220326	7.22481	5.0182e-13	3.05456e-11
OLFML2A	18.6509	-2.51469	0.475421	-5.2894	1.22717e-07	2.43502e-06
GOLGA1	126.961	-0.720938	0.175214	-4.11463	3.87805e-05	0.000396941
SLC2A8	51.0764	0.837885	0.285731	2.93243	0.00336323	0.0164442
RPL12	6612.57	0.529412	0.0724445	7.30783	2.71493e-13	1.71473e-11
LCN2	127.838	-3.31399	1.06814	-3.10258	0.00191842	0.0104035
CIZ1	687.729	-0.521281	0.158195	-3.29518	0.000983588	0.00605433
COQ4	268.048	-0.649307	0.118117	-5.49717	3.85944e-08	8.59168e-07
LINC00963	433.504	-0.671021	0.113853	-5.89377	3.77482e-09	1.07608e-07
PTGES	1003.55	-1.31375	0.132424	-9.92082	3.37978e-23	6.55158e-21
FIBCD1	95.5235	1.32821	0.31653	4.19616	2.71482e-05	0.000289888
DDX31	384.088	0.551143	0.131533	4.19014	2.78779e-05	0.000295924
GBGT1	74.3064	1.94373	0.289228	6.7204	1.81226e-11	8.426e-10
SURF6	240.422	0.502113	0.157175	3.19462	0.00140016	0.00803735
RPL7A	9769.15	0.505705	0.0827343	6.1124	9.81438e-10	3.20366e-08
SLC2A6	29.8504	1.43601	0.49855	2.88037	0.00397203	0.0187515
VAV2	61.28	0.900294	0.306698	2.93545	0.00333069	0.0163231
PAEP	1590.7	1.73047	0.143107	12.0922	1.16173e-33	6.65352e-31
SDCCAG3	154.217	0.607245	0.174301	3.48388	0.0004942	0.00339897
INPP5E	94.4163	1.19886	0.221541	5.41147	6.25086e-08	1.31268e-06
NOTCH1	55.8941	0.909243	0.263507	3.45055	0.000559442	0.00377353
LINC01451	63.5559	0.924915	0.272773	3.39079	0.000696926	0.00452643
EGFL7	396.875	0.642869	0.20717	3.1031	0.00191507	0.0103919
AGPAT2	104.558	-0.604241	0.20029	-3.01682	0.00255439	0.0131315
C8G	372.114	0.729228	0.157689	4.62446	3.7557e-06	5.11035e-05
ITIH5	77.2994	-1.06108	0.208769	-5.08257	3.72356e-07	6.55263e-06
GATA3	1868.69	0.76782	0.102861	7.46466	8.35168e-14	6.01321e-12
OPTN	457.545	-0.779927	0.127498	-6.11717	9.52505e-10	3.12541e-08
HSPA14	303.958	0.544954	0.139772	3.89887	9.66434e-05	0.00086301
SUV39H2	170.489	0.552994	0.173492	3.18744	0.0014354	0.00821344
ST8SIA6-AS1	111.608	-0.682415	0.172467	-3.95679	7.59623e-05	0.000700166
CASC10	23.1811	-1.02625	0.396729	-2.58678	0.0096876	0.0385302
SKIDA1	29.7956	-0.93058	0.365629	-2.54514	0.0109233	0.0425318
PIP4K2A	915.634	-0.941752	0.127023	-7.41401	1.22535e-13	8.43681e-12
OTUD1	57.5601	-0.784386	0.261879	-2.99523	0.00274241	0.0139036
LYZL2	23.5618	1.07912	0.435294	2.47906	0.0131728	0.0490911
ALOX5	264.427	-1.35664	0.189591	-7.15562	8.32933e-13	4.83639e-11
ZNF488	173.754	2.00932	0.206663	9.7227	2.41287e-22	4.34316e-20
AC245041.2	22.8346	1.56943	0.464795	3.3766	0.000733864	0.00472493
MAPK8	65.0513	-1.4246	0.23837	-5.97641	2.28113e-09	6.84339e-08
ERCC6	171.784	-1.58901	0.229604	-6.92063	4.49654e-12	2.27536e-10
SGMS1	79.6831	-0.965835	0.196558	-4.91373	8.93609e-07	1.43616e-05
CSTF2T	247.744	-0.61517	0.168025	-3.66118	0.000251059	0.00192548
ANK3	383.617	-0.999177	0.11514	-8.67796	4.02942e-18	5.23409e-16
DNA2	70.4039	0.947985	0.246905	3.83948	0.000123298	0.00105972
TET1	316.341	0.551402	0.166359	3.31453	0.000917959	0.00572022
AL513534.1	271.535	0.546226	0.151283	3.61061	0.000305476	0.00226545
KIF1BP	62.0555	-0.686211	0.23865	-2.87538	0.00403539	0.0189724
AL596223.1	15.7268	1.32542	0.52721	2.51402	0.0119364	0.0453829
AIFM2	195.213	-1.13459	0.153258	-7.40313	1.33011e-13	9.05909e-12
SLC29A3	297.993	-0.587029	0.224803	-2.6113	0.00901979	0.0363445
PPP3CB-AS1	42.9684	-1.01833	0.292482	-3.48169	0.000498257	0.00341941
SYNPO2L	30.4119	-1.82022	0.387468	-4.69774	2.63061e-06	3.79241e-05
GLUD1P3	49.5249	0.747162	0.279309	2.67504	0.00747208	0.0311749
AC022400.7	66.5171	0.694764	0.259123	2.68121	0.00733558	0.0307461
PLAU	60.2863	-1.16391	0.272087	-4.27771	1.88829e-05	0.000209995
RPS24	5512.72	0.544996	0.0879511	6.19658	5.7702e-10	1.99053e-08
EIF5AL1	110.116	0.624018	0.207912	3.00135	0.00268781	0.0136668
ANXA11	177.229	-0.734439	0.183425	-4.00404	6.22704e-05	0.000593051
LINC00857	124.944	-0.60777	0.189666	-3.20443	0.00135332	0.0078112
LINC00858	172.763	-0.891434	0.200173	-4.45331	8.45569e-06	0.000105383
BMPR1A	38.6918	-1.20689	0.317847	-3.79709	0.000146406	0.00123227
ADIRF-AS1	14.2693	-1.72365	0.642885	-2.68112	0.00733757	0.0307461
CTSLP1	18.0161	-1.66122	0.437578	-3.79639	0.000146817	0.00123267
PAPSS2	179.137	0.548702	0.188513	2.91068	0.00360643	0.0173904
IFIT2	1275.67	-1.58044	0.512265	-3.0852	0.00203418	0.0109439
IFIT3	1630.7	-2.06546	0.590951	-3.49516	0.000473784	0.00327824
SLC16A12	373.353	0.930078	0.171722	5.41617	6.08884e-08	1.28293e-06
PANK1	73.969	1.01829	0.256659	3.9675	7.26316e-05	0.000674895
MYOF	1059.96	-0.571064	0.103541	-5.51534	3.48101e-08	7.90284e-07
CYP2C18	131.025	1.5299	0.226039	6.76831	1.30294e-11	6.19513e-10
CYP2C9	43.6822	1.9094	0.454475	4.20134	2.65335e-05	0.000283805
SORBS1	1044.88	0.720882	0.160187	4.50025	6.78748e-06	8.64735e-05
TCTN3	1770.61	0.582961	0.0757127	7.69965	1.36442e-14	1.08808e-12
TM9SF3	1515.24	0.500838	0.0976548	5.12865	2.91823e-07	5.27542e-06
PIK3AP1	131.3	-0.557094	0.193479	-2.87936	0.00398486	0.0187979
RPL13AP5	794.332	0.563548	0.0946766	5.95235	2.64324e-09	7.85491e-08
MORN4	199.779	-0.748181	0.169542	-4.41296	1.01968e-05	0.000123302
HPS1	228.186	-0.861732	0.155165	-5.55367	2.79736e-08	6.47919e-07
ABCC2	74.0379	0.812002	0.265531	3.05804	0.00222793	0.0117537
SCD	9846.17	0.977349	0.108058	9.04465	1.50139e-19	2.19971e-17
SFXN3	190.939	-0.607138	0.178458	-3.40213	0.000668637	0.00436972
POLL	285.365	-0.506901	0.134227	-3.77645	0.000159076	0.00130918
FBXW4	66.6941	-0.74369	0.278997	-2.66559	0.0076854	0.031825
C10orf76	249.875	-0.639974	0.139901	-4.57449	4.77392e-06	6.27684e-05
ELOVL3	70.4502	0.81296	0.251058	3.23813	0.00120314	0.00713055
TRIM8	30.0507	-1.16951	0.379396	-3.08257	0.00205224	0.0110223
CALHM3	104.62	1.02213	0.251166	4.06955	4.71046e-05	0.000465504
NEURL1	1267.23	0.630755	0.111657	5.64904	1.61348e-08	3.97844e-07
SH3PXD2A	369.899	0.552354	0.122365	4.51398	6.36213e-06	8.16323e-05
AL121929.2	50.813	0.860237	0.303401	2.83531	0.00457812	0.0209784
SFR1	83.4323	-0.528904	0.212454	-2.4895	0.0127923	0.0479856
GSTO1	686.461	-1.8944	0.325118	-5.82681	5.64972e-09	1.54083e-07
ITPRIP	762.707	-0.550922	0.100455	-5.48429	4.15128e-08	9.08092e-07
PDCD4	989.648	-0.68653	0.109051	-6.29547	3.06475e-10	1.10965e-08
ACSL5	117.272	-1.01734	0.288307	-3.52867	0.000417648	0.00295472
DCLRE1A	64.9552	-0.914554	0.236107	-3.87347	0.000107298	0.000941473
PDZD8	173.47	-0.616127	0.194799	-3.16289	0.00156212	0.00880656
RAB11FIP2	83.9765	-0.56449	0.204284	-2.76327	0.00572257	0.025229
RGS10	145.539	-0.773638	0.16044	-4.82199	1.42136e-06	2.1737e-05
INPP5F	208.595	-0.862596	0.14818	-5.82127	5.84031e-09	1.58254e-07
ZRANB1	276.662	0.644493	0.16402	3.92936	8.51711e-05	0.000775401
BCCIP	1041.34	0.510077	0.104499	4.88119	1.05449e-06	1.66917e-05
C10orf90	183.911	-1.29768	0.146297	-8.87019	7.30233e-19	1.0001e-16
MTG1	36.3558	-0.862126	0.303721	-2.83854	0.00453199	0.0208178
SIRT3	44.9749	-1.09734	0.264549	-4.14795	3.35466e-05	0.000348464
IFITM2	240.401	-1.31189	0.227254	-5.77278	7.79743e-09	2.01529e-07
IFITM3	2401.41	-1.28067	0.508595	-2.51806	0.0118005	0.0450154
PTDSS2	183.816	0.521266	0.181902	2.86564	0.00416162	0.0194353
AP2A2	176.076	-0.588202	0.19012	-3.09384	0.00197583	0.0106573
DUSP8	34.8966	0.990193	0.365524	2.70897	0.00674924	0.0286621
H19	325.261	0.658974	0.214212	3.07627	0.00209606	0.0111908
CDKN1C	414.568	0.718108	0.124807	5.75374	8.7289e-09	2.2219e-07
TRIM68	128.269	-0.622568	0.218456	-2.84985	0.00437398	0.0202706
HBE1	15.5151	2.61429	0.708495	3.68991	0.000224329	0.0017578
TRIM6	215.513	-0.771941	0.156838	-4.92189	8.57114e-07	1.3828e-05
TRIM22	161.957	-1.83864	0.157679	-11.6607	2.02471e-31	9.44863e-29
SMPD1	84.6159	-0.902793	0.293221	-3.07889	0.00207777	0.0111262
DNHD1	128.973	0.551554	0.187322	2.94442	0.00323556	0.0159327
CYB5R2	145.04	-0.577666	0.156639	-3.68788	0.00022613	0.00176752
AKIP1	112.915	-0.512288	0.187292	-2.73523	0.00623364	0.0269109
WEE1	1037.38	0.832665	0.105075	7.92447	2.29116e-15	2.07688e-13
MTRNR2L8	195.654	0.567992	0.157887	3.59746	0.000321335	0.00236358
RNF141	811.565	-0.569612	0.0814057	-6.9972	2.61129e-12	1.41211e-10
MRVI1	73.755	0.630494	0.230177	2.73917	0.00615949	0.0266975
AC116535.1	37.5492	1.2799	0.358182	3.57333	0.000352468	0.00255382
TEAD1	209.742	-1.65915	0.138522	-11.9776	4.65838e-33	2.55198e-30
LINC00958	208.932	1.117	0.158594	7.04312	1.8798e-12	1.04803e-10
ARNTL	206.807	0.552811	0.161707	3.41859	0.000629462	0.00416556
SPTY2D1	714.885	0.562813	0.151245	3.72121	0.00019827	0.00157615
E2F8	46.0999	1.10017	0.306071	3.59449	0.00032503	0.00238381
NAV2	48.1979	-1.07108	0.305348	-3.50774	0.000451923	0.00314946
HTATIP2	699.322	-0.542703	0.136926	-3.96349	7.38625e-05	0.000684314
CCDC34	19.0906	2.10964	0.544859	3.8719	0.000107992	0.000946078
LGR4	482.579	0.514628	0.141341	3.64104	0.00027154	0.00205613
RCN1	6727.28	0.659481	0.228679	2.88387	0.00392819	0.0185793
AL078612.2	143.169	0.614678	0.170224	3.61099	0.000305027	0.00226345
CSTF3	961.394	0.517966	0.0865507	5.98454	2.17006e-09	6.54133e-08
KIAA1549L	61.6995	1.13008	0.314562	3.59255	0.000327464	0.00239608
ABTB2	303.025	0.594704	0.132566	4.48611	7.25349e-06	9.18532e-05
CAT	759.326	0.599922	0.0998913	6.00575	1.90444e-09	5.86698e-08
APIP	154.619	-0.731747	0.151753	-4.82196	1.42153e-06	2.1737e-05
TP53I11	29.7723	1.67008	0.491362	3.39889	0.000676611	0.00441403
CRY2	184.773	-0.504543	0.144132	-3.50057	0.000464266	0.00321415
CREB3L1	139.391	1.65534	0.280221	5.90728	3.47811e-09	1.00284e-07
AC024293.1	140.866	0.57409	0.191032	3.00521	0.00265399	0.0135441
DDB2	94.9677	-0.651383	0.20664	-3.15226	0.00162013	0.0090808
ACP2	181.007	-1.53884	0.171809	-8.95668	3.34601e-19	4.68442e-17
SLC39A13	129.297	-0.803718	0.261157	-3.07753	0.00208723	0.0111607
PTPMT1	94.2662	-0.518828	0.198699	-2.61113	0.0090244	0.0363515
AC109635.4	67.3669	1.0412	0.265987	3.91447	9.06035e-05	0.000818942
AC024405.2	17.3893	2.10287	0.569948	3.68959	0.000224616	0.00175786
SERPING1	1164.34	-1.03147	0.083599	-12.3384	5.62967e-35	4.43336e-32
YPEL4	317.154	0.932306	0.150512	6.19424	5.85666e-10	2.00527e-08
DTX4	169.231	-1.27968	0.181812	-7.03846	1.94382e-12	1.07421e-10
AP000777.1	27.5557	1.89894	0.462539	4.10546	4.03518e-05	0.000410688
TMEM109	619.447	-0.531376	0.092213	-5.76249	8.28806e-09	2.12255e-07
TKFC	19.2712	-1.71597	0.442984	-3.87367	0.000107209	0.000941346
FADS2	856.311	1.20398	0.106736	11.28	1.64777e-29	6.29148e-27
FADS3	591.367	0.518804	0.0967097	5.36455	8.11519e-08	1.67087e-06
BEST1	41.3981	-1.38861	0.275039	-5.04878	4.44649e-07	7.69585e-06
AP002990.1	115.591	0.636227	0.184506	3.44827	0.000564193	0.00380152
LBHD1	107.583	0.630012	0.195577	3.2213	0.00127611	0.00745435
TMEM223	255.862	0.506325	0.144274	3.50946	0.000449012	0.00313264
HRASLS5	398.041	1.44173	0.188862	7.6338	2.27932e-14	1.79496e-12
C11orf95	60.9186	1.01734	0.314438	3.23541	0.00121468	0.00717868
AP001453.2	17.6495	1.17444	0.472068	2.48787	0.012851	0.0481424
SLC22A11	222.705	-0.815097	0.235613	-3.45948	0.00054122	0.00367027
ARL2	130.084	-0.589281	0.176517	-3.33838	0.00084267	0.00530352
TM7SF2	36.1936	0.941209	0.34865	2.69958	0.00694266	0.0293647
AP000769.1	815.362	0.588268	0.10517	5.59348	2.22557e-08	5.23175e-07
KRT8P26	28.2304	1.04944	0.410595	2.5559	0.0105915	0.0415239
OVOL1	1685.85	0.806998	0.0841887	9.58558	9.19367e-22	1.60889e-19
KLC2	83.299	-0.675263	0.239501	-2.81946	0.00481046	0.0218342
SLC29A2	246.951	0.51569	0.208414	2.47436	0.0133476	0.0496251
PELI3	15.9328	-1.23983	0.444962	-2.78637	0.00533014	0.0237734
GSTP1	3738.35	-0.752317	0.0966593	-7.78319	7.07205e-15	5.98039e-13
TCIRG1	97.5128	-0.5745	0.229313	-2.50531	0.0122345	0.0462512
MYEOV	131.337	2.972	0.296705	10.0167	1.28753e-23	2.65949e-21
AP002387.1	368.814	0.801159	0.133654	5.99427	2.04403e-09	6.22095e-08
INPPL1	212.696	-0.501954	0.141244	-3.5538	0.000379707	0.002723
AP005019.1	33.4529	0.954578	0.366328	2.6058	0.00916591	0.0368156
FCHSD2	97.0228	-0.531346	0.19604	-2.71039	0.0067204	0.0285685
P2RY2	73.6412	-0.547765	0.215005	-2.54769	0.010844	0.0423297
C2CD3	306.674	-0.785209	0.19539	-4.01867	5.85286e-05	0.000561233
SERPINH1	120.72	-1.11699	0.203962	-5.47644	4.3398e-08	9.44411e-07
AP001189.5	96.2867	0.862901	0.225244	3.83096	0.000127646	0.00109114
LRRC32	46.4993	-1.30617	0.29858	-4.37462	1.21646e-05	0.00014392
TSKU	49.0682	-1.08266	0.281294	-3.84885	0.000118672	0.00102697
ACER3	385.124	-0.543028	0.115685	-4.69402	2.67893e-06	3.85323e-05
CAPN5	17.7663	-1.36066	0.462284	-2.94334	0.00324696	0.0159749
THRSP	30.6392	1.94397	0.474757	4.09466	4.22783e-05	0.000426507
NOX4	28.7423	-1.69099	0.377936	-4.47427	7.66737e-06	9.61283e-05
AP003171.1	162.029	0.725168	0.223556	3.24378	0.00117955	0.00702045
MTNR1B	326.728	0.892409	0.193474	4.61256	3.97732e-06	5.36555e-05
FAM76B	78.492	-0.610554	0.214062	-2.85222	0.00434145	0.0201556
CCDC82	193.326	-0.527491	0.151621	-3.47901	0.000503275	0.00344447
MMP20	26.4047	-1.60841	0.429675	-3.7433	0.000181617	0.00146409
AP000851.1	34.0491	-1.49298	0.304277	-4.90664	9.26476e-07	1.48671e-05
CARD17	84.6933	-0.751598	0.223609	-3.36122	0.00077599	0.00495313
RDX	8881.48	0.656331	0.0569479	11.5251	9.85887e-31	4.28351e-28
AP000924.1	79.1122	1.04492	0.261056	4.00267	6.26307e-05	0.000596032
CEP164	34.2683	-1.5911	0.372832	-4.2676	1.97588e-05	0.000218004
MPZL3	275.487	1.50915	0.180221	8.3739	5.574e-17	6.38477e-15
MPZL2	63.3779	2.39543	0.336838	7.11153	1.14762e-12	6.54302e-11
KMT2A	88.6641	-0.696682	0.208382	-3.3433	0.000827885	0.00522613
PHLDB1	57.3224	-1.4701	0.295617	-4.973	6.59246e-07	1.09296e-05
SNORD14E	21.1023	1.53803	0.477603	3.2203	0.00128057	0.00747347
GRAMD1B	227.128	1.12979	0.15755	7.17102	7.444e-13	4.38292e-11
VWA5A	40.5708	-1.32312	0.368277	-3.59273	0.000327226	0.00239608
VSIG2	47.5976	1.47667	0.349078	4.23019	2.33495e-05	0.000252103
TIRAP	86.3824	-0.954698	0.21586	-4.42277	9.74449e-06	0.000118743
C11orf45	21.4714	-1.32632	0.460277	-2.88157	0.00395701	0.0186875
ACAD8	162.298	-0.520225	0.175623	-2.96217	0.00305479	0.0152016
GLB1L3	116.013	-0.822571	0.187232	-4.39333	1.11625e-05	0.000133425
FKBP4	2514.48	0.759827	0.249664	3.0434	0.0023392	0.0122146
RHNO1	289.261	-0.671636	0.166219	-4.04066	5.33012e-05	0.000517807
AC125807.1	411.023	0.534027	0.115876	4.60861	4.05369e-06	5.45107e-05
NOP2	1381.96	0.718124	0.0800278	8.97343	2.87412e-19	4.11521e-17
ENO2	217.945	2.23098	0.197334	11.3056	1.23134e-29	4.84841e-27
FOXJ2	110.008	-0.754796	0.221753	-3.40376	0.000664649	0.00434817
NECAP1	361.071	-0.734528	0.15464	-4.74992	2.03497e-06	3.00313e-05
KLRG1	68.8313	1.04191	0.292223	3.56547	0.000363199	0.00262103
CD69	19.4213	-1.55782	0.464465	-3.35401	0.000796507	0.00506287
CLEC7A	60.7406	1.00669	0.272247	3.6977	0.000217559	0.00171435
GABARAPL1	3957.77	-0.762887	0.158035	-4.82733	1.38376e-06	2.12368e-05
STYK1	354.832	-0.770731	0.131849	-5.84555	5.04901e-09	1.40127e-07
LRP6	197.836	0.589873	0.14763	3.99561	6.45273e-05	0.000609935
APOLD1	14.4979	-1.45734	0.520888	-2.79779	0.00514531	0.0231622
GPRC5A	415.643	-2.34026	0.192251	-12.1729	4.33358e-34	2.87385e-31
HIST4H4	98.2776	0.688676	0.206416	3.33635	0.000848848	0.00533973
DERA	300.06	-0.588034	0.170343	-3.45207	0.000556312	0.00375444
BCAT1	59.8815	1.44902	0.358495	4.04194	5.30112e-05	0.000515387
RASSF8	110.576	-1.28894	0.182505	-7.06251	1.6352e-12	9.1571e-11
ITPR2	123.482	0.870144	0.211023	4.12346	3.73228e-05	0.000383578
ARNTL2	144.504	-0.90142	0.166202	-5.42365	5.83942e-08	1.23866e-06
FAR2	1061.1	1.38856	0.12639	10.9863	4.4461e-28	1.55614e-25
AC024940.2	303.834	0.717627	0.140973	5.09053	3.57066e-07	6.33667e-06
KIF21A	971.935	0.599556	0.0860467	6.96779	3.21949e-12	1.70444e-10
ZCRB1	332.691	-0.643296	0.170367	-3.77595	0.000159399	0.00131085
ADAMTS20	2487.63	1.25333	0.107934	11.6119	3.5835e-31	1.61257e-28
SLC38A2	21556.8	0.596978	0.125683	4.74987	2.03546e-06	3.00313e-05
ENDOU	962.801	1.15923	0.175973	6.58751	4.47271e-11	1.90392e-09
ZNF641	24.0375	-2.13287	0.536917	-3.97244	7.11413e-05	0.000663985
WNT10B	180.618	1.10967	0.200308	5.53981	3.02805e-08	6.96919e-07
LMBR1L	650.123	-0.856808	0.141629	-6.04967	1.45147e-09	4.57214e-08
RACGAP1	466.989	0.562204	0.137989	4.07425	4.61624e-05	0.000459785
BIN2	1958.13	-0.557946	0.0877906	-6.35542	2.07857e-10	7.79465e-09
CELA1	31.5326	1.18989	0.400546	2.97066	0.00297162	0.0148522
ANKRD33	30.0133	-1.63334	0.464405	-3.51706	0.000436359	0.00306493
ACVR1B	25.6341	-1.41975	0.524439	-2.70718	0.00678569	0.0288025
KRT80	67.7642	1.50053	0.285672	5.25264	1.49934e-07	2.92441e-06
AC068888.1	21.593	-1.2914	0.366476	-3.52384	0.000425346	0.00300244
SPRYD3	855.597	-0.666916	0.0875069	-7.62129	2.51146e-14	1.94137e-12
IGFBP6	13.7496	-1.37944	0.511832	-2.6951	0.00703677	0.029703
ESPL1	72.4803	0.647936	0.236392	2.74093	0.00612653	0.0266187
NFE2	291.099	0.99217	0.185186	5.35769	8.42921e-08	1.72416e-06
ORMDL2	632.671	0.512079	0.0945002	5.41881	5.99955e-08	1.27049e-06
DNAJC14	194.064	-0.610861	0.15342	-3.98162	6.84465e-05	0.000642642
PMEL	351.402	0.617899	0.115985	5.32741	9.96223e-08	2.00541e-06
ESYT1	618.67	-1.00866	0.122052	-8.26418	1.40662e-16	1.48937e-14
ANKRD52	159.396	-0.657535	0.173295	-3.79432	0.000148051	0.00123867
PAN2	234.705	-0.58879	0.137196	-4.2916	1.77389e-05	0.000199741
ZBTB39	98.6163	-0.527896	0.186188	-2.83528	0.00457861	0.0209784
STAT6	303.026	-1.00344	0.132311	-7.58393	3.35253e-14	2.56011e-12
DDIT3	2656.15	-0.906829	0.105928	-8.56081	1.12075e-17	1.38446e-15
SRGAP1	35.9624	-1.54586	0.529672	-2.91852	0.00351697	0.0170438
AC025262.2	34.2114	1.19178	0.43491	2.7403	0.00613825	0.0266552
GNS	3147.06	0.506397	0.108888	4.65062	3.30935e-06	4.58218e-05
TBC1D30	152.21	1.05077	0.246377	4.26491	1.99979e-05	0.000220064
MDM1	46.1867	-0.914117	0.282047	-3.24101	0.00119107	0.00707231
RPSAP12	87.8462	0.577	0.228329	2.52705	0.0115024	0.0441577
RAP1B	5654.89	0.879238	0.0807192	10.8926	1.25081e-27	3.94005e-25
AC025569.1	57.7607	0.986768	0.274564	3.59394	0.000325709	0.00238739
PTPRB	34.7423	1.29428	0.375535	3.44651	0.000567887	0.00382194
PTPRR	137.332	-0.54915	0.188757	-2.9093	0.00362239	0.017455
PHLDA1	385.479	-1.15074	0.405986	-2.83444	0.00459065	0.0210259
SYT1	122.757	-0.653825	0.184345	-3.54675	0.000390014	0.00278739
ACSS3	76.6605	0.846355	0.245307	3.45019	0.000560185	0.00377653
METTL25	86.8226	0.758715	0.235073	3.22757	0.00124845	0.0073323
DUSP6	127.611	-0.87746	0.291903	-3.006	0.0026471	0.0135199
ATP2B1	255.727	0.674659	0.166351	4.05562	5.00007e-05	0.000491427
AC018475.1	86.232	0.574167	0.211478	2.71501	0.00662731	0.0282299
NR1H4	115.336	0.694651	0.279642	2.48407	0.012989	0.0485498
UTP20	216.869	0.539777	0.174378	3.09544	0.00196521	0.0106077
GNPTAB	106.747	-0.822853	0.227856	-3.61129	0.000304678	0.00226219
DRAM1	313.144	-0.558153	0.147064	-3.79531	0.000147462	0.00123621
GLT8D2	165.112	0.838238	0.191246	4.38305	1.17032e-05	0.00013872
ALDH1L2	237.67	-0.632753	0.141964	-4.45716	8.30545e-06	0.000103818
C12orf75	220.341	0.878718	0.155887	5.63688	1.7316e-08	4.19581e-07
RIC8B	31.6551	-1.11792	0.328678	-3.40128	0.000670706	0.00438097
FICD	1707.12	-0.574405	0.078389	-7.32762	2.3428e-13	1.50608e-11
UNG	541.26	0.505762	0.110252	4.58734	4.48928e-06	5.96048e-05
TCHP	101.813	-0.50307	0.188557	-2.668	0.00763043	0.0316897
C12orf76	171.222	-0.522688	0.153159	-3.41272	0.000643168	0.00423624
ATXN2	1479.84	0.633404	0.113457	5.58276	2.36733e-08	5.55463e-07
TRAFD1	494.678	-0.538355	0.101065	-5.32682	9.99465e-08	2.00849e-06
FBXW8	42.5966	-0.694857	0.260748	-2.66486	0.00770194	0.0318632
AC026366.1	631.104	0.561437	0.0904779	6.20525	5.46116e-10	1.91141e-08
GCN1	1064.99	0.611847	0.103086	5.93532	2.9327e-09	8.61352e-08
PXN	326.709	-0.538684	0.162108	-3.32299	0.000890588	0.00556894
POP5	492.073	0.601412	0.117426	5.12163	3.02899e-07	5.45218e-06
ACADS	81.4733	-0.720394	0.227555	-3.1658	0.00154659	0.00872683
OASL	355.181	-2.21192	0.499943	-4.42434	9.67381e-06	0.000118225
MORN3	2115.86	0.52623	0.123869	4.24829	2.15405e-05	0.000235599
WDR66	1060.78	-1.23938	0.247777	-5.00197	5.67465e-07	9.55891e-06
BCL7A	54.7878	0.819953	0.309933	2.64559	0.00815497	0.0333612
MLXIP	85.491	-1.15434	0.217678	-5.30296	1.13941e-07	2.26803e-06
HIP1R	117.351	0.741023	0.193023	3.83904	0.000123518	0.00106089
MPHOSPH9	92.8484	-0.598028	0.202015	-2.96031	0.00307327	0.0152694
C12orf65	152.756	-0.64736	0.163837	-3.95125	7.77431e-05	0.000714488
BRI3BP	192.451	0.776319	0.173239	4.48121	7.42223e-06	9.33747e-05
AC131009.2	19.8909	1.53296	0.520851	2.94318	0.00324855	0.0159765
CHFR	102.839	-0.555776	0.191265	-2.90579	0.00366321	0.0176035
ZNF605	49.0532	1.09693	0.28099	3.9038	9.46923e-05	0.000849198
CRYL1	27.8585	-1.20784	0.452993	-2.66635	0.00766798	0.0317957
LATS2	157.227	-0.51218	0.163641	-3.12991	0.00174862	0.00964998
SPATA13	424.114	0.572487	0.114161	5.01472	5.31104e-07	9.01875e-06
PARP4	201.442	-1.35113	0.245806	-5.49675	3.86854e-08	8.59675e-07
NUP58	1694.11	0.585255	0.0992617	5.89609	3.72226e-09	1.0635e-07
CDX2	23.6901	2.43928	0.511025	4.7733	1.81228e-06	2.70553e-05
SOHLH2	9.01497	-2.3835	0.587931	-4.05405	5.03391e-05	0.00049337
CCNA1	77.3226	5.80921	1.21154	4.79489	1.62768e-06	2.4532e-05
LINC00547	18.9759	1.46211	0.494476	2.95689	0.00310758	0.0154338
POSTN	244.483	-1.03466	0.179236	-5.77261	7.80524e-09	2.01529e-07
SLC25A15	498.964	-0.537813	0.137732	-3.90478	9.43109e-05	0.000846983
EPSTI1	37.5232	-1.64998	0.39267	-4.20194	2.64634e-05	0.000283296
AL356515.1	32.7683	1.73908	0.410532	4.23617	2.27369e-05	0.000247183
RCN1P2	275.694	0.637361	0.170565	3.73676	0.000186406	0.001496
RUBCNL	40.9633	-2.37446	0.313985	-7.56232	3.95928e-14	2.95189e-12
LINC01198	17.8926	-1.74173	0.514742	-3.38371	0.000715147	0.00461385
ESD	724.569	-0.745543	0.112507	-6.62666	3.43373e-11	1.51276e-09
CDADC1	220.015	-0.594915	0.15944	-3.73128	0.000190509	0.0015231
PHF11	122.144	-0.653268	0.172654	-3.78368	0.000154527	0.00128264
RCBTB1	137.738	-0.773703	0.198239	-3.90288	9.50564e-05	0.000851252
TRIM13	1079.21	0.570078	0.115975	4.91554	8.85361e-07	1.42472e-05
WDFY2	123.759	-0.536702	0.182997	-2.93285	0.00335868	0.0164411
NEK3	183.373	-0.627659	0.178584	-3.51465	0.000440332	0.00308575
VPS36	382.079	-0.756073	0.124259	-6.08466	1.16742e-09	3.75241e-08
RPL13AP25	1683.45	0.571776	0.0939214	6.08782	1.1446e-09	3.68849e-08
BORA	91.7755	0.604313	0.20879	2.89436	0.00379931	0.0180933
TBC1D4	44.6168	1.07297	0.336788	3.18588	0.00144314	0.00823663
KCTD12	115.028	1.19753	0.256367	4.67114	2.99532e-06	4.21688e-05
SPRY2	111.401	1.18898	0.216558	5.49034	4.01157e-08	8.85214e-07
MBNL2	1227.84	-0.540254	0.0892603	-6.05257	1.42553e-09	4.513e-08
DOCK9	378.726	0.577274	0.141818	4.07052	4.69083e-05	0.000464788
PCCA	127.697	0.637294	0.185997	3.42638	0.000611692	0.00405972
COL4A2	79.7374	-0.804171	0.259595	-3.09779	0.00194973	0.0105368
ING1	249.314	0.671261	0.137825	4.8704	1.11375e-06	1.75416e-05
TUBGCP3	263.413	-0.504834	0.16128	-3.13016	0.0017471	0.00964657
AL139384.2	23.305	-1.09664	0.404364	-2.71201	0.00668769	0.0284486
TMCO3	136.234	-0.733484	0.200908	-3.65084	0.000261386	0.00199121
TMEM255B	32.9379	1.7738	0.448069	3.95878	7.53349e-05	0.000696412
PNP	405.503	0.588138	0.135054	4.35482	1.33177e-05	0.00015523
RPGRIP1	55.8629	0.626289	0.251474	2.49047	0.0127575	0.0478978
OXA1L	1490.28	-0.600376	0.0762065	-7.87827	3.31941e-15	2.90448e-13
SLC7A7	87.116	-1.38635	0.251025	-5.52277	3.33705e-08	7.61719e-07
MMP14	158.046	-1.07794	0.167623	-6.43072	1.26998e-10	5.00054e-09
LRP10	410.878	-0.52381	0.15544	-3.36985	0.000752095	0.00481822
MYH6	202.588	0.704365	0.21772	3.23519	0.00121561	0.00718079
MYH7	37.3593	2.60881	0.447569	5.82884	5.58127e-09	1.52547e-07
PCK2	740.628	-0.76112	0.120229	-6.33061	2.44196e-10	8.9967e-09
PSME1	539.12	-1.05653	0.145175	-7.27764	3.39722e-13	2.11906e-11
EMC9	44.5846	-0.976624	0.272385	-3.58545	0.000336493	0.00245502
TGM1	315.329	-1.21736	0.115401	-10.5489	5.13797e-26	1.37741e-23
KHNYN	106.818	-0.836072	0.19511	-4.28512	1.82637e-05	0.000204554
AP4S1	64.8818	-0.791364	0.301935	-2.62098	0.00876777	0.0354538
RPS19P3	183.735	0.584382	0.159617	3.66116	0.000251076	0.00192548
CFL2	713.235	-0.592042	0.0832596	-7.11079	1.15377e-12	6.54844e-11
SLC25A21	40.6201	1.56667	0.377157	4.1539	3.26861e-05	0.000340086
GEMIN2	57.2791	-0.672886	0.242982	-2.76928	0.00561807	0.0248658
CTAGE5	998.082	-0.653075	0.113895	-5.73402	9.80803e-09	2.48654e-07
FRMD6	635.712	0.560509	0.145809	3.84415	0.000120973	0.00104259
GNPNAT1	389.696	0.574942	0.117904	4.87634	1.08072e-06	1.7064e-05
LGALS3	150.909	-1.01665	0.166803	-6.09492	1.09492e-09	3.53742e-08
PELI2	26.6808	1.71539	0.5215	3.28933	0.00100425	0.00616644
SLC38A6	407.964	0.521758	0.12195	4.27845	1.88203e-05	0.000209669
KCNH5	27.8277	1.19325	0.431694	2.76412	0.00570766	0.0251808
WDR89	205.76	0.526677	0.183116	2.87619	0.00402506	0.018945
FUT8	393.19	-0.834434	0.124565	-6.69876	2.10197e-11	9.5613e-10
PLEK2	27.52	2.22798	0.521769	4.27006	1.9542e-05	0.000216006
RAD51B	144.181	-0.547777	0.159861	-3.42659	0.000611212	0.00405971
RPL7AP6	270.461	0.521789	0.151946	3.43404	0.000594663	0.00396652
SYNJ2BP	358.05	-0.945803	0.160899	-5.87823	4.14686e-09	1.1663e-07
RBM25	2004.49	0.679954	0.0876519	7.75743	8.66678e-15	7.23188e-13
NUMB	2317.86	0.550045	0.0786874	6.99026	2.74376e-12	1.47112e-10
NT5CP2	13.1674	-1.24123	0.477101	-2.60161	0.00927872	0.0371975
ACOT2	143.959	-0.692259	0.201583	-3.43411	0.000594505	0.00396652
ACOT4	29.9024	-1.67422	0.368619	-4.54186	5.57599e-06	7.23558e-05
ENTPD5	80.8553	-0.934631	0.19768	-4.72799	2.26751e-06	3.31062e-05
ALDH6A1	295.005	-0.540971	0.14321	-3.77745	0.00015844	0.0013048
ABCD4	281.731	-0.624453	0.137181	-4.55204	5.3127e-06	6.9153e-05
ZC2HC1C	439.706	0.933792	0.146703	6.36518	1.95064e-10	7.35872e-09
CIPC	425.946	0.514418	0.130516	3.94141	8.10027e-05	0.000740663
GSTZ1	194.761	0.527269	0.154418	3.41456	0.000638855	0.00421664
ISM2	12.0979	-3.00778	0.633529	-4.74765	2.05789e-06	3.02914e-05
ADCK1	38.4784	-1.00722	0.275877	-3.65097	0.000261252	0.00199121
NRXN3	59.1813	1.74856	0.306803	5.69929	1.20305e-08	2.99575e-07
DIO2	663.593	0.910592	0.135005	6.74488	1.53158e-11	7.14739e-10
STON2	151.718	-0.736841	0.175695	-4.19386	2.74244e-05	0.000291972
PTPN21	1762.66	1.05372	0.123836	8.50903	1.75397e-17	2.10476e-15
TTC8	31.7063	-1.14403	0.357083	-3.20381	0.0013562	0.00782063
C14orf159	89.6117	-0.814194	0.225447	-3.61147	0.000304467	0.00226196
ASB2	758.948	-2.25329	0.161062	-13.9902	1.78864e-44	2.0488e-41
BDKRB2	72.3256	-0.997864	0.261808	-3.81144	0.000138158	0.00116989
RPL3P4	231.915	0.764405	0.1582	4.83189	1.35243e-06	2.0832e-05
AL162151.2	43.4339	0.76396	0.302401	2.52632	0.0115266	0.044207
WARS	1448.4	-0.541119	0.0763436	-7.08794	1.36119e-12	7.65667e-11
WDR25	131.611	-0.752977	0.189072	-3.98248	6.81994e-05	0.000641278
PPP2R5C	3810.14	0.636049	0.0682964	9.31307	1.24189e-20	1.98074e-18
TNFAIP2	1011.08	0.785414	0.107481	7.30749	2.72179e-13	1.71473e-11
CKB	130.007	1.16055	0.180659	6.42397	1.32768e-10	5.16321e-09
AKT1	77.0295	1.08667	0.265565	4.09191	4.27844e-05	0.000430922
CYFIP1	728.329	0.602906	0.11046	5.45813	4.81168e-08	1.03992e-06
HERC2P9	35.9603	-1.03087	0.330699	-3.11724	0.00182553	0.0100181
TJP1	163.383	-0.89336	0.155136	-5.75854	8.48424e-09	2.16839e-07
CHRM5	113.235	-1.12502	0.21457	-5.24314	1.57865e-07	3.05546e-06
SLC12A6	44.7094	-0.901562	0.264533	-3.40813	0.000654099	0.00429252
EIF2AK4	45.038	-0.787802	0.307947	-2.55824	0.0105204	0.0413368
C15orf52	199.247	1.08122	0.15537	6.95904	3.42608e-12	1.79869e-10
IVD	185.46	1.21381	0.181695	6.68049	2.38143e-11	1.06783e-09
CCDC32	141.023	-0.540652	0.212639	-2.54258	0.0110037	0.0427632
RHOV	218.761	0.600421	0.188595	3.18365	0.00145433	0.00827294
INO80	226.965	0.580371	0.174779	3.3206	0.000898244	0.00561124
AC020661.4	28.839	1.11905	0.427644	2.61678	0.00887631	0.0358351
TYRO3	1112.73	1.53318	0.0939512	16.3188	7.24913e-60	1.30484e-56
STARD9	152.302	1.3874	0.186869	7.42445	1.13252e-13	7.88383e-12
CKMT1A	1340.78	0.625949	0.0905285	6.91438	4.69905e-12	2.36832e-10
STRCP1	28.1814	1.22485	0.383273	3.19576	0.00139461	0.00800918
PDIA3	71307.9	0.721036	0.093021	7.75132	9.0939e-15	7.45668e-13
CASC4	102.338	0.667003	0.20577	3.24151	0.001189	0.00707004
B2M	2012.81	-1.49266	0.123059	-12.1296	7.35695e-34	4.63488e-31
SLC28A2	88.2062	1.77298	0.305737	5.79903	6.67016e-09	1.76935e-07
EID1	56.8464	-1.43174	0.246273	-5.81362	6.11356e-09	1.63896e-07
CYP19A1	105401	-1.07445	0.230119	-4.66911	3.02501e-06	4.24917e-05
GLDN	3576.06	-1.13216	0.339863	-3.33122	0.000864673	0.00542574
GNB5	104.705	-0.710637	0.178778	-3.97498	7.03863e-05	0.000657426
MYO5C	188.615	0.762896	0.158391	4.81653	1.4608e-06	2.23104e-05
FAM214A	769.025	0.834072	0.130928	6.37048	1.88441e-10	7.17328e-09
UNC13C	30.9155	1.24525	0.427683	2.91162	0.00359562	0.0173449
CCPG1	63.6765	-1.094	0.229254	-4.77202	1.82387e-06	2.71962e-05
ZNF280D	108.932	-0.924646	0.1991	-4.64413	3.41512e-06	4.71309e-05
AC090515.4	15.3598	2.22588	0.672413	3.31029	0.00093201	0.0057906
RNF111	817.844	0.65476	0.12435	5.26548	1.39826e-07	2.74425e-06
TLN2	25.8378	-1.07989	0.426333	-2.53298	0.0113099	0.0436595
AC103740.1	16.0026	-1.28203	0.450249	-2.84738	0.00440811	0.0203899
TPM1	776.084	-1.51166	0.289062	-5.22955	1.69926e-07	3.24896e-06
APH1B	62.0269	-0.98592	0.22597	-4.36307	1.28251e-05	0.000150743
CA12	323.913	-0.959122	0.141837	-6.76214	1.35972e-11	6.44077e-10
PLEKHO2	836.217	-0.581041	0.116377	-4.99277	5.95203e-07	9.97282e-06
ANKDD1A	63.9798	-0.637415	0.239215	-2.66461	0.00770785	0.0318736
TIPIN	101.672	0.677821	0.206781	3.27796	0.00104559	0.00637063
FEM1B	157.773	-0.530417	0.170394	-3.11288	0.0018527	0.0101452
GLCE	246.168	0.529076	0.166497	3.17769	0.00148454	0.00842196
THSD4	59.2928	-0.701708	0.237408	-2.9557	0.00311956	0.0154689
AC022872.1	44.978	-0.774889	0.289549	-2.67619	0.00744643	0.0310885
BBS4	344.815	-0.519689	0.122598	-4.23895	2.24571e-05	0.000244352
STOML1	66.3693	-0.684589	0.266692	-2.56696	0.0102593	0.0404594
AC012435.1	1485.15	0.979891	0.159088	6.15944	7.30017e-10	2.45286e-08
CYP1A1	11243.7	-0.89119	0.226963	-3.92659	8.61604e-05	0.000783842
AC113208.3	12.4654	2.11584	0.796796	2.65543	0.00792071	0.0325828
PTPN9	35.3717	-1.70153	0.399205	-4.2623	2.02335e-05	0.000222269
ACSBG1	54.4718	1.50812	0.376919	4.00117	6.30302e-05	0.000598252
TMC3	49.8925	0.910419	0.3594	2.53316	0.0113039	0.0436496
RPS17	2462.41	0.538683	0.0924854	5.82452	5.72756e-09	1.55869e-07
HOMER2	61.3689	1.18433	0.290197	4.08112	4.48195e-05	0.000449265
BTBD1	121.149	0.59711	0.237897	2.50995	0.0120748	0.0457701
HDGFL3	36.2459	1.46805	0.359126	4.08784	4.35414e-05	0.000437846
NMB	104.979	-0.684625	0.194877	-3.51311	0.000442887	0.00310021
DET1	27.4277	-0.973079	0.334706	-2.90727	0.00364603	0.0175276
ISG20	164.993	-0.682982	0.14741	-4.63321	3.60031e-06	4.94326e-05
ACAN	20.8932	1.50003	0.552109	2.7169	0.00658961	0.0281169
MIR9-3HG	19.9787	-1.61291	0.478604	-3.37003	0.000751588	0.00481822
RHCG	32.1181	1.48852	0.457116	3.25633	0.00112864	0.00676218
PEX11A	24.9087	-2.1946	0.369009	-5.94726	2.72665e-09	8.04585e-08
AC092769.1	55.3534	1.38944	0.290716	4.77936	1.75852e-06	2.64407e-05
CIB1	269.047	-0.560443	0.149905	-3.73864	0.000185017	0.00148769
FES	369.184	0.662091	0.143995	4.59802	4.26533e-06	5.69314e-05
RGMA	681.485	0.7376	0.182845	4.03402	5.483e-05	0.000530206
TTC23	218.364	0.892007	0.155796	5.72546	1.03151e-08	2.60462e-07
SNRNP25	201.053	0.572372	0.146112	3.91735	8.9528e-05	0.000810965
TMEM8A	250.08	-0.55312	0.181811	-3.04228	0.00234794	0.0122552
MCRIP2	25.9883	-1.02503	0.370172	-2.76907	0.00562162	0.0248658
HAGH	308.898	-0.515134	0.143386	-3.59265	0.000327336	0.00239608
RPL3L	160.763	0.68095	0.181204	3.75792	0.000171333	0.00139188
RPS2	8106.12	0.514301	0.0710137	7.24228	4.41207e-13	2.71181e-11
SNHG9	79.0278	1.00427	0.25837	3.88692	0.000101522	0.000898932
SNHG19	43.0103	1.53049	0.328954	4.65259	3.2779e-06	4.54863e-05
PGP	50.2659	0.67692	0.270184	2.5054	0.0122312	0.0462512
ABCA3	55.3566	0.897515	0.29416	3.05111	0.00227998	0.0119699
AC004233.2	39.7485	-1.44517	0.29708	-4.86458	1.14699e-06	1.79808e-05
TNFRSF12A	2202.13	-0.689677	0.12586	-5.47973	4.25971e-08	9.30197e-07
IL32	28.4685	-1.36641	0.320204	-4.26732	1.97837e-05	0.000218088
ZNF597	42.9584	1.3683	0.396316	3.45256	0.000555297	0.00374959
CREBBP	236.752	0.537442	0.143206	3.75292	0.000174786	0.00141718
LINC01569	58.787	-0.803168	0.224803	-3.57277	0.00035323	0.00255787
HMOX2	766.353	-0.637816	0.0881841	-7.23278	4.73207e-13	2.89437e-11
CDIP1	39.3224	-1.42633	0.437695	-3.25874	0.00111909	0.00672094
ABAT	24.222	-0.949406	0.342496	-2.77202	0.00557095	0.0246988
EMP2	27.9712	-1.3017	0.357452	-3.64162	0.00027093	0.00205274
LITAF	1189.17	-0.908892	0.0933366	-9.73779	2.08027e-22	3.79875e-20
ZC3H7A	157.78	-0.613931	0.148703	-4.12858	3.65013e-05	0.000376672
NPIPB2	47.5068	-1.28218	0.276898	-4.63051	3.64773e-06	5.00124e-05
SNX29	53.9152	-0.911237	0.277329	-3.28576	0.00101708	0.00622402
MIR193BHG	21.7766	-1.06884	0.369524	-2.89249	0.00382206	0.0181865
ITPRIPL2	501.419	0.65525	0.121032	5.41385	6.16839e-08	1.29753e-06
SYT17	661.175	0.817506	0.111282	7.34626	2.03835e-13	1.33767e-11
LYRM1	117.681	-0.804832	0.184626	-4.35926	1.30502e-05	0.000152818
SLC5A11	44.0741	1.94744	0.366299	5.31653	1.05763e-07	2.11862e-06
NUPR1	766.921	1.00652	0.113369	8.87822	6.79361e-19	9.40654e-17
GDPD3	178.468	-1.04474	0.163557	-6.38758	1.68527e-10	6.4937e-09
MAPK3	163.178	-1.48976	0.196729	-7.57266	3.65658e-14	2.75886e-12
SEPHS2	482.732	-0.639819	0.0976255	-6.55381	5.60877e-11	2.34008e-09
HSD3B7	53.4873	-0.942782	0.267073	-3.53006	0.000415466	0.00294094
PRSS8	4329.18	-0.745045	0.101083	-7.37062	1.69837e-13	1.12629e-11
AC026471.4	48.2523	0.793939	0.287472	2.76179	0.0057485	0.025299
SHCBP1	68.4196	0.707142	0.258408	2.73654	0.00620899	0.0268474
GPT2	643.755	0.541007	0.100236	5.39735	6.76342e-08	1.41325e-06
SIAH1	2789.85	1.03639	0.0975401	10.6252	2.27441e-26	6.66454e-24
ZNF423	179.052	1.94659	0.204285	9.5288	1.59116e-21	2.67315e-19
PAPD5	434.467	0.628027	0.119946	5.2359	1.64179e-07	3.15826e-06
CYLD	90.4617	-0.600052	0.20879	-2.87395	0.00405369	0.0190371
CHD9	169.372	-0.573223	0.189106	-3.03122	0.0024357	0.0126088
AMFR	371.03	-0.655511	0.110157	-5.95071	2.66977e-09	7.89649e-08
MT2A	2021.01	-1.06251	0.100092	-10.6154	2.5282e-26	7.23986e-24
MT1E	446.007	-0.610545	0.137515	-4.43983	9.00311e-06	0.000111324
TEPP	25.5662	-1.21803	0.375806	-3.24111	0.00119066	0.00707231
GINS3	99.0218	0.821344	0.240399	3.41658	0.000634132	0.00419206
TK2	21.9131	-0.943299	0.357057	-2.64187	0.00824487	0.0336416
CES2	364.856	-0.537819	0.15501	-3.46958	0.000521274	0.00355414
NOL3	65.3879	-0.847215	0.258835	-3.27319	0.00106341	0.00646355
HSD11B2	174.878	-1.42963	0.217466	-6.57407	4.89596e-11	2.06318e-09
RIPOR1	55.0908	-0.846306	0.329944	-2.565	0.0103175	0.0406506
ACD	66.8688	-1.0844	0.243339	-4.45632	8.33777e-06	0.000104119
CENPT	929.246	0.635905	0.104006	6.11413	9.70873e-10	3.1774e-08
AC040162.1	13.9109	-1.16033	0.461253	-2.51561	0.0118827	0.0452471
PSMB10	39.2752	-1.53793	0.283176	-5.431	5.60402e-08	1.19882e-06
ESRP2	535.975	0.623103	0.137256	4.53971	5.6332e-06	7.30229e-05
ZFP90	46.9267	-0.673645	0.266172	-2.53086	0.0113782	0.0438157
CDH3	138.318	-0.718079	0.243567	-2.94818	0.00319652	0.0157822
SNTB2	54.3986	-0.944576	0.278228	-3.39497	0.000686356	0.00446698
ST3GAL2	70.0202	0.79695	0.270718	2.94383	0.00324174	0.0159554
FUK	118.636	-0.604418	0.173225	-3.4892	0.000484471	0.00333935
ZNF19	32.6632	-1.24429	0.400179	-3.10933	0.00187512	0.0102324
ZFHX3	481.396	0.879157	0.100259	8.76882	1.80543e-18	2.36963e-16
AC140912.1	78.2557	1.70725	0.294651	5.79414	6.86703e-09	1.80548e-07
CTRB2	32.0187	1.21521	0.409327	2.96881	0.00298953	0.0149253
LINC02170	723.91	3.29688	0.194228	16.9743	1.27251e-64	4.0084e-61
MPHOSPH6	360.454	0.696109	0.112165	6.20614	5.43017e-10	1.90585e-08
ATP2C2	347.377	0.747904	0.132726	5.63495	1.75109e-08	4.22676e-07
TLDC1	1296.85	-0.671384	0.10797	-6.21826	5.02689e-10	1.77918e-08
GALNS	154.071	0.512146	0.164188	3.11927	0.00181298	0.00995364
CBFA2T3	28.6028	1.29268	0.402881	3.2086	0.00133385	0.00772001
ABR	233.396	0.659354	0.152297	4.32938	1.49529e-05	0.000171434
SLC43A2	675.112	-0.590335	0.121419	-4.86197	1.1622e-06	1.8191e-05
RILP	22.1181	-1.06178	0.361112	-2.94032	0.00327877	0.0161125
TRPV3	254.067	0.625545	0.140534	4.4512	8.53923e-06	0.000106318
SHPK	33.0826	-0.816456	0.324834	-2.51345	0.0119556	0.0454282
CTNS	488.418	-0.578055	0.126978	-4.5524	5.30367e-06	6.91068e-05
PLD2	143.462	-1.13886	0.19121	-5.95608	2.58363e-09	7.69592e-08
CAMTA2	537.734	-0.58887	0.111799	-5.26724	1.38491e-07	2.72228e-06
SLC2A4	13.2513	3.20093	0.880539	3.63519	0.000277777	0.00209511
NAA38	228.404	0.591579	0.146071	4.04994	5.12312e-05	0.000501175
ALOX12B	175.946	3.1933	0.316792	10.0801	6.76385e-24	1.42041e-21
PER1	62.6966	0.653618	0.262011	2.49463	0.012609	0.0474249
SLC25A35	132.068	-0.759265	0.202016	-3.75843	0.000170981	0.00138991
NTN1	55.3841	0.966894	0.298636	3.2377	0.00120498	0.00713139
GAS7	117.128	0.743894	0.229607	3.23986	0.00119587	0.00709416
AC013248.2	117.276	0.523696	0.182404	2.87107	0.00409079	0.0191827
AC005863.1	50.9623	1.11242	0.331324	3.35751	0.000786483	0.00501249
PMP22	18.0063	-1.25853	0.402396	-3.1276	0.0017624	0.00971825
TBC1D26	107.143	0.737143	0.216117	3.41085	0.000647608	0.00426102
TRPV2	3470.64	0.95332	0.100327	9.5021	2.05694e-21	3.41019e-19
MED9	301.505	0.808378	0.158146	5.11158	3.19474e-07	5.70976e-06
RASD1	41.727	-1.47225	0.300707	-4.89596	9.78262e-07	1.56224e-05
FLII	807.033	-0.718877	0.0886375	-8.11031	5.04923e-16	5.04923e-14
MIEF2	106.611	-1.01385	0.194336	-5.21698	1.81867e-07	3.44772e-06
EPN2	161.736	0.52996	0.181571	2.91875	0.00351438	0.0170378
CCDC144NL-AS1	174.039	0.620014	0.204001	3.03927	0.00237154	0.0123579
NATD1	385.177	0.744225	0.120378	6.1824	6.31333e-10	2.14415e-08
AC061975.7	323.759	-1.26962	0.138262	-9.18271	4.2039e-20	6.5394e-18
KIAA0100	445.943	0.632007	0.115227	5.48487	4.13779e-08	9.06716e-07
TLCD1	158.917	0.750304	0.172646	4.34592	1.38694e-05	0.000160916
PIPOX	319.731	0.889143	0.179661	4.94901	7.4592e-07	1.22537e-05
NUFIP2	2802.12	0.513428	0.10614	4.83726	1.31642e-06	2.0377e-05
SLC6A4	655.995	-0.657322	0.137604	-4.77691	1.78009e-06	2.66696e-05
C17orf75	438.072	-0.697697	0.121967	-5.72037	1.06291e-08	2.6732e-07
LINC02001	224.016	0.666827	0.164469	4.05441	5.02612e-05	0.000493217
AP2B1	727.127	-0.592357	0.0947971	-6.24868	4.13928e-10	1.48167e-08
CCL5	173.752	-1.33579	0.15894	-8.40433	4.30308e-17	5.02026e-15
ACACA	422.39	0.550936	0.118445	4.65142	3.29653e-06	4.56945e-05
SRCIN1	27.4783	1.37932	0.420577	3.27958	0.00103961	0.00633725
PIP4K2B	45.1251	-0.689679	0.264506	-2.60742	0.00912279	0.0366684
MIEN1	533.069	-0.548813	0.141226	-3.88607	0.000101878	0.000901452
CDC6	1120.68	0.624378	0.099892	6.25053	4.09067e-10	1.46845e-08
TNS4	302.504	-0.696619	0.176386	-3.9494	7.83472e-05	0.000719515
KRT10	220.552	0.562173	0.188108	2.98856	0.00280298	0.0141553
KRT23	750.283	0.901768	0.134869	6.68626	2.2894e-11	1.03023e-09
KRT34	94.4684	-1.17626	0.216816	-5.42513	5.79134e-08	1.23262e-06
KRT15	71.3199	-1.44362	0.232694	-6.20394	5.50662e-10	1.92198e-08
KRT19	2190.52	-1.67823	0.233817	-7.17754	7.0976e-13	4.21839e-11
KRT14	34.9128	-1.68774	0.364864	-4.62566	3.734e-06	5.09182e-05
KRT16	116.927	-0.534142	0.198829	-2.68644	0.00722189	0.0303496
KRT17	80.1404	-2.44079	0.340029	-7.17819	7.06423e-13	4.21839e-11
ACLY	11762.8	0.615428	0.0793994	7.75105	9.11372e-15	7.45668e-13
CNP	332.627	-0.944353	0.145364	-6.49647	8.22243e-11	3.34202e-09
KAT2A	210.749	0.63088	0.172183	3.66401	0.000248297	0.00191115
HSPB9	58.7279	0.70959	0.247183	2.87071	0.00409549	0.0191881
AC067852.4	75.7947	-0.911485	0.215319	-4.23318	2.30407e-05	0.000249409
HSD17B1P1	31.0681	-2.18379	0.357436	-6.10959	9.98894e-10	3.25221e-08
HSD17B1	1245.33	-0.721691	0.143907	-5.01499	5.30365e-07	9.01836e-06
TUBG2	109.662	-0.56993	0.213426	-2.67038	0.00757645	0.0315268
IFI35	276.299	-1.44275	0.407246	-3.54271	0.000396044	0.00282061
TMEM106A	74.4049	-1.16115	0.260378	-4.45946	8.21649e-06	0.000102808
MPP3	55.7531	0.750223	0.272322	2.75491	0.00587078	0.0257204
HDAC5	668.924	0.561621	0.122536	4.58331	4.57668e-06	6.03835e-05
ACBD4	140.285	-0.809191	0.176474	-4.58533	4.53262e-06	6.00537e-05
NSF	2576.03	0.867741	0.08058	10.7687	4.83799e-27	1.4868e-24
SP6	1123.68	1.73621	0.107764	16.1112	2.12738e-58	3.35062e-55
ZNF652	342.037	-0.724461	0.146753	-4.9366	7.94954e-07	1.29411e-05
FAM117A	28.136	0.95168	0.372038	2.55802	0.0105271	0.0413368
XYLT2	174.579	-1.19067	0.207772	-5.73066	1.0004e-08	2.53113e-07
NME1	385.525	0.747705	0.128262	5.8295	5.55934e-09	1.52277e-07
MBTD1	96.9196	0.659712	0.241067	2.73663	0.00620721	0.0268474
HLF	71.9775	-1.7568	0.218111	-8.05461	7.97351e-16	7.72817e-14
AC015912.3	111.537	0.644625	0.223464	2.88469	0.00391797	0.0185401
AKAP1	88.1445	-0.575116	0.225445	-2.55103	0.0107407	0.0419895
TEX14	78.4532	0.607166	0.23437	2.59063	0.00958003	0.0381506
SMG8	1077.57	0.830115	0.11366	7.30349	2.80398e-13	1.75772e-11
USP32	715.056	1.03337	0.120138	8.60155	7.8645e-18	1.00094e-15
AC104763.1	93.2094	1.97642	0.248603	7.95009	1.86379e-15	1.70172e-13
PPM1D	386.093	0.525028	0.143034	3.67065	0.000241935	0.00187247
INTS2	205.363	0.508098	0.168692	3.01199	0.00259538	0.0133163
DCAF7	532.269	-0.649313	0.102104	-6.3593	2.02678e-10	7.62313e-09
SMARCD2	350.762	-0.611607	0.119128	-5.13401	2.83626e-07	5.14941e-06
TCAM1P	82.7769	-0.883195	0.31806	-2.77682	0.00548934	0.0244143
CSH2	13392.7	-1.4226	0.130443	-10.9059	1.08048e-27	3.58263e-25
CSH1	6669.77	-2.25274	0.278256	-8.0959	5.68403e-16	5.59522e-14
CSHL1	247.451	-1.82	0.199089	-9.14163	6.15158e-20	9.33854e-18
SNHG25	63.2879	0.987191	0.248877	3.96658	7.29103e-05	0.000676986
AMZ2P1	71.5237	-1.31806	0.261603	-5.03839	4.69456e-07	8.06978e-06
AC005332.9	27.9624	-2.87167	0.472472	-6.07797	1.21712e-09	3.8923e-08
AC005332.6	9.84281	-2.05374	0.641317	-3.20239	0.00136294	0.00784873
AMZ2	339.21	-0.571051	0.1403	-4.0702	4.69721e-05	0.000464878
FAM20A	18.9639	2.09583	0.582553	3.59766	0.000321097	0.00236321
ABCA5	81.7464	-0.617327	0.205481	-3.00429	0.00266198	0.0135738
LINC01483	98.9045	-1.95616	0.213702	-9.15367	5.50322e-20	8.45617e-18
AC007639.1	23.3949	1.12436	0.4264	2.63687	0.00836753	0.0340649
SDK2	144.012	1.53067	0.234197	6.53583	6.32591e-11	2.62192e-09
RPL38	2105	0.505711	0.0821031	6.15946	7.29942e-10	2.45286e-08
TSEN54	47.1532	0.857474	0.290094	2.95584	0.00311815	0.015468
LLGL2	136.969	0.977332	0.188582	5.18253	2.18895e-07	4.08604e-06
SMIM5	121.242	-0.783349	0.203746	-3.84473	0.000120685	0.00104153
ITGB4	85.7296	-0.688577	0.245017	-2.81032	0.00494916	0.0223671
UBALD2	344.102	0.771544	0.13372	5.76984	7.93467e-09	2.04034e-07
SPHK1	139.858	1.39758	0.455247	3.06993	0.00214106	0.0113924
RHBDF2	30.0593	0.976728	0.361306	2.70332	0.006865	0.0290655
SNHG16	1093.27	0.530291	0.104356	5.08155	3.74365e-07	6.56963e-06
TMC6	334.474	0.544874	0.166776	3.2671	0.00108657	0.00657231
C1QTNF1-AS1	423.168	-0.535325	0.197962	-2.70418	0.00684725	0.0290099
CBX2	168.229	0.97797	0.200106	4.88725	1.02255e-06	1.62724e-05
GAA	202.651	-0.772299	0.17704	-4.36228	1.28713e-05	0.000151004
AC127496.5	17.7618	2.00425	0.564526	3.55032	0.000384757	0.00275295
LINC00482	124.046	-1.16406	0.204737	-5.68563	1.30333e-08	3.23905e-07
MCRIP1	96.3196	-0.9269	0.230763	-4.01668	5.90233e-05	0.000565117
ARHGDIA	191.779	-0.712211	0.198994	-3.57906	0.000344827	0.00250567
PCYT2	131.17	-0.782609	0.177031	-4.42074	9.83626e-06	0.00011963
PYCR1	627.447	-1.17483	0.169568	-6.92836	4.25748e-12	2.18066e-10
FASN	229.245	0.816029	0.191663	4.25763	2.06603e-05	0.000226562
ZNF750	135.654	0.822872	0.180624	4.55572	5.22076e-06	6.81675e-05
EPB41L3	1163.97	0.825986	0.108246	7.63064	2.33598e-14	1.82816e-12
AP005202.1	225.893	0.501773	0.134166	3.73993	0.000184074	0.001482
PPP4R1	725.161	-0.583865	0.0856819	-6.81434	9.47007e-12	4.57176e-10
GNAL	19.1179	-1.80342	0.416437	-4.33059	1.48709e-05	0.00017065
MPPE1	142.186	-0.715467	0.155575	-4.59886	4.24801e-06	5.67603e-05
SEH1L	1217.04	0.50775	0.124753	4.07004	4.70044e-05	0.000464878
TTC39C	165.273	1.82459	0.184213	9.90476	3.96933e-23	7.57782e-21
TAF4B	56.1918	1.23807	0.31192	3.9692	7.21133e-05	0.000671069
RNF138	68.2731	-0.784557	0.225222	-3.48348	0.000494931	0.00340215
ZSCAN30	25.8106	-1.05079	0.370312	-2.83758	0.00454573	0.0208733
ZNF271P	508.861	-0.600934	0.0930751	-6.45644	1.07196e-10	4.2608e-09
SLC39A6	1852.46	0.758867	0.0777144	9.76481	1.59412e-22	2.9538e-20
MOCOS	931.578	0.674884	0.100724	6.70033	2.07952e-11	9.49348e-10
TPGS2	301.271	-0.653544	0.148811	-4.39176	1.12436e-05	0.000134156
SMAD7	309.171	0.738175	0.16735	4.41098	1.02905e-05	0.000124315
ACAA2	445.083	-0.680373	0.117375	-5.79657	6.76869e-09	1.79037e-07
MAPK4	69.4204	0.661034	0.248364	2.66155	0.00777817	0.0321091
ME2	114.448	-0.925953	0.199114	-4.65036	3.31363e-06	4.58307e-05
TMX3	542.592	0.573358	0.130098	4.40712	1.04753e-05	0.000126305
LINC00909	94.6042	-0.694999	0.193546	-3.59087	0.000329574	0.00240872
MBP	10.9369	-2.05621	0.584041	-3.52067	0.000430459	0.00303343
RPS2P52	27.246	1.78696	0.457826	3.90315	9.4947e-05	0.000850877
CIRBP	2673.27	-0.551757	0.0813008	-6.78661	1.148e-11	5.49993e-10
GAMT	33.5301	-1.31763	0.48165	-2.73565	0.00622568	0.0268919
REEP6	69.3172	1.85871	0.282198	6.58653	4.50214e-11	1.91e-09
MEX3D	24.2114	1.06161	0.4187	2.53548	0.0112293	0.0434283
PLEKHJ1	610.049	-0.641424	0.134522	-4.76818	1.859e-06	2.76872e-05
ZNF556	76.5833	3.67567	0.981803	3.74379	0.000181263	0.00146218
TLE2	41.8199	-0.971634	0.271521	-3.57848	0.000345597	0.00250981
NFIC	130.447	0.872127	0.20979	4.15715	3.22244e-05	0.000336116
NMRK2	1018.89	1.05933	0.122772	8.62846	6.21843e-18	7.99512e-16
EBI3	864.025	-1.20233	0.124232	-9.67814	3.73436e-22	6.62717e-20
CCDC94	110.706	-0.723437	0.189524	-3.81713	0.000135012	0.00114679
SHD	79.9656	0.818072	0.233578	3.50235	0.000461175	0.00319802
UHRF1	20.5524	1.67212	0.469846	3.55886	0.00037247	0.00267719
PTPRS	59.6665	0.820989	0.309551	2.65219	0.00799709	0.0328219
FUT3	212.423	-0.828209	0.141665	-5.84623	5.0283e-09	1.3986e-07
RFX2	117.562	0.642782	0.201691	3.18697	0.00143771	0.00822297
ACSBG2	48.9968	-0.888421	0.270161	-3.28849	0.00100727	0.00618197
ACER1	27.367	1.5107	0.428444	3.52601	0.000421866	0.00298122
RAB11B-AS1	44.9962	0.990467	0.325014	3.04746	0.00230781	0.0120858
ZNF560	187.764	0.662196	0.1987	3.33265	0.000860239	0.0054006
ZNF121	3252.67	0.616969	0.0843889	7.31102	2.65126e-13	1.68716e-11
ICAM1	62.476	-1.4967	0.263302	-5.68437	1.31299e-08	3.25663e-07
RAB3D	1384.09	0.579762	0.102896	5.63444	1.75632e-08	4.2313e-07
ACP5	1687.38	-0.596551	0.0958185	-6.22585	4.78965e-10	1.70962e-08
HNRNPA1P10	212.283	0.500435	0.137674	3.63491	0.000278075	0.00209554
ZNF823	588.143	0.624384	0.18061	3.45708	0.000546059	0.00369911
MAN2B1	242.678	-0.51948	0.147698	-3.51718	0.000436156	0.00306493
GCDH	1301.17	0.536983	0.0802774	6.68909	2.24559e-11	1.01414e-09
CALR	20906.9	0.548674	0.0792406	6.92416	4.3858e-12	2.22827e-10
RAD23A	1524.87	-0.608229	0.0964623	-6.30535	2.87543e-10	1.04411e-08
TRMT1	743.606	0.553251	0.128581	4.30273	1.68707e-05	0.000190989
CCDC130	259.665	-0.581485	0.15317	-3.79635	0.000146845	0.00123267
IL27RA	24.7684	-1.17594	0.365531	-3.21708	0.001295	0.00754371
EEF1DP1	404.805	0.623504	0.120221	5.18632	2.14486e-07	4.01299e-06
MISP3	121.593	0.781527	0.203838	3.83407	0.000126041	0.00107951
SAMD1	87.0733	0.880804	0.211579	4.16299	3.141e-05	0.000328983
PKN1	82.503	-0.789029	0.271681	-2.90424	0.0036814	0.0176775
ZNF333	26.7158	-1.09003	0.401433	-2.71534	0.00662085	0.0282119
ADGRE2	378.39	1.12195	0.131295	8.54525	1.28255e-17	1.56895e-15
SYDE1	127.914	0.908739	0.256407	3.54413	0.000393905	0.00281202
HSH2D	1353.25	-0.881828	0.271479	-3.24824	0.00116123	0.00693665
SLC5A5	138.709	-0.648799	0.199873	-3.24606	0.00117013	0.00697098
JUND	1405.84	0.500908	0.089167	5.61765	1.93577e-08	4.63701e-07
GDF15	42058.3	-0.847245	0.251422	-3.36982	0.000752177	0.00481822
ISYNA1	223.457	0.514142	0.157302	3.26851	0.00108117	0.00654938
ZNF714	149.533	0.862403	0.186659	4.6202	3.83366e-06	5.19958e-05
AC010615.2	180.416	1.0103	0.192737	5.24187	1.58956e-07	3.06519e-06
ZNF91	1249.19	-1.10359	0.150404	-7.33749	2.1763e-13	1.40622e-11
AC139769.1	81.2647	-0.596223	0.207122	-2.87861	0.0039943	0.0188284
PLEKHF1	152.267	-0.530959	0.213885	-2.48245	0.0130482	0.0487131
ZNF302	56.9974	-1.08653	0.245147	-4.43214	9.33014e-06	0.000114699
HPN	52.5459	1.55503	0.419504	3.70683	0.000209866	0.00165996
FXYD3	553.228	0.952958	0.145527	6.54831	5.81913e-11	2.41984e-09
SBSN	31.8115	1.97066	0.437153	4.50793	6.54622e-06	8.39088e-05
WDR62	72.8267	1.85836	0.313934	5.91957	3.22775e-09	9.3279e-08
ZNF850	142.464	0.848177	0.255282	3.3225	0.000892135	0.00557585
ZNF569	85.6375	-0.501754	0.198985	-2.52157	0.0116833	0.0446744
KCNK6	485.37	0.7875	0.12664	6.21842	5.02192e-10	1.77918e-08
RYR1	41.0898	1.11769	0.318382	3.51052	0.000447229	0.00312366
CAPN12	37.3719	1.10895	0.351456	3.15529	0.00160338	0.00899494
SIRT2	376.035	-0.851411	0.114699	-7.42302	1.14479e-13	7.9255e-12
NCCRP1	515.773	0.975652	0.170732	5.71452	1.10017e-08	2.75589e-07
ZFP36	199.471	-0.698379	0.177559	-3.93323	8.3812e-05	0.000764132
LGALS13	303.644	-0.824975	0.177092	-4.65846	3.18586e-06	4.44539e-05
LGALS16	1192.75	1.21597	0.121462	10.0111	1.36229e-23	2.76852e-21
LGALS14	230.257	-1.47564	0.186818	-7.89879	2.81621e-15	2.49889e-13
BLVRB	225.689	-0.648656	0.127983	-5.06829	4.01412e-07	7.00526e-06
TMEM91	8.64874	-2.64269	0.633658	-4.17054	3.03882e-05	0.000320411
CEACAM1	433.579	-0.785874	0.182656	-4.30249	1.68889e-05	0.000191024
PSG8	4558	-0.680527	0.129719	-5.24617	1.55297e-07	3.015e-06
PSG10P	219.629	-0.793705	0.186367	-4.25884	2.05493e-05	0.000225541
PSG7	79.0426	-0.92553	0.227069	-4.07598	4.5821e-05	0.00045821
PSG2	115062	-0.651631	0.117019	-5.56861	2.56775e-08	5.98033e-07
ETHE1	561.067	-0.539861	0.149109	-3.62057	0.000293956	0.00219422
PINLYP	42.5216	1.59523	0.383068	4.16435	3.1224e-05	0.000327306
KCNN4	978.183	0.525366	0.114467	4.58968	4.43925e-06	5.91274e-05
ZNF221	41.6365	0.988727	0.35012	2.82397	0.00474328	0.0215915
APOC1	450.465	0.511711	0.128304	3.98827	6.6558e-05	0.000627248
GEMIN7	389.16	-0.676557	0.109964	-6.15253	7.62587e-10	2.537e-08
CD3EAP	164.086	0.530724	0.182005	2.91599	0.00354563	0.0171629
FOSB	253.088	0.59392	0.152617	3.89158	9.95956e-05	0.000884982
PPM1N	245.059	1.28363	0.143215	8.96296	3.16078e-19	4.47481e-17
GPR4	21.8014	-1.21767	0.40151	-3.03272	0.00242359	0.0125564
SLC1A5	327.986	-0.908237	0.143987	-6.30778	2.83072e-10	1.03084e-08
CCDC9	421.081	0.741461	0.12553	5.90663	3.49181e-09	1.00449e-07
ZNF114	1866.47	0.550301	0.0940247	5.85273	4.83558e-09	1.34797e-07
SULT2B1	25.4505	2.68704	0.533276	5.03874	4.68616e-07	8.06634e-06
BCAT2	335.183	-0.942634	0.12456	-7.56772	3.79835e-14	2.84876e-12
HSD17B14	88.9442	-0.910471	0.225557	-4.03654	5.42461e-05	0.00052577
PPP1R15A	3622.23	-0.561788	0.102026	-5.50633	3.664e-08	8.25875e-07
RUVBL2	2164.92	0.533601	0.0807622	6.60707	3.92011e-11	1.70322e-09
LHB	1259.43	1.25699	0.114386	10.989	4.31653e-28	1.55395e-25
AC008687.4	224.194	1.06879	0.183682	5.81873	5.92956e-09	1.60327e-07
CGB2	3667.96	0.613786	0.10106	6.07351	1.25146e-09	3.99199e-08
CGB1	438.499	0.602321	0.117825	5.11198	3.18798e-07	5.70576e-06
NTF6B	143.64	1.49368	0.200269	7.45837	8.75962e-14	6.27109e-12
AC008687.2	75.473	0.933116	0.283048	3.29668	0.000978364	0.00603194
NTF4	72.086	0.897894	0.259228	3.46372	0.000532762	0.00361681
KCNA7	196.007	0.687439	0.227447	3.02241	0.00250769	0.0129336
TRPM4	128.131	1.01058	0.189696	5.32739	9.96338e-08	2.00541e-06
RPL13A	51015.6	0.516351	0.0982816	5.25379	1.49003e-07	2.91075e-06
MYH14	10.2257	-2.83703	0.575373	-4.93076	8.19091e-07	1.32826e-05
ZNF616	370.52	0.525901	0.142642	3.68687	0.000227028	0.00177124
ZNF836	35.5165	1.0735	0.369966	2.90162	0.00371237	0.0177923
FAM90A27P	80.9861	2.50897	0.380166	6.59967	4.12061e-11	1.78418e-09
ZNF845	440.676	0.788416	0.146518	5.38101	7.4068e-08	1.53749e-06
ZNF765	747.775	0.644717	0.117124	5.50456	3.70084e-08	8.3269e-07
ZNF813	383.652	0.725193	0.148544	4.88201	1.0501e-06	1.66431e-05
ZNF331	816.955	-0.57969	0.0889503	-6.51701	7.17211e-11	2.93405e-09
AC011487.2	205.966	0.779657	0.166331	4.68738	2.76725e-06	3.95007e-05
TMC4	101.404	-0.650088	0.256625	-2.53322	0.0113021	0.0436496
LILRB3	41.7824	1.13871	0.337308	3.37587	0.000735827	0.00473032
NLRP7	39.037	0.970825	0.354123	2.74149	0.00611616	0.0265853
ZNF667	19.1213	1.75814	0.676401	2.59926	0.00934242	0.0373969
ZNF667-AS1	45.8255	2.24146	0.518851	4.32004	1.56003e-05	0.000177725
ZNF304	82.4653	0.781622	0.244537	3.19633	0.00139187	0.00799706
ZIK1	84.6981	1.4298	0.333018	4.29347	1.75905e-05	0.000198247
ZNF530	95.9944	0.751338	0.216244	3.47448	0.000511837	0.00349926
ZNF134	249.575	0.636405	0.144794	4.39525	1.10646e-05	0.000132426
ZNF551	95.1921	0.983491	0.232773	4.22511	2.38823e-05	0.000257414
ZNF329	173.437	0.689241	0.190235	3.6231	0.000291091	0.00217929
SLC27A5	84.5145	0.702763	0.23506	2.98971	0.00279242	0.0141133
TRIB3	2029.19	-0.977485	0.119464	-8.18229	2.78508e-16	2.90016e-14
SLC52A3	487.7	0.559681	0.128933	4.34088	1.41913e-05	0.000164046
ANGPT4	502.242	2.25391	0.188722	11.943	7.06067e-33	3.70685e-30
ITPA	194.103	-0.935555	0.149218	-6.2697	3.61752e-10	1.30604e-08
RNF24	243.085	-1.1045	0.160314	-6.88963	5.59381e-12	2.764e-10
PRNP	778.959	-0.516093	0.114961	-4.48928	7.14636e-06	9.06789e-05
AL109618.1	36.4488	0.877016	0.320103	2.73979	0.00614783	0.0266719
BTBD3	33.8252	-1.78938	0.397069	-4.50646	6.59172e-06	8.43204e-05
SNORD17	56.4037	1.09036	0.299406	3.64174	0.000270806	0.00205274
ZNF133	113.339	-0.552049	0.169189	-3.26292	0.00110269	0.0066383
DTD1	59.6947	-0.898676	0.273396	-3.28709	0.00101229	0.00620376
KIZ	87.8668	-0.775947	0.188043	-4.12642	3.68447e-05	0.000379593
RPS15AP1	65.3775	0.706581	0.240615	2.93656	0.00331874	0.0162835
AL118508.2	27.0109	1.3665	0.40091	3.4085	0.000653222	0.00428901
AL118508.1	32.2997	1.15929	0.363434	3.18982	0.0014236	0.00815703
AL035661.1	44.8153	-0.895777	0.323129	-2.77219	0.00556799	0.0246944
APMAP	320.512	-1.08817	0.195917	-5.55424	2.78821e-08	6.46987e-07
ENTPD6	160.632	-1.41975	0.2186	-6.49477	8.31584e-11	3.36912e-09
PYGB	737.261	-0.509895	0.109317	-4.66437	3.09568e-06	4.32914e-05
NANP	151.011	-0.509762	0.167573	-3.04203	0.00234985	0.0122601
FRG1BP	87.2434	-0.603989	0.213275	-2.83197	0.00462617	0.0211271
CHMP4B	36.728	1.15436	0.357739	3.22684	0.00125167	0.00734217
GSS	690.742	-0.792675	0.0950658	-8.33817	7.54503e-17	8.33925e-15
PHF20	344.501	-0.777587	0.128588	-6.0471	1.47475e-09	4.63388e-08
SAMHD1	234.686	-0.816682	0.185572	-4.40089	1.07806e-05	0.000129614
TGM2	34147.5	-1.21762	0.258666	-4.70729	2.51032e-06	3.63982e-05
FAM83D	21.671	1.51899	0.508593	2.98665	0.0028205	0.014221
LPIN3	90.0626	-0.830763	0.209863	-3.9586	7.53894e-05	0.000696412
SGK2	48.8645	0.741273	0.291656	2.5416	0.0110345	0.0428459
TTPAL	296.767	-0.903227	0.123041	-7.34086	2.12219e-13	1.38547e-11
PABPC1L	111.439	-0.866866	0.212022	-4.08857	4.34047e-05	0.00043682
PLTP	4988.08	1.76354	0.0874213	20.1729	1.69406e-90	1.06725e-86
NCOA5	188.179	-0.544719	0.164364	-3.31411	0.000919362	0.00572613
ELMO2	504.264	-0.576033	0.0977497	-5.89294	3.79392e-09	1.07908e-07
SLC2A10	23.9545	-1.57326	0.412008	-3.81853	0.00013425	0.0011414
PREX1	108.601	1.27632	0.205614	6.20735	5.38848e-10	1.8965e-08
BCAS4	44.7386	-1.29498	0.263035	-4.92323	8.51253e-07	1.37687e-05
SALL4	78.6906	0.727866	0.234735	3.1008	0.00192999	0.0104503
ZFP64	174.028	-0.618085	0.206605	-2.99163	0.00277494	0.0140362
LINC01524	57.4892	-2.12006	0.354248	-5.98467	2.16827e-09	6.54133e-08
CYP24A1	32.952	2.24129	0.593699	3.77512	0.000159928	0.00131276
AURKA	233.046	0.689785	0.147782	4.66758	3.04776e-06	4.27539e-05
RBM38	22.785	1.10307	0.413303	2.66891	0.00760975	0.0316236
RAB22A	140.284	-0.525669	0.157059	-3.34695	0.000817057	0.00517332
CTSZ	63.4321	0.75363	0.266954	2.82307	0.00475668	0.0216213
FAM217B	140.961	-0.534271	0.185211	-2.88466	0.00391843	0.0185401
CDH4	36.2125	1.78048	0.390905	4.55476	5.24466e-06	6.84086e-05
RPS21	2101.34	0.555677	0.101248	5.48827	4.05893e-08	8.941e-07
SLCO4A1	333.591	0.502802	0.168547	2.98316	0.00285288	0.014347
ARFRP1	154.122	-0.709603	0.197301	-3.59656	0.000322458	0.00236908
TCEA2	31.2344	1.19078	0.420265	2.8334	0.00460552	0.0210481
SNX18P12	25.5884	-1.00409	0.356072	-2.81992	0.00480357	0.0218108
CR381653.2	81.7412	-1.01068	0.26339	-3.83721	0.000124438	0.00106734
BAGE2	8.24838	3.57988	1.39944	2.55808	0.0105251	0.0413368
LINC01687	14.8854	-1.32537	0.473931	-2.79654	0.00516527	0.023217
TIAM1	270.587	0.80007	0.133227	6.00531	1.90965e-09	5.86867e-08
CRYZL1	346.389	-0.693515	0.123003	-5.63821	1.71823e-08	4.17143e-07
RCAN1	77.6594	-0.662517	0.202855	-3.26596	0.00109092	0.00658947
SETD4	127.577	-0.833713	0.19696	-4.23291	2.30682e-05	0.000249493
IGSF5	343.997	-0.520923	0.137849	-3.77894	0.0001575	0.00129875
FAM3B	47.8095	3.76249	0.576562	6.52573	6.76696e-11	2.78639e-09
MX2	311.38	0.563652	0.183838	3.06602	0.00216932	0.0115137
TMPRSS2	208.109	0.838955	0.176502	4.75322	2.00199e-06	2.96069e-05
WDR4	151.619	0.514137	0.185682	2.76891	0.00562441	0.0248658
ERVH48-1	885.723	-0.917317	0.131527	-6.97437	3.07236e-12	1.64033e-10
DNMT3L	102.596	2.56067	0.270642	9.46147	3.03641e-21	4.96867e-19
DGCR6	13.939	-1.79534	0.501026	-3.58334	0.000339234	0.00247215
GNB1L	98.7477	0.798041	0.288877	2.76256	0.00573492	0.0252569
AC000089.1	68.8711	0.720685	0.239464	3.00957	0.00261614	0.0133834
TXNRD2	62.8063	-0.841211	0.24251	-3.46876	0.000522863	0.0035592
DGCR6L	170.822	-0.824309	0.186391	-4.42246	9.75818e-06	0.000118795
KLHL22	157.48	-0.764682	0.173895	-4.39737	1.0957e-05	0.000131359
TMEM191A	18.3655	1.31512	0.478164	2.75036	0.00595295	0.025999
LZTR1	121.836	-0.734115	0.184678	-3.97511	7.03461e-05	0.000657426
PRAME	13.4436	2.92632	0.872807	3.35277	0.000800083	0.00507605
KIAA1671	1621.47	0.840683	0.0826491	10.1717	2.65215e-24	5.96733e-22
AL022323.4	107.536	0.855845	0.226055	3.786	0.000153091	0.00127323
MYO18B	30.9808	-1.80474	0.43833	-4.11732	3.83309e-05	0.000392658
NF2	234.689	-0.687803	0.147716	-4.65626	3.22012e-06	4.48326e-05
SELENOM	91.2541	-2.1632	0.230211	-9.39661	5.63494e-21	9.10259e-19
SYN3	16.4013	-1.54402	0.455831	-3.38727	0.000705914	0.0045651
TIMP3	587.308	-0.824338	0.310869	-2.65172	0.00800821	0.0328569
APOL6	332.224	-1.52642	0.503688	-3.03048	0.00244166	0.0126344
APOL2	767.364	-0.974606	0.275112	-3.54258	0.000396228	0.00282061
APOL1	37.6866	-2.11723	0.366666	-5.77427	7.72852e-09	2.00782e-07
IL2RB	1458.01	-0.597604	0.152318	-3.9234	8.73077e-05	0.000792562
Z94160.1	143.056	1.20987	0.191093	6.33131	2.43087e-10	8.98211e-09
LGALS1	163.204	0.636112	0.217853	2.91992	0.00350124	0.0169872
TRIOBP	191.603	-0.560044	0.159541	-3.51035	0.000447522	0.00312397
APOBEC3C	211.749	-0.530027	0.162317	-3.26538	0.00109319	0.00659366
PDGFB	139.569	-0.678775	0.166593	-4.07445	4.61227e-05	0.000459767
RPL3	35413.7	0.67682	0.10923	6.19626	5.782e-10	1.99053e-08
TAB1	150.196	-0.508609	0.180657	-2.81534	0.00487263	0.0220767
GRAP2	33.5264	1.5521	0.410336	3.7825	0.000155261	0.00128788
FAM83F	633.068	1.93057	0.126261	15.2903	8.87227e-53	1.11791e-49
SERHL	50.9742	0.715213	0.288516	2.47894	0.0131774	0.0490938
RPL5P34	217.74	0.569355	0.143048	3.98018	6.88628e-05	0.00064607
FBLN1	1442.27	-1.3079	0.0837199	-15.6223	5.13192e-55	7.18469e-52
RNU6-1161P	19.2272	1.34152	0.5299	2.53165	0.0113526	0.0437707
ATXN10	322.674	-0.767051	0.127498	-6.01619	1.78575e-09	5.52835e-08
ZBED4	119.917	0.630461	0.208856	3.01864	0.00253909	0.0130742
LMF2	35.3814	-1.19949	0.325025	-3.69046	0.000223846	0.00175511
MAPK8IP2	87.9447	1.08626	0.234282	4.63656	3.54257e-06	4.87297e-05
ARSA	45.6716	-1.01016	0.330352	-3.05782	0.00222956	0.0117537
XG	174.861	-0.538175	0.166251	-3.23712	0.00120742	0.00714248
GYG2	23.1711	1.30809	0.479881	2.72586	0.00641336	0.0275313
ARSD	152.294	-0.663267	0.155367	-4.26902	1.96331e-05	0.000216807
PNPLA4	30.7293	-0.977974	0.333502	-2.93243	0.00336316	0.0164442
WWC3	16.5738	-1.72846	0.470457	-3.674	0.00023878	0.00185146
PRPS2	539.35	0.534142	0.113912	4.68908	2.74432e-06	3.92937e-05
TLR7	160.747	0.646928	0.226175	2.86029	0.00423248	0.019715
TMSB4X	247.664	-0.791107	0.202476	-3.90717	9.33821e-05	0.000841039
ACE2	145.082	1.7921	0.306601	5.84503	5.06469e-09	1.4024e-07
CTPS2	43.1741	-1.16291	0.315902	-3.68124	0.000232102	0.00180524
RPS6KA3	75.9259	-0.61974	0.231344	-2.67887	0.00738711	0.0309125
ACOT9	314.681	-0.623422	0.159594	-3.90631	9.37168e-05	0.000843451
ZFX	436.056	-0.732339	0.149752	-4.89035	1.00659e-06	1.60544e-05
PDK3	12.8797	2.83558	0.779058	3.63975	0.0002729	0.00206519
TAB3	432.494	-0.611186	0.112556	-5.43006	5.63341e-08	1.20307e-06
DMD	193.885	-0.70956	0.187232	-3.78973	0.000150811	0.00125829
PRRG1	160.591	-0.562479	0.148775	-3.78073	0.000156371	0.00129414
AC091806.1	396.999	-0.766491	0.203183	-3.77242	0.000161674	0.00132451
ZNF674	67.5445	-0.881664	0.239302	-3.68432	0.000229316	0.0017863
SLC9A7	20.2949	-1.56222	0.557825	-2.80056	0.00510147	0.0229894
CDK16	254.618	-0.515631	0.133656	-3.85789	0.000114369	0.000992458
USP11	351.681	-0.995842	0.150325	-6.6246	3.48196e-11	1.52867e-09
TIMP1	171.649	-1.4416	0.173977	-8.28615	1.16972e-16	1.24902e-14
TBC1D25	172.062	-0.567681	0.149291	-3.80253	0.000143228	0.00120957
HDAC6	188.437	-0.58742	0.187337	-3.13563	0.00171483	0.00951009
SPANXN5	20.9501	-2.00909	0.387098	-5.19013	2.1015e-07	3.95208e-06
KANTR	50.1784	0.866506	0.289493	2.99318	0.00276083	0.0139873
WNK3	55.6316	0.842734	0.304348	2.76898	0.00562327	0.0248658
KLF8	32.3384	-1.44546	0.420469	-3.43773	0.000586602	0.00392313
LINC01278	463.718	-0.616433	0.133455	-4.61902	3.85553e-06	5.21801e-05
ARHGEF9	116.65	-0.614873	0.186084	-3.30428	0.000952193	0.00589564
AL034397.3	62.4665	-1.11118	0.236795	-4.6926	2.69757e-06	3.86683e-05
EDA2R	263.278	-0.563884	0.129221	-4.36373	1.27861e-05	0.000150425
AL157700.1	45.1201	0.840646	0.290381	2.89498	0.00379183	0.01807
PJA1	365.62	-0.727522	0.139425	-5.21802	1.80845e-07	3.43687e-06
FOXO4	192.753	-0.702113	0.161934	-4.3358	1.45233e-05	0.000167423
TAF9B	138.279	-0.610327	0.166222	-3.67175	0.000240897	0.00186673
POF1B	132.336	1.62691	0.271649	5.98903	2.11098e-09	6.40924e-08
RPSAP15	128.679	0.559298	0.168956	3.31031	0.000931936	0.0057906
PCDH11X	374.418	0.635359	0.183848	3.4559	0.000548459	0.00370939
XKRX	91.3489	0.721046	0.250079	2.88327	0.00393567	0.0186074
TIMM8A	215.846	0.801906	0.140672	5.70055	1.19419e-08	2.97957e-07
ARMCX6	148.418	-0.649169	0.160303	-4.04965	5.1295e-05	0.00050141
ARMCX3	813.561	-0.592641	0.111523	-5.31409	1.0719e-07	2.1438e-06
BEX2	453.464	-1.00574	0.138622	-7.25532	4.00716e-13	2.4872e-11
BEX3	1811.79	-0.74784	0.242978	-3.07781	0.00208525	0.0111607
TCEAL4	201.555	-0.979249	0.179705	-5.4492	5.05975e-08	1.09166e-06
TCEAL1	30.8059	-1.10434	0.343539	-3.21459	0.00130631	0.00759902
NRK	18.9128	-1.27461	0.417515	-3.05285	0.00226681	0.0119107
RNF128	37.0113	-1.17778	0.355637	-3.31173	0.000927203	0.00576927
RBM41	215.734	-0.772479	0.157442	-4.90644	9.27425e-07	1.48671e-05
TSC22D3	49.7239	-0.939984	0.349177	-2.692	0.00710254	0.0299304
TMEM164	81.4112	0.830082	0.233316	3.55775	0.00037404	0.00268389
PAK3	110.302	1.2874	0.216335	5.95097	2.66554e-09	7.89649e-08
AMOT	472.16	0.970166	0.132651	7.31364	2.59993e-13	1.6629e-11
DOCK11	110.178	0.918082	0.190087	4.8298	1.36673e-06	2.10266e-05
LINC01285	20.4445	1.23622	0.454435	2.72035	0.00652137	0.0279013
TENM1	220.125	1.39707	0.208827	6.69008	2.23048e-11	1.01094e-09
SMARCA1	186.594	-0.778297	0.186978	-4.16251	3.14773e-05	0.000329414
OCRL	145.692	-0.606693	0.15962	-3.80086	0.000144194	0.00121528
ENOX2	98.3183	-0.715491	0.18372	-3.89447	9.84152e-05	0.000876686
HPRT1	46.8561	-1.38936	0.295679	-4.69889	2.61582e-06	3.77541e-05
MIR503HG	65.136	-1.76928	0.256707	-6.8922	5.49349e-12	2.73589e-10
PLAC1	70.7504	-0.767822	0.23547	-3.2608	0.00111097	0.00667854
RTL8A	292.328	-0.834217	0.148025	-5.63564	1.74414e-08	4.21807e-07
ZNF449	54.5797	-0.861483	0.321936	-2.67594	0.00745196	0.0311013
RBMX	1068.15	-1.01062	0.0912273	-11.078	1.60342e-28	5.94207e-26
LINC00632	23.4403	1.90428	0.5718	3.33033	0.00086743	0.0054391
CDR1	39.2036	1.13123	0.350777	3.22494	0.00126	0.00738421
FTH1P8	605.037	-0.569671	0.142564	-3.9959	6.44482e-05	0.000609645
MAGEA8	387.635	0.92998	0.368836	2.52139	0.0116892	0.0446744
GABRE	96.8789	-1.10717	0.228877	-4.83741	1.31542e-06	2.0377e-05
ATP2B3	19.7102	1.78972	0.548117	3.26521	0.00109381	0.00659428
DUSP9	19.024	1.58411	0.522187	3.0336	0.00241652	0.0125301
SLC6A8	173.72	0.779185	0.170843	4.56084	5.09501e-06	6.65946e-05
TAZ	36.4857	-0.94136	0.31696	-2.96996	0.00297835	0.0148799
PLXNA3	357.853	0.635429	0.156742	4.05397	5.0355e-05	0.00049337
DKC1	1438.6	0.819343	0.0779671	10.5088	7.86618e-26	2.06487e-23
MPP1	2274.17	0.779602	0.125906	6.19196	5.94215e-10	2.02903e-08
EIF4A1P2	122.096	0.821474	0.19588	4.19377	2.74361e-05	0.000291972
MT-RNR1	18295.9	0.571879	0.116177	4.92249	8.54478e-07	1.38031e-05
MT-TP	225.973	-0.621472	0.185708	-3.34651	0.00081837	0.00517903
