# Supplementary material for: A genome-wide CRISPR-Cas9 knockout screen identifies essential and growth-restricting genes in human trophoblast stem cells
Source: Nat Commun. 2022 May 10;13:2548. doi: 10.1038/s41467-022-30207-9 (PMC9090837; doi:10.1038/s41467-022-30207-9)
Supplement: Supplementary file 10 — Source Data [file 41467_2022_30207_MOESM10_ESM.xlsx]

## Sheet: Fig. 2
Fig. 2f
	Ctrl sgRNA	SKP2 sgRNA 1	SKP2 sgRNA 2	TEAD1 sgRNA 1	TEAD1 sgRNA 2	TCAF1 sgRNA 1	TCAF1 sgRNA 2
Biological Replicate 1	363500	43400	61600	139500	101500	180500	190500
Biological Replicate 2	290500	76300	77400	173000	111500	170000	223000
Biological Replicate 3	343000	52800	50200	199500	113000	188000	186000
Fig. 2g
	Ctrl sgRNA	SKP2 sgRNA 1	SKP2 sgRNA 2	TEAD1 sgRNA 1	TEAD1 sgRNA 2	TCAF1 sgRNA 1	TCAF1 sgRNA 2
Biological Replicate 1	1140000	167500	152500	575000	455000	633500	580500
Biological Replicate 2	1370000	214000	142500	748000	408000	774500	721500
Biological Replicate 3	1410000	169000	126500	801000	340000	672000	1110000

## Sheet: Fig. 3
Fig. 3d
	Number of Peaks
hTSC-specific ATAC	1391
Naïve hPSC-specific ATAC	13
Shared ATAC	868

## Sheet: Fig. 4
Fig. 4c
	Replicates
	1	2	3	4	5
WT	3	5	3	14	3
TEAD1 KO #1	0	0	2	1	1
TEAD1 KO #2	0	0	1	1	0
TEAD1 KO #3	0	2	2	0	0

## Sheet: Fig. 5
Fig. 5d
	Ctrl sgRNA	PTPN14 sgRNA 1	PTPN14 sgRNA 2	TET2 sgRNA 1	TET2 sgRNA 2
Biological Replicate 1	757000	1720000	1330000	999000	1200000
Biological Replicate 2	883000	1580000	1150000	1110000	1260000
Biological Replicate 3	795000	1450000	1140000	972000	1200000

## Sheet: Fig. 6
	Fig. 6a
	hTSC EG & mouse	hTSC GRG & mouse	Mouse only
	ARHGEF7	CNOT4	ARMH3
	CIR1	SSR2	ADCY9
	COL4A3BP		ATP11A
	CRLS1		BAP1
	DHODH		BRD2
	DNAJC8		CAMSAP3
	GPATCH1		CHTOP
	NHLRC2		COMMD10
	NRBP1		COQ4
	RAB21		CRB2
	SMG1		DDX42
	SMG9		DENND4C
	SQLE		DENR
	TIMMDC1		DHX35
	TRAF2		DPM1
	TRUB2		EIF3H
	WRAP53		EXOC3L2
	VIRMA		FAM21
			FRYL
			GTPBP3
			H13
			KIF1BP
			L3MBTL2
			MED23
			NADK2
			NDUFB8
			NEK9
			NUBPL
			PGAP2
			PIGF
			PIGL
			PITRM1
			PSPH
			PTH1R
			RPGRIP1L
			SETD5
			SLC25A20
			SUPT3
			VPS33B
			CFAP53
			FAM160A1

## Sheet: Supplementary Fig. 4
	Supplementary Fig. 4a
	Cellular compartment	Number in entire library	hTSC-specific EG number	EG hypergeometric distribution p-value	Direction
	All	18073	752
	Nucleus	9457	446	4.98038e-05	overenriched
	Cytosol	7646	366	0.000189535	overenriched
	Mitochondrion	2111	130	2.32346e-06	overenriched
	Plasma membrane	5092	141	7.14722e-10	underenriched
	Extracellular region	3144	108	0.0127397	underenriched
	Cytoskeleton	120	8	0.127464
	Endoplasmic reticulum	507	29	0.052443
	Golgi apparatus	398	14	0.310173
	Supplementary Fig. 4d
		Day 6 number	Day 6 percentage	Day 12 number	Day 12 percentage	Day 18 number	Day 18 percentage
	All EGs	1507	0.704535	432	0.201964	200	0.0935016
	CEGs	462	0.964509	14	0.0292276	3	0.00626305
	hTSC-specific EGs	451	0.517202	263	0.301606	158	0.181193
	CTB-enriched hTSC-specific EGs	33	0.362637	39	0.428571	19	0.208791
	Supplementary Fig. 4e
	Sample Name	Target Name	Cт		Sample Name	Target Name	Cт
	Control sgRNA	RPLP0	20.8402		Control sgRNA	RPLP0	20.6717
	Control sgRNA	RPLP0	20.8936		Control sgRNA	RPLP0	20.9427
	Control sgRNA	RPLP0	20.846		Control sgRNA	RPLP0	21.0255
	TEAD1#1	RPLP0	21.6741		TCAF1 #1	RPLP0	22.1586
	TEAD1#1	RPLP0	21.6828		TCAF1 #1	RPLP0	22.4256
	TEAD1#1	RPLP0	21.5936		TCAF1 #1	RPLP0	22.7093
	TEAD1#2	RPLP0	21.0255		TCAF1 #2	RPLP0	21.4364
	TEAD1#2	RPLP0	20.959		TCAF1 #2	RPLP0	21.7954
	TEAD1#2	RPLP0	20.9935		TCAF1 #2	RPLP0	21.8999
	SKP2 #1	RPLP0	22.3011		Control sgRNA	TCAF1	23.9366
	SKP2 #1	RPLP0	22.2607		Control sgRNA	TCAF1	23.9186
	SKP2 #1	RPLP0	22.339		Control sgRNA	TCAF1	24.2735
	SKP2 #2	RPLP0	23.2872		TCAF1 #1	TCAF1	28.0398
	SKP2 #2	RPLP0	23.3426		TCAF1 #1	TCAF1	28.1911
	SKP2 #2	RPLP0	23.4513		TCAF1 #1	TCAF1	28.7453
	Control sgRNA	TEAD1	23.9185		TCAF1 #2	TCAF1	25.8104
	Control sgRNA	TEAD1	23.8235		TCAF1 #2	TCAF1	25.6131
	Control sgRNA	TEAD1	23.8605		TCAF1 #2	TCAF1	25.9351
	TEAD1#1	TEAD1	25.6728
	TEAD1#1	TEAD1	25.4743
	TEAD1#1	TEAD1	25.4736
	TEAD1#2	TEAD1	26.1925
	TEAD1#2	TEAD1	25.9847
	TEAD1#2	TEAD1	26.8055
	Sg Ctrl	SKP2	23.9386
	Sg Ctrl	SKP2	23.7483
	Sg Ctrl	SKP2	23.6468
	SKP2 #1	SKP2	25.931
	SKP2 #1	SKP2	25.8938
	SKP2 #1	SKP2	25.8389
	SKP2 #2	SKP2	27.5446
	SKP2 #2	SKP2	27.2176
	SKP2 #2	SKP2	27.1649
	Supplementary Fig. 4f
	SKP2 #1						SKP2 #2
		Day 0	Day 6	Day 12	Day 18			Day 0	Day 6	Day 12	Day 18
	Frameshift	1272	950	545	1462		Frameshift	1697	1765	1773	122
	In-frame	445	1215	910	2783		In-frame	533	616	529	36
	WT	235	74	32	141		WT	161	154	164	7
	TEAD1 #1						TEAD1 #2
		Day 0	Day 6	Day 12	Day 18			Day 0	Day 6	Day 12	Day 18
	Frameshift	1552	1736	1310	3443		Frameshift	611	1074	919	2291
	In-frame	414	568	526	1759		In-frame	92	226	212	812
	WT	125	32	34	100		WT	153	57	78	386
	TCAF1 #1						TCAF1 #2
		Day 0	Day 6	Day 12	Day 18			Day 0	Day 6	Day 12	Day 18
	Frameshift	889	1428	632	1281		Frameshift	1047	869	824	2036
	In-frame	247	495	325	861		In-frame	227	190	208	468
	WT	82	46	23	46		WT	1526	794	857	3446

## Sheet: Supplementary Fig. 5
Supplementary Fig. 5b
	Day 0	Day 7	Day 9	Day 13	Day 16	Day 19	Day 25
WT 1	250000	2225000	2638000	11968000	48800000	93056000	1141760000
WT 2	250000	2280000	2826000	15224000	39776000	107264000	1000960000
KO #1 1	250000	1390000	1864000	4696000		17856000	38656000
KO #1 2	250000	1310000	1642000	4080000		13696000	45056000
KO #2 1	250000	1335000	1948000	3520000		10496000	28544000
KO #2 2	250000	1255000	2124000	4040000		7321600	27776000
KO #3 1	250000	1925000	2510000	8256000		15936000	36800000
KO #3 2	250000	1190000	1770000	7880000		15776000	36416000

## Sheet: Supplementary Fig. 6
Supplementary Fig. 6d					Supplementary Fig. 6i					Supplementary Fig. 6j
hTSC EGs targeted by TEAD1	hTSC-specific EGs targeted by TEAD1	hTSC essential TFs targeted by TEAD1	CTB-enriched hTSC-specific EGs targeted by TEAD1		Down in KO	Down in KO and TEAD1 target	Up in KO	UP in KO and TEAD1 target		Down in KO and TEAD1 target			UP in KO and TEAD1 target
ABLIM1	ABLIM1	CTCF	CPEB4		HLA-G	adgrl2	CAV2	adamts20		ATAC-seq peak location	Gene name	Distance to TSS	ATAC-seq peak location	Gene name	Distance to TSS
ACAT2	ATXN10	ETV1	CTNNB1		HLA-F-AS1	ak4	KIAA0040	amotl2		chr7_3642958_3643834	SDK1	341948	chrX_56031437_56032183	KLF8	201237
AFG3L2	C12ORF49	GATA2	DLG5		AC002480.4	atp6v1b1	TP53I3	ankh		chr19_21117002_21118280	ZNF431	24399	chr4_123461992_123462408	SPRY1	65405
ANAPC13	CCDC174	GRHL2	EGFR		LINC02228	ceacam1	PLPP3	bag3		chr2_213086163_213086961	IKZF2	65041	chr22_12177599_12178149	NONE	NA
ANLN	CCDC187	HMGA1	EVI5		SLC12A3	cgn	RAP1B	bcl2		chr2_62727718_62728443	EHBP1	22215	chr17_14737942_14738909	HS3ST3B1	437343
ATP6V1E1	CCND1	JUN	GATA2		LINC00458	dlc1	TCL6	c4orf19		chr19_33457701_33458226	PEPD	63830	chr7_100957614_100959144	MUC3A	8824
ATXN10	CMIP	JUND	HSD17B1		EGR1	eci2	CPNE8	cckbr		chr2_30280683_30281430	LBH	49526	chr9_96101165_96101844	HSD17B3	200647
BANP	COA7	KLF6	PARVA		SERPINB7	efna1	PROM1	ccnd1		chr2_224101917_224102807	SERPINE2	63558	chr10_133785856_133787474	FRG2B	159870
C12ORF49	CPEB4	MYT1L	PLXND1		BACE1	fbln1	BAG3	cited2		chr10_77207531_77208357	KCNMA1	429831	chr6_169070540_169070968	THBS2	183290
CAPRIN1	CSNK1D	PIAS4	PXN		XAGE3	fn1	CDKN1A	cpne8		chr5_143924982_143925409	HMHB1	113035	chr10_38911549_38913095	ENSG00000283930	817954
CCDC174	CTNNB1	RCOR1	SAA1		ZFP57	fos	PLEKHG4B	ddit3		chr4_57905967_57906509	IGFBP7	795853	chr19_47949934_47950645	BSPH1	41880
CCDC187	CYP51A1	SETDB1	SKP2		LMCD1	gli3	TET2	efna5		chr3_87125115_87125799	CHMP2B	101828	chr7_50502261_50502785	FIGNL1	52799
CCNA2	DDAH1	SMARCC2	TEAD1		NYNRIN	lepr	MUC15	fgd3		chr5_127919039_127919732	SLC12A2	164380	chr1_5404511_5405147	NPHP4	587642
CCND1	DLG5	SREBF2	TNS3		ZBTB42	loxl2	ZMYM6	hunk		chr10_130934194_130935326	GLRX3	798361	chr22_21074122_21074696	SLC7A4	41851
CHMP6	DYNLL1	TEAD1	TPM1		KRT14	met	PRSS23	irs1		chr13_46388598_46389161	LRCH1	164380	chr9_137297603_137298309	NRARP	4295
CHORDC1	EGFR	TEAD4	ZFHX3		OCIAD2	osmr	TMEM184B	laptm5		chr19_42515154_42515699	CEACAM1	13082
CHRNA9	EMSY	TFDP1			ITGB8	p2ry2	ST6GALNAC2	lrrcc1		chr2_237729039_237729808	LRRFIP1	37085
CMIP	EPHA3	ZFHX3			ZNF723	pcsk5	SMPDL3B	mast4		chr7_54946220_54946965	EGFR	72508
CNOT3	ETNK2	ZFP36L1			AC092718.6	rhou	ADAP2	mcam		chr14_61948381_61949342	SYT16	46961
COA7	ETV1	ZNF131			RTBDN	serpinb7	AJUBA	mrgprx1		chr13_109155159_109155882	MYO16	526298
CPEB4	EVI5	ZNF407			PHACTR1	serping1	CCND1	ncf4		chr1_167796157_167797343	MPZL1	74800
CSNK1D	F2RL1	ZNF488			BLNK	tcea3	SERTAD1	nectin1		chr2_37098122_37098901	GPATCH11	14061
CTCF	FADD	ZNF675			GLI3	tead1	PDLIM3	nppb		chr8_134161826_134162635	ZFAT	550807
CTNNB1	FAF1				OLFML2A	tle2	ZNF595	phyhipl		chr4_106421463_106422314	GIMD1	54454
CYP51A1	FAM122A				LEPR	tmem164	PGF	psg11		chr1_111778149_111779082	DDX20	23311
DDAH1	FAM157A				TEAD1	tns1	MAST4	rgs3		chr12_122808719_122809605	HIP1R	26264
DHFR	GATA2				MICA		CDK6	rit2		chr7_115075150_115075538	MDFIC	153190
DHX15	GIPC1				STON1		PPARGC1B	sec11c		chr4_52788308_52789340	ERVMER34-1	37184
DLG5	HIST1H2BJ				LINC01198		LRRCC1	sema6d		chr5_38638389_38639331	LIFR	43456
DNAJC13	HIST3H3				STEAP1B		ADCK2	sulf2		chr9_76041221_76041878	PCSK5	150906
DNM1L	HMGA1				STAT6		EHD3	tbc1d16		chr7_55013752_55014549	EGFR	4950
DOCK1	HSD17B1				SORD2P		MDFI	tet2		chr15_39942135_39943017	EIF2AK4	8423
DYNLL1	ICE1				LINC02055		TRPV2	thbs1		chr11_129295596_129296498	BARX2	79893
EBNA1BP2	ISYNA1				ACOT4		BBS9	unc5b		chr4_157012681_157013301	PDGFC	41597
EEF1A1	JUN				ABAT		OSR2			chr2_165305311_165306345	SCN2A	66394
EGFR	JUND				TRIM47		MGAT1			chr9_86614779_86615748	ZCCHC6	260852
EIF2S2	KAAG1				LOXL2		MOCOS			chr10_93180746_93182190	CYP26A1	107578
EMSY	KDM2A				ENO3		PLCD1			chr2_217551313_217551926	TNS1	392508
ENSA	KLF6				FOS		SIRPA			chr2_217552124_217552483	TNS1	391824
EPHA3	KRT1				AC074135.1		TIPARP			chr12_106081335_106082109	NUAK1	58311
ERCC2	KRT18				TMEM164		NR4A1			chr13_99072620_99073369	DOCK9	95005
ETNK2	LRRC37A3				ABHD12B		PMEL			chr11_12417672_12418689	PARVA	40996
ETV1	MFHAS1				ANKRD44		METTL7A			chr4_152045627_152046724	GATB	285153
EVI5	MOCS2				HSPA2		CYFIP2			chr18_63774805_63775963	SERPINB7	26
EXO1	MRPL23				TLE2		ELL2			chr6_45949203_45949792	CLIC5	130897
F2RL1	MYH9				CAPG		MYEOV			chr17_64056231_64057025	ICAM2	35994
FADD	NEK7				GPR161		TIMP3			chr2_159212803_159213888	WDSUB1	73246
FAF1	PABPC4L				KCNK1		NCF4			chr1_63921369_63921758	ROR1	147521
FAM122A	PAK2				CEACAM1		ADGRE2			chr15_62999967_63000432	TPM1	42485
FAM157A	PARVA				WDR72		NECTIN1			chr2_37738324_37739090	CDC42EP3	66516
FBL	PDIA4				PCDH1		AMOTL2			chr2_171482536_171483443	CYBRD1	39358
GART	PIAS4				HSD3B1		PHYH			chr6_75396092_75396983	FILIP1	97200
GATA2	PLXND1				CDA		P3H2			chr4_124018651_124019356	SPRY1	622209
GIPC1	PPP6R3				CAVIN1		GALNT2			chr4_156538241_156539194	PDGFC	432676
GNB1L	PRMT7				FAHD2B		CITED2			chr15_58793639_58794334	MINDY2	22673
GRHL2	PTGR2				SFXN3		TRIML1			chr22_39428199_39429155	MGAT3	28667
HIST1H2BJ	PXN				EBI3		DDIT3			chr1_111592782_111593687	RAP1A	26548
HIST3H3	RAB37				ITM2C		TREML2			chr17_65529958_65530742	AXIN2	31297
HLCS	RARS				ADGRL2		NOTCH1			chr5_40585901_40586420	PTGER4	93337
HMGA1	RBBP8				SORD		PROM2			chr15_43165553_43166465	CCNDBP1	19248
HMGCS1	RCOR1				MITF		AMPD3			chr2_195520467_195521406	SLC39A10	135810
HNRNPA0	RGS4				ALDOC		DTX2			chr2_98736187_98736917	MGAT4A	9856
HSD17B1	SAA1				AQP3		TLCD1			chr19_23099060_23099500	ZNF730	17695
HSPE1	SEC22B				PLAC8		COL12A1			chr11_48090699_48091854	PTPRJ	110716
ICE1	SEL1L				COLEC12		ELL			chr18_50602391_50603310	MAPK4	42773
ISYNA1	SETDB1				TNS1		HUNK			chr17_52710316_52711038	CA10	551950
JUN	SIPA1L2				SCCPDH		ANKH			chr1_85146540_85147370	SYDE2	54091
JUND	SKP2				ECM1		DPPA3			chr5_9265345_9266270	SEMA5A	280267
KAAG1	SLC6A6				ZNF98		ITGA1			chr5_9265345_9266270	SEMA5A	280267
KCMF1	SMARCC2				ASB13		ID3			chr17_43246132_43246822	TMEM106A	34602
KDM2A	SMIM25				KRTCAP3		ENPP5			chr17_28563305_28564076	PIGS	8181
KDM8	SMURF2				THSD7A		SEC11C			chr4_68368791_68369938	YTHDC1	19612
KLF6	SPTSSA				AC073174.1		AC098679.1			chr14_69078839_69079777	DCAF5	73818
KLHL29	SREBF2				HAVCR1		RGS3			chr7_46139040_46139452	IGFBP3	217995
KPNB1	TCEAL9				RAB3B		SDC3			chr10_49550506_49551207	ERCC6	11831
KRT1	TEAD1				FGFBP2		CBR1			chr4_183295390_183296380	CLDN22	24889
KRT18	TEAD4				STK33		ALOXE3			chr4_128986036_128986619	C4orf33	106989
LIN52	TFDP1				GSTO1		ATP6V0A4			chr9_28334887_28335479	LINGO2	335102
LRRC37A3	TNS3				P2RY2		ETV7			chr8_30391065_30391731	RBPMS	6887
MAP3K1	TP53I3				EFNA1		BLVRA			chr5_136106846_136107624	SMAD5	25610
MDM4	TPM1				ITGA5		SLC52A1			chr1_172993482_172994080	TNFSF18	57182
MECR	TRAF2				OSMR		FZD10			chr5_173645103_173646607	BOD1	29195
MFHAS1	TRIB1				MERTK		CGNL1			chr17_68328548_68329648	SLC16A6	37982
MOCS2	UMPS				DOCK5		FOSL1			chr18_2912756_2913779	EMILIN2	66238
MRPL23	VAPA				GTF2IP1		TNFAIP2			chr17_72338723_72339896	SOX9	218290
MRPL33	VCL				ATP6V1B1		ABCA12			chr1_172971234_172971796	TNFSF18	79448
MRPS12	VPS33A				SLC16A5		ESAM			chr8_120914134_120915369	SNTB1	101479
MTG2	WDR41				SLC2A10		KYNU			chr17_59491698_59492917	DHX40	73217
MYH9	ZFHX3				MET		PLEKHH3			chr9_133238405_133239456	OBP2B	29681
MYT1L	ZFP36L1				KCTD12		TRPV6			chr3_126850567_126851283	PLXNA1	137669
NAPA	ZNF488				MBOAT2		SORBS1			chr1_181010491_181011407	STX6	11962
NEK7	ZNF675				TCEA3		INSL4			chr13_86637280_86637940	SLITRK6	838122
NUP93					ASS1		SPATA13			chr11_12864624_12865136	RASSF10	144697
OSBPL3					LINC00379		LPCAT1			chrX_52980030_52980796	FAM156A	21929
PABPC4L					FBLN1		INHA			chr4_168810719_168811781	CBR4	199008
PAK2					CCDC69		ALDH1A3			chr13_46479285_46480676	LRCH1	73279
PARVA					IPMK		MGMT			chr3_135896507_135897056	PPP2R3A	68891
PDE4DIP					SOWAHC		LIF			chr18_21074360_21074731	ROCK1	37305
PDIA4					ITPR3		APOBEC3C			chr1_80509854_80510560	ADGRL2	795959
PGS1					SH3D19		LINC00667			chr6_7414787_7415303	CAGE1	25302
PIAS4					NMRK2		VSIR			chr17_9645008_9646118	USP43	26
PLK4					EXTL2		AP000688.2			chr12_7990070_7990730	FOXJ2	42303
PLXND1					EFNA4		ABCG1			chr8_20831988_20832944	LZTS1	528503
PNPT1					KLK6		FAM214A			chr7_105687657_105688287	EFCAB10	106472
POP4					CA12		ZC2HC1C			chr16_46748144_46749090	MYLK3	308
PPA1					TFPI		LINC01451			chr7_17990608_17991338	PRPS1L1	36890
PPP1CB					MYLIP		KRT17			chr3_108022358_108023259	CD47	68205
PPP1R12A					ANO7		MCAM			chr11_122732183_122733065	UBASH3B	76949
PPP6R3					PPM1H		SNAP91			chr10_8289055_8290069	GATA3	234869
PRMT7					HSD11B2		SULF2			chr8_89804706_89805534	RIPK2	47373
PRPF31					PDGFA		MRGPRX1			chr1_81349137_81349906	ADGRL2	43356
PSMD12					ZNF391		C4orf19			chr4_24666671_24667417	DHX15	82494
PSMD4					ARHGAP23		LHB			chrX_87626785_87627411	KLHL4	109284
PSMG4					SERPING1		AL109976.1			chr5_87019586_87020676	RASA1	247757
PTGR2					PLP2		DPPA3P2			chr6_4620436_4621294	CDYL	155570
PWP2					B3GNT7		ACSS3			chrX_97333613_97334598	RPA4	450198
PXN					ECI2		PLAC4			chr18_14104824_14105687	ZNF519	27174
RAB37					CDC25C		GCNT1			chr1_95019019_95020655	ALG14	53108
RAPGEF1					CGN		OTUB2			chr9_107276998_107277696	RAD23B	5932
RARS					PDZD2		PTPN21			chr1_147836868_147837581	GJA5	63863
RBBP8					TMEM159		HIST3H2A			chr3_143517063_143517988	SLC9A9	331005
RCOR1					NFYB		IRS1			chr2_105390799_105391640	FHL2	5737
RFC3					AK4		OSBPL1A			chr22_45688574_45689240	ATXN10	17108
RGS4					PALM3		UNC5B			chr1_212219673_212220580	PPP2R5A	65410
RIOK1					GALM		CHAC1			chr8_27356009_27356849	PTK2B	44947
RNF20					ZNF395		KLLN			chrX_113202061_113203293	AMOT	379551
RPS21					KHDC1		CYP2C18			chr5_1514353_1515136	LPCAT1	9232
RPS3					SLC9A7		CGB7			chr3_18307596_18308643	SATB1	116453
SAA1					PRPS1		PSG11			chrX_6954362_6955436	PUDP	193259
SAE1					EDNRB		TAGLN			chr11_20050556_20051248	DBX1	109711
SEC22B					FN1		PHYHIP			chr13_110418951_110419851	COL4A2	112134
SEH1L					INPP5F		CAMK2N1			chrX_7194177_7195025	STS	24855
SEL1L					SMARCA1		DDIT4			chr2_75021516_75022080	POLE4	63306
SETDB1					RNF24		RND3			chr11_7844380_7845161	OR5P3	13931
SIPA1L2					NIPSNAP1		CR381653.2			chr1_175968739_175969867	TNR	225533
SKA2					DLC1		SLC38A3			chr8_101051204_101052067	YWHAZ	98653
SKP2					MLLT11		AADAT			chr6_100948367_100949387	ASCC3	67513
SLC6A6					PCSK5		SRPX			chr10_121078477_121079206	WDR11	227667
SMARCC2					MANBA		GNB4			chr5_80941485_80942356	RASGRF2	18751
SMC3					TBC1D4		KRT8P42			chr11_109892019_109892704	ZC3H12C	200999
SMIM25					SCPEP1		NETO2			chr17_2874223_2874763	RAP1GAP2	78055
SMURF2					MICB		FST			chr2_207720589_207721230	CCNYL1	9224
SND1					DDX43		ASB2
SNRPE					ACAA2		NRP1
SPTSSA					DMD		BCL2
SREBF2					2022-09-10		EFNA5
SRRM1					IDH1		AC119751.3
SRSF1					PRSS8		SLC27A2
SUPT3H					SEC23A		CFAP57
TBCE					RHOU		EPHX2
TCEAL9					PRCP		ABCC2
TEAD1					EMP2		TRIM38
TEAD4					PHF6		APOBEC3H
TFDP1					RABGAP1L		FIBCD1
TNS3					ETHE1		AL118508.1
TOMM40					OLFML1		PITX1
TOP1					CTSH		RAB40B
TP53I3					SPTLC2		HAPLN1
TPM1					P4HA1		KIAA1324
TRAF2					NEIL2		NOSTRIN
TRIB1					EPB41L5		CYP1B1
TUBB8					FANCE		PHYHIPL
TUBGCP2							CCKBR
TUBGCP3							NUPR1
TXNRD1							CGB2
UBA1							HAS3
UMPS							GRIP2
VAPA							TTC39C
VCL							TBC1D16
VPS33A							FGD3
WDR18							CD74
WDR41							LAPTM5
XRCC3							S1PR1
XRCC5							PCGF5
ZFHX3							CLCA2
ZFP36L1							LINC00877
ZNF131							HEY1
ZNF407							HEPH
ZNF488							ACTA1
ZNF675							AC245041.2
							ARHGEF37
							HDGFL3
							CTSE
							IQGAP2
							HIST1H4H
							SLC34A2
							FEZ1
							PER3
							DHRS2
							IVD
							PINCR
							PCDHGB5
							AC034213.1
							PDK3
							CYP1A1
							NPPB
							CSMD1
							USH1C
							ADAMTS20
							SIGLEC14
							ACTG2
							PADI4
							Z98257.1
							AC018755.4
							PRR9
							ANO5
							ADRA2B
							GCNA
							ANGPT4
							THBS1
							TREM1
							FAM105A
							GAL3ST1
							LINC00958
							CYSRT1
							MYO5C
							HIPK2
							AP001360.2
							SBSN
							PTGER3
							MPZL3
							LINC02159
							GALC
							OAS3
							SEMA6D
							GABRQ
							FAM83F
							PLXDC2
							NTF6B
							TBC1D3B
							RAB3C
							NDN
							HOMER2
							ZNF423
							MPZL2
							FBXO16
							PLA2G2A
							ZIK1
							NDUFB4P11
							CELF2
							MZB1
							CERS6
							AC090204.1
							FAS
							RIT2
							RASAL1
							ENPP4
							SEMA3G
							AP000439.3
							GHR
							MAGEC2

## Sheet: Supplementary Fig. 8
	Supplementary Fig. 8b
	Cellular compartment	Number in entire library	hTSC GRG number	GRG hypergeometric distribution p-value	Direction
	All	18073	557
	Nucleus	9457	280	0.172464
	Cytosol	7646	260	0.0191231	overenriched
	Mitochondrion	2111	60	0.273967
	Plasma membrane	5092	141	0.0687986
	Extracellular region	3144	100	0.379755
	Cytoskeleton	120	3	0.491746
	Endoplasmic reticulum	507	15	0.502433
	Golgi apparatus	398	14	0.344652
	Supplementary Fig. 8d
	Sample Name	Target Name	Cт		Sample Name	Target Name	Cт
	Control sgRNA	RPLP0	20.8402		Control sgRNA	RPLP0	20.6717
	Control sgRNA	RPLP0	20.8936		Control sgRNA	RPLP0	20.9427
	Control sgRNA	RPLP0	20.846		Control sgRNA	RPLP0	21.0255
	PTPN14 #1	RPLP0	20.8885		TET2 #1	RPLP0	21.0162
	PTPN14 #1	RPLP0	20.5662		TET2 #1	RPLP0	21.3472
	PTPN14 #1	RPLP0	20.5454		TET2 #1	RPLP0	21.9468
	PTPN14 #2	RPLP0	21.1152		TET2 #2	RPLP0	21.3391
	PTPN14 #2	RPLP0	21.6219		TET2 #2	RPLP0	21.3789
	PTPN14 #2	RPLP0	20.8796		TET2 #2	RPLP0	21.6525
	Control sgRNA	PTPN14	25.3905		Control sgRNA	TET2	26.9772
	Control sgRNA	PTPN14	25.3703		Control sgRNA	TET2	27.0166
	Control sgRNA	PTPN14	25.2469		Control sgRNA	TET2	27.2725
	PTPN14 #1	PTPN14	26.7304		TET2 #1	TET2	27.9396
	PTPN14 #1	PTPN14	26.8514		TET2 #1	TET2	28.4326
	PTPN14 #1	PTPN14	26.7014		TET2 #1	TET2	28.8434
	PTPN14 #2	PTPN14	27.9421		TET2 #2	TET2	28.1271
	PTPN14 #2	PTPN14	27.8937		TET2 #2	TET2	28.3235
	PTPN14 #2	PTPN14	27.8918		TET2 #2	TET2	28.4854
	Supplementary Fig. 8e
	PTPN14 #1						PTPN14 #2
		Day 0	Day 6	Day 12	Day 18			Day 0	Day 6	Day 12	Day 18
	Frameshift	910	774	829	4262		Frameshift	1569	1507	1523	5388
	In-frame	304	241	285	1373		In-frame	225	175	162	700
	WT	93	1	3	11		WT	80	11	9	10
	TET2 #1						TET2 #2
		Day 0	Day 6	Day 12	Day 18			Day 0	Day 6	Day 12	Day 18
	Frameshift	2571	2186	1730	5684		Frameshift	2418	2572	1807	7709
	In-frame	664	541	406	1464		In-frame	365	379	313	1387
	WT	129	29	17	75		WT	621	106	46	120

## Sheet: Supplementary Fig. 9
	Supplementary Fig. 9c					Supplementary Fig. 9f			Supplementary Fig. 9g
	Mouse only (149)	EG overlap (32)	GRG overlap (7)			EG overlap	GRG overlap		EG overlap	GRG overlap
	1700013f07rik	ago2	cdkn1c			ADA2	A2ML1		ABCB7	ARID2
	ada	apela	cnot4			ALG1	AMER1		ALG1	CDC6
	adamts6	arhgef7	esrrb			ALG8	CDKN1C		ALG8	CDKN1C
	adcy9	arid3a	fzr1			ATP6V1A	COL11A1		ARCN1	GATA4
	adm	cir1	itgb8			BRCA1	COL5A2		ATP6V1A	HHAT
	aff4	comt	lox			BRIP1	EPHB4		ATP6V1E1	KIF5C
	akt1	cox7c	nf2			BUB1	GLDN		BCS1L	NODAL
	anapc15	crkl				BUB1B	GREB1L		BRCA1	PTDSS1
	arid1a	ctnnb1				C1QBP	IL1RN		BRIP1	SNRPN
	arnt	dnajc8				CASP10	KCNB1		BUB1	SOX4
	atr	egfr				CCDC174	KIF5C		BUB1B	TGDS
	bap1	fosl1				CEP57	LOX		CDC45
	bbs1	gpatch1				CLTC	LRP5		CDT1
	bcas3	grhl2				COMT	MYL1		CEP57
	birc6	jun				COX14	NECAP1		CKAP2L
	braf	mecr				COX15	NODAL		COG4
	cacna1c	mpi				CTCF	PRKG1		COMT
	camsap3	myc				DHPS	SLC12A3		CTC1
	cand1	myh9				DNA2	SMARCAD1		CTU2
	ccn1	nrbp1				DNM1L	SNRPN		DKC1
	ccne1	pdcd7				DNM2	SPAG1		DLL3
	cdh1	pgp				EBP	SYCP3		EMG1
	cdx2	rab21				ERCC2	TP53		ERCC2
	cert1	ror2				ERCC3	UBE2A		ERCC3
	cfap53	rtel1				EXOSC9	WDR35		EXOSC9
	chtop	smg9				FANCA			FANCA
	cited1	spint1				FARSB			FDFT1
	col27a1	sucla2				FDXR			FOXRED1
	colgalt1	traf2				FOXRED1			GATB
	commd10	ttc1				GATB			GATC
	coq4	wrap53				GATC			GFM1
	crb2	zfp36l1				GFPT1			GINS1
	csde1					GMPPB			GMNN
	cxadr					GP1BA			HES7
	ddx39a					GPHN			IBA57
	dennd4c					HNRNPK			KDM6A
	dhcr7					HSPA9			LAGE3
	dhx35					IBA57			LARS2
	dpm1					LAGE3			MAD2L2
	e2f7					LARS2			MAPK1
	egln1					LTBP3			MCM5
	emp2					MAD2L2			MKS1
	eng					MAP2K2			MRPS25
	epo					MAPK1			NCAPG2
	epor					MKS1			NDUFA1
	erf					MRPS22			NDUFA11
	exoc3l2					NDUFA1			NDUFA6
	faf2					NDUFA11			NDUFAF1
	fah					NDUFA6			NDUFAF3
	fbxw8					NDUFAF1			NDUFAF4
	fgfr1op2					NDUFAF3			NDUFAF8
	fgfr2					NDUFAF4			NDUFB10
	fgg					NDUFB10			NDUFB11
	fhip1a					NDUFB11			NDUFB9
	fhod3					NDUFB9			NDUFS2
	fryl					NDUFS2			NDUFS8
	fubp1					NDUFS8			NDUFV1
	gjb3					NDUFV1			NHP2
	gne					NIPBL			NIPBL
	gt(rosa)26sor					NUP107			NOP10
	gtpbp3					NUP133			NPM1
	h13					NUP88			NSDHL
	hand1					NUS1			NUP107
	hgf					OPA1			NUP133
	hmgcl					PAFAH1B1			NUP88
	hmox1					PARS2			NUS1
	hsd17b2					PDSS2			ORC6
	itga4					PEX16			PARN
	itgav					PKHD1			PCDH12
	itgb1					POLR3A			PDHB
	kifbp					POR			PDSS2
	krt19					PTCD3			PET100
	krt8					PTPN11			PLK4
	lama5					PUF60			PNPT1
	ldoc1					RAD21			POLA1
	lifr					RAD51			POLE
	lpar3					RAD51C			POLR3A
	mab21l2					RNF113A			PPP1R15B
	maf					RPL10			PRKDC
	map2k1					RPL11			PTCD3
	mapk14					RPL15			PTPN11
	mecp2					RPL18			PUF60
	med23					RPL27			RAD21
	mllt10					RPL35			RAD51
	mlst8					RPL35A			RAD51C
	nadk2					RPS10			RBBP8
	ncoa6					RPS15A			RBM10
	ncor2					RPS17			RNASEH2A
	nek9					RPS19			RNF113A
	nog					RPS24			RPL10
	notch2					RPS27			RPL11
	nubpl					RPS28			RPS19
	pax6					RPS7			RTEL1
	pdzrn3					RRAS2			RTTN
	pgap2					SARS2			SCO1
	pgr					SERPINC1			SDHA
	pigf					SF3B4			SDHB
	pigl					SHOC2			SDHD
	pitrm1					SLC25A1			SEC61A1
	pkd1					SLX4			SF3B4
	porcn					SMC1A			SKIV2L
	pparg					SMC3			SLX4
	prdm1					SMG9			SMARCC2
	prl4a1					SMN1			SMC1A
	prl7d1					SNRPB			SMC3
	prss8					SON			SNRPB
	psph					STK11			SON
	pten					TBC1D24			STN1
	pth1r					TBCD			TBCE
	rad23b					TIMMDC1			TIMMDC1
	raf1					TP53RK			TINF2
	rb1cc1					TRAIP			TP53RK
	rgl1					TSFM			TRAIP
	rictor					TTC37			TRAPPC11
	rock2					UBA1			TSFM
	rpgrip1l					UBA5			TTC37
	rspo3					UROS			TUBGCP4
	rxra					USP7			TUFM
	s100a16					VCP			UQCRFS1
	setd5					WDR4			USB1
	sfmbt2					WDR73			WDR4
	six1								WDR73
	slc12a5								WRAP53
	slit2								XPR1
	smad1								XRCC4
	snx13								YY1
	socs3
	sp1
	spint2
	ss18
	ssr1
	ssr3
	stag1
	supt3
	tbx20
	tex19.1
	tfeb
	tgfbr3
	tle3
	tnks											SOCS3
	ube2l3											SP1
	uggt1											SPINT2
	vps33b											SS18
	vps4b											SSR1
	washc2											SSR3
	wdfy3											STAG1
	wnt2											SUPT3
	zfp568											TBX20
	zwilch											TEX19.1
												TFEB
												TGFBR3
												TLE3											TLE3
												TNKS											TNKS
												UBE2L3											UBE2L3
												UGGT1											UGGT1
												VPS33B											VPS33B
												VPS4B											VPS4B
												WASHC2											WASHC2
												WDFY3											WDFY3
												WNT2											WNT2
												ZFP568											ZFP568
												ZWILCH											ZWILCH

[truncated: 2 more sheets: Flow cytometry gating strategy, Uncropped western blot]
